# Supplementary material for: Transition across a sharp interface: Data from Raman and Brillouin imaging spectroscopy
Source: Data Brief. 2020 Oct 2;33:106368. doi: 10.1016/j.dib.2020.106368 (PMC7557971; doi:10.1016/j.dib.2020.106368)
Supplement: Supplementary file 1 [file mmc1.zip]

Archive with 333 entries (321 files):
- PET_Glycerol20X_step05/
- PET_Glycerol20X_step05/Brillouin/
- PET_Glycerol20X_step05/Brillouin/PET_Glycerol20X_step05_01.txt
- PET_Glycerol20X_step05/Brillouin/PET_Glycerol20X_step05_02.txt
- PET_Glycerol20X_step05/Brillouin/PET_Glycerol20X_step05_03.txt
- PET_Glycerol20X_step05/Brillouin/PET_Glycerol20X_step05_04.txt
- PET_Glycerol20X_step05/Brillouin/PET_Glycerol20X_step05_05.txt
- PET_Glycerol20X_step05/Brillouin/PET_Glycerol20X_step05_06.txt
- PET_Glycerol20X_step05/Brillouin/PET_Glycerol20X_step05_07.txt
- PET_Glycerol20X_step05/Brillouin/PET_Glycerol20X_step05_08.txt
- PET_Glycerol20X_step05/Brillouin/PET_Glycerol20X_step05_09.txt
- PET_Glycerol20X_step05/Brillouin/PET_Glycerol20X_step05_10.txt
- PET_Glycerol20X_step05/Brillouin/PET_Glycerol20X_step05_11.txt
- PET_Glycerol20X_step05/Brillouin/PET_Glycerol20X_step05_12.txt
- PET_Glycerol20X_step05/Brillouin/PET_Glycerol20X_step05_13.txt
- PET_Glycerol20X_step05/Brillouin/PET_Glycerol20X_step05_14.txt
- PET_Glycerol20X_step05/Brillouin/PET_Glycerol20X_step05_15.txt
- PET_Glycerol20X_step05/Brillouin/PET_Glycerol20X_step05_16.txt
- PET_Glycerol20X_step05/Brillouin/PET_Glycerol20X_step05_17.txt
- PET_Glycerol20X_step05/Brillouin/PET_Glycerol20X_step05_18.txt
- PET_Glycerol20X_step05/Brillouin/PET_Glycerol20X_step05_19.txt
- PET_Glycerol20X_step05/Brillouin/PET_Glycerol20X_step05_20.txt
- PET_Glycerol20X_step05/Brillouin/PET_Glycerol20X_step05_21.txt
- PET_Glycerol20X_step05/Brillouin/PET_Glycerol20X_step05_22.txt
- PET_Glycerol20X_step05/Brillouin/PET_Glycerol20X_step05_23.txt
- PET_Glycerol20X_step05/Brillouin/PET_Glycerol20X_step05_24.txt
- PET_Glycerol20X_step05/Brillouin/PET_Glycerol20X_step05_25.txt
- PET_Glycerol20X_step05/Brillouin/PET_Glycerol20X_step05_26.txt
- PET_Glycerol20X_step05/Brillouin/PET_Glycerol20X_step05_27.txt
- PET_Glycerol20X_step05/Brillouin/PET_Glycerol20X_step05_28.txt
- PET_Glycerol20X_step05/Brillouin/PET_Glycerol20X_step05_29.txt
- PET_Glycerol20X_step05/Brillouin/PET_Glycerol20X_step05_30.txt
- PET_Glycerol20X_step05/Brillouin/PET_Glycerol20X_step05_31.txt
- PET_Glycerol20X_step05/Brillouin/PET_Glycerol20X_step05_32.txt
- PET_Glycerol20X_step05/Brillouin/PET_Glycerol20X_step05_33.txt
- PET_Glycerol20X_step05/Brillouin/PET_Glycerol20X_step05_34.txt
- PET_Glycerol20X_step05/Brillouin/PET_Glycerol20X_step05_35.txt
- PET_Glycerol20X_step05/Brillouin/PET_Glycerol20X_step05_36.txt
- PET_Glycerol20X_step05/Brillouin/PET_Glycerol20X_step05_37.txt
- PET_Glycerol20X_step05/Brillouin/PET_Glycerol20X_step05_38.txt
- PET_Glycerol20X_step05/Brillouin/PET_Glycerol20X_step05_39.txt
- PET_Glycerol20X_step05/Brillouin/PET_Glycerol20X_step05_40.txt
- PET_Glycerol20X_step05/Raman/
- PET_Glycerol20X_step05/Raman/petgly_20X_70PH_2s_05step_17_49_1.txt
- PET_Glycerol20X_step05/Raman/petgly_20X_70PH_2s_05step_17_49_2.txt
- PET_Glycerol20X_step05/Raman/petgly_20X_70PH_2s_05step_17_49_3.txt
- PET_Glycerol20X_step05/Raman/petgly_20X_70PH_2s_05step_17_49_4.txt
- PET_Glycerol20X_step05/Raman/petgly_20X_70PH_2s_05step_17_49_5.txt
- PET_Glycerol20X_step05/Raman/petgly_20X_70PH_2s_05step_17_49_6.txt
- PET_Glycerol20X_step05/Raman/petgly_20X_70PH_2s_05step_17_49_7.txt
- PET_Glycerol20X_step05/Raman/petgly_20X_70PH_2s_05step_17_49_8.txt
- PET_Glycerol20X_step05/Raman/petgly_20X_70PH_2s_05step_17_49_9.txt
- PET_Glycerol20X_step05/Raman/petgly_20X_70PH_2s_05step_17_50_10.txt
- PET_Glycerol20X_step05/Raman/petgly_20X_70PH_2s_05step_17_50_11.txt
- PET_Glycerol20X_step05/Raman/petgly_20X_70PH_2s_05step_17_50_12.txt
- PET_Glycerol20X_step05/Raman/petgly_20X_70PH_2s_05step_17_50_13.txt
- PET_Glycerol20X_step05/Raman/petgly_20X_70PH_2s_05step_17_50_14.txt
- PET_Glycerol20X_step05/Raman/petgly_20X_70PH_2s_05step_17_50_15.txt
- PET_Glycerol20X_step05/Raman/petgly_20X_70PH_2s_05step_17_50_16.txt
- PET_Glycerol20X_step05/Raman/petgly_20X_70PH_2s_05step_17_50_17.txt
- PET_Glycerol20X_step05/Raman/petgly_20X_70PH_2s_05step_17_50_18.txt
- PET_Glycerol20X_step05/Raman/petgly_20X_70PH_2s_05step_17_50_19.txt
- PET_Glycerol20X_step05/Raman/petgly_20X_70PH_2s_05step_17_51_20.txt
- PET_Glycerol20X_step05/Raman/petgly_20X_70PH_2s_05step_17_51_21.txt
- PET_Glycerol20X_step05/Raman/petgly_20X_70PH_2s_05step_17_51_22.txt
- PET_Glycerol20X_step05/Raman/petgly_20X_70PH_2s_05step_17_51_23.txt
- PET_Glycerol20X_step05/Raman/petgly_20X_70PH_2s_05step_17_51_24.txt
- PET_Glycerol20X_step05/Raman/petgly_20X_70PH_2s_05step_17_51_25.txt
- PET_Glycerol20X_step05/Raman/petgly_20X_70PH_2s_05step_17_51_26.txt
- PET_Glycerol20X_step05/Raman/petgly_20X_70PH_2s_05step_17_51_27.txt
- PET_Glycerol20X_step05/Raman/petgly_20X_70PH_2s_05step_17_51_28.txt
- PET_Glycerol20X_step05/Raman/petgly_20X_70PH_2s_05step_17_51_29.txt
- PET_Glycerol20X_step05/Raman/petgly_20X_70PH_2s_05step_17_51_30.txt
- PET_Glycerol20X_step05/Raman/petgly_20X_70PH_2s_05step_17_52_31.txt
- PET_Glycerol20X_step05/Raman/petgly_20X_70PH_2s_05step_17_52_32.txt
- PET_Glycerol20X_step05/Raman/petgly_20X_70PH_2s_05step_17_52_33.txt
- PET_Glycerol20X_step05/Raman/petgly_20X_70PH_2s_05step_17_52_34.txt
- PET_Glycerol20X_step05/Raman/petgly_20X_70PH_2s_05step_17_52_35.txt
- PET_Glycerol20X_step05/Raman/petgly_20X_70PH_2s_05step_17_52_36.txt
- PET_Glycerol20X_step05/Raman/petgly_20X_70PH_2s_05step_17_52_37.txt
- PET_Glycerol20X_step05/Raman/petgly_20X_70PH_2s_05step_17_52_38.txt
- PET_Glycerol20X_step05/Raman/petgly_20X_70PH_2s_05step_17_52_39.txt
- PET_Glycerol20X_step05/Raman/petgly_20X_70PH_2s_05step_17_52_40.txt
- PET_Glycerol60X_step05/
- PET_Glycerol60X_step05/Brillouin/
- PET_Glycerol60X_step05/Brillouin/PET_Glycerol60X_step05_01.txt
- PET_Glycerol60X_step05/Brillouin/PET_Glycerol60X_step05_02.txt
- PET_Glycerol60X_step05/Brillouin/PET_Glycerol60X_step05_03.txt
- PET_Glycerol60X_step05/Brillouin/PET_Glycerol60X_step05_04.txt
- PET_Glycerol60X_step05/Brillouin/PET_Glycerol60X_step05_05.txt
- PET_Glycerol60X_step05/Brillouin/PET_Glycerol60X_step05_06.txt
- PET_Glycerol60X_step05/Brillouin/PET_Glycerol60X_step05_07.txt
- PET_Glycerol60X_step05/Brillouin/PET_Glycerol60X_step05_08.txt
- PET_Glycerol60X_step05/Brillouin/PET_Glycerol60X_step05_09.txt
- PET_Glycerol60X_step05/Brillouin/PET_Glycerol60X_step05_10.txt
- PET_Glycerol60X_step05/Brillouin/PET_Glycerol60X_step05_11.txt
- PET_Glycerol60X_step05/Brillouin/PET_Glycerol60X_step05_12.txt
- PET_Glycerol60X_step05/Brillouin/PET_Glycerol60X_step05_13.txt
- PET_Glycerol60X_step05/Brillouin/PET_Glycerol60X_step05_14.txt
- PET_Glycerol60X_step05/Brillouin/PET_Glycerol60X_step05_15.txt
- PET_Glycerol60X_step05/Brillouin/PET_Glycerol60X_step05_16.txt
- PET_Glycerol60X_step05/Brillouin/PET_Glycerol60X_step05_17.txt
- PET_Glycerol60X_step05/Brillouin/PET_Glycerol60X_step05_18.txt
- PET_Glycerol60X_step05/Brillouin/PET_Glycerol60X_step05_19.txt
- PET_Glycerol60X_step05/Brillouin/PET_Glycerol60X_step05_20.txt
- PET_Glycerol60X_step05/Brillouin/PET_Glycerol60X_step05_21.txt
- PET_Glycerol60X_step05/Brillouin/PET_Glycerol60X_step05_22.txt
- PET_Glycerol60X_step05/Brillouin/PET_Glycerol60X_step05_23.txt
- PET_Glycerol60X_step05/Brillouin/PET_Glycerol60X_step05_24.txt
- PET_Glycerol60X_step05/Brillouin/PET_Glycerol60X_step05_25.txt
- PET_Glycerol60X_step05/Brillouin/PET_Glycerol60X_step05_26.txt
- PET_Glycerol60X_step05/Brillouin/PET_Glycerol60X_step05_27.txt
- PET_Glycerol60X_step05/Brillouin/PET_Glycerol60X_step05_28.txt
- PET_Glycerol60X_step05/Brillouin/PET_Glycerol60X_step05_29.txt
- PET_Glycerol60X_step05/Brillouin/PET_Glycerol60X_step05_30.txt
- PET_Glycerol60X_step05/Brillouin/PET_Glycerol60X_step05_31.txt
- PET_Glycerol60X_step05/Brillouin/PET_Glycerol60X_step05_32.txt
- PET_Glycerol60X_step05/Brillouin/PET_Glycerol60X_step05_33.txt
- PET_Glycerol60X_step05/Brillouin/PET_Glycerol60X_step05_34.txt
- PET_Glycerol60X_step05/Brillouin/PET_Glycerol60X_step05_35.txt
- PET_Glycerol60X_step05/Brillouin/PET_Glycerol60X_step05_36.txt
- PET_Glycerol60X_step05/Brillouin/PET_Glycerol60X_step05_37.txt
- PET_Glycerol60X_step05/Brillouin/PET_Glycerol60X_step05_38.txt
- PET_Glycerol60X_step05/Brillouin/PET_Glycerol60X_step05_39.txt
- PET_Glycerol60X_step05/Brillouin/PET_Glycerol60X_step05_40.txt
- PET_Glycerol60X_step05/Brillouin/PET_Glycerol60X_step05_41.txt
- PET_Glycerol60X_step05/Brillouin/PET_Glycerol60X_step05_42.txt
- PET_Glycerol60X_step05/Brillouin/PET_Glycerol60X_step05_43.txt
- PET_Glycerol60X_step05/Brillouin/PET_Glycerol60X_step05_44.txt
- PET_Glycerol60X_step05/Brillouin/PET_Glycerol60X_step05_45.txt
- PET_Glycerol60X_step05/Brillouin/PET_Glycerol60X_step05_46.txt
- PET_Glycerol60X_step05/Raman/
- PET_Glycerol60X_step05/Raman/petgly_60X_70PH_2s_05step_40fend_12_41_1.txt
- PET_Glycerol60X_step05/Raman/petgly_60X_70PH_2s_05step_40fend_12_41_2.txt
- PET_Glycerol60X_step05/Raman/petgly_60X_70PH_2s_05step_40fend_12_41_3.txt
- PET_Glycerol60X_step05/Raman/petgly_60X_70PH_2s_05step_40fend_12_41_4.txt
- PET_Glycerol60X_step05/Raman/petgly_60X_70PH_2s_05step_40fend_12_41_5.txt
- PET_Glycerol60X_step05/Raman/petgly_60X_70PH_2s_05step_40fend_12_41_6.txt
- PET_Glycerol60X_step05/Raman/petgly_60X_70PH_2s_05step_40fend_12_42_10.txt
- PET_Glycerol60X_step05/Raman/petgly_60X_70PH_2s_05step_40fend_12_42_11.txt
- PET_Glycerol60X_step05/Raman/petgly_60X_70PH_2s_05step_40fend_12_42_12.txt
- PET_Glycerol60X_step05/Raman/petgly_60X_70PH_2s_05step_40fend_12_42_13.txt
- PET_Glycerol60X_step05/Raman/petgly_60X_70PH_2s_05step_40fend_12_42_7.txt
- PET_Glycerol60X_step05/Raman/petgly_60X_70PH_2s_05step_40fend_12_42_8.txt
- PET_Glycerol60X_step05/Raman/petgly_60X_70PH_2s_05step_40fend_12_42_9.txt
- PET_Glycerol60X_step05/Raman/petgly_60X_70PH_2s_05step_40fend_12_43_14.txt
- PET_Glycerol60X_step05/Raman/petgly_60X_70PH_2s_05step_40fend_12_43_15.txt
- PET_Glycerol60X_step05/Raman/petgly_60X_70PH_2s_05step_40fend_12_43_16.txt
- PET_Glycerol60X_step05/Raman/petgly_60X_70PH_2s_05step_40fend_12_43_17.txt
- PET_Glycerol60X_step05/Raman/petgly_60X_70PH_2s_05step_40fend_12_43_18.txt
- PET_Glycerol60X_step05/Raman/petgly_60X_70PH_2s_05step_40fend_12_43_19.txt
- PET_Glycerol60X_step05/Raman/petgly_60X_70PH_2s_05step_40fend_12_44_20.txt
- PET_Glycerol60X_step05/Raman/petgly_60X_70PH_2s_05step_40fend_12_44_21.txt
- PET_Glycerol60X_step05/Raman/petgly_60X_70PH_2s_05step_40fend_12_44_22.txt
- PET_Glycerol60X_step05/Raman/petgly_60X_70PH_2s_05step_40fend_12_44_23.txt
- PET_Glycerol60X_step05/Raman/petgly_60X_70PH_2s_05step_40fend_12_44_24.txt
- PET_Glycerol60X_step05/Raman/petgly_60X_70PH_2s_05step_40fend_12_44_25.txt
- PET_Glycerol60X_step05/Raman/petgly_60X_70PH_2s_05step_40fend_12_44_26.txt
- PET_Glycerol60X_step05/Raman/petgly_60X_70PH_2s_05step_40fend_12_45_27.txt
- PET_Glycerol60X_step05/Raman/petgly_60X_70PH_2s_05step_40fend_12_45_28.txt
- PET_Glycerol60X_step05/Raman/petgly_60X_70PH_2s_05step_40fend_12_45_29.txt
- PET_Glycerol60X_step05/Raman/petgly_60X_70PH_2s_05step_40fend_12_45_30.txt
- PET_Glycerol60X_step05/Raman/petgly_60X_70PH_2s_05step_40fend_12_45_31.txt
- PET_Glycerol60X_step05/Raman/petgly_60X_70PH_2s_05step_40fend_12_45_32.txt
- PET_Glycerol60X_step05/Raman/petgly_60X_70PH_2s_05step_40fend_12_45_33.txt
- PET_Glycerol60X_step05/Raman/petgly_60X_70PH_2s_05step_40fend_12_46_34.txt
- PET_Glycerol60X_step05/Raman/petgly_60X_70PH_2s_05step_40fend_12_46_35.txt
- PET_Glycerol60X_step05/Raman/petgly_60X_70PH_2s_05step_40fend_12_46_36.txt
- PET_Glycerol60X_step05/Raman/petgly_60X_70PH_2s_05step_40fend_12_46_37.txt
- PET_Glycerol60X_step05/Raman/petgly_60X_70PH_2s_05step_40fend_12_46_38.txt
- PET_Glycerol60X_step05/Raman/petgly_60X_70PH_2s_05step_40fend_12_46_39.txt
- PET_Glycerol60X_step05/Raman/petgly_60X_70PH_2s_05step_40fend_12_46_40.txt
- PET_Glycerol60X_step05/Raman/petgly_60X_70PH_2s_05step_40fend_12_47_41.txt
- PET_Glycerol60X_step05/Raman/petgly_60X_70PH_2s_05step_40fend_12_47_42.txt
- PET_Glycerol60X_step05/Raman/petgly_60X_70PH_2s_05step_40fend_12_47_43.txt
- PET_Glycerol60X_step05/Raman/petgly_60X_70PH_2s_05step_40fend_12_47_44.txt
- PET_Glycerol60X_step05/Raman/petgly_60X_70PH_2s_05step_40fend_12_47_45.txt
- SiO2_Water20X_step05/
- SiO2_Water20X_step05/Brillouin/
- SiO2_Water20X_step05/Brillouin/SiO2_Water20X_step05_01.txt
- SiO2_Water20X_step05/Brillouin/SiO2_Water20X_step05_02.txt
- SiO2_Water20X_step05/Brillouin/SiO2_Water20X_step05_03.txt
- SiO2_Water20X_step05/Brillouin/SiO2_Water20X_step05_04.txt
- SiO2_Water20X_step05/Brillouin/SiO2_Water20X_step05_05.txt
- SiO2_Water20X_step05/Brillouin/SiO2_Water20X_step05_06.txt
- SiO2_Water20X_step05/Brillouin/SiO2_Water20X_step05_07.txt
- SiO2_Water20X_step05/Brillouin/SiO2_Water20X_step05_08.txt
- SiO2_Water20X_step05/Brillouin/SiO2_Water20X_step05_09.txt
- SiO2_Water20X_step05/Brillouin/SiO2_Water20X_step05_10.txt
- SiO2_Water20X_step05/Brillouin/SiO2_Water20X_step05_11.txt
- SiO2_Water20X_step05/Brillouin/SiO2_Water20X_step05_12.txt
- SiO2_Water20X_step05/Brillouin/SiO2_Water20X_step05_13.txt
- SiO2_Water20X_step05/Brillouin/SiO2_Water20X_step05_14.txt
- SiO2_Water20X_step05/Brillouin/SiO2_Water20X_step05_15.txt
- SiO2_Water20X_step05/Brillouin/SiO2_Water20X_step05_16.txt
- SiO2_Water20X_step05/Brillouin/SiO2_Water20X_step05_17.txt
- SiO2_Water20X_step05/Brillouin/SiO2_Water20X_step05_18.txt
- SiO2_Water20X_step05/Brillouin/SiO2_Water20X_step05_19.txt
- SiO2_Water20X_step05/Brillouin/SiO2_Water20X_step05_20.txt
- SiO2_Water20X_step05/Brillouin/SiO2_Water20X_step05_21.txt
- SiO2_Water20X_step05/Brillouin/SiO2_Water20X_step05_22.txt
- SiO2_Water20X_step05/Brillouin/SiO2_Water20X_step05_23.txt
- SiO2_Water20X_step05/Brillouin/SiO2_Water20X_step05_24.txt
- SiO2_Water20X_step05/Brillouin/SiO2_Water20X_step05_25.txt
- SiO2_Water20X_step05/Raman/
- SiO2_Water20X_step05/Raman/watSiOdia_20X_70PH_3s_05step_12_58_1.txt
- SiO2_Water20X_step05/Raman/watSiOdia_20X_70PH_3s_05step_12_58_2.txt
- SiO2_Water20X_step05/Raman/watSiOdia_20X_70PH_3s_05step_12_58_3.txt
- SiO2_Water20X_step05/Raman/watSiOdia_20X_70PH_3s_05step_12_58_4.txt
- SiO2_Water20X_step05/Raman/watSiOdia_20X_70PH_3s_05step_12_58_5.txt
- SiO2_Water20X_step05/Raman/watSiOdia_20X_70PH_3s_05step_12_58_6.txt
- SiO2_Water20X_step05/Raman/watSiOdia_20X_70PH_3s_05step_12_58_7.txt
- SiO2_Water20X_step05/Raman/watSiOdia_20X_70PH_3s_05step_12_59_10.txt
- SiO2_Water20X_step05/Raman/watSiOdia_20X_70PH_3s_05step_12_59_11.txt
- SiO2_Water20X_step05/Raman/watSiOdia_20X_70PH_3s_05step_12_59_12.txt
- SiO2_Water20X_step05/Raman/watSiOdia_20X_70PH_3s_05step_12_59_13.txt
- SiO2_Water20X_step05/Raman/watSiOdia_20X_70PH_3s_05step_12_59_14.txt
- SiO2_Water20X_step05/Raman/watSiOdia_20X_70PH_3s_05step_12_59_8.txt
- SiO2_Water20X_step05/Raman/watSiOdia_20X_70PH_3s_05step_12_59_9.txt
- SiO2_Water20X_step05/Raman/watSiOdia_20X_70PH_3s_05step_13_00_15.txt
- SiO2_Water20X_step05/Raman/watSiOdia_20X_70PH_3s_05step_13_00_16.txt
- SiO2_Water20X_step05/Raman/watSiOdia_20X_70PH_3s_05step_13_00_17.txt
- SiO2_Water20X_step05/Raman/watSiOdia_20X_70PH_3s_05step_13_00_18.txt
- SiO2_Water20X_step05/Raman/watSiOdia_20X_70PH_3s_05step_13_00_19.txt
- SiO2_Water20X_step05/Raman/watSiOdia_20X_70PH_3s_05step_13_00_20.txt
- SiO2_Water20X_step05/Raman/watSiOdia_20X_70PH_3s_05step_13_01_21.txt
- SiO2_Water20X_step05/Raman/watSiOdia_20X_70PH_3s_05step_13_01_22.txt
- SiO2_Water20X_step05/Raman/watSiOdia_20X_70PH_3s_05step_13_01_23.txt
- SiO2_Water20X_step05/Raman/watSiOdia_20X_70PH_3s_05step_13_01_24.txt
- SiO2_Water60X_step03/
- SiO2_Water60X_step03/Brillouin/
- SiO2_Water60X_step03/Brillouin/SiO2_Water60X_step03_01.txt
- SiO2_Water60X_step03/Brillouin/SiO2_Water60X_step03_02.txt
- SiO2_Water60X_step03/Brillouin/SiO2_Water60X_step03_03.txt
- SiO2_Water60X_step03/Brillouin/SiO2_Water60X_step03_04.txt
- SiO2_Water60X_step03/Brillouin/SiO2_Water60X_step03_05.txt
- SiO2_Water60X_step03/Brillouin/SiO2_Water60X_step03_06.txt
- SiO2_Water60X_step03/Brillouin/SiO2_Water60X_step03_07.txt
- SiO2_Water60X_step03/Brillouin/SiO2_Water60X_step03_08.txt
- SiO2_Water60X_step03/Brillouin/SiO2_Water60X_step03_09.txt
- SiO2_Water60X_step03/Brillouin/SiO2_Water60X_step03_10.txt
- SiO2_Water60X_step03/Brillouin/SiO2_Water60X_step03_11.txt
- SiO2_Water60X_step03/Brillouin/SiO2_Water60X_step03_12.txt
- SiO2_Water60X_step03/Brillouin/SiO2_Water60X_step03_13.txt
- SiO2_Water60X_step03/Brillouin/SiO2_Water60X_step03_14.txt
- SiO2_Water60X_step03/Brillouin/SiO2_Water60X_step03_15.txt
- SiO2_Water60X_step03/Brillouin/SiO2_Water60X_step03_16.txt
- SiO2_Water60X_step03/Brillouin/SiO2_Water60X_step03_17.txt
- SiO2_Water60X_step03/Brillouin/SiO2_Water60X_step03_18.txt
- SiO2_Water60X_step03/Brillouin/SiO2_Water60X_step03_19.txt
- SiO2_Water60X_step03/Brillouin/SiO2_Water60X_step03_20.txt
- SiO2_Water60X_step03/Brillouin/SiO2_Water60X_step03_21.txt
- SiO2_Water60X_step03/Brillouin/SiO2_Water60X_step03_22.txt
- SiO2_Water60X_step03/Brillouin/SiO2_Water60X_step03_23.txt
- SiO2_Water60X_step03/Brillouin/SiO2_Water60X_step03_24.txt
- SiO2_Water60X_step03/Brillouin/SiO2_Water60X_step03_25.txt
- SiO2_Water60X_step03/Brillouin/SiO2_Water60X_step03_26.txt
- SiO2_Water60X_step03/Brillouin/SiO2_Water60X_step03_27.txt
- SiO2_Water60X_step03/Brillouin/SiO2_Water60X_step03_28.txt
- SiO2_Water60X_step03/Brillouin/SiO2_Water60X_step03_29.txt
- SiO2_Water60X_step03/Brillouin/SiO2_Water60X_step03_30.txt
- SiO2_Water60X_step03/Brillouin/SiO2_Water60X_step03_31.txt
- SiO2_Water60X_step03/Brillouin/SiO2_Water60X_step03_32.txt
- SiO2_Water60X_step03/Brillouin/SiO2_Water60X_step03_33.txt
- SiO2_Water60X_step03/Brillouin/SiO2_Water60X_step03_34.txt
- SiO2_Water60X_step03/Brillouin/SiO2_Water60X_step03_35.txt
- SiO2_Water60X_step03/Brillouin/SiO2_Water60X_step03_36.txt
- SiO2_Water60X_step03/Brillouin/SiO2_Water60X_step03_37.txt
- SiO2_Water60X_step03/Brillouin/SiO2_Water60X_step03_38.txt
- SiO2_Water60X_step03/Brillouin/SiO2_Water60X_step03_39.txt
- SiO2_Water60X_step03/Brillouin/SiO2_Water60X_step03_40.txt
- SiO2_Water60X_step03/Brillouin/SiO2_Water60X_step03_41.txt
- SiO2_Water60X_step03/Brillouin/SiO2_Water60X_step03_42.txt
- SiO2_Water60X_step03/Brillouin/SiO2_Water60X_step03_43.txt
- SiO2_Water60X_step03/Brillouin/SiO2_Water60X_step03_44.txt
- SiO2_Water60X_step03/Brillouin/SiO2_Water60X_step03_45.txt
- SiO2_Water60X_step03/Brillouin/SiO2_Water60X_step03_46.txt
- SiO2_Water60X_step03/Brillouin/SiO2_Water60X_step03_47.txt
- SiO2_Water60X_step03/Brillouin/SiO2_Water60X_step03_48.txt
- SiO2_Water60X_step03/Brillouin/SiO2_Water60X_step03_49.txt
- SiO2_Water60X_step03/Brillouin/SiO2_Water60X_step03_50.txt
- SiO2_Water60X_step03/raman/
- SiO2_Water60X_step03/raman/SiOdiawat_60X_70PH_2s_03step_40fend_16_21_1.txt
- SiO2_Water60X_step03/raman/SiOdiawat_60X_70PH_2s_03step_40fend_16_21_2.txt
- SiO2_Water60X_step03/raman/SiOdiawat_60X_70PH_2s_03step_40fend_16_21_3.txt
- SiO2_Water60X_step03/raman/SiOdiawat_60X_70PH_2s_03step_40fend_16_21_4.txt
- SiO2_Water60X_step03/raman/SiOdiawat_60X_70PH_2s_03step_40fend_16_22_5.txt
- SiO2_Water60X_step03/raman/SiOdiawat_60X_70PH_2s_03step_40fend_16_22_6.txt
- SiO2_Water60X_step03/raman/SiOdiawat_60X_70PH_2s_03step_40fend_16_22_7.txt
- SiO2_Water60X_step03/raman/SiOdiawat_60X_70PH_2s_03step_40fend_16_22_8.txt
- SiO2_Water60X_step03/raman/SiOdiawat_60X_70PH_2s_03step_40fend_16_23_10.txt
- SiO2_Water60X_step03/raman/SiOdiawat_60X_70PH_2s_03step_40fend_16_23_11.txt
- SiO2_Water60X_step03/raman/SiOdiawat_60X_70PH_2s_03step_40fend_16_23_12.txt
- SiO2_Water60X_step03/raman/SiOdiawat_60X_70PH_2s_03step_40fend_16_23_13.txt
- SiO2_Water60X_step03/raman/SiOdiawat_60X_70PH_2s_03step_40fend_16_23_9.txt
- SiO2_Water60X_step03/raman/SiOdiawat_60X_70PH_2s_03step_40fend_16_24_14.txt
- SiO2_Water60X_step03/raman/SiOdiawat_60X_70PH_2s_03step_40fend_16_24_15.txt
- SiO2_Water60X_step03/raman/SiOdiawat_60X_70PH_2s_03step_40fend_16_24_16.txt
- SiO2_Water60X_step03/raman/SiOdiawat_60X_70PH_2s_03step_40fend_16_25_17.txt
- SiO2_Water60X_step03/raman/SiOdiawat_60X_70PH_2s_03step_40fend_16_25_18.txt
[truncated: 33 more entries]
