# Supplementary material for: Transition across a sharp interface: Data from Raman and Brillouin imaging spectroscopy
Source: Data Brief. 2020 Oct 2;33:106368. doi: 10.1016/j.dib.2020.106368 (PMC7557971; doi:10.1016/j.dib.2020.106368)
Supplement: Supplementary file 1 [file mmc1.zip › PET_Glycerol20X_step05/Brillouin/PET_Glycerol20X_step05_01.txt]

-28.152736 0
-28.042764 0
-27.932793 0
-27.822821 0
-27.712849 0
-27.602878 1
-27.492906 1
-27.382934 0
-27.272963 0
-27.162991 0
-27.053020 0
-26.943048 0
-26.833076 0
-26.723105 0
-26.613133 0
-26.503161 0
-26.393190 0
-26.283218 0
-26.173247 0
-26.063275 0
-25.953303 0
-25.843332 0
-25.733360 0
-25.623388 0
-25.513417 0
-25.403445 1
-25.293474 0
-25.183502 0
-25.073530 0
-24.963559 0
-24.853587 0
-24.743615 0
-24.633644 0
-24.523672 0
-24.413701 0
-24.303729 1
-24.193757 0
-24.083786 0
-23.973814 0
-23.863842 0
-23.753871 0
-23.643899 0
-23.533928 0
-23.423956 0
-23.313984 0
-23.204013 0
-23.094041 0
-22.984069 0
-22.874098 0
-22.764126 0
-22.654155 0
-22.544183 0
-22.434211 0
-22.324240 0
-22.214268 0
-22.104296 0
-21.994325 0
-21.884353 0
-21.774382 0
-21.664410 0
-21.554438 0
-21.444467 0
-21.334495 0
-21.224523 0
-21.114552 0
-21.004580 0
-20.894609 0
-20.784637 0
-20.674665 0
-20.564694 0
-20.454722 0
-20.344750 1
-20.234779 0
-20.124807 0
-20.014836 0
-19.904864 1
-19.794892 0
-19.684921 1
-19.574949 1
-19.464977 0
-19.355006 0
-19.245034 0
-19.135063 0
-19.025091 0
-18.915119 0
-18.805148 2
-18.695176 0
-18.585205 1
-18.475233 2
-18.365261 0
-18.255290 0
-18.145318 1
-18.035346 0
-17.925375 1
-17.815403 0
-17.705432 2
-17.595460 0
-17.485488 1
-17.375517 0
-17.265545 0
-17.155573 2
-17.045602 1
-16.935630 0
-16.825659 1
-16.715687 1
-16.605715 0
-16.495744 5
-16.385772 0
-16.275800 1
-16.165829 2
-16.055857 2
-15.945886 2
-15.835914 2
-15.725942 6
-15.615971 8
-15.505999 10
-15.396027 6
-15.286056 4
-15.176084 9
-15.066113 14
-14.956141 9
-14.846169 17
-14.736198 23
-14.626226 39
-14.516254 39
-14.406283 79
-14.296311 84
-14.186340 122
-14.076368 123
-13.966396 103
-13.856425 103
-13.746453 82
-13.636481 60
-13.526510 43
-13.416538 39
-13.306567 20
-13.196595 22
-13.086623 15
-12.976652 11
-12.866680 13
-12.756708 6
-12.646737 8
-12.536765 12
-12.426794 9
-12.316822 11
-12.206850 4
-12.096879 6
-11.986907 3
-11.876935 2
-11.766964 1
-11.656992 7
-11.547021 4
-11.437049 2
-11.327077 3
-11.217106 2
-11.107134 2
-10.997162 2
-10.887191 1
-10.777219 2
-10.667248 5
-10.557276 0
-10.447304 3
-10.337333 3
-10.227361 3
-10.117389 2
-10.007418 0
-9.897446 0
-9.787475 0
-9.677503 2
-9.567531 2
-9.457560 1
-9.347588 2
-9.237616 0
-9.127645 2
-9.017673 1
-8.907702 1
-8.797730 1
-8.687758 0
-8.577787 0
-8.467815 0
-8.357843 1
-8.247872 0
-8.137900 2
-8.027929 0
-7.917957 1
-7.807985 0
-7.698014 0
-7.588042 2
-7.478070 0
-7.368099 2
-7.258127 1
-7.148156 1
-7.038184 0
-6.928212 3
-6.818241 0
-6.708269 2
-6.598297 0
-6.488326 1
-6.378354 1
-6.268383 0
-6.158411 2
-6.048439 2
-5.938468 0
-5.828496 0
-5.718524 1
-5.608553 0
-5.498581 3
-5.388610 0
-5.278638 2
-5.168666 0
-5.058695 0
-4.948723 0
-4.838751 0
-4.728780 1
-4.618808 0
-4.508837 0
-4.398865 0
-4.288893 0
-4.178922 0
-4.068950 0
-3.958978 0
-3.849007 2
-3.739035 1
-3.629064 1
-3.519092 2
-3.409120 0
-3.299149 0
-3.189177 0
-3.079205 0
-2.969234 0
-2.859262 0
-2.749291 0
-2.639319 0
-2.529347 0
-2.419376 0
-2.309404 0
-2.199432 0
-2.089461 0
-1.979489 0
-1.869518 0
-1.759546 0
-1.649574 0
-1.539603 0
-1.429631 0
-1.319659 0
-1.209688 0
-1.099716 0
-0.989745 0
-0.879773 1
-0.769801 2
-0.659830 7
-0.549858 14
-0.439886 81
-0.329915 393
-0.219943 1605
-0.109972 4030
0.000000 5762
0.109972 4109
0.219943 1577
0.329915 416
0.439886 89
0.549858 20
0.659830 1
0.769801 0
0.879773 0
0.989745 0
1.099716 0
1.209688 0
1.319659 0
1.429631 0
1.539603 0
1.649574 0
1.759546 0
1.869518 0
1.979489 0
2.089461 0
2.199432 0
2.309404 0
2.419376 0
2.529347 0
2.639319 0
2.749291 0
2.859262 0
2.969234 0
3.079205 0
3.189177 0
3.299149 4
3.409120 2
3.519092 0
3.629064 3
3.739035 0
3.849007 0
3.958978 1
4.068950 0
4.178922 0
4.288893 3
4.398865 3
4.508837 1
4.618808 0
4.728780 0
4.838751 2
4.948723 0
5.058695 0
5.168666 0
5.278638 1
5.388610 2
5.498581 2
5.608553 0
5.718524 0
5.828496 1
5.938468 1
6.048439 1
6.158411 0
6.268383 1
6.378354 1
6.488326 0
6.598297 1
6.708269 0
6.818241 1
6.928212 1
7.038184 0
7.148156 2
7.258127 0
7.368099 0
7.478070 0
7.588042 0
7.698014 0
7.807985 2
7.917957 0
8.027929 1
8.137900 1
8.247872 0
8.357843 1
8.467815 2
8.577787 1
8.687758 3
8.797730 2
8.907702 2
9.017673 0
9.127645 3
9.237616 0
9.347588 2
9.457560 0
9.567531 1
9.677503 0
9.787475 1
9.897446 0
10.007418 2
10.117389 0
10.227361 5
10.337333 1
10.447304 6
10.557276 3
10.667248 3
10.777219 2
10.887191 0
10.997162 2
11.107134 1
11.217106 2
11.327077 2
11.437049 5
11.547021 7
11.656992 6
11.766964 1
11.876935 5
11.986907 5
12.096879 2
12.206850 8
12.316822 6
12.426794 6
12.536765 8
12.646737 13
12.756708 8
12.866680 10
12.976652 10
13.086623 16
13.196595 17
13.306567 30
13.416538 23
13.526510 35
13.636481 38
13.746453 62
13.856425 64
13.966396 89
14.076368 103
14.186340 118
14.296311 102
14.406283 69
14.516254 75
14.626226 39
14.736198 25
14.846169 31
14.956141 15
15.066113 13
15.176084 13
15.286056 13
15.396027 6
15.505999 7
15.615971 5
15.725942 3
15.835914 7
15.945886 4
16.055857 0
16.165829 3
16.275800 1
16.385772 2
16.495744 3
16.605715 3
16.715687 1
16.825659 1
16.935630 3
17.045602 0
17.155573 3
17.265545 1
17.375517 1
17.485488 1
17.595460 0
17.705432 0
17.815403 1
17.925375 0
18.035346 1
18.145318 0
18.255290 1
18.365261 0
18.475233 1
18.585205 0
18.695176 0
18.805148 1
18.915119 0
19.025091 1
19.135063 0
19.245034 1
19.355006 0
19.464977 0
19.574949 0
19.684921 0
19.794892 0
19.904864 1
20.014836 0
20.124807 0
20.234779 0
20.344750 2
20.454722 0
20.564694 0
20.674665 1
20.784637 0
20.894609 0
21.004580 0
21.114552 0
21.224523 0
21.334495 0
21.444467 0
21.554438 0
21.664410 0
21.774382 0
21.884353 0
21.994325 0
22.104296 0
22.214268 0
22.324240 0
22.434211 0
22.544183 0
22.654155 1
22.764126 0
22.874098 0
22.984069 0
23.094041 0
23.204013 0
23.313984 0
23.423956 0
23.533928 0
23.643899 0
23.753871 0
23.863842 1
23.973814 0
24.083786 1
24.193757 0
24.303729 0
24.413701 1
24.523672 0
24.633644 0
24.743615 0
24.853587 0
24.963559 0
25.073530 0
25.183502 0
25.293474 0
25.403445 0
25.513417 1
25.623388 0
25.733360 1
25.843332 0
25.953303 0
26.063275 0
26.173247 0
26.283218 0
26.393190 0
26.503161 0
26.613133 0
26.723105 0
26.833076 0
26.943048 1
27.053020 1
27.162991 0
27.272963 0
27.382934 0
27.492906 0
27.602878 1
27.712849 1
27.822821 0
27.932793 3
28.042764 0
