# Supplementary material for: Transition across a sharp interface: Data from Raman and Brillouin imaging spectroscopy
Source: Data Brief. 2020 Oct 2;33:106368. doi: 10.1016/j.dib.2020.106368 (PMC7557971; doi:10.1016/j.dib.2020.106368)
Supplement: Supplementary file 1 [file mmc1.zip › PET_Glycerol20X_step05/Brillouin/PET_Glycerol20X_step05_02.txt]

-28.152736 0
-28.042764 0
-27.932793 0
-27.822821 1
-27.712849 0
-27.602878 1
-27.492906 0
-27.382934 0
-27.272963 0
-27.162991 0
-27.053020 0
-26.943048 0
-26.833076 1
-26.723105 0
-26.613133 0
-26.503161 0
-26.393190 0
-26.283218 1
-26.173247 0
-26.063275 0
-25.953303 0
-25.843332 0
-25.733360 0
-25.623388 0
-25.513417 0
-25.403445 0
-25.293474 0
-25.183502 0
-25.073530 0
-24.963559 0
-24.853587 0
-24.743615 0
-24.633644 0
-24.523672 0
-24.413701 0
-24.303729 1
-24.193757 1
-24.083786 0
-23.973814 0
-23.863842 0
-23.753871 0
-23.643899 0
-23.533928 0
-23.423956 0
-23.313984 0
-23.204013 0
-23.094041 0
-22.984069 0
-22.874098 0
-22.764126 0
-22.654155 0
-22.544183 1
-22.434211 0
-22.324240 0
-22.214268 0
-22.104296 0
-21.994325 1
-21.884353 0
-21.774382 0
-21.664410 0
-21.554438 0
-21.444467 0
-21.334495 0
-21.224523 0
-21.114552 0
-21.004580 0
-20.894609 0
-20.784637 0
-20.674665 0
-20.564694 0
-20.454722 0
-20.344750 0
-20.234779 0
-20.124807 1
-20.014836 0
-19.904864 0
-19.794892 0
-19.684921 0
-19.574949 0
-19.464977 1
-19.355006 0
-19.245034 0
-19.135063 1
-19.025091 0
-18.915119 0
-18.805148 0
-18.695176 0
-18.585205 0
-18.475233 0
-18.365261 0
-18.255290 1
-18.145318 0
-18.035346 0
-17.925375 0
-17.815403 0
-17.705432 0
-17.595460 1
-17.485488 0
-17.375517 0
-17.265545 0
-17.155573 0
-17.045602 0
-16.935630 0
-16.825659 0
-16.715687 0
-16.605715 1
-16.495744 0
-16.385772 0
-16.275800 1
-16.165829 0
-16.055857 0
-15.945886 1
-15.835914 1
-15.725942 1
-15.615971 0
-15.505999 0
-15.396027 1
-15.286056 2
-15.176084 2
-15.066113 4
-14.956141 1
-14.846169 3
-14.736198 6
-14.626226 9
-14.516254 14
-14.406283 9
-14.296311 21
-14.186340 23
-14.076368 26
-13.966396 21
-13.856425 18
-13.746453 17
-13.636481 17
-13.526510 11
-13.416538 10
-13.306567 17
-13.196595 8
-13.086623 9
-12.976652 9
-12.866680 1
-12.756708 5
-12.646737 0
-12.536765 3
-12.426794 2
-12.316822 3
-12.206850 4
-12.096879 2
-11.986907 0
-11.876935 0
-11.766964 0
-11.656992 0
-11.547021 0
-11.437049 0
-11.327077 0
-11.217106 0
-11.107134 1
-10.997162 0
-10.887191 1
-10.777219 0
-10.667248 1
-10.557276 0
-10.447304 1
-10.337333 2
-10.227361 0
-10.117389 1
-10.007418 0
-9.897446 1
-9.787475 0
-9.677503 1
-9.567531 0
-9.457560 1
-9.347588 0
-9.237616 0
-9.127645 0
-9.017673 0
-8.907702 0
-8.797730 0
-8.687758 0
-8.577787 0
-8.467815 0
-8.357843 0
-8.247872 0
-8.137900 0
-8.027929 0
-7.917957 1
-7.807985 0
-7.698014 0
-7.588042 0
-7.478070 0
-7.368099 0
-7.258127 0
-7.148156 0
-7.038184 0
-6.928212 0
-6.818241 0
-6.708269 0
-6.598297 1
-6.488326 0
-6.378354 1
-6.268383 0
-6.158411 1
-6.048439 0
-5.938468 0
-5.828496 0
-5.718524 1
-5.608553 1
-5.498581 0
-5.388610 0
-5.278638 0
-5.168666 0
-5.058695 0
-4.948723 0
-4.838751 0
-4.728780 0
-4.618808 0
-4.508837 2
-4.398865 0
-4.288893 1
-4.178922 0
-4.068950 0
-3.958978 1
-3.849007 1
-3.739035 1
-3.629064 0
-3.519092 1
-3.409120 0
-3.299149 0
-3.189177 0
-3.079205 0
-2.969234 0
-2.859262 0
-2.749291 0
-2.639319 0
-2.529347 0
-2.419376 0
-2.309404 0
-2.199432 0
-2.089461 0
-1.979489 0
-1.869518 0
-1.759546 0
-1.649574 0
-1.539603 0
-1.429631 0
-1.319659 0
-1.209688 0
-1.099716 0
-0.989745 0
-0.879773 0
-0.769801 0
-0.659830 4
-0.549858 1
-0.439886 24
-0.329915 105
-0.219943 490
-0.109972 1358
0.000000 2241
0.109972 1934
0.219943 1084
0.329915 378
0.439886 138
0.549858 30
0.659830 8
0.769801 2
0.879773 1
0.989745 0
1.099716 0
1.209688 0
1.319659 0
1.429631 0
1.539603 0
1.649574 0
1.759546 0
1.869518 1
1.979489 0
2.089461 0
2.199432 0
2.309404 0
2.419376 0
2.529347 0
2.639319 0
2.749291 0
2.859262 0
2.969234 0
3.079205 0
3.189177 0
3.299149 0
3.409120 1
3.519092 1
3.629064 1
3.739035 0
3.849007 0
3.958978 1
4.068950 2
4.178922 0
4.288893 0
4.398865 0
4.508837 0
4.618808 0
4.728780 0
4.838751 0
4.948723 0
5.058695 0
5.168666 1
5.278638 1
5.388610 1
5.498581 0
5.608553 0
5.718524 0
5.828496 0
5.938468 0
6.048439 0
6.158411 2
6.268383 0
6.378354 0
6.488326 0
6.598297 1
6.708269 0
6.818241 1
6.928212 0
7.038184 0
7.148156 1
7.258127 0
7.368099 0
7.478070 0
7.588042 0
7.698014 1
7.807985 0
7.917957 0
8.027929 3
8.137900 0
8.247872 0
8.357843 0
8.467815 0
8.577787 0
8.687758 1
8.797730 0
8.907702 0
9.017673 0
9.127645 0
9.237616 0
9.347588 1
9.457560 0
9.567531 0
9.677503 0
9.787475 0
9.897446 0
10.007418 0
10.117389 0
10.227361 1
10.337333 2
10.447304 2
10.557276 0
10.667248 2
10.777219 0
10.887191 0
10.997162 2
11.107134 2
11.217106 0
11.327077 3
11.437049 3
11.547021 0
11.656992 2
11.766964 2
11.876935 1
11.986907 2
12.096879 1
12.206850 2
12.316822 2
12.426794 1
12.536765 2
12.646737 4
12.756708 4
12.866680 3
12.976652 3
13.086623 4
13.196595 3
13.306567 8
13.416538 8
13.526510 8
13.636481 21
13.746453 35
13.856425 28
13.966396 34
14.076368 36
14.186340 39
14.296311 39
14.406283 26
14.516254 37
14.626226 24
14.736198 11
14.846169 15
14.956141 9
15.066113 2
15.176084 7
15.286056 6
15.396027 4
15.505999 6
15.615971 2
15.725942 3
15.835914 1
15.945886 0
16.055857 4
16.165829 3
16.275800 0
16.385772 0
16.495744 2
16.605715 1
16.715687 1
16.825659 0
16.935630 0
17.045602 0
17.155573 0
17.265545 0
17.375517 0
17.485488 3
17.595460 0
17.705432 1
17.815403 0
17.925375 0
18.035346 0
18.145318 2
18.255290 0
18.365261 0
18.475233 0
18.585205 1
18.695176 0
18.805148 0
18.915119 0
19.025091 0
19.135063 0
19.245034 0
19.355006 1
19.464977 0
19.574949 0
19.684921 1
19.794892 0
19.904864 0
20.014836 1
20.124807 0
20.234779 0
20.344750 0
20.454722 0
20.564694 0
20.674665 0
20.784637 0
20.894609 1
21.004580 0
21.114552 0
21.224523 0
21.334495 0
21.444467 0
21.554438 0
21.664410 0
21.774382 0
21.884353 1
21.994325 0
22.104296 0
22.214268 1
22.324240 0
22.434211 1
22.544183 2
22.654155 0
22.764126 0
22.874098 0
22.984069 0
23.094041 0
23.204013 0
23.313984 0
23.423956 0
23.533928 0
23.643899 0
23.753871 0
23.863842 0
23.973814 0
24.083786 0
24.193757 0
24.303729 1
24.413701 0
24.523672 0
24.633644 0
24.743615 0
24.853587 0
24.963559 0
25.073530 0
25.183502 0
25.293474 0
25.403445 0
25.513417 0
25.623388 0
25.733360 0
25.843332 0
25.953303 1
26.063275 0
26.173247 0
26.283218 0
26.393190 0
26.503161 0
26.613133 0
26.723105 0
26.833076 0
26.943048 0
27.053020 0
27.162991 0
27.272963 0
27.382934 0
27.492906 0
27.602878 0
27.712849 0
27.822821 0
27.932793 2
28.042764 1
