# Supplementary material for: Transition across a sharp interface: Data from Raman and Brillouin imaging spectroscopy
Source: Data Brief. 2020 Oct 2;33:106368. doi: 10.1016/j.dib.2020.106368 (PMC7557971; doi:10.1016/j.dib.2020.106368)
Supplement: Supplementary file 1 [file mmc1.zip › PET_Glycerol20X_step05/Brillouin/PET_Glycerol20X_step05_03.txt]

-28.152736 0
-28.042764 0
-27.932793 0
-27.822821 0
-27.712849 0
-27.602878 0
-27.492906 0
-27.382934 0
-27.272963 0
-27.162991 0
-27.053020 0
-26.943048 0
-26.833076 0
-26.723105 0
-26.613133 0
-26.503161 0
-26.393190 0
-26.283218 0
-26.173247 0
-26.063275 0
-25.953303 0
-25.843332 0
-25.733360 0
-25.623388 0
-25.513417 0
-25.403445 0
-25.293474 0
-25.183502 1
-25.073530 0
-24.963559 0
-24.853587 0
-24.743615 0
-24.633644 1
-24.523672 1
-24.413701 0
-24.303729 0
-24.193757 0
-24.083786 0
-23.973814 0
-23.863842 0
-23.753871 0
-23.643899 1
-23.533928 0
-23.423956 0
-23.313984 0
-23.204013 0
-23.094041 0
-22.984069 0
-22.874098 0
-22.764126 0
-22.654155 0
-22.544183 0
-22.434211 0
-22.324240 1
-22.214268 0
-22.104296 0
-21.994325 0
-21.884353 0
-21.774382 0
-21.664410 0
-21.554438 0
-21.444467 0
-21.334495 0
-21.224523 0
-21.114552 0
-21.004580 0
-20.894609 0
-20.784637 0
-20.674665 0
-20.564694 0
-20.454722 0
-20.344750 0
-20.234779 0
-20.124807 0
-20.014836 0
-19.904864 2
-19.794892 0
-19.684921 0
-19.574949 0
-19.464977 2
-19.355006 0
-19.245034 0
-19.135063 0
-19.025091 0
-18.915119 0
-18.805148 0
-18.695176 0
-18.585205 0
-18.475233 0
-18.365261 0
-18.255290 1
-18.145318 2
-18.035346 0
-17.925375 1
-17.815403 2
-17.705432 0
-17.595460 0
-17.485488 0
-17.375517 1
-17.265545 2
-17.155573 4
-17.045602 2
-16.935630 0
-16.825659 1
-16.715687 3
-16.605715 2
-16.495744 2
-16.385772 1
-16.275800 1
-16.165829 3
-16.055857 3
-15.945886 0
-15.835914 3
-15.725942 2
-15.615971 5
-15.505999 4
-15.396027 2
-15.286056 8
-15.176084 12
-15.066113 5
-14.956141 9
-14.846169 13
-14.736198 18
-14.626226 23
-14.516254 40
-14.406283 64
-14.296311 68
-14.186340 73
-14.076368 87
-13.966396 78
-13.856425 100
-13.746453 70
-13.636481 46
-13.526510 33
-13.416538 40
-13.306567 31
-13.196595 18
-13.086623 12
-12.976652 10
-12.866680 9
-12.756708 10
-12.646737 10
-12.536765 5
-12.426794 3
-12.316822 6
-12.206850 3
-12.096879 4
-11.986907 7
-11.876935 3
-11.766964 4
-11.656992 3
-11.547021 3
-11.437049 1
-11.327077 2
-11.217106 4
-11.107134 0
-10.997162 2
-10.887191 5
-10.777219 0
-10.667248 3
-10.557276 1
-10.447304 3
-10.337333 1
-10.227361 4
-10.117389 3
-10.007418 0
-9.897446 3
-9.787475 1
-9.677503 0
-9.567531 1
-9.457560 1
-9.347588 0
-9.237616 1
-9.127645 1
-9.017673 0
-8.907702 1
-8.797730 1
-8.687758 1
-8.577787 3
-8.467815 3
-8.357843 1
-8.247872 0
-8.137900 1
-8.027929 0
-7.917957 4
-7.807985 1
-7.698014 2
-7.588042 0
-7.478070 0
-7.368099 3
-7.258127 0
-7.148156 0
-7.038184 0
-6.928212 0
-6.818241 0
-6.708269 0
-6.598297 1
-6.488326 1
-6.378354 4
-6.268383 0
-6.158411 1
-6.048439 1
-5.938468 0
-5.828496 2
-5.718524 0
-5.608553 0
-5.498581 1
-5.388610 0
-5.278638 1
-5.168666 0
-5.058695 1
-4.948723 0
-4.838751 0
-4.728780 0
-4.618808 0
-4.508837 0
-4.398865 1
-4.288893 0
-4.178922 0
-4.068950 0
-3.958978 0
-3.849007 0
-3.739035 2
-3.629064 2
-3.519092 1
-3.409120 1
-3.299149 0
-3.189177 0
-3.079205 0
-2.969234 0
-2.859262 0
-2.749291 0
-2.639319 0
-2.529347 0
-2.419376 0
-2.309404 0
-2.199432 0
-2.089461 0
-1.979489 0
-1.869518 0
-1.759546 0
-1.649574 0
-1.539603 0
-1.429631 0
-1.319659 0
-1.209688 0
-1.099716 0
-0.989745 0
-0.879773 0
-0.769801 4
-0.659830 5
-0.549858 11
-0.439886 43
-0.329915 200
-0.219943 1021
-0.109972 3549
0.000000 6118
0.109972 5083
0.219943 2082
0.329915 681
0.439886 171
0.549858 25
0.659830 2
0.769801 0
0.879773 0
0.989745 0
1.099716 0
1.209688 0
1.319659 0
1.429631 0
1.539603 0
1.649574 0
1.759546 0
1.869518 0
1.979489 0
2.089461 0
2.199432 0
2.309404 0
2.419376 0
2.529347 0
2.639319 0
2.749291 0
2.859262 0
2.969234 0
3.079205 0
3.189177 0
3.299149 1
3.409120 1
3.519092 0
3.629064 1
3.739035 1
3.849007 2
3.958978 0
4.068950 1
4.178922 1
4.288893 0
4.398865 0
4.508837 2
4.618808 0
4.728780 1
4.838751 1
4.948723 1
5.058695 1
5.168666 1
5.278638 0
5.388610 1
5.498581 1
5.608553 0
5.718524 2
5.828496 0
5.938468 1
6.048439 5
6.158411 1
6.268383 0
6.378354 2
6.488326 1
6.598297 0
6.708269 0
6.818241 0
6.928212 1
7.038184 1
7.148156 1
7.258127 2
7.368099 0
7.478070 2
7.588042 1
7.698014 2
7.807985 0
7.917957 0
8.027929 1
8.137900 2
8.247872 1
8.357843 1
8.467815 2
8.577787 0
8.687758 1
8.797730 0
8.907702 0
9.017673 1
9.127645 0
9.237616 1
9.347588 2
9.457560 3
9.567531 1
9.677503 1
9.787475 3
9.897446 5
10.007418 3
10.117389 1
10.227361 3
10.337333 3
10.447304 1
10.557276 2
10.667248 1
10.777219 0
10.887191 3
10.997162 5
11.107134 2
11.217106 1
11.327077 1
11.437049 3
11.547021 2
11.656992 4
11.766964 2
11.876935 5
11.986907 0
12.096879 5
12.206850 3
12.316822 6
12.426794 4
12.536765 6
12.646737 11
12.756708 18
12.866680 8
12.976652 11
13.086623 21
13.196595 32
13.306567 22
13.416538 20
13.526510 33
13.636481 37
13.746453 66
13.856425 85
13.966396 99
14.076368 98
14.186340 118
14.296311 106
14.406283 97
14.516254 77
14.626226 47
14.736198 32
14.846169 31
14.956141 27
15.066113 11
15.176084 20
15.286056 11
15.396027 10
15.505999 8
15.615971 3
15.725942 3
15.835914 3
15.945886 4
16.055857 3
16.165829 3
16.275800 2
16.385772 3
16.495744 3
16.605715 2
16.715687 2
16.825659 3
16.935630 0
17.045602 0
17.155573 2
17.265545 5
17.375517 1
17.485488 0
17.595460 0
17.705432 0
17.815403 0
17.925375 1
18.035346 0
18.145318 0
18.255290 1
18.365261 0
18.475233 0
18.585205 1
18.695176 0
18.805148 0
18.915119 1
19.025091 0
19.135063 0
19.245034 0
19.355006 0
19.464977 0
19.574949 0
19.684921 0
19.794892 0
19.904864 0
20.014836 1
20.124807 0
20.234779 0
20.344750 0
20.454722 0
20.564694 0
20.674665 0
20.784637 0
20.894609 0
21.004580 1
21.114552 0
21.224523 0
21.334495 0
21.444467 0
21.554438 1
21.664410 0
21.774382 2
21.884353 0
21.994325 1
22.104296 0
22.214268 0
22.324240 0
22.434211 0
22.544183 0
22.654155 0
22.764126 0
22.874098 0
22.984069 1
23.094041 0
23.204013 0
23.313984 0
23.423956 0
23.533928 0
23.643899 0
23.753871 0
23.863842 0
23.973814 0
24.083786 0
24.193757 0
24.303729 0
24.413701 0
24.523672 0
24.633644 0
24.743615 0
24.853587 0
24.963559 1
25.073530 1
25.183502 0
25.293474 1
25.403445 0
25.513417 0
25.623388 0
25.733360 1
25.843332 0
25.953303 0
26.063275 0
26.173247 0
26.283218 0
26.393190 0
26.503161 1
26.613133 0
26.723105 0
26.833076 0
26.943048 0
27.053020 0
27.162991 0
27.272963 0
27.382934 1
27.492906 0
27.602878 0
27.712849 0
27.822821 0
27.932793 0
28.042764 2
