# Supplementary material for: Transition across a sharp interface: Data from Raman and Brillouin imaging spectroscopy
Source: Data Brief. 2020 Oct 2;33:106368. doi: 10.1016/j.dib.2020.106368 (PMC7557971; doi:10.1016/j.dib.2020.106368)
Supplement: Supplementary file 1 [file mmc1.zip › PET_Glycerol20X_step05/Brillouin/PET_Glycerol20X_step05_04.txt]

-28.152736 0
-28.042764 0
-27.932793 1
-27.822821 2
-27.712849 1
-27.602878 1
-27.492906 1
-27.382934 0
-27.272963 0
-27.162991 0
-27.053020 1
-26.943048 0
-26.833076 0
-26.723105 0
-26.613133 0
-26.503161 0
-26.393190 0
-26.283218 0
-26.173247 0
-26.063275 0
-25.953303 0
-25.843332 0
-25.733360 0
-25.623388 0
-25.513417 0
-25.403445 0
-25.293474 0
-25.183502 0
-25.073530 0
-24.963559 0
-24.853587 0
-24.743615 0
-24.633644 1
-24.523672 0
-24.413701 0
-24.303729 0
-24.193757 0
-24.083786 1
-23.973814 0
-23.863842 0
-23.753871 0
-23.643899 0
-23.533928 1
-23.423956 0
-23.313984 0
-23.204013 0
-23.094041 0
-22.984069 0
-22.874098 0
-22.764126 1
-22.654155 1
-22.544183 1
-22.434211 1
-22.324240 0
-22.214268 0
-22.104296 0
-21.994325 0
-21.884353 1
-21.774382 0
-21.664410 0
-21.554438 1
-21.444467 1
-21.334495 0
-21.224523 2
-21.114552 1
-21.004580 0
-20.894609 0
-20.784637 0
-20.674665 0
-20.564694 0
-20.454722 0
-20.344750 1
-20.234779 0
-20.124807 0
-20.014836 1
-19.904864 0
-19.794892 2
-19.684921 0
-19.574949 0
-19.464977 0
-19.355006 0
-19.245034 0
-19.135063 0
-19.025091 0
-18.915119 0
-18.805148 0
-18.695176 0
-18.585205 0
-18.475233 0
-18.365261 0
-18.255290 1
-18.145318 0
-18.035346 0
-17.925375 0
-17.815403 2
-17.705432 0
-17.595460 0
-17.485488 0
-17.375517 1
-17.265545 0
-17.155573 3
-17.045602 1
-16.935630 1
-16.825659 1
-16.715687 0
-16.605715 2
-16.495744 2
-16.385772 1
-16.275800 2
-16.165829 4
-16.055857 1
-15.945886 1
-15.835914 4
-15.725942 3
-15.615971 3
-15.505999 2
-15.396027 2
-15.286056 12
-15.176084 6
-15.066113 14
-14.956141 12
-14.846169 16
-14.736198 21
-14.626226 18
-14.516254 35
-14.406283 57
-14.296311 52
-14.186340 89
-14.076368 97
-13.966396 68
-13.856425 80
-13.746453 73
-13.636481 56
-13.526510 32
-13.416538 28
-13.306567 24
-13.196595 21
-13.086623 16
-12.976652 9
-12.866680 12
-12.756708 7
-12.646737 10
-12.536765 9
-12.426794 5
-12.316822 5
-12.206850 0
-12.096879 3
-11.986907 7
-11.876935 8
-11.766964 2
-11.656992 3
-11.547021 5
-11.437049 3
-11.327077 2
-11.217106 2
-11.107134 3
-10.997162 1
-10.887191 1
-10.777219 4
-10.667248 1
-10.557276 1
-10.447304 3
-10.337333 1
-10.227361 0
-10.117389 1
-10.007418 0
-9.897446 3
-9.787475 0
-9.677503 1
-9.567531 1
-9.457560 0
-9.347588 0
-9.237616 0
-9.127645 0
-9.017673 2
-8.907702 1
-8.797730 1
-8.687758 0
-8.577787 2
-8.467815 2
-8.357843 1
-8.247872 2
-8.137900 0
-8.027929 3
-7.917957 2
-7.807985 0
-7.698014 1
-7.588042 2
-7.478070 2
-7.368099 2
-7.258127 1
-7.148156 1
-7.038184 0
-6.928212 2
-6.818241 2
-6.708269 0
-6.598297 0
-6.488326 0
-6.378354 0
-6.268383 1
-6.158411 0
-6.048439 0
-5.938468 1
-5.828496 1
-5.718524 0
-5.608553 3
-5.498581 1
-5.388610 0
-5.278638 0
-5.168666 0
-5.058695 2
-4.948723 0
-4.838751 1
-4.728780 1
-4.618808 0
-4.508837 0
-4.398865 0
-4.288893 0
-4.178922 0
-4.068950 1
-3.958978 0
-3.849007 1
-3.739035 2
-3.629064 1
-3.519092 3
-3.409120 0
-3.299149 0
-3.189177 0
-3.079205 0
-2.969234 0
-2.859262 0
-2.749291 0
-2.639319 0
-2.529347 0
-2.419376 0
-2.309404 0
-2.199432 0
-2.089461 0
-1.979489 0
-1.869518 0
-1.759546 0
-1.649574 0
-1.539603 0
-1.429631 0
-1.319659 0
-1.209688 0
-1.099716 0
-0.989745 0
-0.879773 1
-0.769801 1
-0.659830 6
-0.549858 11
-0.439886 66
-0.329915 246
-0.219943 928
-0.109972 2717
0.000000 4704
0.109972 3884
0.219943 1621
0.329915 404
0.439886 96
0.549858 10
0.659830 2
0.769801 2
0.879773 0
0.989745 0
1.099716 0
1.209688 0
1.319659 0
1.429631 0
1.539603 0
1.649574 0
1.759546 0
1.869518 0
1.979489 0
2.089461 0
2.199432 0
2.309404 0
2.419376 0
2.529347 0
2.639319 0
2.749291 0
2.859262 0
2.969234 0
3.079205 0
3.189177 0
3.299149 0
3.409120 4
3.519092 1
3.629064 1
3.739035 1
3.849007 1
3.958978 0
4.068950 1
4.178922 4
4.288893 3
4.398865 0
4.508837 0
4.618808 2
4.728780 0
4.838751 0
4.948723 0
5.058695 0
5.168666 2
5.278638 0
5.388610 0
5.498581 0
5.608553 1
5.718524 1
5.828496 1
5.938468 0
6.048439 1
6.158411 2
6.268383 0
6.378354 0
6.488326 2
6.598297 0
6.708269 2
6.818241 0
6.928212 0
7.038184 1
7.148156 0
7.258127 0
7.368099 1
7.478070 0
7.588042 0
7.698014 0
7.807985 0
7.917957 1
8.027929 0
8.137900 0
8.247872 0
8.357843 1
8.467815 0
8.577787 1
8.687758 0
8.797730 3
8.907702 0
9.017673 0
9.127645 1
9.237616 2
9.347588 3
9.457560 2
9.567531 0
9.677503 2
9.787475 1
9.897446 0
10.007418 3
10.117389 2
10.227361 2
10.337333 2
10.447304 2
10.557276 2
10.667248 2
10.777219 1
10.887191 2
10.997162 1
11.107134 0
11.217106 0
11.327077 1
11.437049 4
11.547021 2
11.656992 2
11.766964 4
11.876935 3
11.986907 2
12.096879 3
12.206850 5
12.316822 5
12.426794 3
12.536765 4
12.646737 9
12.756708 7
12.866680 8
12.976652 9
13.086623 18
13.196595 12
13.306567 21
13.416538 22
13.526510 33
13.636481 48
13.746453 42
13.856425 68
13.966396 72
14.076368 102
14.186340 121
14.296311 97
14.406283 82
14.516254 60
14.626226 47
14.736198 33
14.846169 25
14.956141 20
15.066113 14
15.176084 15
15.286056 7
15.396027 8
15.505999 10
15.615971 6
15.725942 3
15.835914 6
15.945886 3
16.055857 1
16.165829 1
16.275800 3
16.385772 2
16.495744 3
16.605715 5
16.715687 2
16.825659 2
16.935630 5
17.045602 5
17.155573 1
17.265545 0
17.375517 0
17.485488 2
17.595460 0
17.705432 0
17.815403 0
17.925375 0
18.035346 0
18.145318 0
18.255290 1
18.365261 2
18.475233 2
18.585205 0
18.695176 0
18.805148 0
18.915119 0
19.025091 2
19.135063 0
19.245034 1
19.355006 1
19.464977 0
19.574949 0
19.684921 0
19.794892 1
19.904864 0
20.014836 1
20.124807 1
20.234779 0
20.344750 0
20.454722 0
20.564694 0
20.674665 0
20.784637 0
20.894609 0
21.004580 1
21.114552 0
21.224523 0
21.334495 0
21.444467 0
21.554438 0
21.664410 0
21.774382 0
21.884353 0
21.994325 0
22.104296 0
22.214268 0
22.324240 0
22.434211 0
22.544183 1
22.654155 0
22.764126 0
22.874098 0
22.984069 0
23.094041 0
23.204013 0
23.313984 0
23.423956 0
23.533928 0
23.643899 0
23.753871 2
23.863842 0
23.973814 0
24.083786 0
24.193757 0
24.303729 0
24.413701 0
24.523672 0
24.633644 0
24.743615 1
24.853587 0
24.963559 0
25.073530 1
25.183502 0
25.293474 0
25.403445 0
25.513417 1
25.623388 0
25.733360 0
25.843332 0
25.953303 0
26.063275 0
26.173247 0
26.283218 0
26.393190 0
26.503161 0
26.613133 0
26.723105 0
26.833076 0
26.943048 0
27.053020 0
27.162991 0
27.272963 2
27.382934 0
27.492906 0
27.602878 0
27.712849 1
27.822821 1
27.932793 0
28.042764 0
