# Supplementary material for: Transition across a sharp interface: Data from Raman and Brillouin imaging spectroscopy
Source: Data Brief. 2020 Oct 2;33:106368. doi: 10.1016/j.dib.2020.106368 (PMC7557971; doi:10.1016/j.dib.2020.106368)
Supplement: Supplementary file 1 [file mmc1.zip › PET_Glycerol20X_step05/Brillouin/PET_Glycerol20X_step05_05.txt]

-28.152736 0
-28.042764 0
-27.932793 0
-27.822821 0
-27.712849 1
-27.602878 0
-27.492906 0
-27.382934 0
-27.272963 0
-27.162991 0
-27.053020 0
-26.943048 0
-26.833076 1
-26.723105 0
-26.613133 0
-26.503161 0
-26.393190 0
-26.283218 0
-26.173247 0
-26.063275 0
-25.953303 0
-25.843332 0
-25.733360 0
-25.623388 0
-25.513417 0
-25.403445 0
-25.293474 0
-25.183502 0
-25.073530 0
-24.963559 0
-24.853587 0
-24.743615 1
-24.633644 0
-24.523672 0
-24.413701 2
-24.303729 0
-24.193757 0
-24.083786 0
-23.973814 0
-23.863842 0
-23.753871 0
-23.643899 0
-23.533928 0
-23.423956 0
-23.313984 0
-23.204013 0
-23.094041 0
-22.984069 1
-22.874098 0
-22.764126 0
-22.654155 0
-22.544183 0
-22.434211 0
-22.324240 0
-22.214268 0
-22.104296 0
-21.994325 1
-21.884353 1
-21.774382 1
-21.664410 0
-21.554438 0
-21.444467 0
-21.334495 1
-21.224523 1
-21.114552 0
-21.004580 1
-20.894609 0
-20.784637 1
-20.674665 0
-20.564694 0
-20.454722 0
-20.344750 1
-20.234779 0
-20.124807 1
-20.014836 1
-19.904864 0
-19.794892 0
-19.684921 0
-19.574949 0
-19.464977 1
-19.355006 0
-19.245034 0
-19.135063 0
-19.025091 0
-18.915119 0
-18.805148 0
-18.695176 1
-18.585205 1
-18.475233 2
-18.365261 2
-18.255290 0
-18.145318 0
-18.035346 2
-17.925375 0
-17.815403 0
-17.705432 0
-17.595460 0
-17.485488 0
-17.375517 0
-17.265545 1
-17.155573 2
-17.045602 1
-16.935630 0
-16.825659 0
-16.715687 1
-16.605715 1
-16.495744 0
-16.385772 4
-16.275800 0
-16.165829 1
-16.055857 5
-15.945886 4
-15.835914 1
-15.725942 3
-15.615971 3
-15.505999 2
-15.396027 7
-15.286056 8
-15.176084 14
-15.066113 15
-14.956141 17
-14.846169 23
-14.736198 18
-14.626226 37
-14.516254 53
-14.406283 79
-14.296311 92
-14.186340 99
-14.076368 112
-13.966396 109
-13.856425 90
-13.746453 65
-13.636481 48
-13.526510 42
-13.416538 35
-13.306567 14
-13.196595 26
-13.086623 14
-12.976652 18
-12.866680 10
-12.756708 8
-12.646737 4
-12.536765 11
-12.426794 4
-12.316822 5
-12.206850 2
-12.096879 3
-11.986907 7
-11.876935 3
-11.766964 3
-11.656992 6
-11.547021 4
-11.437049 2
-11.327077 5
-11.217106 2
-11.107134 2
-10.997162 0
-10.887191 2
-10.777219 1
-10.667248 0
-10.557276 1
-10.447304 4
-10.337333 3
-10.227361 3
-10.117389 0
-10.007418 3
-9.897446 1
-9.787475 0
-9.677503 0
-9.567531 0
-9.457560 1
-9.347588 1
-9.237616 1
-9.127645 3
-9.017673 0
-8.907702 2
-8.797730 0
-8.687758 0
-8.577787 2
-8.467815 2
-8.357843 1
-8.247872 3
-8.137900 1
-8.027929 0
-7.917957 0
-7.807985 0
-7.698014 0
-7.588042 0
-7.478070 4
-7.368099 2
-7.258127 2
-7.148156 1
-7.038184 1
-6.928212 0
-6.818241 1
-6.708269 0
-6.598297 3
-6.488326 0
-6.378354 2
-6.268383 0
-6.158411 0
-6.048439 2
-5.938468 1
-5.828496 0
-5.718524 0
-5.608553 0
-5.498581 0
-5.388610 0
-5.278638 1
-5.168666 2
-5.058695 0
-4.948723 0
-4.838751 0
-4.728780 0
-4.618808 0
-4.508837 1
-4.398865 3
-4.288893 2
-4.178922 1
-4.068950 1
-3.958978 0
-3.849007 1
-3.739035 1
-3.629064 1
-3.519092 2
-3.409120 2
-3.299149 0
-3.189177 0
-3.079205 0
-2.969234 0
-2.859262 0
-2.749291 0
-2.639319 0
-2.529347 0
-2.419376 0
-2.309404 0
-2.199432 0
-2.089461 0
-1.979489 0
-1.869518 0
-1.759546 0
-1.649574 0
-1.539603 0
-1.429631 0
-1.319659 0
-1.209688 0
-1.099716 1
-0.989745 0
-0.879773 0
-0.769801 4
-0.659830 8
-0.549858 19
-0.439886 77
-0.329915 454
-0.219943 1735
-0.109972 4055
0.000000 5286
0.109972 3937
0.219943 1693
0.329915 478
0.439886 106
0.549858 13
0.659830 3
0.769801 0
0.879773 0
0.989745 0
1.099716 0
1.209688 0
1.319659 0
1.429631 0
1.539603 0
1.649574 0
1.759546 0
1.869518 0
1.979489 0
2.089461 0
2.199432 0
2.309404 0
2.419376 0
2.529347 0
2.639319 0
2.749291 0
2.859262 0
2.969234 0
3.079205 0
3.189177 0
3.299149 2
3.409120 2
3.519092 2
3.629064 0
3.739035 2
3.849007 0
3.958978 0
4.068950 1
4.178922 1
4.288893 0
4.398865 1
4.508837 2
4.618808 0
4.728780 1
4.838751 0
4.948723 2
5.058695 2
5.168666 1
5.278638 0
5.388610 0
5.498581 1
5.608553 2
5.718524 0
5.828496 0
5.938468 0
6.048439 1
6.158411 0
6.268383 1
6.378354 1
6.488326 1
6.598297 0
6.708269 0
6.818241 2
6.928212 0
7.038184 3
7.148156 1
7.258127 0
7.368099 1
7.478070 1
7.588042 0
7.698014 1
7.807985 0
7.917957 0
8.027929 1
8.137900 2
8.247872 2
8.357843 1
8.467815 2
8.577787 2
8.687758 0
8.797730 1
8.907702 3
9.017673 2
9.127645 0
9.237616 0
9.347588 2
9.457560 1
9.567531 3
9.677503 1
9.787475 0
9.897446 4
10.007418 0
10.117389 2
10.227361 4
10.337333 2
10.447304 2
10.557276 3
10.667248 0
10.777219 2
10.887191 0
10.997162 1
11.107134 1
11.217106 4
11.327077 2
11.437049 4
11.547021 0
11.656992 2
11.766964 4
11.876935 2
11.986907 6
12.096879 4
12.206850 6
12.316822 1
12.426794 2
12.536765 12
12.646737 11
12.756708 8
12.866680 8
12.976652 11
13.086623 8
13.196595 16
13.306567 24
13.416538 20
13.526510 31
13.636481 39
13.746453 58
13.856425 69
13.966396 79
14.076368 97
14.186340 76
14.296311 98
14.406283 77
14.516254 64
14.626226 47
14.736198 37
14.846169 20
14.956141 13
15.066113 14
15.176084 8
15.286056 10
15.396027 7
15.505999 11
15.615971 4
15.725942 4
15.835914 2
15.945886 1
16.055857 0
16.165829 2
16.275800 1
16.385772 4
16.495744 2
16.605715 0
16.715687 2
16.825659 2
16.935630 0
17.045602 1
17.155573 1
17.265545 1
17.375517 0
17.485488 1
17.595460 2
17.705432 0
17.815403 2
17.925375 0
18.035346 1
18.145318 0
18.255290 2
18.365261 0
18.475233 0
18.585205 0
18.695176 1
18.805148 1
18.915119 0
19.025091 3
19.135063 0
19.245034 0
19.355006 0
19.464977 0
19.574949 0
19.684921 1
19.794892 1
19.904864 0
20.014836 0
20.124807 1
20.234779 1
20.344750 2
20.454722 1
20.564694 0
20.674665 1
20.784637 0
20.894609 0
21.004580 0
21.114552 0
21.224523 0
21.334495 0
21.444467 0
21.554438 0
21.664410 0
21.774382 0
21.884353 0
21.994325 0
22.104296 0
22.214268 2
22.324240 0
22.434211 0
22.544183 0
22.654155 1
22.764126 0
22.874098 1
22.984069 0
23.094041 0
23.204013 0
23.313984 0
23.423956 0
23.533928 1
23.643899 1
23.753871 0
23.863842 0
23.973814 0
24.083786 0
24.193757 0
24.303729 0
24.413701 0
24.523672 0
24.633644 0
24.743615 0
24.853587 0
24.963559 0
25.073530 0
25.183502 0
25.293474 0
25.403445 0
25.513417 0
25.623388 0
25.733360 0
25.843332 0
25.953303 0
26.063275 0
26.173247 0
26.283218 0
26.393190 0
26.503161 0
26.613133 1
26.723105 0
26.833076 0
26.943048 0
27.053020 0
27.162991 0
27.272963 0
27.382934 0
27.492906 0
27.602878 1
27.712849 1
27.822821 1
27.932793 1
28.042764 2
