# Supplementary material for: Transition across a sharp interface: Data from Raman and Brillouin imaging spectroscopy
Source: Data Brief. 2020 Oct 2;33:106368. doi: 10.1016/j.dib.2020.106368 (PMC7557971; doi:10.1016/j.dib.2020.106368)
Supplement: Supplementary file 1 [file mmc1.zip › PET_Glycerol20X_step05/Brillouin/PET_Glycerol20X_step05_08.txt]

-28.152736 0
-28.042764 0
-27.932793 0
-27.822821 0
-27.712849 1
-27.602878 0
-27.492906 0
-27.382934 0
-27.272963 1
-27.162991 1
-27.053020 0
-26.943048 0
-26.833076 1
-26.723105 0
-26.613133 0
-26.503161 0
-26.393190 0
-26.283218 0
-26.173247 0
-26.063275 0
-25.953303 2
-25.843332 0
-25.733360 0
-25.623388 0
-25.513417 1
-25.403445 0
-25.293474 0
-25.183502 0
-25.073530 1
-24.963559 1
-24.853587 0
-24.743615 0
-24.633644 1
-24.523672 1
-24.413701 0
-24.303729 0
-24.193757 0
-24.083786 0
-23.973814 0
-23.863842 0
-23.753871 0
-23.643899 1
-23.533928 0
-23.423956 0
-23.313984 0
-23.204013 0
-23.094041 0
-22.984069 0
-22.874098 0
-22.764126 0
-22.654155 0
-22.544183 0
-22.434211 0
-22.324240 0
-22.214268 0
-22.104296 0
-21.994325 0
-21.884353 0
-21.774382 0
-21.664410 0
-21.554438 0
-21.444467 0
-21.334495 0
-21.224523 0
-21.114552 0
-21.004580 0
-20.894609 0
-20.784637 1
-20.674665 0
-20.564694 0
-20.454722 0
-20.344750 0
-20.234779 0
-20.124807 1
-20.014836 1
-19.904864 0
-19.794892 0
-19.684921 0
-19.574949 0
-19.464977 0
-19.355006 0
-19.245034 0
-19.135063 0
-19.025091 0
-18.915119 0
-18.805148 0
-18.695176 0
-18.585205 0
-18.475233 0
-18.365261 0
-18.255290 0
-18.145318 0
-18.035346 1
-17.925375 0
-17.815403 0
-17.705432 0
-17.595460 1
-17.485488 1
-17.375517 1
-17.265545 1
-17.155573 0
-17.045602 0
-16.935630 0
-16.825659 0
-16.715687 1
-16.605715 2
-16.495744 1
-16.385772 1
-16.275800 2
-16.165829 1
-16.055857 2
-15.945886 3
-15.835914 2
-15.725942 2
-15.615971 4
-15.505999 8
-15.396027 5
-15.286056 6
-15.176084 7
-15.066113 12
-14.956141 12
-14.846169 9
-14.736198 23
-14.626226 25
-14.516254 39
-14.406283 52
-14.296311 82
-14.186340 86
-14.076368 95
-13.966396 87
-13.856425 78
-13.746453 63
-13.636481 48
-13.526510 42
-13.416538 30
-13.306567 26
-13.196595 20
-13.086623 24
-12.976652 15
-12.866680 8
-12.756708 15
-12.646737 15
-12.536765 6
-12.426794 4
-12.316822 2
-12.206850 4
-12.096879 3
-11.986907 4
-11.876935 5
-11.766964 5
-11.656992 5
-11.547021 3
-11.437049 3
-11.327077 2
-11.217106 1
-11.107134 1
-10.997162 3
-10.887191 3
-10.777219 4
-10.667248 1
-10.557276 0
-10.447304 2
-10.337333 0
-10.227361 5
-10.117389 1
-10.007418 0
-9.897446 0
-9.787475 1
-9.677503 0
-9.567531 0
-9.457560 1
-9.347588 1
-9.237616 3
-9.127645 0
-9.017673 0
-8.907702 3
-8.797730 1
-8.687758 0
-8.577787 0
-8.467815 0
-8.357843 0
-8.247872 1
-8.137900 0
-8.027929 2
-7.917957 0
-7.807985 1
-7.698014 3
-7.588042 1
-7.478070 0
-7.368099 1
-7.258127 0
-7.148156 1
-7.038184 0
-6.928212 0
-6.818241 0
-6.708269 0
-6.598297 0
-6.488326 2
-6.378354 1
-6.268383 0
-6.158411 1
-6.048439 0
-5.938468 1
-5.828496 3
-5.718524 1
-5.608553 1
-5.498581 0
-5.388610 1
-5.278638 0
-5.168666 0
-5.058695 1
-4.948723 1
-4.838751 3
-4.728780 0
-4.618808 0
-4.508837 3
-4.398865 0
-4.288893 1
-4.178922 1
-4.068950 0
-3.958978 1
-3.849007 1
-3.739035 0
-3.629064 3
-3.519092 1
-3.409120 2
-3.299149 0
-3.189177 0
-3.079205 0
-2.969234 0
-2.859262 1
-2.749291 0
-2.639319 0
-2.529347 0
-2.419376 0
-2.309404 0
-2.199432 0
-2.089461 0
-1.979489 0
-1.869518 0
-1.759546 0
-1.649574 0
-1.539603 0
-1.429631 0
-1.319659 0
-1.209688 1
-1.099716 0
-0.989745 0
-0.879773 1
-0.769801 5
-0.659830 10
-0.549858 25
-0.439886 74
-0.329915 434
-0.219943 1409
-0.109972 3415
0.000000 4776
0.109972 3484
0.219943 1650
0.329915 433
0.439886 105
0.549858 17
0.659830 6
0.769801 0
0.879773 0
0.989745 0
1.099716 0
1.209688 0
1.319659 0
1.429631 0
1.539603 0
1.649574 0
1.759546 0
1.869518 0
1.979489 0
2.089461 0
2.199432 0
2.309404 0
2.419376 1
2.529347 0
2.639319 0
2.749291 1
2.859262 0
2.969234 0
3.079205 0
3.189177 0
3.299149 2
3.409120 0
3.519092 0
3.629064 0
3.739035 2
3.849007 2
3.958978 0
4.068950 2
4.178922 4
4.288893 0
4.398865 0
4.508837 0
4.618808 0
4.728780 2
4.838751 0
4.948723 2
5.058695 1
5.168666 1
5.278638 2
5.388610 1
5.498581 2
5.608553 0
5.718524 1
5.828496 0
5.938468 2
6.048439 2
6.158411 0
6.268383 1
6.378354 0
6.488326 1
6.598297 1
6.708269 3
6.818241 2
6.928212 1
7.038184 2
7.148156 1
7.258127 2
7.368099 0
7.478070 0
7.588042 3
7.698014 0
7.807985 2
7.917957 2
8.027929 1
8.137900 0
8.247872 0
8.357843 0
8.467815 1
8.577787 1
8.687758 1
8.797730 1
8.907702 0
9.017673 1
9.127645 1
9.237616 2
9.347588 2
9.457560 0
9.567531 2
9.677503 2
9.787475 1
9.897446 2
10.007418 1
10.117389 1
10.227361 2
10.337333 0
10.447304 1
10.557276 0
10.667248 1
10.777219 1
10.887191 3
10.997162 0
11.107134 1
11.217106 4
11.327077 4
11.437049 2
11.547021 0
11.656992 4
11.766964 3
11.876935 3
11.986907 2
12.096879 6
12.206850 5
12.316822 5
12.426794 4
12.536765 7
12.646737 11
12.756708 8
12.866680 10
12.976652 16
13.086623 10
13.196595 15
13.306567 12
13.416538 33
13.526510 32
13.636481 40
13.746453 52
13.856425 87
13.966396 82
14.076368 91
14.186340 85
14.296311 76
14.406283 64
14.516254 52
14.626226 39
14.736198 41
14.846169 24
14.956141 26
15.066113 7
15.176084 10
15.286056 6
15.396027 3
15.505999 7
15.615971 8
15.725942 2
15.835914 5
15.945886 5
16.055857 2
16.165829 3
16.275800 1
16.385772 2
16.495744 4
16.605715 1
16.715687 1
16.825659 0
16.935630 1
17.045602 0
17.155573 0
17.265545 2
17.375517 1
17.485488 0
17.595460 2
17.705432 0
17.815403 0
17.925375 0
18.035346 0
18.145318 0
18.255290 1
18.365261 1
18.475233 2
18.585205 0
18.695176 0
18.805148 0
18.915119 0
19.025091 0
19.135063 0
19.245034 0
19.355006 1
19.464977 0
19.574949 1
19.684921 0
19.794892 0
19.904864 1
20.014836 1
20.124807 1
20.234779 0
20.344750 0
20.454722 0
20.564694 0
20.674665 0
20.784637 0
20.894609 0
21.004580 0
21.114552 0
21.224523 0
21.334495 0
21.444467 0
21.554438 0
21.664410 0
21.774382 0
21.884353 1
21.994325 0
22.104296 0
22.214268 0
22.324240 0
22.434211 0
22.544183 0
22.654155 0
22.764126 1
22.874098 1
22.984069 0
23.094041 0
23.204013 0
23.313984 0
23.423956 0
23.533928 0
23.643899 0
23.753871 0
23.863842 0
23.973814 0
24.083786 0
24.193757 0
24.303729 0
24.413701 0
24.523672 0
24.633644 0
24.743615 0
24.853587 0
24.963559 0
25.073530 0
25.183502 0
25.293474 0
25.403445 1
25.513417 0
25.623388 0
25.733360 0
25.843332 0
25.953303 0
26.063275 0
26.173247 0
26.283218 0
26.393190 0
26.503161 0
26.613133 0
26.723105 0
26.833076 0
26.943048 0
27.053020 0
27.162991 0
27.272963 1
27.382934 0
27.492906 0
27.602878 1
27.712849 1
27.822821 1
27.932793 1
28.042764 1
