# Supplementary material for: Transition across a sharp interface: Data from Raman and Brillouin imaging spectroscopy
Source: Data Brief. 2020 Oct 2;33:106368. doi: 10.1016/j.dib.2020.106368 (PMC7557971; doi:10.1016/j.dib.2020.106368)
Supplement: Supplementary file 1 [file mmc1.zip › PET_Glycerol20X_step05/Brillouin/PET_Glycerol20X_step05_12.txt]

-28.152736 0
-28.042764 0
-27.932793 0
-27.822821 1
-27.712849 0
-27.602878 1
-27.492906 1
-27.382934 0
-27.272963 0
-27.162991 1
-27.053020 0
-26.943048 0
-26.833076 0
-26.723105 0
-26.613133 0
-26.503161 1
-26.393190 0
-26.283218 0
-26.173247 0
-26.063275 0
-25.953303 0
-25.843332 0
-25.733360 0
-25.623388 0
-25.513417 0
-25.403445 0
-25.293474 0
-25.183502 0
-25.073530 0
-24.963559 0
-24.853587 0
-24.743615 0
-24.633644 0
-24.523672 1
-24.413701 0
-24.303729 0
-24.193757 0
-24.083786 1
-23.973814 0
-23.863842 1
-23.753871 0
-23.643899 0
-23.533928 0
-23.423956 0
-23.313984 1
-23.204013 0
-23.094041 0
-22.984069 1
-22.874098 0
-22.764126 0
-22.654155 0
-22.544183 1
-22.434211 0
-22.324240 0
-22.214268 0
-22.104296 0
-21.994325 0
-21.884353 0
-21.774382 1
-21.664410 0
-21.554438 1
-21.444467 0
-21.334495 0
-21.224523 0
-21.114552 0
-21.004580 0
-20.894609 0
-20.784637 0
-20.674665 0
-20.564694 0
-20.454722 0
-20.344750 0
-20.234779 0
-20.124807 0
-20.014836 0
-19.904864 1
-19.794892 1
-19.684921 0
-19.574949 1
-19.464977 0
-19.355006 0
-19.245034 0
-19.135063 0
-19.025091 0
-18.915119 0
-18.805148 1
-18.695176 2
-18.585205 0
-18.475233 0
-18.365261 3
-18.255290 0
-18.145318 0
-18.035346 1
-17.925375 1
-17.815403 0
-17.705432 1
-17.595460 1
-17.485488 1
-17.375517 0
-17.265545 3
-17.155573 1
-17.045602 0
-16.935630 0
-16.825659 0
-16.715687 0
-16.605715 1
-16.495744 2
-16.385772 1
-16.275800 1
-16.165829 2
-16.055857 2
-15.945886 3
-15.835914 2
-15.725942 5
-15.615971 3
-15.505999 5
-15.396027 6
-15.286056 3
-15.176084 11
-15.066113 8
-14.956141 11
-14.846169 9
-14.736198 27
-14.626226 33
-14.516254 40
-14.406283 62
-14.296311 51
-14.186340 73
-14.076368 70
-13.966396 84
-13.856425 79
-13.746453 53
-13.636481 32
-13.526510 42
-13.416538 17
-13.306567 18
-13.196595 14
-13.086623 17
-12.976652 9
-12.866680 8
-12.756708 5
-12.646737 4
-12.536765 9
-12.426794 6
-12.316822 1
-12.206850 3
-12.096879 3
-11.986907 4
-11.876935 4
-11.766964 3
-11.656992 2
-11.547021 1
-11.437049 6
-11.327077 6
-11.217106 0
-11.107134 2
-10.997162 1
-10.887191 3
-10.777219 2
-10.667248 3
-10.557276 3
-10.447304 0
-10.337333 2
-10.227361 0
-10.117389 2
-10.007418 0
-9.897446 1
-9.787475 2
-9.677503 0
-9.567531 0
-9.457560 0
-9.347588 1
-9.237616 0
-9.127645 3
-9.017673 1
-8.907702 0
-8.797730 2
-8.687758 0
-8.577787 2
-8.467815 1
-8.357843 1
-8.247872 1
-8.137900 1
-8.027929 1
-7.917957 0
-7.807985 0
-7.698014 1
-7.588042 0
-7.478070 0
-7.368099 1
-7.258127 0
-7.148156 1
-7.038184 1
-6.928212 1
-6.818241 0
-6.708269 0
-6.598297 0
-6.488326 0
-6.378354 1
-6.268383 0
-6.158411 2
-6.048439 0
-5.938468 2
-5.828496 0
-5.718524 1
-5.608553 0
-5.498581 2
-5.388610 3
-5.278638 2
-5.168666 2
-5.058695 1
-4.948723 1
-4.838751 0
-4.728780 1
-4.618808 0
-4.508837 2
-4.398865 0
-4.288893 0
-4.178922 1
-4.068950 2
-3.958978 2
-3.849007 3
-3.739035 1
-3.629064 2
-3.519092 1
-3.409120 1
-3.299149 0
-3.189177 0
-3.079205 0
-2.969234 0
-2.859262 0
-2.749291 0
-2.639319 0
-2.529347 0
-2.419376 0
-2.309404 0
-2.199432 0
-2.089461 0
-1.979489 0
-1.869518 0
-1.759546 0
-1.649574 0
-1.539603 0
-1.429631 0
-1.319659 0
-1.209688 0
-1.099716 0
-0.989745 0
-0.879773 2
-0.769801 1
-0.659830 8
-0.549858 17
-0.439886 79
-0.329915 309
-0.219943 1323
-0.109972 3561
0.000000 5314
0.109972 3530
0.219943 1357
0.329915 331
0.439886 77
0.549858 11
0.659830 0
0.769801 2
0.879773 0
0.989745 0
1.099716 0
1.209688 0
1.319659 0
1.429631 0
1.539603 0
1.649574 0
1.759546 0
1.869518 0
1.979489 0
2.089461 0
2.199432 0
2.309404 0
2.419376 0
2.529347 0
2.639319 0
2.749291 0
2.859262 0
2.969234 0
3.079205 0
3.189177 0
3.299149 1
3.409120 2
3.519092 1
3.629064 0
3.739035 1
3.849007 1
3.958978 1
4.068950 1
4.178922 0
4.288893 0
4.398865 0
4.508837 1
4.618808 0
4.728780 0
4.838751 0
4.948723 0
5.058695 2
5.168666 0
5.278638 2
5.388610 3
5.498581 0
5.608553 0
5.718524 1
5.828496 1
5.938468 0
6.048439 1
6.158411 2
6.268383 0
6.378354 2
6.488326 1
6.598297 1
6.708269 0
6.818241 1
6.928212 0
7.038184 0
7.148156 0
7.258127 0
7.368099 2
7.478070 1
7.588042 4
7.698014 3
7.807985 3
7.917957 0
8.027929 0
8.137900 0
8.247872 0
8.357843 2
8.467815 1
8.577787 1
8.687758 2
8.797730 1
8.907702 3
9.017673 1
9.127645 0
9.237616 1
9.347588 3
9.457560 2
9.567531 1
9.677503 1
9.787475 2
9.897446 4
10.007418 2
10.117389 2
10.227361 2
10.337333 2
10.447304 2
10.557276 1
10.667248 3
10.777219 0
10.887191 3
10.997162 3
11.107134 3
11.217106 3
11.327077 3
11.437049 1
11.547021 2
11.656992 0
11.766964 7
11.876935 1
11.986907 4
12.096879 5
12.206850 11
12.316822 6
12.426794 8
12.536765 8
12.646737 3
12.756708 5
12.866680 11
12.976652 9
13.086623 18
13.196595 15
13.306567 28
13.416538 24
13.526510 34
13.636481 40
13.746453 57
13.856425 76
13.966396 98
14.076368 114
14.186340 109
14.296311 109
14.406283 86
14.516254 63
14.626226 44
14.736198 33
14.846169 26
14.956141 23
15.066113 11
15.176084 8
15.286056 7
15.396027 7
15.505999 9
15.615971 4
15.725942 4
15.835914 1
15.945886 2
16.055857 1
16.165829 4
16.275800 1
16.385772 4
16.495744 3
16.605715 1
16.715687 0
16.825659 1
16.935630 2
17.045602 0
17.155573 2
17.265545 0
17.375517 0
17.485488 3
17.595460 0
17.705432 0
17.815403 0
17.925375 2
18.035346 1
18.145318 1
18.255290 0
18.365261 0
18.475233 2
18.585205 2
18.695176 0
18.805148 0
18.915119 0
19.025091 0
19.135063 0
19.245034 0
19.355006 0
19.464977 0
19.574949 0
19.684921 0
19.794892 0
19.904864 0
20.014836 1
20.124807 0
20.234779 1
20.344750 1
20.454722 0
20.564694 0
20.674665 0
20.784637 0
20.894609 0
21.004580 0
21.114552 1
21.224523 0
21.334495 0
21.444467 0
21.554438 1
21.664410 0
21.774382 0
21.884353 0
21.994325 0
22.104296 1
22.214268 0
22.324240 0
22.434211 0
22.544183 0
22.654155 0
22.764126 0
22.874098 0
22.984069 0
23.094041 0
23.204013 0
23.313984 0
23.423956 0
23.533928 0
23.643899 0
23.753871 0
23.863842 1
23.973814 0
24.083786 0
24.193757 0
24.303729 0
24.413701 0
24.523672 0
24.633644 0
24.743615 0
24.853587 0
24.963559 0
25.073530 0
25.183502 0
25.293474 0
25.403445 0
25.513417 0
25.623388 0
25.733360 0
25.843332 0
25.953303 0
26.063275 0
26.173247 0
26.283218 0
26.393190 0
26.503161 0
26.613133 1
26.723105 0
26.833076 0
26.943048 0
27.053020 0
27.162991 0
27.272963 0
27.382934 0
27.492906 0
27.602878 1
27.712849 1
27.822821 0
27.932793 0
28.042764 3
