# Supplementary material for: Transition across a sharp interface: Data from Raman and Brillouin imaging spectroscopy
Source: Data Brief. 2020 Oct 2;33:106368. doi: 10.1016/j.dib.2020.106368 (PMC7557971; doi:10.1016/j.dib.2020.106368)
Supplement: Supplementary file 1 [file mmc1.zip › PET_Glycerol20X_step05/Brillouin/PET_Glycerol20X_step05_13.txt]

-28.152736 0
-28.042764 1
-27.932793 0
-27.822821 0
-27.712849 0
-27.602878 0
-27.492906 0
-27.382934 0
-27.272963 1
-27.162991 1
-27.053020 0
-26.943048 1
-26.833076 0
-26.723105 0
-26.613133 2
-26.503161 0
-26.393190 1
-26.283218 0
-26.173247 0
-26.063275 0
-25.953303 0
-25.843332 0
-25.733360 0
-25.623388 0
-25.513417 0
-25.403445 0
-25.293474 0
-25.183502 0
-25.073530 0
-24.963559 0
-24.853587 0
-24.743615 0
-24.633644 1
-24.523672 1
-24.413701 1
-24.303729 0
-24.193757 0
-24.083786 0
-23.973814 0
-23.863842 0
-23.753871 0
-23.643899 0
-23.533928 0
-23.423956 0
-23.313984 1
-23.204013 0
-23.094041 0
-22.984069 0
-22.874098 0
-22.764126 0
-22.654155 0
-22.544183 1
-22.434211 0
-22.324240 0
-22.214268 1
-22.104296 0
-21.994325 0
-21.884353 0
-21.774382 0
-21.664410 0
-21.554438 1
-21.444467 0
-21.334495 0
-21.224523 0
-21.114552 0
-21.004580 0
-20.894609 0
-20.784637 0
-20.674665 0
-20.564694 0
-20.454722 0
-20.344750 0
-20.234779 1
-20.124807 1
-20.014836 0
-19.904864 0
-19.794892 0
-19.684921 0
-19.574949 1
-19.464977 0
-19.355006 0
-19.245034 0
-19.135063 2
-19.025091 0
-18.915119 0
-18.805148 0
-18.695176 0
-18.585205 0
-18.475233 2
-18.365261 0
-18.255290 0
-18.145318 0
-18.035346 0
-17.925375 0
-17.815403 1
-17.705432 1
-17.595460 1
-17.485488 1
-17.375517 1
-17.265545 2
-17.155573 0
-17.045602 2
-16.935630 1
-16.825659 2
-16.715687 0
-16.605715 1
-16.495744 3
-16.385772 4
-16.275800 3
-16.165829 1
-16.055857 1
-15.945886 4
-15.835914 4
-15.725942 2
-15.615971 1
-15.505999 2
-15.396027 7
-15.286056 10
-15.176084 13
-15.066113 14
-14.956141 8
-14.846169 16
-14.736198 25
-14.626226 41
-14.516254 60
-14.406283 68
-14.296311 95
-14.186340 125
-14.076368 108
-13.966396 114
-13.856425 100
-13.746453 80
-13.636481 61
-13.526510 41
-13.416538 33
-13.306567 29
-13.196595 21
-13.086623 21
-12.976652 12
-12.866680 12
-12.756708 17
-12.646737 15
-12.536765 5
-12.426794 5
-12.316822 5
-12.206850 5
-12.096879 2
-11.986907 2
-11.876935 7
-11.766964 3
-11.656992 10
-11.547021 5
-11.437049 6
-11.327077 3
-11.217106 3
-11.107134 1
-10.997162 2
-10.887191 1
-10.777219 3
-10.667248 1
-10.557276 4
-10.447304 0
-10.337333 3
-10.227361 2
-10.117389 2
-10.007418 0
-9.897446 2
-9.787475 1
-9.677503 1
-9.567531 2
-9.457560 2
-9.347588 1
-9.237616 2
-9.127645 1
-9.017673 3
-8.907702 1
-8.797730 6
-8.687758 0
-8.577787 2
-8.467815 3
-8.357843 0
-8.247872 1
-8.137900 2
-8.027929 2
-7.917957 1
-7.807985 0
-7.698014 0
-7.588042 0
-7.478070 1
-7.368099 1
-7.258127 0
-7.148156 1
-7.038184 1
-6.928212 1
-6.818241 2
-6.708269 0
-6.598297 0
-6.488326 2
-6.378354 2
-6.268383 0
-6.158411 1
-6.048439 0
-5.938468 1
-5.828496 6
-5.718524 0
-5.608553 1
-5.498581 1
-5.388610 1
-5.278638 0
-5.168666 1
-5.058695 0
-4.948723 0
-4.838751 0
-4.728780 2
-4.618808 1
-4.508837 0
-4.398865 0
-4.288893 1
-4.178922 1
-4.068950 0
-3.958978 1
-3.849007 0
-3.739035 1
-3.629064 1
-3.519092 0
-3.409120 1
-3.299149 0
-3.189177 0
-3.079205 0
-2.969234 0
-2.859262 0
-2.749291 0
-2.639319 0
-2.529347 0
-2.419376 0
-2.309404 0
-2.199432 0
-2.089461 0
-1.979489 0
-1.869518 0
-1.759546 0
-1.649574 0
-1.539603 0
-1.429631 0
-1.319659 0
-1.209688 0
-1.099716 0
-0.989745 0
-0.879773 2
-0.769801 2
-0.659830 3
-0.549858 9
-0.439886 72
-0.329915 324
-0.219943 1509
-0.109972 4298
0.000000 6504
0.109972 4424
0.219943 1336
0.329915 289
0.439886 53
0.549858 6
0.659830 1
0.769801 1
0.879773 0
0.989745 0
1.099716 0
1.209688 0
1.319659 0
1.429631 1
1.539603 0
1.649574 0
1.759546 0
1.869518 0
1.979489 0
2.089461 0
2.199432 0
2.309404 0
2.419376 0
2.529347 0
2.639319 0
2.749291 0
2.859262 0
2.969234 0
3.079205 0
3.189177 0
3.299149 2
3.409120 0
3.519092 0
3.629064 1
3.739035 1
3.849007 0
3.958978 1
4.068950 0
4.178922 5
4.288893 1
4.398865 1
4.508837 2
4.618808 0
4.728780 0
4.838751 2
4.948723 2
5.058695 2
5.168666 0
5.278638 0
5.388610 1
5.498581 1
5.608553 0
5.718524 1
5.828496 0
5.938468 0
6.048439 1
6.158411 0
6.268383 0
6.378354 1
6.488326 0
6.598297 0
6.708269 0
6.818241 4
6.928212 1
7.038184 1
7.148156 1
7.258127 1
7.368099 1
7.478070 1
7.588042 1
7.698014 0
7.807985 1
7.917957 1
8.027929 1
8.137900 0
8.247872 1
8.357843 0
8.467815 0
8.577787 1
8.687758 1
8.797730 2
8.907702 2
9.017673 1
9.127645 2
9.237616 0
9.347588 0
9.457560 3
9.567531 1
9.677503 1
9.787475 1
9.897446 1
10.007418 1
10.117389 2
10.227361 4
10.337333 1
10.447304 1
10.557276 2
10.667248 3
10.777219 3
10.887191 2
10.997162 5
11.107134 3
11.217106 3
11.327077 2
11.437049 6
11.547021 4
11.656992 4
11.766964 9
11.876935 4
11.986907 1
12.096879 7
12.206850 4
12.316822 6
12.426794 5
12.536765 12
12.646737 5
12.756708 8
12.866680 8
12.976652 8
13.086623 13
13.196595 21
13.306567 18
13.416538 32
13.526510 39
13.636481 44
13.746453 61
13.856425 77
13.966396 101
14.076368 103
14.186340 86
14.296311 109
14.406283 79
14.516254 46
14.626226 41
14.736198 36
14.846169 16
14.956141 19
15.066113 14
15.176084 10
15.286056 9
15.396027 12
15.505999 8
15.615971 9
15.725942 1
15.835914 4
15.945886 2
16.055857 1
16.165829 0
16.275800 1
16.385772 1
16.495744 1
16.605715 3
16.715687 0
16.825659 2
16.935630 0
17.045602 3
17.155573 2
17.265545 1
17.375517 2
17.485488 1
17.595460 3
17.705432 4
17.815403 0
17.925375 0
18.035346 0
18.145318 0
18.255290 0
18.365261 0
18.475233 2
18.585205 1
18.695176 2
18.805148 0
18.915119 0
19.025091 0
19.135063 1
19.245034 0
19.355006 2
19.464977 1
19.574949 0
19.684921 0
19.794892 0
19.904864 0
20.014836 2
20.124807 0
20.234779 0
20.344750 0
20.454722 0
20.564694 0
20.674665 0
20.784637 1
20.894609 0
21.004580 0
21.114552 1
21.224523 0
21.334495 0
21.444467 0
21.554438 1
21.664410 0
21.774382 0
21.884353 0
21.994325 1
22.104296 0
22.214268 2
22.324240 0
22.434211 0
22.544183 0
22.654155 0
22.764126 0
22.874098 0
22.984069 0
23.094041 0
23.204013 0
23.313984 0
23.423956 1
23.533928 0
23.643899 0
23.753871 0
23.863842 0
23.973814 0
24.083786 0
24.193757 0
24.303729 0
24.413701 0
24.523672 0
24.633644 0
24.743615 0
24.853587 0
24.963559 0
25.073530 0
25.183502 0
25.293474 0
25.403445 0
25.513417 0
25.623388 0
25.733360 0
25.843332 0
25.953303 0
26.063275 0
26.173247 0
26.283218 0
26.393190 0
26.503161 0
26.613133 0
26.723105 0
26.833076 1
26.943048 1
27.053020 1
27.162991 0
27.272963 0
27.382934 0
27.492906 0
27.602878 0
27.712849 1
27.822821 0
27.932793 1
28.042764 0
