# Supplementary material for: Transition across a sharp interface: Data from Raman and Brillouin imaging spectroscopy
Source: Data Brief. 2020 Oct 2;33:106368. doi: 10.1016/j.dib.2020.106368 (PMC7557971; doi:10.1016/j.dib.2020.106368)
Supplement: Supplementary file 1 [file mmc1.zip › PET_Glycerol20X_step05/Brillouin/PET_Glycerol20X_step05_14.txt]

-28.152736 0
-28.042764 0
-27.932793 1
-27.822821 0
-27.712849 0
-27.602878 1
-27.492906 0
-27.382934 1
-27.272963 1
-27.162991 0
-27.053020 0
-26.943048 0
-26.833076 1
-26.723105 0
-26.613133 0
-26.503161 0
-26.393190 0
-26.283218 0
-26.173247 0
-26.063275 0
-25.953303 0
-25.843332 0
-25.733360 0
-25.623388 1
-25.513417 0
-25.403445 0
-25.293474 0
-25.183502 0
-25.073530 0
-24.963559 0
-24.853587 0
-24.743615 0
-24.633644 0
-24.523672 0
-24.413701 1
-24.303729 0
-24.193757 0
-24.083786 0
-23.973814 0
-23.863842 1
-23.753871 0
-23.643899 1
-23.533928 0
-23.423956 0
-23.313984 0
-23.204013 0
-23.094041 0
-22.984069 0
-22.874098 1
-22.764126 0
-22.654155 0
-22.544183 0
-22.434211 0
-22.324240 3
-22.214268 0
-22.104296 1
-21.994325 0
-21.884353 0
-21.774382 0
-21.664410 0
-21.554438 0
-21.444467 0
-21.334495 1
-21.224523 0
-21.114552 0
-21.004580 0
-20.894609 0
-20.784637 0
-20.674665 0
-20.564694 0
-20.454722 0
-20.344750 2
-20.234779 0
-20.124807 0
-20.014836 0
-19.904864 0
-19.794892 1
-19.684921 0
-19.574949 0
-19.464977 0
-19.355006 0
-19.245034 0
-19.135063 1
-19.025091 0
-18.915119 0
-18.805148 2
-18.695176 2
-18.585205 0
-18.475233 0
-18.365261 1
-18.255290 0
-18.145318 0
-18.035346 0
-17.925375 0
-17.815403 0
-17.705432 0
-17.595460 0
-17.485488 2
-17.375517 1
-17.265545 1
-17.155573 2
-17.045602 3
-16.935630 3
-16.825659 0
-16.715687 1
-16.605715 2
-16.495744 2
-16.385772 1
-16.275800 2
-16.165829 2
-16.055857 4
-15.945886 3
-15.835914 5
-15.725942 6
-15.615971 8
-15.505999 11
-15.396027 8
-15.286056 6
-15.176084 9
-15.066113 9
-14.956141 14
-14.846169 15
-14.736198 27
-14.626226 43
-14.516254 57
-14.406283 71
-14.296311 89
-14.186340 98
-14.076368 112
-13.966396 122
-13.856425 98
-13.746453 76
-13.636481 63
-13.526510 47
-13.416538 32
-13.306567 22
-13.196595 34
-13.086623 20
-12.976652 15
-12.866680 13
-12.756708 4
-12.646737 8
-12.536765 11
-12.426794 4
-12.316822 8
-12.206850 8
-12.096879 3
-11.986907 2
-11.876935 3
-11.766964 6
-11.656992 5
-11.547021 4
-11.437049 0
-11.327077 0
-11.217106 2
-11.107134 2
-10.997162 3
-10.887191 2
-10.777219 2
-10.667248 0
-10.557276 3
-10.447304 4
-10.337333 2
-10.227361 1
-10.117389 3
-10.007418 0
-9.897446 0
-9.787475 1
-9.677503 1
-9.567531 0
-9.457560 2
-9.347588 2
-9.237616 2
-9.127645 0
-9.017673 1
-8.907702 1
-8.797730 0
-8.687758 1
-8.577787 0
-8.467815 2
-8.357843 0
-8.247872 1
-8.137900 1
-8.027929 1
-7.917957 1
-7.807985 2
-7.698014 2
-7.588042 0
-7.478070 2
-7.368099 0
-7.258127 1
-7.148156 0
-7.038184 0
-6.928212 1
-6.818241 2
-6.708269 2
-6.598297 3
-6.488326 1
-6.378354 1
-6.268383 1
-6.158411 0
-6.048439 2
-5.938468 2
-5.828496 2
-5.718524 2
-5.608553 0
-5.498581 0
-5.388610 0
-5.278638 2
-5.168666 1
-5.058695 1
-4.948723 0
-4.838751 0
-4.728780 1
-4.618808 0
-4.508837 1
-4.398865 3
-4.288893 3
-4.178922 0
-4.068950 1
-3.958978 0
-3.849007 1
-3.739035 2
-3.629064 1
-3.519092 2
-3.409120 2
-3.299149 0
-3.189177 0
-3.079205 0
-2.969234 0
-2.859262 0
-2.749291 0
-2.639319 0
-2.529347 0
-2.419376 0
-2.309404 0
-2.199432 0
-2.089461 0
-1.979489 0
-1.869518 0
-1.759546 0
-1.649574 0
-1.539603 0
-1.429631 0
-1.319659 0
-1.209688 0
-1.099716 0
-0.989745 1
-0.879773 3
-0.769801 2
-0.659830 2
-0.549858 10
-0.439886 86
-0.329915 433
-0.219943 1634
-0.109972 4024
0.000000 5122
0.109972 3026
0.219943 1045
0.329915 257
0.439886 38
0.549858 8
0.659830 1
0.769801 0
0.879773 0
0.989745 0
1.099716 0
1.209688 0
1.319659 0
1.429631 0
1.539603 0
1.649574 0
1.759546 0
1.869518 0
1.979489 0
2.089461 0
2.199432 0
2.309404 0
2.419376 0
2.529347 0
2.639319 0
2.749291 0
2.859262 0
2.969234 0
3.079205 0
3.189177 0
3.299149 0
3.409120 0
3.519092 1
3.629064 2
3.739035 2
3.849007 1
3.958978 0
4.068950 1
4.178922 1
4.288893 0
4.398865 2
4.508837 0
4.618808 0
4.728780 1
4.838751 2
4.948723 1
5.058695 2
5.168666 1
5.278638 2
5.388610 1
5.498581 1
5.608553 0
5.718524 1
5.828496 0
5.938468 0
6.048439 0
6.158411 1
6.268383 1
6.378354 1
6.488326 0
6.598297 0
6.708269 0
6.818241 0
6.928212 0
7.038184 0
7.148156 2
7.258127 1
7.368099 0
7.478070 3
7.588042 1
7.698014 3
7.807985 2
7.917957 0
8.027929 0
8.137900 2
8.247872 0
8.357843 0
8.467815 1
8.577787 0
8.687758 0
8.797730 0
8.907702 0
9.017673 3
9.127645 0
9.237616 4
9.347588 1
9.457560 2
9.567531 6
9.677503 3
9.787475 0
9.897446 1
10.007418 0
10.117389 0
10.227361 4
10.337333 3
10.447304 0
10.557276 3
10.667248 4
10.777219 1
10.887191 1
10.997162 2
11.107134 2
11.217106 2
11.327077 2
11.437049 2
11.547021 1
11.656992 8
11.766964 7
11.876935 1
11.986907 1
12.096879 10
12.206850 7
12.316822 5
12.426794 4
12.536765 6
12.646737 11
12.756708 12
12.866680 8
12.976652 12
13.086623 14
13.196595 9
13.306567 28
13.416538 31
13.526510 45
13.636481 76
13.746453 71
13.856425 98
13.966396 96
14.076368 112
14.186340 94
14.296311 91
14.406283 67
14.516254 61
14.626226 39
14.736198 22
14.846169 20
14.956141 9
15.066113 12
15.176084 7
15.286056 9
15.396027 7
15.505999 6
15.615971 4
15.725942 7
15.835914 3
15.945886 4
16.055857 3
16.165829 2
16.275800 2
16.385772 4
16.495744 2
16.605715 2
16.715687 0
16.825659 1
16.935630 1
17.045602 2
17.155573 0
17.265545 0
17.375517 1
17.485488 1
17.595460 2
17.705432 1
17.815403 3
17.925375 0
18.035346 0
18.145318 0
18.255290 1
18.365261 0
18.475233 1
18.585205 1
18.695176 0
18.805148 1
18.915119 0
19.025091 0
19.135063 1
19.245034 1
19.355006 2
19.464977 0
19.574949 0
19.684921 0
19.794892 0
19.904864 0
20.014836 0
20.124807 0
20.234779 1
20.344750 2
20.454722 0
20.564694 0
20.674665 0
20.784637 0
20.894609 1
21.004580 0
21.114552 0
21.224523 1
21.334495 0
21.444467 0
21.554438 0
21.664410 1
21.774382 0
21.884353 0
21.994325 0
22.104296 0
22.214268 0
22.324240 1
22.434211 0
22.544183 0
22.654155 0
22.764126 0
22.874098 1
22.984069 0
23.094041 0
23.204013 0
23.313984 0
23.423956 1
23.533928 0
23.643899 0
23.753871 0
23.863842 0
23.973814 0
24.083786 1
24.193757 0
24.303729 0
24.413701 0
24.523672 0
24.633644 1
24.743615 0
24.853587 1
24.963559 0
25.073530 1
25.183502 0
25.293474 0
25.403445 0
25.513417 0
25.623388 0
25.733360 0
25.843332 0
25.953303 0
26.063275 0
26.173247 0
26.283218 0
26.393190 0
26.503161 0
26.613133 0
26.723105 0
26.833076 0
26.943048 0
27.053020 0
27.162991 0
27.272963 0
27.382934 1
27.492906 0
27.602878 0
27.712849 0
27.822821 0
27.932793 0
28.042764 1
