# Supplementary material for: Transition across a sharp interface: Data from Raman and Brillouin imaging spectroscopy
Source: Data Brief. 2020 Oct 2;33:106368. doi: 10.1016/j.dib.2020.106368 (PMC7557971; doi:10.1016/j.dib.2020.106368)
Supplement: Supplementary file 1 [file mmc1.zip › PET_Glycerol20X_step05/Brillouin/PET_Glycerol20X_step05_15.txt]

-28.152736 0
-28.042764 0
-27.932793 0
-27.822821 0
-27.712849 0
-27.602878 0
-27.492906 0
-27.382934 0
-27.272963 0
-27.162991 1
-27.053020 1
-26.943048 2
-26.833076 0
-26.723105 0
-26.613133 0
-26.503161 0
-26.393190 0
-26.283218 0
-26.173247 0
-26.063275 0
-25.953303 1
-25.843332 0
-25.733360 0
-25.623388 0
-25.513417 1
-25.403445 0
-25.293474 0
-25.183502 0
-25.073530 0
-24.963559 0
-24.853587 0
-24.743615 0
-24.633644 0
-24.523672 0
-24.413701 0
-24.303729 0
-24.193757 1
-24.083786 0
-23.973814 1
-23.863842 0
-23.753871 0
-23.643899 1
-23.533928 0
-23.423956 0
-23.313984 1
-23.204013 0
-23.094041 0
-22.984069 0
-22.874098 0
-22.764126 0
-22.654155 0
-22.544183 0
-22.434211 0
-22.324240 0
-22.214268 0
-22.104296 0
-21.994325 1
-21.884353 0
-21.774382 0
-21.664410 1
-21.554438 0
-21.444467 0
-21.334495 0
-21.224523 1
-21.114552 0
-21.004580 0
-20.894609 0
-20.784637 0
-20.674665 0
-20.564694 0
-20.454722 0
-20.344750 0
-20.234779 0
-20.124807 0
-20.014836 0
-19.904864 0
-19.794892 0
-19.684921 0
-19.574949 1
-19.464977 0
-19.355006 0
-19.245034 0
-19.135063 3
-19.025091 1
-18.915119 0
-18.805148 0
-18.695176 1
-18.585205 0
-18.475233 0
-18.365261 0
-18.255290 0
-18.145318 1
-18.035346 0
-17.925375 1
-17.815403 0
-17.705432 0
-17.595460 0
-17.485488 0
-17.375517 0
-17.265545 1
-17.155573 1
-17.045602 0
-16.935630 4
-16.825659 0
-16.715687 2
-16.605715 1
-16.495744 3
-16.385772 1
-16.275800 1
-16.165829 2
-16.055857 6
-15.945886 3
-15.835914 2
-15.725942 3
-15.615971 7
-15.505999 5
-15.396027 4
-15.286056 3
-15.176084 10
-15.066113 6
-14.956141 17
-14.846169 15
-14.736198 31
-14.626226 38
-14.516254 58
-14.406283 79
-14.296311 81
-14.186340 104
-14.076368 117
-13.966396 117
-13.856425 109
-13.746453 86
-13.636481 77
-13.526510 52
-13.416538 22
-13.306567 25
-13.196595 21
-13.086623 15
-12.976652 22
-12.866680 12
-12.756708 13
-12.646737 11
-12.536765 14
-12.426794 6
-12.316822 7
-12.206850 5
-12.096879 5
-11.986907 2
-11.876935 1
-11.766964 2
-11.656992 5
-11.547021 3
-11.437049 6
-11.327077 0
-11.217106 1
-11.107134 1
-10.997162 4
-10.887191 3
-10.777219 2
-10.667248 2
-10.557276 0
-10.447304 3
-10.337333 1
-10.227361 1
-10.117389 1
-10.007418 2
-9.897446 1
-9.787475 3
-9.677503 2
-9.567531 1
-9.457560 1
-9.347588 1
-9.237616 0
-9.127645 1
-9.017673 0
-8.907702 0
-8.797730 2
-8.687758 2
-8.577787 0
-8.467815 0
-8.357843 0
-8.247872 2
-8.137900 0
-8.027929 2
-7.917957 2
-7.807985 1
-7.698014 0
-7.588042 2
-7.478070 1
-7.368099 1
-7.258127 1
-7.148156 1
-7.038184 0
-6.928212 1
-6.818241 1
-6.708269 1
-6.598297 2
-6.488326 4
-6.378354 0
-6.268383 0
-6.158411 0
-6.048439 1
-5.938468 2
-5.828496 1
-5.718524 1
-5.608553 0
-5.498581 2
-5.388610 1
-5.278638 1
-5.168666 1
-5.058695 1
-4.948723 1
-4.838751 0
-4.728780 0
-4.618808 0
-4.508837 1
-4.398865 1
-4.288893 2
-4.178922 1
-4.068950 1
-3.958978 0
-3.849007 3
-3.739035 0
-3.629064 2
-3.519092 2
-3.409120 2
-3.299149 0
-3.189177 0
-3.079205 0
-2.969234 0
-2.859262 0
-2.749291 0
-2.639319 0
-2.529347 0
-2.419376 0
-2.309404 0
-2.199432 0
-2.089461 0
-1.979489 0
-1.869518 0
-1.759546 0
-1.649574 0
-1.539603 0
-1.429631 0
-1.319659 0
-1.209688 0
-1.099716 0
-0.989745 1
-0.879773 0
-0.769801 1
-0.659830 2
-0.549858 26
-0.439886 49
-0.329915 304
-0.219943 1437
-0.109972 4278
0.000000 6432
0.109972 3987
0.219943 1292
0.329915 325
0.439886 104
0.549858 14
0.659830 1
0.769801 1
0.879773 0
0.989745 0
1.099716 0
1.209688 0
1.319659 0
1.429631 0
1.539603 0
1.649574 0
1.759546 0
1.869518 0
1.979489 0
2.089461 0
2.199432 0
2.309404 0
2.419376 0
2.529347 0
2.639319 0
2.749291 0
2.859262 0
2.969234 0
3.079205 0
3.189177 0
3.299149 1
3.409120 2
3.519092 2
3.629064 0
3.739035 0
3.849007 0
3.958978 0
4.068950 2
4.178922 1
4.288893 1
4.398865 1
4.508837 0
4.618808 3
4.728780 0
4.838751 1
4.948723 1
5.058695 3
5.168666 0
5.278638 1
5.388610 0
5.498581 0
5.608553 0
5.718524 1
5.828496 1
5.938468 2
6.048439 0
6.158411 0
6.268383 1
6.378354 2
6.488326 0
6.598297 0
6.708269 0
6.818241 0
6.928212 0
7.038184 2
7.148156 0
7.258127 2
7.368099 1
7.478070 0
7.588042 0
7.698014 0
7.807985 0
7.917957 0
8.027929 2
8.137900 2
8.247872 0
8.357843 1
8.467815 0
8.577787 0
8.687758 1
8.797730 0
8.907702 3
9.017673 1
9.127645 3
9.237616 0
9.347588 4
9.457560 1
9.567531 1
9.677503 1
9.787475 1
9.897446 5
10.007418 2
10.117389 3
10.227361 2
10.337333 1
10.447304 4
10.557276 4
10.667248 3
10.777219 0
10.887191 5
10.997162 6
11.107134 0
11.217106 1
11.327077 3
11.437049 4
11.547021 2
11.656992 4
11.766964 4
11.876935 2
11.986907 8
12.096879 9
12.206850 10
12.316822 8
12.426794 10
12.536765 9
12.646737 6
12.756708 9
12.866680 9
12.976652 20
13.086623 17
13.196595 32
13.306567 29
13.416538 38
13.526510 51
13.636481 62
13.746453 93
13.856425 89
13.966396 112
14.076368 123
14.186340 148
14.296311 115
14.406283 107
14.516254 62
14.626226 51
14.736198 33
14.846169 32
14.956141 21
15.066113 10
15.176084 12
15.286056 11
15.396027 16
15.505999 11
15.615971 5
15.725942 2
15.835914 2
15.945886 1
16.055857 1
16.165829 1
16.275800 1
16.385772 4
16.495744 2
16.605715 5
16.715687 4
16.825659 3
16.935630 1
17.045602 0
17.155573 5
17.265545 0
17.375517 2
17.485488 0
17.595460 0
17.705432 2
17.815403 0
17.925375 2
18.035346 0
18.145318 1
18.255290 1
18.365261 0
18.475233 0
18.585205 1
18.695176 0
18.805148 1
18.915119 0
19.025091 0
19.135063 0
19.245034 0
19.355006 0
19.464977 0
19.574949 1
19.684921 1
19.794892 0
19.904864 1
20.014836 0
20.124807 0
20.234779 0
20.344750 0
20.454722 0
20.564694 1
20.674665 0
20.784637 1
20.894609 1
21.004580 0
21.114552 0
21.224523 0
21.334495 1
21.444467 0
21.554438 0
21.664410 0
21.774382 1
21.884353 0
21.994325 0
22.104296 0
22.214268 0
22.324240 0
22.434211 0
22.544183 0
22.654155 0
22.764126 0
22.874098 0
22.984069 0
23.094041 0
23.204013 0
23.313984 0
23.423956 0
23.533928 0
23.643899 1
23.753871 0
23.863842 0
23.973814 0
24.083786 0
24.193757 0
24.303729 1
24.413701 0
24.523672 1
24.633644 0
24.743615 0
24.853587 0
24.963559 0
25.073530 1
25.183502 0
25.293474 0
25.403445 1
25.513417 1
25.623388 0
25.733360 0
25.843332 0
25.953303 0
26.063275 0
26.173247 1
26.283218 0
26.393190 0
26.503161 0
26.613133 0
26.723105 0
26.833076 0
26.943048 0
27.053020 0
27.162991 0
27.272963 0
27.382934 1
27.492906 0
27.602878 0
27.712849 0
27.822821 1
27.932793 0
28.042764 0
