# Supplementary material for: Transition across a sharp interface: Data from Raman and Brillouin imaging spectroscopy
Source: Data Brief. 2020 Oct 2;33:106368. doi: 10.1016/j.dib.2020.106368 (PMC7557971; doi:10.1016/j.dib.2020.106368)
Supplement: Supplementary file 1 [file mmc1.zip › PET_Glycerol20X_step05/Brillouin/PET_Glycerol20X_step05_16.txt]

-28.152736 0
-28.042764 0
-27.932793 0
-27.822821 0
-27.712849 0
-27.602878 0
-27.492906 0
-27.382934 0
-27.272963 0
-27.162991 0
-27.053020 0
-26.943048 0
-26.833076 0
-26.723105 0
-26.613133 1
-26.503161 0
-26.393190 0
-26.283218 0
-26.173247 0
-26.063275 0
-25.953303 0
-25.843332 1
-25.733360 0
-25.623388 0
-25.513417 0
-25.403445 0
-25.293474 1
-25.183502 0
-25.073530 0
-24.963559 1
-24.853587 0
-24.743615 0
-24.633644 0
-24.523672 0
-24.413701 0
-24.303729 1
-24.193757 0
-24.083786 0
-23.973814 0
-23.863842 0
-23.753871 0
-23.643899 0
-23.533928 0
-23.423956 0
-23.313984 0
-23.204013 0
-23.094041 0
-22.984069 0
-22.874098 0
-22.764126 0
-22.654155 0
-22.544183 2
-22.434211 0
-22.324240 1
-22.214268 0
-22.104296 0
-21.994325 0
-21.884353 0
-21.774382 2
-21.664410 0
-21.554438 0
-21.444467 0
-21.334495 0
-21.224523 0
-21.114552 0
-21.004580 1
-20.894609 0
-20.784637 0
-20.674665 0
-20.564694 0
-20.454722 0
-20.344750 1
-20.234779 0
-20.124807 1
-20.014836 0
-19.904864 0
-19.794892 0
-19.684921 0
-19.574949 2
-19.464977 0
-19.355006 0
-19.245034 0
-19.135063 0
-19.025091 0
-18.915119 0
-18.805148 0
-18.695176 2
-18.585205 0
-18.475233 0
-18.365261 0
-18.255290 0
-18.145318 0
-18.035346 1
-17.925375 1
-17.815403 2
-17.705432 0
-17.595460 0
-17.485488 0
-17.375517 1
-17.265545 1
-17.155573 2
-17.045602 1
-16.935630 3
-16.825659 0
-16.715687 2
-16.605715 0
-16.495744 2
-16.385772 3
-16.275800 3
-16.165829 3
-16.055857 5
-15.945886 4
-15.835914 5
-15.725942 3
-15.615971 9
-15.505999 7
-15.396027 9
-15.286056 11
-15.176084 14
-15.066113 17
-14.956141 20
-14.846169 30
-14.736198 33
-14.626226 60
-14.516254 65
-14.406283 75
-14.296311 124
-14.186340 148
-14.076368 148
-13.966396 130
-13.856425 94
-13.746453 65
-13.636481 66
-13.526510 60
-13.416538 30
-13.306567 22
-13.196595 20
-13.086623 13
-12.976652 16
-12.866680 9
-12.756708 14
-12.646737 14
-12.536765 4
-12.426794 7
-12.316822 1
-12.206850 12
-12.096879 2
-11.986907 4
-11.876935 5
-11.766964 1
-11.656992 2
-11.547021 4
-11.437049 5
-11.327077 6
-11.217106 5
-11.107134 1
-10.997162 1
-10.887191 1
-10.777219 2
-10.667248 1
-10.557276 2
-10.447304 2
-10.337333 1
-10.227361 0
-10.117389 0
-10.007418 3
-9.897446 4
-9.787475 0
-9.677503 5
-9.567531 6
-9.457560 2
-9.347588 1
-9.237616 0
-9.127645 0
-9.017673 1
-8.907702 3
-8.797730 0
-8.687758 0
-8.577787 2
-8.467815 0
-8.357843 0
-8.247872 2
-8.137900 0
-8.027929 1
-7.917957 0
-7.807985 1
-7.698014 1
-7.588042 0
-7.478070 0
-7.368099 2
-7.258127 3
-7.148156 0
-7.038184 2
-6.928212 2
-6.818241 0
-6.708269 0
-6.598297 0
-6.488326 0
-6.378354 3
-6.268383 0
-6.158411 1
-6.048439 2
-5.938468 1
-5.828496 0
-5.718524 1
-5.608553 0
-5.498581 0
-5.388610 1
-5.278638 0
-5.168666 1
-5.058695 0
-4.948723 2
-4.838751 0
-4.728780 2
-4.618808 1
-4.508837 0
-4.398865 1
-4.288893 1
-4.178922 0
-4.068950 0
-3.958978 1
-3.849007 0
-3.739035 1
-3.629064 2
-3.519092 0
-3.409120 1
-3.299149 0
-3.189177 0
-3.079205 0
-2.969234 0
-2.859262 0
-2.749291 0
-2.639319 0
-2.529347 0
-2.419376 0
-2.309404 0
-2.199432 0
-2.089461 0
-1.979489 0
-1.869518 0
-1.759546 1
-1.649574 0
-1.539603 0
-1.429631 0
-1.319659 0
-1.209688 1
-1.099716 0
-0.989745 0
-0.879773 1
-0.769801 4
-0.659830 12
-0.549858 27
-0.439886 99
-0.329915 567
-0.219943 2169
-0.109972 5330
0.000000 6865
0.109972 3636
0.219943 964
0.329915 179
0.439886 30
0.549858 8
0.659830 0
0.769801 0
0.879773 0
0.989745 0
1.099716 0
1.209688 0
1.319659 0
1.429631 0
1.539603 0
1.649574 0
1.759546 0
1.869518 0
1.979489 0
2.089461 0
2.199432 0
2.309404 0
2.419376 0
2.529347 0
2.639319 0
2.749291 0
2.859262 0
2.969234 0
3.079205 0
3.189177 0
3.299149 2
3.409120 1
3.519092 0
3.629064 1
3.739035 0
3.849007 1
3.958978 0
4.068950 0
4.178922 2
4.288893 0
4.398865 1
4.508837 1
4.618808 2
4.728780 0
4.838751 0
4.948723 1
5.058695 0
5.168666 2
5.278638 1
5.388610 2
5.498581 0
5.608553 1
5.718524 1
5.828496 0
5.938468 0
6.048439 1
6.158411 2
6.268383 2
6.378354 0
6.488326 0
6.598297 4
6.708269 0
6.818241 2
6.928212 2
7.038184 0
7.148156 0
7.258127 0
7.368099 0
7.478070 1
7.588042 3
7.698014 2
7.807985 3
7.917957 0
8.027929 0
8.137900 1
8.247872 1
8.357843 1
8.467815 0
8.577787 2
8.687758 0
8.797730 5
8.907702 0
9.017673 1
9.127645 3
9.237616 1
9.347588 0
9.457560 0
9.567531 2
9.677503 1
9.787475 1
9.897446 1
10.007418 2
10.117389 3
10.227361 2
10.337333 0
10.447304 1
10.557276 1
10.667248 0
10.777219 4
10.887191 0
10.997162 3
11.107134 2
11.217106 2
11.327077 7
11.437049 4
11.547021 0
11.656992 2
11.766964 3
11.876935 2
11.986907 5
12.096879 7
12.206850 11
12.316822 13
12.426794 10
12.536765 5
12.646737 14
12.756708 13
12.866680 15
12.976652 13
13.086623 19
13.196595 21
13.306567 26
13.416538 42
13.526510 39
13.636481 61
13.746453 85
13.856425 114
13.966396 126
14.076368 114
14.186340 116
14.296311 110
14.406283 87
14.516254 62
14.626226 53
14.736198 34
14.846169 25
14.956141 16
15.066113 17
15.176084 15
15.286056 11
15.396027 6
15.505999 8
15.615971 6
15.725942 1
15.835914 1
15.945886 3
16.055857 3
16.165829 3
16.275800 3
16.385772 5
16.495744 3
16.605715 0
16.715687 2
16.825659 4
16.935630 1
17.045602 2
17.155573 1
17.265545 4
17.375517 0
17.485488 1
17.595460 0
17.705432 2
17.815403 1
17.925375 0
18.035346 1
18.145318 0
18.255290 1
18.365261 1
18.475233 1
18.585205 0
18.695176 0
18.805148 0
18.915119 4
19.025091 0
19.135063 0
19.245034 0
19.355006 0
19.464977 0
19.574949 0
19.684921 0
19.794892 1
19.904864 1
20.014836 0
20.124807 0
20.234779 0
20.344750 0
20.454722 0
20.564694 0
20.674665 0
20.784637 0
20.894609 0
21.004580 0
21.114552 0
21.224523 0
21.334495 0
21.444467 1
21.554438 0
21.664410 0
21.774382 2
21.884353 0
21.994325 0
22.104296 0
22.214268 0
22.324240 1
22.434211 0
22.544183 0
22.654155 0
22.764126 0
22.874098 0
22.984069 0
23.094041 0
23.204013 1
23.313984 0
23.423956 0
23.533928 0
23.643899 0
23.753871 0
23.863842 0
23.973814 0
24.083786 0
24.193757 0
24.303729 0
24.413701 0
24.523672 0
24.633644 0
24.743615 0
24.853587 0
24.963559 0
25.073530 0
25.183502 0
25.293474 0
25.403445 0
25.513417 0
25.623388 0
25.733360 0
25.843332 0
25.953303 0
26.063275 0
26.173247 0
26.283218 0
26.393190 1
26.503161 0
26.613133 0
26.723105 0
26.833076 0
26.943048 0
27.053020 1
27.162991 0
27.272963 0
27.382934 0
27.492906 0
27.602878 0
27.712849 0
27.822821 0
27.932793 0
28.042764 1
