# Supplementary material for: Transition across a sharp interface: Data from Raman and Brillouin imaging spectroscopy
Source: Data Brief. 2020 Oct 2;33:106368. doi: 10.1016/j.dib.2020.106368 (PMC7557971; doi:10.1016/j.dib.2020.106368)
Supplement: Supplementary file 1 [file mmc1.zip › PET_Glycerol20X_step05/Brillouin/PET_Glycerol20X_step05_17.txt]

-28.152736 0
-28.042764 0
-27.932793 0
-27.822821 0
-27.712849 1
-27.602878 0
-27.492906 0
-27.382934 0
-27.272963 0
-27.162991 0
-27.053020 0
-26.943048 0
-26.833076 0
-26.723105 0
-26.613133 0
-26.503161 0
-26.393190 0
-26.283218 0
-26.173247 0
-26.063275 0
-25.953303 0
-25.843332 0
-25.733360 0
-25.623388 0
-25.513417 0
-25.403445 0
-25.293474 0
-25.183502 0
-25.073530 0
-24.963559 0
-24.853587 0
-24.743615 0
-24.633644 0
-24.523672 0
-24.413701 0
-24.303729 0
-24.193757 0
-24.083786 0
-23.973814 0
-23.863842 0
-23.753871 0
-23.643899 1
-23.533928 2
-23.423956 0
-23.313984 0
-23.204013 0
-23.094041 1
-22.984069 0
-22.874098 0
-22.764126 0
-22.654155 0
-22.544183 0
-22.434211 0
-22.324240 0
-22.214268 0
-22.104296 0
-21.994325 0
-21.884353 0
-21.774382 0
-21.664410 0
-21.554438 1
-21.444467 2
-21.334495 0
-21.224523 0
-21.114552 0
-21.004580 0
-20.894609 0
-20.784637 0
-20.674665 0
-20.564694 1
-20.454722 0
-20.344750 0
-20.234779 2
-20.124807 2
-20.014836 0
-19.904864 0
-19.794892 0
-19.684921 1
-19.574949 0
-19.464977 1
-19.355006 1
-19.245034 2
-19.135063 0
-19.025091 1
-18.915119 2
-18.805148 0
-18.695176 1
-18.585205 0
-18.475233 1
-18.365261 2
-18.255290 0
-18.145318 1
-18.035346 0
-17.925375 1
-17.815403 0
-17.705432 0
-17.595460 0
-17.485488 1
-17.375517 2
-17.265545 1
-17.155573 1
-17.045602 0
-16.935630 1
-16.825659 0
-16.715687 4
-16.605715 1
-16.495744 0
-16.385772 4
-16.275800 2
-16.165829 2
-16.055857 4
-15.945886 2
-15.835914 3
-15.725942 1
-15.615971 8
-15.505999 13
-15.396027 3
-15.286056 12
-15.176084 17
-15.066113 15
-14.956141 15
-14.846169 28
-14.736198 37
-14.626226 32
-14.516254 73
-14.406283 72
-14.296311 104
-14.186340 127
-14.076368 125
-13.966396 129
-13.856425 97
-13.746453 79
-13.636481 48
-13.526510 47
-13.416538 21
-13.306567 23
-13.196595 17
-13.086623 18
-12.976652 10
-12.866680 13
-12.756708 8
-12.646737 10
-12.536765 4
-12.426794 8
-12.316822 11
-12.206850 6
-12.096879 1
-11.986907 2
-11.876935 2
-11.766964 3
-11.656992 5
-11.547021 6
-11.437049 4
-11.327077 3
-11.217106 0
-11.107134 4
-10.997162 3
-10.887191 1
-10.777219 1
-10.667248 3
-10.557276 1
-10.447304 0
-10.337333 0
-10.227361 6
-10.117389 1
-10.007418 0
-9.897446 5
-9.787475 3
-9.677503 1
-9.567531 0
-9.457560 5
-9.347588 0
-9.237616 3
-9.127645 2
-9.017673 2
-8.907702 1
-8.797730 2
-8.687758 2
-8.577787 1
-8.467815 3
-8.357843 0
-8.247872 0
-8.137900 2
-8.027929 1
-7.917957 3
-7.807985 1
-7.698014 0
-7.588042 0
-7.478070 1
-7.368099 0
-7.258127 2
-7.148156 1
-7.038184 0
-6.928212 0
-6.818241 1
-6.708269 2
-6.598297 1
-6.488326 1
-6.378354 2
-6.268383 0
-6.158411 0
-6.048439 1
-5.938468 4
-5.828496 1
-5.718524 3
-5.608553 0
-5.498581 0
-5.388610 0
-5.278638 2
-5.168666 1
-5.058695 0
-4.948723 0
-4.838751 2
-4.728780 2
-4.618808 0
-4.508837 0
-4.398865 0
-4.288893 1
-4.178922 3
-4.068950 2
-3.958978 0
-3.849007 0
-3.739035 1
-3.629064 2
-3.519092 0
-3.409120 1
-3.299149 0
-3.189177 0
-3.079205 0
-2.969234 0
-2.859262 0
-2.749291 0
-2.639319 0
-2.529347 0
-2.419376 0
-2.309404 0
-2.199432 0
-2.089461 0
-1.979489 0
-1.869518 0
-1.759546 0
-1.649574 0
-1.539603 0
-1.429631 0
-1.319659 0
-1.209688 0
-1.099716 0
-0.989745 0
-0.879773 0
-0.769801 2
-0.659830 5
-0.549858 14
-0.439886 40
-0.329915 270
-0.219943 1013
-0.109972 3327
0.000000 6872
0.109972 5237
0.219943 1732
0.329915 383
0.439886 67
0.549858 13
0.659830 2
0.769801 0
0.879773 0
0.989745 0
1.099716 0
1.209688 0
1.319659 0
1.429631 0
1.539603 0
1.649574 0
1.759546 0
1.869518 0
1.979489 0
2.089461 0
2.199432 0
2.309404 0
2.419376 0
2.529347 0
2.639319 0
2.749291 0
2.859262 0
2.969234 0
3.079205 0
3.189177 0
3.299149 1
3.409120 2
3.519092 0
3.629064 1
3.739035 2
3.849007 3
3.958978 3
4.068950 1
4.178922 0
4.288893 1
4.398865 4
4.508837 1
4.618808 0
4.728780 0
4.838751 1
4.948723 0
5.058695 1
5.168666 1
5.278638 4
5.388610 0
5.498581 2
5.608553 3
5.718524 0
5.828496 2
5.938468 1
6.048439 0
6.158411 2
6.268383 1
6.378354 2
6.488326 0
6.598297 0
6.708269 3
6.818241 0
6.928212 2
7.038184 1
7.148156 2
7.258127 0
7.368099 0
7.478070 1
7.588042 1
7.698014 0
7.807985 0
7.917957 0
8.027929 2
8.137900 1
8.247872 1
8.357843 0
8.467815 1
8.577787 0
8.687758 0
8.797730 1
8.907702 2
9.017673 1
9.127645 2
9.237616 1
9.347588 1
9.457560 3
9.567531 1
9.677503 3
9.787475 1
9.897446 0
10.007418 2
10.117389 2
10.227361 0
10.337333 2
10.447304 4
10.557276 0
10.667248 0
10.777219 5
10.887191 3
10.997162 0
11.107134 3
11.217106 2
11.327077 4
11.437049 4
11.547021 2
11.656992 4
11.766964 1
11.876935 0
11.986907 1
12.096879 4
12.206850 3
12.316822 8
12.426794 3
12.536765 7
12.646737 9
12.756708 15
12.866680 4
12.976652 8
13.086623 9
13.196595 15
13.306567 15
13.416538 18
13.526510 27
13.636481 29
13.746453 59
13.856425 72
13.966396 87
14.076368 103
14.186340 122
14.296311 123
14.406283 103
14.516254 69
14.626226 65
14.736198 48
14.846169 20
14.956141 25
15.066113 12
15.176084 20
15.286056 15
15.396027 9
15.505999 6
15.615971 2
15.725942 7
15.835914 1
15.945886 3
16.055857 0
16.165829 8
16.275800 3
16.385772 3
16.495744 1
16.605715 3
16.715687 1
16.825659 2
16.935630 4
17.045602 0
17.155573 0
17.265545 2
17.375517 0
17.485488 2
17.595460 0
17.705432 0
17.815403 0
17.925375 0
18.035346 0
18.145318 0
18.255290 0
18.365261 0
18.475233 0
18.585205 1
18.695176 1
18.805148 0
18.915119 0
19.025091 1
19.135063 0
19.245034 1
19.355006 0
19.464977 1
19.574949 1
19.684921 0
19.794892 0
19.904864 0
20.014836 0
20.124807 0
20.234779 1
20.344750 0
20.454722 0
20.564694 0
20.674665 1
20.784637 1
20.894609 1
21.004580 0
21.114552 0
21.224523 0
21.334495 2
21.444467 0
21.554438 1
21.664410 0
21.774382 0
21.884353 0
21.994325 0
22.104296 0
22.214268 0
22.324240 0
22.434211 0
22.544183 0
22.654155 0
22.764126 0
22.874098 0
22.984069 0
23.094041 0
23.204013 0
23.313984 0
23.423956 0
23.533928 0
23.643899 0
23.753871 0
23.863842 0
23.973814 0
24.083786 0
24.193757 0
24.303729 0
24.413701 0
24.523672 0
24.633644 0
24.743615 0
24.853587 0
24.963559 0
25.073530 0
25.183502 0
25.293474 1
25.403445 0
25.513417 0
25.623388 0
25.733360 0
25.843332 0
25.953303 0
26.063275 0
26.173247 1
26.283218 0
26.393190 0
26.503161 0
26.613133 0
26.723105 0
26.833076 0
26.943048 0
27.053020 0
27.162991 0
27.272963 0
27.382934 0
27.492906 0
27.602878 0
27.712849 0
27.822821 0
27.932793 0
28.042764 0
