# Supplementary material for: Transition across a sharp interface: Data from Raman and Brillouin imaging spectroscopy
Source: Data Brief. 2020 Oct 2;33:106368. doi: 10.1016/j.dib.2020.106368 (PMC7557971; doi:10.1016/j.dib.2020.106368)
Supplement: Supplementary file 1 [file mmc1.zip › PET_Glycerol20X_step05/Brillouin/PET_Glycerol20X_step05_18.txt]

-28.152736 0
-28.042764 0
-27.932793 0
-27.822821 0
-27.712849 0
-27.602878 0
-27.492906 0
-27.382934 2
-27.272963 1
-27.162991 0
-27.053020 0
-26.943048 0
-26.833076 0
-26.723105 0
-26.613133 0
-26.503161 0
-26.393190 0
-26.283218 0
-26.173247 1
-26.063275 0
-25.953303 0
-25.843332 0
-25.733360 0
-25.623388 1
-25.513417 0
-25.403445 0
-25.293474 0
-25.183502 0
-25.073530 0
-24.963559 0
-24.853587 0
-24.743615 1
-24.633644 0
-24.523672 0
-24.413701 0
-24.303729 1
-24.193757 0
-24.083786 0
-23.973814 0
-23.863842 0
-23.753871 0
-23.643899 0
-23.533928 0
-23.423956 0
-23.313984 1
-23.204013 0
-23.094041 0
-22.984069 0
-22.874098 0
-22.764126 0
-22.654155 0
-22.544183 0
-22.434211 0
-22.324240 0
-22.214268 0
-22.104296 1
-21.994325 0
-21.884353 0
-21.774382 0
-21.664410 0
-21.554438 0
-21.444467 0
-21.334495 0
-21.224523 0
-21.114552 0
-21.004580 0
-20.894609 1
-20.784637 0
-20.674665 0
-20.564694 0
-20.454722 0
-20.344750 0
-20.234779 0
-20.124807 1
-20.014836 0
-19.904864 0
-19.794892 0
-19.684921 0
-19.574949 0
-19.464977 1
-19.355006 0
-19.245034 0
-19.135063 0
-19.025091 0
-18.915119 0
-18.805148 1
-18.695176 0
-18.585205 0
-18.475233 1
-18.365261 1
-18.255290 0
-18.145318 1
-18.035346 3
-17.925375 0
-17.815403 0
-17.705432 1
-17.595460 1
-17.485488 1
-17.375517 1
-17.265545 1
-17.155573 0
-17.045602 0
-16.935630 1
-16.825659 3
-16.715687 0
-16.605715 0
-16.495744 1
-16.385772 2
-16.275800 1
-16.165829 0
-16.055857 0
-15.945886 1
-15.835914 2
-15.725942 2
-15.615971 3
-15.505999 5
-15.396027 5
-15.286056 6
-15.176084 8
-15.066113 5
-14.956141 6
-14.846169 10
-14.736198 11
-14.626226 25
-14.516254 44
-14.406283 42
-14.296311 45
-14.186340 57
-14.076368 55
-13.966396 45
-13.856425 35
-13.746453 25
-13.636481 34
-13.526510 17
-13.416538 17
-13.306567 11
-13.196595 6
-13.086623 10
-12.976652 4
-12.866680 1
-12.756708 3
-12.646737 4
-12.536765 7
-12.426794 9
-12.316822 5
-12.206850 2
-12.096879 2
-11.986907 2
-11.876935 4
-11.766964 2
-11.656992 2
-11.547021 0
-11.437049 1
-11.327077 3
-11.217106 3
-11.107134 0
-10.997162 2
-10.887191 1
-10.777219 1
-10.667248 2
-10.557276 1
-10.447304 4
-10.337333 1
-10.227361 2
-10.117389 1
-10.007418 0
-9.897446 3
-9.787475 1
-9.677503 0
-9.567531 1
-9.457560 2
-9.347588 0
-9.237616 1
-9.127645 1
-9.017673 1
-8.907702 0
-8.797730 3
-8.687758 1
-8.577787 2
-8.467815 0
-8.357843 1
-8.247872 0
-8.137900 1
-8.027929 1
-7.917957 2
-7.807985 0
-7.698014 2
-7.588042 2
-7.478070 1
-7.368099 2
-7.258127 1
-7.148156 0
-7.038184 0
-6.928212 0
-6.818241 1
-6.708269 2
-6.598297 1
-6.488326 1
-6.378354 0
-6.268383 1
-6.158411 0
-6.048439 1
-5.938468 0
-5.828496 0
-5.718524 1
-5.608553 0
-5.498581 2
-5.388610 0
-5.278638 0
-5.168666 2
-5.058695 0
-4.948723 1
-4.838751 1
-4.728780 1
-4.618808 2
-4.508837 1
-4.398865 0
-4.288893 0
-4.178922 0
-4.068950 1
-3.958978 1
-3.849007 2
-3.739035 2
-3.629064 3
-3.519092 1
-3.409120 0
-3.299149 0
-3.189177 0
-3.079205 0
-2.969234 0
-2.859262 0
-2.749291 0
-2.639319 0
-2.529347 0
-2.419376 0
-2.309404 0
-2.199432 0
-2.089461 0
-1.979489 0
-1.869518 0
-1.759546 0
-1.649574 0
-1.539603 0
-1.429631 0
-1.319659 0
-1.209688 0
-1.099716 0
-0.989745 0
-0.879773 1
-0.769801 0
-0.659830 1
-0.549858 11
-0.439886 55
-0.329915 229
-0.219943 1088
-0.109972 3023
0.000000 4154
0.109972 2817
0.219943 1148
0.329915 374
0.439886 97
0.549858 49
0.659830 4
0.769801 4
0.879773 1
0.989745 0
1.099716 0
1.209688 0
1.319659 0
1.429631 0
1.539603 0
1.649574 0
1.759546 0
1.869518 0
1.979489 0
2.089461 0
2.199432 0
2.309404 0
2.419376 0
2.529347 0
2.639319 0
2.749291 0
2.859262 0
2.969234 0
3.079205 0
3.189177 0
3.299149 1
3.409120 4
3.519092 2
3.629064 2
3.739035 0
3.849007 3
3.958978 1
4.068950 0
4.178922 1
4.288893 3
4.398865 3
4.508837 3
4.618808 0
4.728780 2
4.838751 2
4.948723 1
5.058695 1
5.168666 0
5.278638 0
5.388610 1
5.498581 1
5.608553 1
5.718524 0
5.828496 0
5.938468 2
6.048439 0
6.158411 2
6.268383 0
6.378354 4
6.488326 1
6.598297 0
6.708269 0
6.818241 1
6.928212 0
7.038184 0
7.148156 0
7.258127 1
7.368099 2
7.478070 0
7.588042 0
7.698014 1
7.807985 2
7.917957 1
8.027929 0
8.137900 2
8.247872 3
8.357843 0
8.467815 1
8.577787 2
8.687758 0
8.797730 1
8.907702 0
9.017673 3
9.127645 1
9.237616 0
9.347588 2
9.457560 1
9.567531 0
9.677503 0
9.787475 1
9.897446 0
10.007418 1
10.117389 1
10.227361 1
10.337333 3
10.447304 2
10.557276 1
10.667248 6
10.777219 1
10.887191 1
10.997162 1
11.107134 2
11.217106 2
11.327077 2
11.437049 3
11.547021 1
11.656992 2
11.766964 7
11.876935 8
11.986907 2
12.096879 3
12.206850 7
12.316822 5
12.426794 3
12.536765 3
12.646737 5
12.756708 7
12.866680 6
12.976652 8
13.086623 10
13.196595 11
13.306567 13
13.416538 10
13.526510 20
13.636481 17
13.746453 28
13.856425 38
13.966396 54
14.076368 57
14.186340 55
14.296311 47
14.406283 43
14.516254 43
14.626226 31
14.736198 24
14.846169 24
14.956141 12
15.066113 10
15.176084 6
15.286056 4
15.396027 4
15.505999 6
15.615971 5
15.725942 2
15.835914 2
15.945886 4
16.055857 3
16.165829 2
16.275800 0
16.385772 3
16.495744 0
16.605715 3
16.715687 1
16.825659 1
16.935630 0
17.045602 0
17.155573 0
17.265545 1
17.375517 0
17.485488 2
17.595460 0
17.705432 1
17.815403 0
17.925375 1
18.035346 0
18.145318 1
18.255290 0
18.365261 0
18.475233 1
18.585205 1
18.695176 0
18.805148 1
18.915119 0
19.025091 0
19.135063 0
19.245034 0
19.355006 0
19.464977 2
19.574949 3
19.684921 0
19.794892 0
19.904864 0
20.014836 0
20.124807 0
20.234779 0
20.344750 1
20.454722 0
20.564694 1
20.674665 0
20.784637 0
20.894609 0
21.004580 0
21.114552 0
21.224523 0
21.334495 0
21.444467 0
21.554438 0
21.664410 0
21.774382 0
21.884353 1
21.994325 0
22.104296 1
22.214268 0
22.324240 0
22.434211 0
22.544183 0
22.654155 0
22.764126 0
22.874098 0
22.984069 1
23.094041 0
23.204013 0
23.313984 0
23.423956 0
23.533928 0
23.643899 1
23.753871 0
23.863842 1
23.973814 0
24.083786 0
24.193757 0
24.303729 0
24.413701 0
24.523672 0
24.633644 0
24.743615 0
24.853587 0
24.963559 0
25.073530 0
25.183502 0
25.293474 0
25.403445 0
25.513417 1
25.623388 0
25.733360 0
25.843332 0
25.953303 0
26.063275 0
26.173247 0
26.283218 0
26.393190 0
26.503161 0
26.613133 0
26.723105 0
26.833076 0
26.943048 0
27.053020 0
27.162991 0
27.272963 0
27.382934 0
27.492906 0
27.602878 0
27.712849 0
27.822821 0
27.932793 2
28.042764 0
