# Supplementary material for: Transition across a sharp interface: Data from Raman and Brillouin imaging spectroscopy
Source: Data Brief. 2020 Oct 2;33:106368. doi: 10.1016/j.dib.2020.106368 (PMC7557971; doi:10.1016/j.dib.2020.106368)
Supplement: Supplementary file 1 [file mmc1.zip › PET_Glycerol20X_step05/Brillouin/PET_Glycerol20X_step05_24.txt]

-28.152736 0
-28.042764 0
-27.932793 0
-27.822821 0
-27.712849 0
-27.602878 0
-27.492906 0
-27.382934 0
-27.272963 0
-27.162991 0
-27.053020 0
-26.943048 0
-26.833076 0
-26.723105 0
-26.613133 0
-26.503161 0
-26.393190 0
-26.283218 0
-26.173247 0
-26.063275 0
-25.953303 0
-25.843332 0
-25.733360 0
-25.623388 0
-25.513417 0
-25.403445 0
-25.293474 0
-25.183502 0
-25.073530 0
-24.963559 0
-24.853587 0
-24.743615 0
-24.633644 0
-24.523672 0
-24.413701 0
-24.303729 0
-24.193757 0
-24.083786 0
-23.973814 0
-23.863842 0
-23.753871 0
-23.643899 0
-23.533928 0
-23.423956 1
-23.313984 0
-23.204013 0
-23.094041 0
-22.984069 1
-22.874098 0
-22.764126 0
-22.654155 0
-22.544183 0
-22.434211 0
-22.324240 0
-22.214268 0
-22.104296 0
-21.994325 0
-21.884353 0
-21.774382 0
-21.664410 0
-21.554438 0
-21.444467 0
-21.334495 1
-21.224523 0
-21.114552 1
-21.004580 0
-20.894609 0
-20.784637 0
-20.674665 0
-20.564694 0
-20.454722 0
-20.344750 0
-20.234779 1
-20.124807 1
-20.014836 0
-19.904864 0
-19.794892 0
-19.684921 0
-19.574949 0
-19.464977 0
-19.355006 0
-19.245034 1
-19.135063 0
-19.025091 1
-18.915119 0
-18.805148 0
-18.695176 1
-18.585205 3
-18.475233 0
-18.365261 0
-18.255290 0
-18.145318 1
-18.035346 0
-17.925375 1
-17.815403 0
-17.705432 1
-17.595460 0
-17.485488 0
-17.375517 1
-17.265545 4
-17.155573 0
-17.045602 0
-16.935630 0
-16.825659 0
-16.715687 1
-16.605715 3
-16.495744 1
-16.385772 1
-16.275800 0
-16.165829 4
-16.055857 1
-15.945886 2
-15.835914 4
-15.725942 0
-15.615971 4
-15.505999 3
-15.396027 4
-15.286056 3
-15.176084 5
-15.066113 2
-14.956141 5
-14.846169 9
-14.736198 4
-14.626226 21
-14.516254 16
-14.406283 21
-14.296311 21
-14.186340 11
-14.076368 13
-13.966396 15
-13.856425 12
-13.746453 13
-13.636481 13
-13.526510 6
-13.416538 9
-13.306567 9
-13.196595 6
-13.086623 8
-12.976652 8
-12.866680 9
-12.756708 10
-12.646737 14
-12.536765 7
-12.426794 8
-12.316822 10
-12.206850 9
-12.096879 4
-11.986907 7
-11.876935 6
-11.766964 2
-11.656992 3
-11.547021 9
-11.437049 3
-11.327077 3
-11.217106 3
-11.107134 4
-10.997162 4
-10.887191 4
-10.777219 6
-10.667248 1
-10.557276 4
-10.447304 4
-10.337333 2
-10.227361 3
-10.117389 5
-10.007418 4
-9.897446 8
-9.787475 2
-9.677503 1
-9.567531 3
-9.457560 3
-9.347588 1
-9.237616 1
-9.127645 1
-9.017673 3
-8.907702 4
-8.797730 0
-8.687758 3
-8.577787 3
-8.467815 4
-8.357843 2
-8.247872 6
-8.137900 4
-8.027929 7
-7.917957 8
-7.807985 2
-7.698014 5
-7.588042 3
-7.478070 0
-7.368099 2
-7.258127 1
-7.148156 3
-7.038184 3
-6.928212 0
-6.818241 2
-6.708269 1
-6.598297 4
-6.488326 2
-6.378354 3
-6.268383 3
-6.158411 4
-6.048439 2
-5.938468 3
-5.828496 2
-5.718524 7
-5.608553 6
-5.498581 4
-5.388610 4
-5.278638 6
-5.168666 4
-5.058695 1
-4.948723 4
-4.838751 1
-4.728780 2
-4.618808 0
-4.508837 1
-4.398865 1
-4.288893 4
-4.178922 5
-4.068950 0
-3.958978 4
-3.849007 5
-3.739035 7
-3.629064 1
-3.519092 1
-3.409120 1
-3.299149 0
-3.189177 0
-3.079205 0
-2.969234 0
-2.859262 0
-2.749291 0
-2.639319 0
-2.529347 0
-2.419376 0
-2.309404 0
-2.199432 0
-2.089461 0
-1.979489 0
-1.869518 0
-1.759546 0
-1.649574 0
-1.539603 0
-1.429631 0
-1.319659 0
-1.209688 0
-1.099716 0
-0.989745 0
-0.879773 2
-0.769801 1
-0.659830 8
-0.549858 29
-0.439886 119
-0.329915 449
-0.219943 1342
-0.109972 2498
0.000000 2927
0.109972 1912
0.219943 674
0.329915 165
0.439886 20
0.549858 6
0.659830 1
0.769801 0
0.879773 0
0.989745 0
1.099716 0
1.209688 0
1.319659 0
1.429631 0
1.539603 0
1.649574 0
1.759546 1
1.869518 0
1.979489 0
2.089461 0
2.199432 0
2.309404 0
2.419376 0
2.529347 0
2.639319 0
2.749291 0
2.859262 0
2.969234 0
3.079205 0
3.189177 1
3.299149 4
3.409120 3
3.519092 3
3.629064 5
3.739035 5
3.849007 4
3.958978 1
4.068950 1
4.178922 1
4.288893 4
4.398865 3
4.508837 4
4.618808 2
4.728780 3
4.838751 3
4.948723 2
5.058695 2
5.168666 3
5.278638 2
5.388610 3
5.498581 2
5.608553 2
5.718524 4
5.828496 1
5.938468 6
6.048439 2
6.158411 1
6.268383 1
6.378354 1
6.488326 1
6.598297 3
6.708269 4
6.818241 3
6.928212 0
7.038184 3
7.148156 2
7.258127 1
7.368099 0
7.478070 3
7.588042 3
7.698014 3
7.807985 1
7.917957 5
8.027929 2
8.137900 2
8.247872 1
8.357843 1
8.467815 1
8.577787 5
8.687758 0
8.797730 0
8.907702 1
9.017673 3
9.127645 3
9.237616 1
9.347588 4
9.457560 4
9.567531 1
9.677503 3
9.787475 3
9.897446 3
10.007418 3
10.117389 4
10.227361 2
10.337333 2
10.447304 1
10.557276 2
10.667248 2
10.777219 4
10.887191 5
10.997162 3
11.107134 5
11.217106 1
11.327077 7
11.437049 2
11.547021 6
11.656992 9
11.766964 3
11.876935 8
11.986907 9
12.096879 7
12.206850 8
12.316822 4
12.426794 8
12.536765 6
12.646737 8
12.756708 3
12.866680 9
12.976652 5
13.086623 1
13.196595 6
13.306567 9
13.416538 9
13.526510 12
13.636481 5
13.746453 13
13.856425 14
13.966396 18
14.076368 17
14.186340 16
14.296311 11
14.406283 14
14.516254 8
14.626226 10
14.736198 9
14.846169 7
14.956141 3
15.066113 5
15.176084 4
15.286056 4
15.396027 5
15.505999 3
15.615971 2
15.725942 5
15.835914 4
15.945886 0
16.055857 1
16.165829 1
16.275800 2
16.385772 1
16.495744 1
16.605715 3
16.715687 2
16.825659 1
16.935630 1
17.045602 1
17.155573 0
17.265545 2
17.375517 1
17.485488 3
17.595460 1
17.705432 0
17.815403 0
17.925375 0
18.035346 1
18.145318 0
18.255290 1
18.365261 0
18.475233 0
18.585205 0
18.695176 0
18.805148 0
18.915119 0
19.025091 0
19.135063 2
19.245034 0
19.355006 0
19.464977 0
19.574949 0
19.684921 0
19.794892 0
19.904864 0
20.014836 0
20.124807 0
20.234779 0
20.344750 0
20.454722 0
20.564694 0
20.674665 0
20.784637 0
20.894609 1
21.004580 0
21.114552 0
21.224523 0
21.334495 1
21.444467 0
21.554438 0
21.664410 0
21.774382 0
21.884353 0
21.994325 0
22.104296 0
22.214268 0
22.324240 0
22.434211 0
22.544183 0
22.654155 0
22.764126 0
22.874098 0
22.984069 0
23.094041 0
23.204013 0
23.313984 0
23.423956 0
23.533928 0
23.643899 0
23.753871 0
23.863842 1
23.973814 0
24.083786 0
24.193757 0
24.303729 0
24.413701 0
24.523672 0
24.633644 0
24.743615 0
24.853587 0
24.963559 0
25.073530 0
25.183502 0
25.293474 0
25.403445 0
25.513417 0
25.623388 1
25.733360 1
25.843332 0
25.953303 0
26.063275 0
26.173247 0
26.283218 1
26.393190 0
26.503161 0
26.613133 0
26.723105 0
26.833076 0
26.943048 0
27.053020 0
27.162991 0
27.272963 0
27.382934 0
27.492906 0
27.602878 0
27.712849 0
27.822821 0
27.932793 0
28.042764 0
