# Supplementary material for: Transition across a sharp interface: Data from Raman and Brillouin imaging spectroscopy
Source: Data Brief. 2020 Oct 2;33:106368. doi: 10.1016/j.dib.2020.106368 (PMC7557971; doi:10.1016/j.dib.2020.106368)
Supplement: Supplementary file 1 [file mmc1.zip › PET_Glycerol20X_step05/Brillouin/PET_Glycerol20X_step05_25.txt]

-28.152736 0
-28.042764 0
-27.932793 0
-27.822821 0
-27.712849 0
-27.602878 0
-27.492906 1
-27.382934 0
-27.272963 0
-27.162991 0
-27.053020 1
-26.943048 0
-26.833076 0
-26.723105 0
-26.613133 0
-26.503161 0
-26.393190 0
-26.283218 0
-26.173247 0
-26.063275 1
-25.953303 0
-25.843332 0
-25.733360 0
-25.623388 0
-25.513417 0
-25.403445 0
-25.293474 0
-25.183502 1
-25.073530 0
-24.963559 0
-24.853587 0
-24.743615 0
-24.633644 0
-24.523672 0
-24.413701 0
-24.303729 0
-24.193757 0
-24.083786 0
-23.973814 0
-23.863842 0
-23.753871 0
-23.643899 0
-23.533928 0
-23.423956 0
-23.313984 0
-23.204013 0
-23.094041 0
-22.984069 0
-22.874098 0
-22.764126 0
-22.654155 1
-22.544183 0
-22.434211 0
-22.324240 0
-22.214268 1
-22.104296 0
-21.994325 0
-21.884353 1
-21.774382 1
-21.664410 0
-21.554438 1
-21.444467 0
-21.334495 0
-21.224523 0
-21.114552 0
-21.004580 0
-20.894609 0
-20.784637 0
-20.674665 0
-20.564694 0
-20.454722 0
-20.344750 1
-20.234779 0
-20.124807 0
-20.014836 0
-19.904864 1
-19.794892 1
-19.684921 0
-19.574949 0
-19.464977 0
-19.355006 0
-19.245034 0
-19.135063 0
-19.025091 0
-18.915119 0
-18.805148 1
-18.695176 0
-18.585205 0
-18.475233 2
-18.365261 0
-18.255290 0
-18.145318 0
-18.035346 1
-17.925375 0
-17.815403 0
-17.705432 0
-17.595460 1
-17.485488 0
-17.375517 1
-17.265545 0
-17.155573 0
-17.045602 4
-16.935630 3
-16.825659 2
-16.715687 2
-16.605715 1
-16.495744 2
-16.385772 0
-16.275800 1
-16.165829 1
-16.055857 0
-15.945886 3
-15.835914 3
-15.725942 3
-15.615971 1
-15.505999 4
-15.396027 6
-15.286056 4
-15.176084 2
-15.066113 8
-14.956141 3
-14.846169 3
-14.736198 8
-14.626226 11
-14.516254 16
-14.406283 16
-14.296311 12
-14.186340 20
-14.076368 19
-13.966396 17
-13.856425 17
-13.746453 16
-13.636481 12
-13.526510 12
-13.416538 5
-13.306567 6
-13.196595 11
-13.086623 6
-12.976652 9
-12.866680 10
-12.756708 5
-12.646737 11
-12.536765 6
-12.426794 5
-12.316822 4
-12.206850 9
-12.096879 10
-11.986907 7
-11.876935 8
-11.766964 5
-11.656992 5
-11.547021 8
-11.437049 3
-11.327077 6
-11.217106 1
-11.107134 5
-10.997162 0
-10.887191 6
-10.777219 7
-10.667248 3
-10.557276 5
-10.447304 1
-10.337333 4
-10.227361 2
-10.117389 4
-10.007418 3
-9.897446 1
-9.787475 2
-9.677503 6
-9.567531 2
-9.457560 4
-9.347588 2
-9.237616 4
-9.127645 5
-9.017673 3
-8.907702 2
-8.797730 5
-8.687758 3
-8.577787 1
-8.467815 1
-8.357843 1
-8.247872 2
-8.137900 3
-8.027929 1
-7.917957 0
-7.807985 4
-7.698014 1
-7.588042 3
-7.478070 2
-7.368099 2
-7.258127 2
-7.148156 2
-7.038184 1
-6.928212 3
-6.818241 2
-6.708269 5
-6.598297 3
-6.488326 3
-6.378354 2
-6.268383 2
-6.158411 3
-6.048439 4
-5.938468 1
-5.828496 1
-5.718524 3
-5.608553 3
-5.498581 3
-5.388610 0
-5.278638 3
-5.168666 0
-5.058695 0
-4.948723 8
-4.838751 1
-4.728780 5
-4.618808 7
-4.508837 2
-4.398865 4
-4.288893 1
-4.178922 7
-4.068950 2
-3.958978 3
-3.849007 3
-3.739035 5
-3.629064 5
-3.519092 3
-3.409120 1
-3.299149 0
-3.189177 0
-3.079205 0
-2.969234 0
-2.859262 0
-2.749291 0
-2.639319 0
-2.529347 0
-2.419376 0
-2.309404 0
-2.199432 0
-2.089461 0
-1.979489 0
-1.869518 0
-1.759546 0
-1.649574 0
-1.539603 0
-1.429631 0
-1.319659 0
-1.209688 0
-1.099716 0
-0.989745 0
-0.879773 0
-0.769801 2
-0.659830 6
-0.549858 18
-0.439886 48
-0.329915 198
-0.219943 830
-0.109972 2231
0.000000 3784
0.109972 3474
0.219943 1667
0.329915 475
0.439886 91
0.549858 8
0.659830 0
0.769801 1
0.879773 0
0.989745 0
1.099716 0
1.209688 0
1.319659 0
1.429631 0
1.539603 0
1.649574 0
1.759546 0
1.869518 0
1.979489 0
2.089461 0
2.199432 0
2.309404 0
2.419376 0
2.529347 0
2.639319 0
2.749291 0
2.859262 0
2.969234 0
3.079205 0
3.189177 0
3.299149 8
3.409120 2
3.519092 3
3.629064 3
3.739035 4
3.849007 3
3.958978 4
4.068950 3
4.178922 6
4.288893 5
4.398865 1
4.508837 3
4.618808 1
4.728780 3
4.838751 4
4.948723 3
5.058695 1
5.168666 1
5.278638 4
5.388610 2
5.498581 4
5.608553 5
5.718524 1
5.828496 5
5.938468 0
6.048439 1
6.158411 0
6.268383 2
6.378354 1
6.488326 4
6.598297 4
6.708269 4
6.818241 3
6.928212 0
7.038184 1
7.148156 2
7.258127 4
7.368099 2
7.478070 7
7.588042 1
7.698014 4
7.807985 2
7.917957 1
8.027929 2
8.137900 4
8.247872 1
8.357843 2
8.467815 3
8.577787 2
8.687758 3
8.797730 0
8.907702 6
9.017673 5
9.127645 3
9.237616 1
9.347588 4
9.457560 4
9.567531 4
9.677503 7
9.787475 4
9.897446 7
10.007418 2
10.117389 4
10.227361 2
10.337333 1
10.447304 3
10.557276 1
10.667248 7
10.777219 3
10.887191 2
10.997162 3
11.107134 6
11.217106 2
11.327077 4
11.437049 6
11.547021 6
11.656992 7
11.766964 11
11.876935 6
11.986907 10
12.096879 10
12.206850 7
12.316822 7
12.426794 14
12.536765 9
12.646737 8
12.756708 12
12.866680 7
12.976652 4
13.086623 7
13.196595 7
13.306567 5
13.416538 7
13.526510 12
13.636481 13
13.746453 10
13.856425 15
13.966396 18
14.076368 22
14.186340 16
14.296311 23
14.406283 19
14.516254 14
14.626226 16
14.736198 3
14.846169 8
14.956141 6
15.066113 4
15.176084 3
15.286056 5
15.396027 7
15.505999 6
15.615971 5
15.725942 2
15.835914 4
15.945886 1
16.055857 3
16.165829 2
16.275800 2
16.385772 2
16.495744 1
16.605715 1
16.715687 0
16.825659 0
16.935630 0
17.045602 0
17.155573 1
17.265545 1
17.375517 3
17.485488 0
17.595460 0
17.705432 0
17.815403 0
17.925375 0
18.035346 0
18.145318 0
18.255290 0
18.365261 2
18.475233 0
18.585205 0
18.695176 0
18.805148 0
18.915119 0
19.025091 0
19.135063 0
19.245034 0
19.355006 0
19.464977 0
19.574949 1
19.684921 0
19.794892 0
19.904864 0
20.014836 1
20.124807 0
20.234779 0
20.344750 0
20.454722 0
20.564694 0
20.674665 1
20.784637 0
20.894609 0
21.004580 0
21.114552 0
21.224523 0
21.334495 0
21.444467 0
21.554438 0
21.664410 0
21.774382 0
21.884353 0
21.994325 0
22.104296 0
22.214268 0
22.324240 0
22.434211 0
22.544183 0
22.654155 1
22.764126 0
22.874098 0
22.984069 0
23.094041 0
23.204013 0
23.313984 0
23.423956 0
23.533928 0
23.643899 0
23.753871 0
23.863842 0
23.973814 0
24.083786 0
24.193757 0
24.303729 0
24.413701 1
24.523672 0
24.633644 0
24.743615 0
24.853587 0
24.963559 0
25.073530 0
25.183502 0
25.293474 0
25.403445 0
25.513417 0
25.623388 0
25.733360 0
25.843332 0
25.953303 0
26.063275 0
26.173247 1
26.283218 0
26.393190 0
26.503161 0
26.613133 0
26.723105 0
26.833076 0
26.943048 0
27.053020 0
27.162991 0
27.272963 0
27.382934 0
27.492906 0
27.602878 0
27.712849 0
27.822821 0
27.932793 0
28.042764 0
