# Supplementary material for: Transition across a sharp interface: Data from Raman and Brillouin imaging spectroscopy
Source: Data Brief. 2020 Oct 2;33:106368. doi: 10.1016/j.dib.2020.106368 (PMC7557971; doi:10.1016/j.dib.2020.106368)
Supplement: Supplementary file 1 [file mmc1.zip › PET_Glycerol20X_step05/Brillouin/PET_Glycerol20X_step05_27.txt]

-28.152736 0
-28.042764 0
-27.932793 0
-27.822821 0
-27.712849 0
-27.602878 0
-27.492906 0
-27.382934 2
-27.272963 1
-27.162991 0
-27.053020 0
-26.943048 0
-26.833076 0
-26.723105 0
-26.613133 0
-26.503161 0
-26.393190 0
-26.283218 0
-26.173247 0
-26.063275 0
-25.953303 0
-25.843332 0
-25.733360 0
-25.623388 0
-25.513417 0
-25.403445 0
-25.293474 0
-25.183502 0
-25.073530 0
-24.963559 0
-24.853587 0
-24.743615 0
-24.633644 0
-24.523672 0
-24.413701 0
-24.303729 0
-24.193757 0
-24.083786 0
-23.973814 0
-23.863842 1
-23.753871 1
-23.643899 0
-23.533928 0
-23.423956 0
-23.313984 0
-23.204013 0
-23.094041 0
-22.984069 0
-22.874098 0
-22.764126 0
-22.654155 0
-22.544183 0
-22.434211 0
-22.324240 0
-22.214268 0
-22.104296 0
-21.994325 1
-21.884353 0
-21.774382 0
-21.664410 0
-21.554438 1
-21.444467 0
-21.334495 1
-21.224523 0
-21.114552 0
-21.004580 0
-20.894609 1
-20.784637 1
-20.674665 0
-20.564694 0
-20.454722 0
-20.344750 1
-20.234779 0
-20.124807 0
-20.014836 0
-19.904864 1
-19.794892 0
-19.684921 0
-19.574949 1
-19.464977 0
-19.355006 0
-19.245034 0
-19.135063 0
-19.025091 0
-18.915119 0
-18.805148 1
-18.695176 0
-18.585205 0
-18.475233 1
-18.365261 0
-18.255290 1
-18.145318 0
-18.035346 1
-17.925375 0
-17.815403 0
-17.705432 1
-17.595460 1
-17.485488 2
-17.375517 2
-17.265545 2
-17.155573 0
-17.045602 0
-16.935630 1
-16.825659 1
-16.715687 4
-16.605715 1
-16.495744 3
-16.385772 1
-16.275800 2
-16.165829 2
-16.055857 2
-15.945886 0
-15.835914 4
-15.725942 2
-15.615971 4
-15.505999 2
-15.396027 4
-15.286056 2
-15.176084 3
-15.066113 5
-14.956141 9
-14.846169 12
-14.736198 6
-14.626226 7
-14.516254 11
-14.406283 17
-14.296311 15
-14.186340 24
-14.076368 19
-13.966396 18
-13.856425 14
-13.746453 11
-13.636481 8
-13.526510 16
-13.416538 9
-13.306567 12
-13.196595 10
-13.086623 14
-12.976652 11
-12.866680 13
-12.756708 7
-12.646737 9
-12.536765 9
-12.426794 14
-12.316822 5
-12.206850 8
-12.096879 10
-11.986907 1
-11.876935 4
-11.766964 6
-11.656992 3
-11.547021 10
-11.437049 4
-11.327077 2
-11.217106 7
-11.107134 2
-10.997162 3
-10.887191 6
-10.777219 7
-10.667248 3
-10.557276 6
-10.447304 4
-10.337333 1
-10.227361 4
-10.117389 6
-10.007418 5
-9.897446 1
-9.787475 2
-9.677503 0
-9.567531 4
-9.457560 0
-9.347588 6
-9.237616 3
-9.127645 3
-9.017673 5
-8.907702 4
-8.797730 2
-8.687758 2
-8.577787 5
-8.467815 2
-8.357843 4
-8.247872 1
-8.137900 0
-8.027929 1
-7.917957 6
-7.807985 0
-7.698014 2
-7.588042 2
-7.478070 3
-7.368099 2
-7.258127 2
-7.148156 2
-7.038184 4
-6.928212 0
-6.818241 3
-6.708269 1
-6.598297 2
-6.488326 1
-6.378354 1
-6.268383 6
-6.158411 4
-6.048439 2
-5.938468 7
-5.828496 4
-5.718524 12
-5.608553 3
-5.498581 4
-5.388610 2
-5.278638 11
-5.168666 3
-5.058695 4
-4.948723 2
-4.838751 4
-4.728780 3
-4.618808 6
-4.508837 3
-4.398865 3
-4.288893 4
-4.178922 3
-4.068950 3
-3.958978 4
-3.849007 5
-3.739035 4
-3.629064 6
-3.519092 3
-3.409120 2
-3.299149 0
-3.189177 0
-3.079205 0
-2.969234 0
-2.859262 0
-2.749291 0
-2.639319 0
-2.529347 0
-2.419376 0
-2.309404 0
-2.199432 0
-2.089461 0
-1.979489 0
-1.869518 0
-1.759546 0
-1.649574 0
-1.539603 0
-1.429631 0
-1.319659 1
-1.209688 0
-1.099716 0
-0.989745 1
-0.879773 1
-0.769801 1
-0.659830 7
-0.549858 10
-0.439886 58
-0.329915 257
-0.219943 1117
-0.109972 3109
0.000000 5126
0.109972 3588
0.219943 1236
0.329915 324
0.439886 59
0.549858 6
0.659830 3
0.769801 0
0.879773 0
0.989745 0
1.099716 0
1.209688 0
1.319659 0
1.429631 0
1.539603 0
1.649574 0
1.759546 0
1.869518 0
1.979489 0
2.089461 0
2.199432 0
2.309404 0
2.419376 0
2.529347 0
2.639319 0
2.749291 0
2.859262 0
2.969234 0
3.079205 0
3.189177 1
3.299149 3
3.409120 2
3.519092 5
3.629064 2
3.739035 1
3.849007 2
3.958978 2
4.068950 3
4.178922 3
4.288893 3
4.398865 0
4.508837 4
4.618808 1
4.728780 1
4.838751 4
4.948723 3
5.058695 2
5.168666 2
5.278638 2
5.388610 4
5.498581 3
5.608553 3
5.718524 4
5.828496 5
5.938468 4
6.048439 3
6.158411 1
6.268383 4
6.378354 4
6.488326 3
6.598297 4
6.708269 3
6.818241 1
6.928212 4
7.038184 5
7.148156 1
7.258127 4
7.368099 1
7.478070 1
7.588042 2
7.698014 2
7.807985 5
7.917957 2
8.027929 1
8.137900 5
8.247872 5
8.357843 2
8.467815 4
8.577787 7
8.687758 6
8.797730 4
8.907702 6
9.017673 5
9.127645 1
9.237616 0
9.347588 4
9.457560 6
9.567531 7
9.677503 5
9.787475 2
9.897446 4
10.007418 3
10.117389 3
10.227361 5
10.337333 5
10.447304 5
10.557276 6
10.667248 4
10.777219 7
10.887191 5
10.997162 7
11.107134 10
11.217106 4
11.327077 3
11.437049 11
11.547021 8
11.656992 11
11.766964 10
11.876935 6
11.986907 5
12.096879 7
12.206850 6
12.316822 10
12.426794 7
12.536765 10
12.646737 7
12.756708 8
12.866680 12
12.976652 14
13.086623 8
13.196595 13
13.306567 9
13.416538 20
13.526510 7
13.636481 13
13.746453 12
13.856425 15
13.966396 13
14.076368 22
14.186340 23
14.296311 25
14.406283 22
14.516254 19
14.626226 16
14.736198 10
14.846169 10
14.956141 3
15.066113 4
15.176084 8
15.286056 10
15.396027 5
15.505999 2
15.615971 4
15.725942 1
15.835914 4
15.945886 3
16.055857 1
16.165829 1
16.275800 3
16.385772 1
16.495744 1
16.605715 0
16.715687 0
16.825659 5
16.935630 0
17.045602 3
17.155573 0
17.265545 3
17.375517 0
17.485488 1
17.595460 1
17.705432 2
17.815403 0
17.925375 0
18.035346 1
18.145318 1
18.255290 0
18.365261 1
18.475233 0
18.585205 0
18.695176 0
18.805148 0
18.915119 1
19.025091 0
19.135063 1
19.245034 0
19.355006 2
19.464977 0
19.574949 0
19.684921 0
19.794892 0
19.904864 0
20.014836 0
20.124807 0
20.234779 0
20.344750 0
20.454722 0
20.564694 0
20.674665 0
20.784637 0
20.894609 0
21.004580 1
21.114552 0
21.224523 0
21.334495 1
21.444467 1
21.554438 0
21.664410 0
21.774382 1
21.884353 2
21.994325 0
22.104296 1
22.214268 1
22.324240 0
22.434211 0
22.544183 0
22.654155 0
22.764126 1
22.874098 0
22.984069 0
23.094041 1
23.204013 0
23.313984 0
23.423956 0
23.533928 1
23.643899 1
23.753871 0
23.863842 0
23.973814 0
24.083786 0
24.193757 0
24.303729 0
24.413701 0
24.523672 0
24.633644 0
24.743615 0
24.853587 0
24.963559 0
25.073530 0
25.183502 0
25.293474 0
25.403445 0
25.513417 0
25.623388 0
25.733360 0
25.843332 0
25.953303 0
26.063275 0
26.173247 0
26.283218 0
26.393190 0
26.503161 0
26.613133 0
26.723105 0
26.833076 0
26.943048 0
27.053020 0
27.162991 0
27.272963 0
27.382934 0
27.492906 0
27.602878 0
27.712849 0
27.822821 0
27.932793 0
28.042764 0
