# Supplementary material for: Transition across a sharp interface: Data from Raman and Brillouin imaging spectroscopy
Source: Data Brief. 2020 Oct 2;33:106368. doi: 10.1016/j.dib.2020.106368 (PMC7557971; doi:10.1016/j.dib.2020.106368)
Supplement: Supplementary file 1 [file mmc1.zip › PET_Glycerol20X_step05/Brillouin/PET_Glycerol20X_step05_30.txt]

-28.152736 0
-28.042764 0
-27.932793 0
-27.822821 0
-27.712849 0
-27.602878 0
-27.492906 0
-27.382934 0
-27.272963 0
-27.162991 0
-27.053020 1
-26.943048 0
-26.833076 1
-26.723105 0
-26.613133 0
-26.503161 0
-26.393190 1
-26.283218 0
-26.173247 0
-26.063275 0
-25.953303 0
-25.843332 1
-25.733360 0
-25.623388 0
-25.513417 0
-25.403445 0
-25.293474 0
-25.183502 1
-25.073530 0
-24.963559 0
-24.853587 0
-24.743615 0
-24.633644 0
-24.523672 0
-24.413701 1
-24.303729 0
-24.193757 0
-24.083786 0
-23.973814 0
-23.863842 0
-23.753871 0
-23.643899 0
-23.533928 0
-23.423956 0
-23.313984 0
-23.204013 0
-23.094041 0
-22.984069 0
-22.874098 1
-22.764126 0
-22.654155 0
-22.544183 0
-22.434211 1
-22.324240 0
-22.214268 0
-22.104296 0
-21.994325 0
-21.884353 0
-21.774382 0
-21.664410 0
-21.554438 0
-21.444467 0
-21.334495 0
-21.224523 0
-21.114552 0
-21.004580 0
-20.894609 0
-20.784637 1
-20.674665 1
-20.564694 1
-20.454722 0
-20.344750 0
-20.234779 0
-20.124807 0
-20.014836 0
-19.904864 0
-19.794892 0
-19.684921 1
-19.574949 0
-19.464977 0
-19.355006 1
-19.245034 0
-19.135063 0
-19.025091 0
-18.915119 0
-18.805148 0
-18.695176 1
-18.585205 0
-18.475233 0
-18.365261 1
-18.255290 0
-18.145318 2
-18.035346 0
-17.925375 1
-17.815403 1
-17.705432 2
-17.595460 3
-17.485488 1
-17.375517 0
-17.265545 0
-17.155573 2
-17.045602 0
-16.935630 2
-16.825659 0
-16.715687 0
-16.605715 2
-16.495744 1
-16.385772 2
-16.275800 4
-16.165829 3
-16.055857 0
-15.945886 2
-15.835914 4
-15.725942 0
-15.615971 4
-15.505999 1
-15.396027 5
-15.286056 2
-15.176084 11
-15.066113 3
-14.956141 5
-14.846169 7
-14.736198 6
-14.626226 8
-14.516254 11
-14.406283 18
-14.296311 18
-14.186340 19
-14.076368 14
-13.966396 15
-13.856425 17
-13.746453 6
-13.636481 7
-13.526510 9
-13.416538 10
-13.306567 8
-13.196595 7
-13.086623 10
-12.976652 6
-12.866680 8
-12.756708 10
-12.646737 10
-12.536765 4
-12.426794 5
-12.316822 12
-12.206850 6
-12.096879 2
-11.986907 3
-11.876935 5
-11.766964 6
-11.656992 3
-11.547021 9
-11.437049 4
-11.327077 4
-11.217106 4
-11.107134 1
-10.997162 3
-10.887191 5
-10.777219 6
-10.667248 5
-10.557276 4
-10.447304 3
-10.337333 5
-10.227361 7
-10.117389 4
-10.007418 2
-9.897446 3
-9.787475 2
-9.677503 4
-9.567531 3
-9.457560 2
-9.347588 1
-9.237616 2
-9.127645 3
-9.017673 2
-8.907702 3
-8.797730 1
-8.687758 3
-8.577787 3
-8.467815 3
-8.357843 0
-8.247872 4
-8.137900 3
-8.027929 4
-7.917957 3
-7.807985 2
-7.698014 3
-7.588042 3
-7.478070 3
-7.368099 2
-7.258127 3
-7.148156 0
-7.038184 3
-6.928212 1
-6.818241 2
-6.708269 2
-6.598297 3
-6.488326 4
-6.378354 2
-6.268383 1
-6.158411 2
-6.048439 4
-5.938468 4
-5.828496 2
-5.718524 2
-5.608553 2
-5.498581 2
-5.388610 3
-5.278638 1
-5.168666 1
-5.058695 4
-4.948723 2
-4.838751 1
-4.728780 4
-4.618808 2
-4.508837 1
-4.398865 1
-4.288893 2
-4.178922 5
-4.068950 1
-3.958978 4
-3.849007 4
-3.739035 3
-3.629064 1
-3.519092 0
-3.409120 1
-3.299149 0
-3.189177 0
-3.079205 0
-2.969234 0
-2.859262 0
-2.749291 0
-2.639319 0
-2.529347 0
-2.419376 0
-2.309404 0
-2.199432 0
-2.089461 0
-1.979489 0
-1.869518 0
-1.759546 0
-1.649574 0
-1.539603 0
-1.429631 0
-1.319659 0
-1.209688 0
-1.099716 0
-0.989745 0
-0.879773 1
-0.769801 3
-0.659830 8
-0.549858 25
-0.439886 79
-0.329915 312
-0.219943 1114
-0.109972 3214
0.000000 4953
0.109972 3350
0.219943 983
0.329915 196
0.439886 28
0.549858 5
0.659830 0
0.769801 0
0.879773 0
0.989745 0
1.099716 0
1.209688 0
1.319659 0
1.429631 0
1.539603 0
1.649574 0
1.759546 0
1.869518 0
1.979489 0
2.089461 0
2.199432 0
2.309404 0
2.419376 0
2.529347 0
2.639319 0
2.749291 0
2.859262 0
2.969234 0
3.079205 0
3.189177 1
3.299149 2
3.409120 3
3.519092 1
3.629064 3
3.739035 4
3.849007 2
3.958978 4
4.068950 2
4.178922 3
4.288893 1
4.398865 2
4.508837 1
4.618808 2
4.728780 6
4.838751 0
4.948723 4
5.058695 0
5.168666 4
5.278638 3
5.388610 3
5.498581 1
5.608553 1
5.718524 0
5.828496 2
5.938468 3
6.048439 2
6.158411 0
6.268383 0
6.378354 0
6.488326 0
6.598297 1
6.708269 2
6.818241 3
6.928212 2
7.038184 0
7.148156 1
7.258127 0
7.368099 2
7.478070 1
7.588042 3
7.698014 0
7.807985 3
7.917957 6
8.027929 5
8.137900 4
8.247872 1
8.357843 1
8.467815 6
8.577787 2
8.687758 4
8.797730 2
8.907702 2
9.017673 3
9.127645 2
9.237616 2
9.347588 4
9.457560 4
9.567531 4
9.677503 1
9.787475 2
9.897446 1
10.007418 3
10.117389 4
10.227361 2
10.337333 3
10.447304 4
10.557276 3
10.667248 3
10.777219 3
10.887191 7
10.997162 2
11.107134 2
11.217106 3
11.327077 4
11.437049 5
11.547021 4
11.656992 4
11.766964 4
11.876935 3
11.986907 2
12.096879 7
12.206850 4
12.316822 3
12.426794 6
12.536765 4
12.646737 5
12.756708 2
12.866680 9
12.976652 7
13.086623 4
13.196595 5
13.306567 3
13.416538 5
13.526510 5
13.636481 8
13.746453 10
13.856425 13
13.966396 11
14.076368 11
14.186340 12
14.296311 8
14.406283 15
14.516254 6
14.626226 14
14.736198 8
14.846169 5
14.956141 1
15.066113 2
15.176084 4
15.286056 6
15.396027 0
15.505999 2
15.615971 1
15.725942 3
15.835914 2
15.945886 0
16.055857 1
16.165829 0
16.275800 1
16.385772 0
16.495744 0
16.605715 0
16.715687 1
16.825659 1
16.935630 2
17.045602 0
17.155573 2
17.265545 0
17.375517 1
17.485488 2
17.595460 1
17.705432 1
17.815403 0
17.925375 0
18.035346 1
18.145318 2
18.255290 0
18.365261 1
18.475233 2
18.585205 1
18.695176 0
18.805148 0
18.915119 0
19.025091 0
19.135063 0
19.245034 0
19.355006 0
19.464977 0
19.574949 2
19.684921 0
19.794892 0
19.904864 0
20.014836 0
20.124807 1
20.234779 0
20.344750 0
20.454722 0
20.564694 0
20.674665 0
20.784637 0
20.894609 0
21.004580 0
21.114552 0
21.224523 0
21.334495 1
21.444467 0
21.554438 2
21.664410 0
21.774382 0
21.884353 0
21.994325 0
22.104296 0
22.214268 1
22.324240 0
22.434211 0
22.544183 0
22.654155 0
22.764126 0
22.874098 0
22.984069 0
23.094041 0
23.204013 0
23.313984 1
23.423956 0
23.533928 0
23.643899 0
23.753871 1
23.863842 0
23.973814 0
24.083786 0
24.193757 0
24.303729 0
24.413701 0
24.523672 0
24.633644 0
24.743615 0
24.853587 0
24.963559 0
25.073530 0
25.183502 0
25.293474 0
25.403445 0
25.513417 0
25.623388 0
25.733360 0
25.843332 0
25.953303 0
26.063275 0
26.173247 0
26.283218 0
26.393190 0
26.503161 1
26.613133 0
26.723105 0
26.833076 0
26.943048 0
27.053020 0
27.162991 0
27.272963 0
27.382934 0
27.492906 0
27.602878 0
27.712849 0
27.822821 0
27.932793 0
28.042764 0
