# Supplementary material for: Transition across a sharp interface: Data from Raman and Brillouin imaging spectroscopy
Source: Data Brief. 2020 Oct 2;33:106368. doi: 10.1016/j.dib.2020.106368 (PMC7557971; doi:10.1016/j.dib.2020.106368)
Supplement: Supplementary file 1 [file mmc1.zip › PET_Glycerol20X_step05/Brillouin/PET_Glycerol20X_step05_31.txt]

-28.152736 0
-28.042764 0
-27.932793 0
-27.822821 0
-27.712849 1
-27.602878 0
-27.492906 0
-27.382934 0
-27.272963 0
-27.162991 0
-27.053020 0
-26.943048 0
-26.833076 0
-26.723105 0
-26.613133 0
-26.503161 0
-26.393190 1
-26.283218 0
-26.173247 0
-26.063275 0
-25.953303 0
-25.843332 0
-25.733360 0
-25.623388 0
-25.513417 0
-25.403445 0
-25.293474 0
-25.183502 0
-25.073530 0
-24.963559 0
-24.853587 0
-24.743615 0
-24.633644 1
-24.523672 0
-24.413701 0
-24.303729 1
-24.193757 0
-24.083786 0
-23.973814 0
-23.863842 0
-23.753871 0
-23.643899 0
-23.533928 0
-23.423956 0
-23.313984 0
-23.204013 0
-23.094041 0
-22.984069 0
-22.874098 1
-22.764126 0
-22.654155 0
-22.544183 0
-22.434211 0
-22.324240 0
-22.214268 0
-22.104296 1
-21.994325 0
-21.884353 0
-21.774382 0
-21.664410 0
-21.554438 0
-21.444467 0
-21.334495 0
-21.224523 1
-21.114552 0
-21.004580 0
-20.894609 0
-20.784637 0
-20.674665 0
-20.564694 0
-20.454722 1
-20.344750 0
-20.234779 0
-20.124807 0
-20.014836 0
-19.904864 0
-19.794892 2
-19.684921 2
-19.574949 0
-19.464977 0
-19.355006 1
-19.245034 0
-19.135063 0
-19.025091 0
-18.915119 0
-18.805148 0
-18.695176 0
-18.585205 0
-18.475233 1
-18.365261 0
-18.255290 2
-18.145318 2
-18.035346 1
-17.925375 1
-17.815403 1
-17.705432 3
-17.595460 3
-17.485488 2
-17.375517 3
-17.265545 3
-17.155573 6
-17.045602 1
-16.935630 3
-16.825659 6
-16.715687 1
-16.605715 0
-16.495744 3
-16.385772 1
-16.275800 2
-16.165829 1
-16.055857 5
-15.945886 1
-15.835914 1
-15.725942 2
-15.615971 2
-15.505999 7
-15.396027 4
-15.286056 2
-15.176084 9
-15.066113 5
-14.956141 6
-14.846169 11
-14.736198 16
-14.626226 12
-14.516254 22
-14.406283 22
-14.296311 35
-14.186340 26
-14.076368 33
-13.966396 23
-13.856425 26
-13.746453 18
-13.636481 14
-13.526510 17
-13.416538 19
-13.306567 9
-13.196595 15
-13.086623 16
-12.976652 12
-12.866680 11
-12.756708 14
-12.646737 8
-12.536765 13
-12.426794 13
-12.316822 13
-12.206850 14
-12.096879 8
-11.986907 10
-11.876935 8
-11.766964 10
-11.656992 6
-11.547021 11
-11.437049 7
-11.327077 10
-11.217106 11
-11.107134 7
-10.997162 8
-10.887191 5
-10.777219 4
-10.667248 15
-10.557276 9
-10.447304 3
-10.337333 5
-10.227361 5
-10.117389 8
-10.007418 5
-9.897446 8
-9.787475 9
-9.677503 3
-9.567531 3
-9.457560 6
-9.347588 3
-9.237616 2
-9.127645 9
-9.017673 7
-8.907702 3
-8.797730 6
-8.687758 0
-8.577787 2
-8.467815 2
-8.357843 1
-8.247872 5
-8.137900 3
-8.027929 6
-7.917957 1
-7.807985 3
-7.698014 4
-7.588042 5
-7.478070 4
-7.368099 4
-7.258127 10
-7.148156 5
-7.038184 4
-6.928212 3
-6.818241 1
-6.708269 4
-6.598297 7
-6.488326 3
-6.378354 5
-6.268383 5
-6.158411 2
-6.048439 2
-5.938468 3
-5.828496 5
-5.718524 3
-5.608553 2
-5.498581 3
-5.388610 2
-5.278638 3
-5.168666 5
-5.058695 5
-4.948723 3
-4.838751 2
-4.728780 7
-4.618808 0
-4.508837 3
-4.398865 2
-4.288893 6
-4.178922 2
-4.068950 7
-3.958978 6
-3.849007 5
-3.739035 8
-3.629064 4
-3.519092 1
-3.409120 3
-3.299149 0
-3.189177 0
-3.079205 0
-2.969234 0
-2.859262 0
-2.749291 0
-2.639319 0
-2.529347 0
-2.419376 0
-2.309404 0
-2.199432 0
-2.089461 0
-1.979489 0
-1.869518 0
-1.759546 0
-1.649574 0
-1.539603 0
-1.429631 0
-1.319659 0
-1.209688 0
-1.099716 0
-0.989745 2
-0.879773 1
-0.769801 0
-0.659830 10
-0.549858 16
-0.439886 61
-0.329915 279
-0.219943 1364
-0.109972 4097
0.000000 6795
0.109972 4346
0.219943 1228
0.329915 265
0.439886 42
0.549858 7
0.659830 0
0.769801 0
0.879773 0
0.989745 0
1.099716 0
1.209688 0
1.319659 0
1.429631 0
1.539603 0
1.649574 0
1.759546 0
1.869518 0
1.979489 0
2.089461 0
2.199432 0
2.309404 0
2.419376 0
2.529347 0
2.639319 0
2.749291 0
2.859262 0
2.969234 0
3.079205 0
3.189177 0
3.299149 3
3.409120 7
3.519092 4
3.629064 5
3.739035 2
3.849007 5
3.958978 2
4.068950 5
4.178922 6
4.288893 1
4.398865 7
4.508837 6
4.618808 7
4.728780 5
4.838751 2
4.948723 5
5.058695 6
5.168666 1
5.278638 2
5.388610 2
5.498581 3
5.608553 5
5.718524 3
5.828496 3
5.938468 1
6.048439 4
6.158411 4
6.268383 3
6.378354 5
6.488326 1
6.598297 2
6.708269 4
6.818241 1
6.928212 1
7.038184 3
7.148156 5
7.258127 2
7.368099 3
7.478070 2
7.588042 3
7.698014 3
7.807985 5
7.917957 1
8.027929 3
8.137900 4
8.247872 1
8.357843 6
8.467815 5
8.577787 6
8.687758 4
8.797730 1
8.907702 5
9.017673 5
9.127645 7
9.237616 6
9.347588 3
9.457560 4
9.567531 3
9.677503 10
9.787475 7
9.897446 7
10.007418 10
10.117389 4
10.227361 8
10.337333 5
10.447304 5
10.557276 2
10.667248 9
10.777219 3
10.887191 9
10.997162 3
11.107134 5
11.217106 8
11.327077 9
11.437049 7
11.547021 5
11.656992 5
11.766964 17
11.876935 10
11.986907 10
12.096879 10
12.206850 8
12.316822 10
12.426794 8
12.536765 11
12.646737 8
12.756708 12
12.866680 13
12.976652 12
13.086623 11
13.196595 11
13.306567 16
13.416538 15
13.526510 10
13.636481 10
13.746453 21
13.856425 11
13.966396 21
14.076368 24
14.186340 25
14.296311 20
14.406283 25
14.516254 18
14.626226 16
14.736198 9
14.846169 17
14.956141 13
15.066113 8
15.176084 9
15.286056 3
15.396027 4
15.505999 2
15.615971 4
15.725942 3
15.835914 3
15.945886 4
16.055857 2
16.165829 2
16.275800 3
16.385772 5
16.495744 5
16.605715 4
16.715687 1
16.825659 2
16.935630 0
17.045602 3
17.155573 3
17.265545 2
17.375517 1
17.485488 1
17.595460 1
17.705432 1
17.815403 3
17.925375 0
18.035346 0
18.145318 0
18.255290 0
18.365261 0
18.475233 1
18.585205 1
18.695176 1
18.805148 0
18.915119 0
19.025091 2
19.135063 1
19.245034 0
19.355006 0
19.464977 1
19.574949 3
19.684921 2
19.794892 1
19.904864 0
20.014836 0
20.124807 0
20.234779 0
20.344750 0
20.454722 0
20.564694 0
20.674665 0
20.784637 0
20.894609 0
21.004580 0
21.114552 0
21.224523 0
21.334495 1
21.444467 0
21.554438 1
21.664410 0
21.774382 0
21.884353 0
21.994325 1
22.104296 0
22.214268 0
22.324240 0
22.434211 0
22.544183 0
22.654155 0
22.764126 1
22.874098 0
22.984069 1
23.094041 0
23.204013 0
23.313984 1
23.423956 1
23.533928 0
23.643899 0
23.753871 0
23.863842 0
23.973814 0
24.083786 0
24.193757 0
24.303729 0
24.413701 0
24.523672 0
24.633644 0
24.743615 0
24.853587 0
24.963559 0
25.073530 0
25.183502 0
25.293474 0
25.403445 0
25.513417 0
25.623388 0
25.733360 0
25.843332 0
25.953303 0
26.063275 0
26.173247 0
26.283218 0
26.393190 0
26.503161 0
26.613133 0
26.723105 0
26.833076 0
26.943048 0
27.053020 1
27.162991 0
27.272963 0
27.382934 0
27.492906 0
27.602878 0
27.712849 0
27.822821 0
27.932793 0
28.042764 0
