# Supplementary material for: Transition across a sharp interface: Data from Raman and Brillouin imaging spectroscopy
Source: Data Brief. 2020 Oct 2;33:106368. doi: 10.1016/j.dib.2020.106368 (PMC7557971; doi:10.1016/j.dib.2020.106368)
Supplement: Supplementary file 1 [file mmc1.zip › PET_Glycerol20X_step05/Raman/petgly_20X_70PH_2s_05step_17_49_1.txt]

3813.9915	4898.5
3811.1724	4838.5
3808.3525	4850
3805.5327	4896
3802.7104	4840.5
3799.8872	4976
3797.063	4901
3794.2363	4946.5
3791.4099	4828
3788.5811	5037
3785.7524	5034.5
3782.9214	4887.5
3780.0894	4919
3777.2561	4965.5
3774.4219	4943
3771.5867	5019
3768.7502	5024.5
3765.9116	4998.5
3763.0715	5004.5
3760.2322	5031
3757.3901	4930
3754.5469	5045
3751.7029	5081
3748.8577	4991
3746.0098	5101
3743.1624	5162.5
3740.3125	5117
3737.4631	5165
3734.6111	5158
3731.7578	5027
3728.9038	5197
3726.0486	5083
3723.1921	5133
3720.3333	5180.5
3717.4749	5275
3714.6138	5177
3711.7517	5255.5
3708.8899	5225
3706.0256	5311
3703.1589	5204.5
3700.2927	5282.5
3697.425	5246.5
3694.5552	5191.5
3691.6853	5294.5
3688.8132	5227
3685.9399	5350
3683.0657	5231
3680.1902	5290.5
3677.3137	5305
3674.436	5315
3671.5559	5243.5
3668.676	5373
3665.7937	5349
3662.9102	5260
3660.0271	5271
3657.1416	5400.5
3654.2534	5337
3651.3655	5309
3648.4766	5300
3645.5852	5321
3642.6941	5399
3639.8005	5441
3636.9058	5529.5
3634.0098	5397.5
3631.1128	5374
3628.2148	5457
3625.3157	5424.5
3622.4141	5506.5
3619.5127	5564.5
3616.6086	5552.5
3613.7036	5500
3610.7976	5499
3607.8904	5456
3604.9819	5619
3602.0725	5587
3599.1604	5671.5
3596.2488	5645
3593.3345	5606.5
3590.4192	5614
3587.5042	5619
3584.5867	5751.5
3581.6665	5573
3578.7466	5667
3575.8257	5662
3572.9021	5609.5
3569.979	5769.5
3567.0532	5784
3564.1265	5619.5
3561.1985	5667
3558.2693	5701.5
3555.3391	5768.5
3552.4077	5777
3549.4753	5759.5
3546.5403	5796.5
3543.6042	5679.5
3540.6682	5772
3537.7297	5847
3534.7903	5728.5
3531.8496	5785
3528.9077	5884.5
3525.9634	5727.5
3523.0193	5867
3520.0728	5820
3517.125	5836
3514.1775	5775
3511.2273	5851.5
3508.2761	5829.5
3505.3237	6002.5
3502.3689	5885
3499.4143	6003
3496.457	5890.5
3493.5002	6025.5
3490.5408	5977
3487.5801	5875
3484.6182	6105
3481.6553	6205
3478.6914	6115.5
3475.7261	6026.5
3472.7583	6100.5
3469.7908	6095
3466.8208	6202
3463.8494	6200.5
3460.877	6319
3457.9036	6201
3454.9287	6147.5
3451.9529	6177.5
3448.9744	6255
3445.9963	6260.5
3443.0156	6203.5
3440.0337	6186.5
3437.052	6327.5
3434.0679	6263.5
3431.0823	6327
3428.0945	6303.5
3425.1067	6355
3422.1177	6373.5
3419.1262	6285.5
3416.1335	6335
3413.1414	6268.5
3410.1462	6292.5
3407.1501	6444.5
3404.1528	6320.5
3401.1528	6397.5
3398.1533	6391
3395.1523	6419
3392.1489	6382
3389.1443	6432
3386.1387	6408.5
3383.1331	6461
3380.1235	6477
3377.1143	6458
3374.1038	6453.5
3371.092	6402
3368.0779	6562
3365.0623	6554.5
3362.0471	6484
3359.0293	6552.5
3356.0103	6637.5
3352.9902	6645
3349.9688	6571
3346.9448	6602
3343.9211	6671
3340.8948	6651.5
3337.8687	6773
3334.8398	6706
3331.8098	6736.5
3328.7788	6628.5
3325.7466	6671.5
3322.7129	6770
3319.6768	6810.5
3316.6409	6802
3313.6025	6778
3310.5627	6796.5
3307.5232	6721.5
3304.4812	6856
3301.4377	6771
3298.3918	6849
3295.3462	6735
3292.2993	6896.5
3289.2498	6665
3286.2004	6842
3283.1484	6762.5
3280.0952	6718.5
3277.041	6811
3273.9854	6931.5
3270.9287	6918
3267.8706	6948
3264.8101	6923
3261.7495	6964.5
3258.6865	6852.5
3255.6223	6815.5
3252.5569	7022
3249.49	7001.5
3246.4221	7203
3243.353	7044
3240.2827	6987.5
3237.2097	7071
3234.137	7214.5
3231.0615	7128.5
3227.9849	7180
3224.907	7168.5
3221.8279	7223
3218.7476	7374
3215.666	7404
3212.5833	7355.5
3209.4978	7414
3206.4111	7307
3203.3247	7437.5
3200.2356	7430
3197.1453	7546.5
3194.0537	7571.5
3190.9609	7554.5
3187.8669	7528.5
3184.7703	7550.5
3181.6738	7519
3178.5745	7640.5
3175.4741	7533
3172.374	7710
3169.271	7591
3166.167	7628.5
3163.0601	7742
3159.9536	7760
3156.8457	7871
3153.7351	7856.5
3150.6248	7797
3147.5117	7808.5
3144.3975	7785.5
3141.282	7799
3138.1653	7854
3135.0474	7848
3131.9265	7901
3128.8062	8067.5
3125.6829	7943
3122.5598	7999.5
3119.4343	8124
3116.3074	8159
3113.1792	8217.5
3110.0496	8211
3106.9189	8424.5
3103.7869	8608
3100.6523	8753.5
3097.5178	8898.5
3094.3806	9225
3091.2422	9400
3088.1025	9828.5
3084.9614	10401.5
3081.8193	11118
3078.6758	12018.5
3075.531	12750
3072.3835	13651
3069.2363	14515.5
3066.0862	15377.5
3062.9348	16127
3059.7825	16272.5
3056.6287	16800
3053.4734	16677.5
3050.3171	16533.5
3047.1594	15901
3043.999	14998
3040.8389	13810
3037.676	12923.5
3034.5117	12336.5
3031.3464	11543.5
3028.1797	11225
3025.0115	10664
3021.8423	10281.5
3018.6716	10117
3015.4983	9790.5
3012.3252	9707
3009.1494	9599
3005.9722	9632.5
3002.7937	9738
2999.614	9772
2996.4329	9922.5
2993.2505	9711
2990.0669	9867
2986.8806	9735.5
2983.6943	9689.5
2980.5054	9903
2977.3152	9938
2974.1235	10055.5
2970.9309	10179.5
2967.7366	10024.5
2964.5413	9814.5
2961.3445	9917.5
2958.145	10035.5
2954.9458	10194.5
2951.7437	10476
2948.5403	10589
2945.3354	10740.5
2942.1294	10998.5
2938.9221	11279
2935.7136	11422
2932.5037	11870
2929.291	11966
2926.0786	12210
2922.8633	12452
2919.6465	12498
2916.4287	12705
2913.2092	12947.5
2909.9888	12823
2906.7668	12838.5
2903.5437	12814
2900.3179	12658.5
2897.092	12513.5
2893.8633	12377
2890.6333	11933
2887.4021	11565
2884.1697	11357
2880.9358	11293.5
2877.7004	11001.5
2874.4639	11158
2871.2246	11130.5
2867.9854	11053
2864.7434	11186.5
2861.5	11050.5
2858.2571	11102
2855.011	11185
2851.7637	11025
2848.5134	11037
2845.2637	10902
2842.0122	10804.5
2838.7581	10446
2835.5042	10297.5
2832.2476	10145.5
2828.9893	10164.5
2825.7297	10106
2822.469	10112
2819.2068	10182.5
2815.9419	10116.5
2812.677	9985
2809.4109	10065.5
2806.1418	10150.5
2802.8716	10172
2799.5999	10213
2796.3269	10185.5
2793.0525	10118.5
2789.7766	10245
2786.4998	10150
2783.2212	10272.5
2779.9399	10065.5
2776.6589	10148
2773.3748	10288
2770.0896	10345.5
2766.8027	10382
2763.5146	10350.5
2760.2253	10193
2756.9346	10458.5
2753.6409	10266.5
2750.3474	10374.5
2747.051	10441
2743.7549	10365.5
2740.4558	10494
2737.1555	10420
2733.8538	10590
2730.5505	10420
2727.2461	10562.5
2723.9402	10527
2720.6313	10602.5
2717.3228	10535
2714.0112	10582.5
2710.6982	10656
2707.384	10605.5
2704.0684	10709
2700.7515	10607.5
2697.4331	10557
2694.1133	10537
2690.7905	10695.5
2687.4683	10608.5
2684.1428	10629.5
2680.8176	10701
2677.4893	10801.5
2674.1599	10638.5
2670.8289	10792
2667.4966	10838.5
2664.1614	10608
2660.8262	10615.5
2657.4897	10719
2654.1504	10749.5
2650.8096	10792
2647.469	10811.5
2644.1255	10707.5
2640.7805	10867.5
2637.4341	10914.5
2634.085	10916.5
2630.7358	10891.5
2627.3853	10983.5
2624.0317	10933.5
2620.677	10757
2617.3223	10889
2613.9646	10970.5
2610.6057	10916.5
2607.2451	10919.5
2603.8833	10882
2600.5186	10792
2597.1538	10830
2593.7861	10938
2590.4187	10881.5
2587.0483	10886.5
2583.6765	10935.5
2580.3032	10746.5
2576.9287	10722.5
2573.5527	10702.5
2570.175	10858
2566.7964	10742.5
2563.4146	10759
2560.0327	10783
2556.6482	10679
2553.262	10774
2549.8745	10759
2546.4856	10807.5
2543.0952	10569.5
2539.7034	10691
2536.3103	10548.5
2532.9141	10701.5
2529.5181	10721.5
2526.1189	10705.5
2522.7185	10732.5
2519.3184	10671
2515.915	10542.5
2512.5103	10665.5
2509.1025	10658.5
2505.6948	10716
2502.2859	10603
2498.8738	10674
2495.4619	10680.5
2492.0471	10633
2488.6306	10761.5
2485.2129	10700
2481.7937	10478.5
2478.373	10610
2474.9509	10527
2471.5273	10703.5
2468.1008	10536.5
2464.6746	10575
2461.2451	10562
2457.8157	10314
2454.3833	10570.5
2450.9497	10408
2447.5144	10572
2444.0776	10465.5
2440.6379	10491
2437.1985	10573
2433.7573	10442.5
2430.3132	10351.5
2426.8679	10397.5
2423.4224	10389.5
2419.9741	10337.5
2416.5242	10359
2413.0728	10408.5
2409.6184	10255.5
2406.1641	10280.5
2402.7083	10433.5
2399.2495	10392
2395.791	10264
2392.3291	10426.5
2388.866	10271
2385.4014	10378.5
2381.9353	10272.5
2378.4675	10254.5
2374.9985	10289
2371.5281	10205
2368.0544	10281
2364.5811	10360
2361.1045	10118
2357.6262	10129
2354.1467	10140.5
2350.6658	10160.5
2347.1833	10076
2343.6995	10112
2340.2141	10121.5
2336.7256	10217
2333.2371	10035
2329.7456	10094.5
2326.2544	10061
2322.7598	9952.5
2319.2639	10001.5
2315.7664	9957
2312.2676	9966
2308.7671	9829.5
2305.2637	9851
2301.7603	9956.5
2298.2554	9988.5
2294.7473	9951.5
2291.2378	9965.5
2287.7268	9930
2284.2158	9858
2280.7002	9955
2277.1848	9788.5
2273.6677	9858.5
2270.1494	9856
2266.6277	9690.5
2263.1062	9911
2259.5815	9702
2256.0554	9546
2252.5293	9654
2249.0002	9779
2245.4695	9638.5
2241.9358	9690
2238.4021	9551
2234.8667	9555.5
2231.3284	9615
2227.7903	9557
2224.2488	9429.5
2220.7058	9588
2217.1631	9361.5
2213.6172	9457
2210.0698	9564.5
2206.519	9526.5
2202.9685	9501.5
2199.4165	9592.5
2195.8613	9417.5
2192.3062	9316
2188.748	9303
2185.1882	9297.5
2181.627	9389
2178.064	9282.5
2174.4995	9400
2170.9336	9382
2167.3662	9320.5
2163.7957	9343
2160.2251	9283
2156.6514	9256
2153.0779	9410
2149.501	9295
2145.9226	9175
2142.3428	9340
2138.7612	9254.5
2135.1768	9156.5
2131.5923	9299.5
2128.0061	9152
2124.417	9232.5
2120.8276	9296
2117.2354	9342
2113.6414	9261.5
2110.0459	9190.5
2106.449	9236
2102.8503	9182
2099.2502	9428.5
2095.6487	9329.5
2092.0437	9302
2088.439	9306
2084.8308	9342
2081.2212	9384
2077.6101	9307.5
2073.999	9248
2070.3831	9319
2066.7671	9348
2063.1497	9355
2059.5308	9257.5
2055.9084	9366.5
2052.2864	9482.5
2048.6609	9393.5
2045.0358	9362
2041.4072	9363.5
2037.7771	9441
2034.1454	9402
2030.5122	9382.5
2026.8756	9341
2023.2393	9371.5
2019.6012	9391
2015.96	9333.5
2012.3171	9351
2008.6744	9442.5
2005.0283	9433.5
2001.3807	9479
1997.7316	9439.5
1994.0808	9521
1990.4283	9468
1986.7727	9486.5
1983.1172	9560
1979.4584	9562.5
1975.7996	9613.5
1972.1376	9558.5
1968.4739	9540
1964.8087	9524.5
1961.1418	9481
1957.4734	9551.5
1953.8033	9537
1950.1317	9657
1946.4568	9637
1942.7819	9602.5
1939.1038	9538.5
1935.424	9452.5
1931.7426	9771.5
1928.0613	9508.5
1924.3767	9687
1920.6887	9629
1917.001	9423
1913.3115	9708.5
1909.6205	9502
1905.926	9563
1902.23	9724
1898.5342	9541.5
1894.8348	9586
1891.134	9613.5
1887.4315	9636.5
1883.7274	9643
1880.0216	9551.5
1876.3125	9633.5
1872.6035	9423.5
1868.8929	9523
1865.1788	9524.5
1861.4633	9593.5
1857.746	9615.5
1854.0288	9567.5
1850.3083	9486
1846.5862	9583
1842.8606	9618.5
1839.1353	9593.5
1835.4081	9595.5
1831.6776	9660.5
1827.9473	9634
1824.2136	9607
1820.4781	9562.5
1816.7411	9676.5
1813.0024	9612
1809.2621	9435.5
1805.5201	9455
1801.7765	9506
1798.0313	9550
1794.2826	9518
1790.5339	9554.5
1786.782	9485.5
1783.0283	9418
1779.2731	9442
1775.5161	9523.5
1771.7574	9493
1767.9972	9590.5
1764.2352	9587.5
1760.4716	9487
1756.7046	9484.5
1752.9376	9505.5
1749.1672	9587
1745.3951	9436.5
1741.6232	9463.5
1737.8478	9438
1734.0708	9459.5
1730.292	9500
1726.5099	9509
1722.7278	9375.5
1718.944	9547
1715.1567	9503.5
1711.3696	9504
1707.5791	9496.5
1703.7869	9377.5
1699.9929	9415
1696.1973	9402.5
1692.3999	9419
1688.601	9432
1684.8003	9434.5
1680.9961	9387
1677.192	9375
1673.3845	9480
1669.577	9341
1665.7661	9341
1661.9535	9369
1658.1392	9427
1654.3231	9182
1650.5054	9270
1646.6859	9391.5
1642.8647	9484
1639.0402	9604
1635.2156	9556
1631.3876	9712.5
1627.5579	10089.5
1623.7281	10918.5
1619.895	11797
1616.0601	11988
1612.2235	12185
1608.3834	12131.5
1604.5433	11720
1600.7017	11037
1596.8563	10589
1593.0111	10366
1589.1625	10206.5
1585.312	9737
1581.4598	9411
1577.606	9160
1573.7504	9013
1569.8931	9128
1566.0341	9084
1562.1732	8993.5
1558.3088	8959
1554.4447	8871
1550.5769	8943.5
1546.7091	8947.5
1542.8379	8867.5
1538.9648	8850.5
1535.0901	8970.5
1531.2136	8967.5
1527.3353	8942.5
1523.4536	8715.5
1519.5719	8637
1515.6866	8781
1511.8014	8621.5
1507.9126	8813
1504.0239	8720.5
1500.1316	8833
1496.2375	8534
1492.3418	8640.5
1488.4442	8643
1484.5431	8656
1480.6421	8557
1476.7393	8621.5
1472.8329	8816
1468.9265	9020
1465.0166	9052
1461.1049	9254.5
1457.1914	9222.5
1453.2762	9042
1449.3593	8974
1445.4404	8715
1441.5199	8332
1437.5957	8405
1433.6716	8471.5
1429.744	8296.5
1425.8163	8183
1421.8851	8197
1417.952	8124.5
1414.0172	8221.5
1410.0807	8054
1406.1422	8242
1402.202	8063
1398.2601	8189
1394.3146	8059.5
1390.369	8071.5
1386.4198	8053
1382.4707	8128
1378.5179	8207.5
1374.5635	8056.5
1370.6071	8154.5
1366.6489	8241
1362.689	8139.5
1358.7273	8118.5
1354.7638	8275
1350.7965	8332
1346.8293	8353.5
1342.8586	8580.5
1338.886	8465
1334.9135	8419.5
1330.9371	8276
1326.9591	8327.5
1322.9792	8012
1318.9976	8046.5
1315.0122	8069.5
1311.027	7866
1307.0398	7739.5
1303.049	7599.5
1299.0582	7637
1295.0638	7450.5
1291.0675	7470
1287.0695	7306.5
1283.0695	7369.5
1279.0677	7390.5
1275.0641	7301
1271.0587	7452
1267.0515	7239
1263.0405	7395.5
1259.0295	7295
1255.015	7239.5
1250.9985	7312
1246.9802	7399
1242.9619	7416.5
1238.9399	7346.5
1234.9161	7512.5
1230.8885	7586.5
1226.861	7783
1222.8317	8205
1218.7986	8528
1214.7655	9057
1210.7286	9316
1206.6899	9213
1202.6514	9263.5
1198.609	9085.5
1194.5647	8866
1190.5187	8434.5
1186.4707	7925.5
1182.4189	7631.5
1178.3673	7366.5
1174.3137	7376.5
1170.2565	7564
1166.1973	7453.5
1162.1382	7294.5
1158.0752	7117
1154.0105	6726
1149.9438	6361.5
1145.8752	6092.5
1141.8048	6068
1137.7307	6028.5
1133.6565	6027.5
1129.5804	5883.5
1125.5006	6029
1121.4208	6032
1117.3372	6068
1113.2517	6113.5
1109.1643	6272.5
1105.0751	6270
1100.9839	6026
1096.8907	6073
1092.7959	6140.5
1088.6971	6034
1084.5984	6122
1080.4958	6016.5
1076.3932	6092
1072.2869	5940
1068.1786	5886
1064.0685	5828.5
1059.9564	5912
1055.8424	6237.5
1051.7266	6907
1047.6088	8038
1043.489	8657
1039.3655	8587.5
1035.2419	8040.5
1031.1145	6861.5
1026.9852	6069.5
1022.856	7113.5
1018.7228	11596.5
1014.5877	14711
1010.4507	15368.5
1006.3118	15480.5
1002.1691	10592.5
998.02631	6795
993.88159	5800
989.73303	5383
985.58447	5035
981.43201	4917
977.27765	4880.5
973.12134	4765.5
968.96313	4685
964.80292	4665.5
960.64081	4667.5
956.47675	4561
952.31073	4502.5
948.14081	4492.5
943.97089	4339.5
939.79706	4368.5
935.62329	4433
931.44556	4392
927.26587	4424
923.08429	4447.5
918.9007	4444
914.71515	4546
910.52765	4482.5
906.3382	4385.5
902.14484	4293.5
897.95142	4184.5
893.75409	4209
889.55676	4210
885.35553	4202.5
881.15234	4260.5
876.94714	4023
872.73993	3998
868.53082	4100
864.3197	4041
860.10657	4042
855.89148	4170
851.67249	4125.5
847.45343	4018
843.23041	3912.5
839.00739	3842.5
834.78046	3835.5
830.55145	3781.5
826.3205	4033
822.08759	4061
817.8526	4169
813.61566	4508.5
809.37476	4857.5
805.13385	4973
800.89093	4873.5
796.64398	4619.5
792.39508	4329
788.14612	4148.5
783.89319	3950
779.63824	4059.5
775.38129	3962.5
771.12231	4091
766.86133	4019
762.59833	4011
758.33136	3858.5
754.06433	3759
749.79327	3561.5
745.52222	3488
741.24713	3305.5
736.97003	3261
732.69092	3176.5
728.40973	3070.5
724.12653	3062.5
719.84131	3028.5
715.55408	3076.5
711.26477	3033
706.97144	2978
702.6781	2981
698.38068	2919
694.08325	2893
689.78174	2831.5
685.47821	2881.5
681.17267	2918
676.86499	2850
672.55536	2767.5
668.24359	2731.5
663.92987	2815.5
659.61401	2815
655.29413	2802.5
650.97418	2831.5
646.65015	2748.5
642.32611	2816.5
637.99799	3207.5
633.66779	3950
629.33551	3985.5
625.00122	3758
620.66479	3260
616.32635	2819.5
611.98578	2719.5
607.64117	2666.5
603.29645	2625
598.94769	2700
594.59882	2687.5
590.24591	2661.5
585.89087	2668
581.53375	2646.5
577.17657	2653
572.81531	2623.5
568.44989	2696.5
564.08441	2652.5
559.71686	2645
555.34723	2632
550.97345	2647.5
546.59961	2655
542.22168	2530
537.84161	2509.5
533.46143	2486
529.07721	2519.5
524.6908	2457
520.30231	2361
515.91174	2335.5
511.51697	2414.5
507.12216	2406.5
502.72522	2375.5
498.32413	2338
493.92297	2388.5
489.51764	2305
485.1102	2380
480.70267	2431.5
476.29099	2322.5
471.87717	2296
467.46121	2222.5
463.04312	2324.5
458.62088	2300.5
454.19855	2347
449.77405	2333
445.3454	2453
440.91666	2372
436.4837	2354
432.04865	2365.5
427.61142	2454.5
423.1741	2468
418.73257	2548
414.28891	2605.5
409.84103	2606.5
405.39307	2499
400.94296	2475.5
396.49069	2402
392.03421	2404.5
387.57761	2267
383.11679	2255
378.65381	2223.5
374.18869	2285
369.72137	2063
365.25397	2100
360.78027	2100.5
356.30646	2121.5
351.83047	2149.5
347.35233	2188.5
342.8699	2136
338.38739	2060
333.90063	2085.5
329.41376	2106.5
324.92264	2057
320.42932	2107.5
315.93381	1963
311.43613	1947.5
306.93625	2062
302.43417	2038
297.9299	1962.5
293.42346	2010.5
288.91272	2053.5
284.40186	2194
279.88672	2129
275.37146	2075
270.8519	2189
266.33014	2279.5
261.80826	2239.5
257.2821	2218.5
252.75371	2365.5
248.22101	2604
243.6882	2990.5
239.15317	3433.5
234.61592	3707
230.07434	3895.5
225.53265	3928
220.98663	3854
216.4384	3723.5
211.89003	3615.5
207.33734	3369.5
202.78241	3370
198.22523	3315
193.66585	3372.5
189.1042	3517.5
184.53822	3525.5
179.97211	3633.5
175.40376	3786.5
170.83104	3838
166.25821	3882.5
161.681	4060.5
157.10155	4180.5
152.51984	4126
147.93588	4307.5
143.34967	3560
138.7612	1579
134.17047	452
129.57748	181
124.98223	121.5
