# Supplementary material for: Transition across a sharp interface: Data from Raman and Brillouin imaging spectroscopy
Source: Data Brief. 2020 Oct 2;33:106368. doi: 10.1016/j.dib.2020.106368 (PMC7557971; doi:10.1016/j.dib.2020.106368)
Supplement: Supplementary file 1 [file mmc1.zip › PET_Glycerol20X_step05/Raman/petgly_20X_70PH_2s_05step_17_49_2.txt]

3813.9915	4978.5
3811.1724	4957
3808.3525	4876
3805.5327	4939
3802.7104	4881
3799.8872	4898
3797.063	4981.5
3794.2363	4880.5
3791.4099	4904.5
3788.5811	4941.5
3785.7524	4862
3782.9214	4846.5
3780.0894	4923
3777.2561	4928
3774.4219	4926.5
3771.5867	4958.5
3768.7502	4964
3765.9116	4921
3763.0715	5036
3760.2322	5116
3757.3901	4919
3754.5469	5140
3751.7029	5074
3748.8577	5044
3746.0098	5043
3743.1624	4985.5
3740.3125	5185
3737.4631	5073
3734.6111	5178.5
3731.7578	5153.5
3728.9038	5146.5
3726.0486	5269
3723.1921	5169.5
3720.3333	5132
3717.4749	5127.5
3714.6138	5269
3711.7517	5188
3708.8899	5258.5
3706.0256	5249
3703.1589	5238.5
3700.2927	5186.5
3697.425	5275
3694.5552	5233
3691.6853	5271
3688.8132	5225
3685.9399	5340
3683.0657	5194
3680.1902	5245.5
3677.3137	5332
3674.436	5325
3671.5559	5293
3668.676	5289.5
3665.7937	5313.5
3662.9102	5258.5
3660.0271	5412
3657.1416	5222.5
3654.2534	5325.5
3651.3655	5236.5
3648.4766	5311
3645.5852	5395
3642.6941	5313
3639.8005	5394.5
3636.9058	5382
3634.0098	5439
3631.1128	5441.5
3628.2148	5346.5
3625.3157	5343
3622.4141	5500
3619.5127	5400
3616.6086	5519.5
3613.7036	5421
3610.7976	5544
3607.8904	5444.5
3604.9819	5510.5
3602.0725	5547.5
3599.1604	5601.5
3596.2488	5545.5
3593.3345	5624
3590.4192	5635
3587.5042	5666.5
3584.5867	5686.5
3581.6665	5676.5
3578.7466	5725.5
3575.8257	5698.5
3572.9021	5670
3569.979	5695
3567.0532	5702
3564.1265	5800.5
3561.1985	5741
3558.2693	5718.5
3555.3391	5649.5
3552.4077	5783.5
3549.4753	5832
3546.5403	5757
3543.6042	5757
3540.6682	5773.5
3537.7297	5756.5
3534.7903	5780
3531.8496	5819
3528.9077	5682.5
3525.9634	5810.5
3523.0193	5782
3520.0728	5815.5
3517.125	5919.5
3514.1775	5946
3511.2273	5822
3508.2761	5899.5
3505.3237	5968.5
3502.3689	5987.5
3499.4143	5965.5
3496.457	5953
3493.5002	5969.5
3490.5408	5967
3487.5801	6077.5
3484.6182	6052.5
3481.6553	6109.5
3478.6914	6158.5
3475.7261	6097.5
3472.7583	6126.5
3469.7908	6066
3466.8208	6154.5
3463.8494	6129
3460.877	6115.5
3457.9036	6180
3454.9287	6184
3451.9529	6245
3448.9744	6213
3445.9963	6219.5
3443.0156	6294
3440.0337	6269.5
3437.052	6355.5
3434.0679	6273
3431.0823	6261.5
3428.0945	6299
3425.1067	6348.5
3422.1177	6416.5
3419.1262	6281
3416.1335	6340.5
3413.1414	6357
3410.1462	6279
3407.1501	6254
3404.1528	6220.5
3401.1528	6402
3398.1533	6372.5
3395.1523	6387.5
3392.1489	6342.5
3389.1443	6364
3386.1387	6404.5
3383.1331	6570
3380.1235	6428.5
3377.1143	6324
3374.1038	6407.5
3371.092	6544
3368.0779	6664
3365.0623	6602
3362.0471	6567.5
3359.0293	6590.5
3356.0103	6536
3352.9902	6591
3349.9688	6654
3346.9448	6553.5
3343.9211	6681
3340.8948	6623.5
3337.8687	6639.5
3334.8398	6736
3331.8098	6663.5
3328.7788	6717
3325.7466	6649.5
3322.7129	6801.5
3319.6768	6770
3316.6409	6682.5
3313.6025	6687.5
3310.5627	6605.5
3307.5232	6829.5
3304.4812	6660.5
3301.4377	6735
3298.3918	6751.5
3295.3462	6885.5
3292.2993	6766.5
3289.2498	6809
3286.2004	6848.5
3283.1484	6730.5
3280.0952	6900.5
3277.041	6915
3273.9854	6789.5
3270.9287	6788
3267.8706	6848
3264.8101	6918
3261.7495	6900.5
3258.6865	7033.5
3255.6223	6839
3252.5569	6946
3249.49	7039
3246.4221	7062
3243.353	7142.5
3240.2827	7009
3237.2097	7063
3234.137	7098.5
3231.0615	6995
3227.9849	7245
3224.907	7275.5
3221.8279	7240.5
3218.7476	7344
3215.666	7141
3212.5833	7409.5
3209.4978	7453.5
3206.4111	7471
3203.3247	7354.5
3200.2356	7494
3197.1453	7521.5
3194.0537	7482.5
3190.9609	7463.5
3187.8669	7514
3184.7703	7582.5
3181.6738	7532.5
3178.5745	7584
3175.4741	7612.5
3172.374	7587
3169.271	7726
3166.167	7606
3163.0601	7567
3159.9536	7767
3156.8457	7777
3153.7351	7800.5
3150.6248	7820
3147.5117	7851.5
3144.3975	7691
3141.282	7788.5
3138.1653	7891
3135.0474	7702
3131.9265	7758.5
3128.8062	7880.5
3125.6829	8007
3122.5598	8164.5
3119.4343	8185.5
3116.3074	8129
3113.1792	8196
3110.0496	8449
3106.9189	8542
3103.7869	8564.5
3100.6523	8639
3097.5178	9066.5
3094.3806	8977
3091.2422	9400
3088.1025	9822
3084.9614	10225.5
3081.8193	11088
3078.6758	12086.5
3075.531	12757.5
3072.3835	13636.5
3069.2363	14602.5
3066.0862	15238
3062.9348	16175
3059.7825	16637.5
3056.6287	16690
3053.4734	16985
3050.3171	16510
3047.1594	15911
3043.999	14881.5
3040.8389	13817.5
3037.676	12952
3034.5117	12335.5
3031.3464	11637
3028.1797	11034.5
3025.0115	10797.5
3021.8423	10414
3018.6716	10117.5
3015.4983	9784.5
3012.3252	9699
3009.1494	9721.5
3005.9722	9629
3002.7937	9616.5
2999.614	9751
2996.4329	9919.5
2993.2505	9824.5
2990.0669	9858
2986.8806	9797
2983.6943	9843
2980.5054	9848.5
2977.3152	9968
2974.1235	10021.5
2970.9309	10074.5
2967.7366	10026
2964.5413	9999
2961.3445	9928.5
2958.145	10160.5
2954.9458	10348
2951.7437	10344
2948.5403	10657
2945.3354	10858
2942.1294	10998
2938.9221	11274
2935.7136	11572.5
2932.5037	11735.5
2929.291	11943.5
2926.0786	12347.5
2922.8633	12474
2919.6465	12842
2916.4287	12960.5
2913.2092	13010.5
2909.9888	12915.5
2906.7668	12928
2903.5437	12793.5
2900.3179	12826
2897.092	12483
2893.8633	12291.5
2890.6333	11966
2887.4021	11574.5
2884.1697	11444
2880.9358	11169.5
2877.7004	11189.5
2874.4639	11143
2871.2246	11145
2867.9854	11096
2864.7434	11109.5
2861.5	11438.5
2858.2571	11255.5
2855.011	11402
2851.7637	11219.5
2848.5134	11064.5
2845.2637	10927
2842.0122	10786.5
2838.7581	10638.5
2835.5042	10290.5
2832.2476	10293
2828.9893	10091.5
2825.7297	10314
2822.469	10215
2819.2068	10173
2815.9419	10233.5
2812.677	10175.5
2809.4109	10259.5
2806.1418	10122
2802.8716	10124
2799.5999	10211.5
2796.3269	10158.5
2793.0525	10458.5
2789.7766	10302.5
2786.4998	10218.5
2783.2212	10256.5
2779.9399	10211
2776.6589	10421
2773.3748	10468
2770.0896	10292
2766.8027	10419
2763.5146	10561.5
2760.2253	10533.5
2756.9346	10395
2753.6409	10459.5
2750.3474	10543
2747.051	10541.5
2743.7549	10560.5
2740.4558	10499.5
2737.1555	10367.5
2733.8538	10480.5
2730.5505	10664.5
2727.2461	10476
2723.9402	10651.5
2720.6313	10625.5
2717.3228	10502
2714.0112	10650
2710.6982	10642
2707.384	10647.5
2704.0684	10741.5
2700.7515	10730.5
2697.4331	10632
2694.1133	10541
2690.7905	10665.5
2687.4683	10698.5
2684.1428	10627
2680.8176	10648
2677.4893	10700.5
2674.1599	10706.5
2670.8289	10727
2667.4966	10912.5
2664.1614	10655
2660.8262	10749
2657.4897	10878
2654.1504	10869.5
2650.8096	10747
2647.469	10801
2644.1255	10655
2640.7805	10893.5
2637.4341	10937.5
2634.085	10784.5
2630.7358	10869.5
2627.3853	10870.5
2624.0317	10837.5
2620.677	11074.5
2617.3223	10869
2613.9646	11072.5
2610.6057	11039
2607.2451	11087.5
2603.8833	10938
2600.5186	10859.5
2597.1538	10926
2593.7861	10965
2590.4187	11008.5
2587.0483	10813
2583.6765	10919.5
2580.3032	10919.5
2576.9287	10859
2573.5527	10922
2570.175	10904.5
2566.7964	10896.5
2563.4146	10904.5
2560.0327	11027.5
2556.6482	10845
2553.262	10856
2549.8745	10821
2546.4856	10722
2543.0952	10845.5
2539.7034	10641
2536.3103	10750.5
2532.9141	10614.5
2529.5181	10872.5
2526.1189	10721.5
2522.7185	10832.5
2519.3184	10808
2515.915	10781
2512.5103	10784
2509.1025	10713.5
2505.6948	10830
2502.2859	10721
2498.8738	10655.5
2495.4619	10837
2492.0471	10817.5
2488.6306	10694.5
2485.2129	10721
2481.7937	10706.5
2478.373	10713.5
2474.9509	10650.5
2471.5273	10448
2468.1008	10578.5
2464.6746	10469
2461.2451	10537.5
2457.8157	10561
2454.3833	10645.5
2450.9497	10558
2447.5144	10644
2444.0776	10662.5
2440.6379	10568.5
2437.1985	10486.5
2433.7573	10495.5
2430.3132	10428
2426.8679	10384
2423.4224	10354
2419.9741	10414
2416.5242	10509.5
2413.0728	10442
2409.6184	10381
2406.1641	10407
2402.7083	10439
2399.2495	10337.5
2395.791	10377.5
2392.3291	10376
2388.866	10212.5
2385.4014	10370.5
2381.9353	10379.5
2378.4675	10329.5
2374.9985	10412.5
2371.5281	10384
2368.0544	10322
2364.5811	10235.5
2361.1045	10316.5
2357.6262	10209
2354.1467	10230.5
2350.6658	10266.5
2347.1833	10169.5
2343.6995	10125
2340.2141	10233.5
2336.7256	10197
2333.2371	10016
2329.7456	10062.5
2326.2544	10132
2322.7598	9989.5
2319.2639	9948.5
2315.7664	9886
2312.2676	9907
2308.7671	9833
2305.2637	9972.5
2301.7603	10054
2298.2554	10015
2294.7473	9900.5
2291.2378	9972.5
2287.7268	9811
2284.2158	9973.5
2280.7002	9830
2277.1848	9799
2273.6677	9805
2270.1494	9784.5
2266.6277	9750.5
2263.1062	9797
2259.5815	9782.5
2256.0554	9758
2252.5293	9876
2249.0002	9764
2245.4695	9667.5
2241.9358	9598
2238.4021	9555
2234.8667	9550.5
2231.3284	9683.5
2227.7903	9440.5
2224.2488	9466
2220.7058	9611
2217.1631	9649
2213.6172	9397.5
2210.0698	9513
2206.519	9527
2202.9685	9512.5
2199.4165	9435
2195.8613	9487.5
2192.3062	9398.5
2188.748	9447.5
2185.1882	9305
2181.627	9371
2178.064	9392.5
2174.4995	9340
2170.9336	9369.5
2167.3662	9417.5
2163.7957	9269
2160.2251	9478
2156.6514	9388
2153.0779	9303.5
2149.501	9290.5
2145.9226	9322.5
2142.3428	9270.5
2138.7612	9338.5
2135.1768	9415.5
2131.5923	9271
2128.0061	9333
2124.417	9399
2120.8276	9193
2117.2354	9344.5
2113.6414	9350
2110.0459	9225.5
2106.449	9318.5
2102.8503	9276.5
2099.2502	9338
2095.6487	9342
2092.0437	9095.5
2088.439	9268
2084.8308	9350
2081.2212	9232.5
2077.6101	9246.5
2073.999	9318.5
2070.3831	9441.5
2066.7671	9411.5
2063.1497	9474
2059.5308	9395
2055.9084	9358
2052.2864	9526.5
2048.6609	9373.5
2045.0358	9434.5
2041.4072	9475
2037.7771	9407.5
2034.1454	9426
2030.5122	9408.5
2026.8756	9641
2023.2393	9472.5
2019.6012	9498.5
2015.96	9321.5
2012.3171	9523
2008.6744	9463
2005.0283	9503
2001.3807	9582
1997.7316	9493.5
1994.0808	9507.5
1990.4283	9435
1986.7727	9656
1983.1172	9573.5
1979.4584	9687.5
1975.7996	9536.5
1972.1376	9581.5
1968.4739	9627.5
1964.8087	9789.5
1961.1418	9647.5
1957.4734	9652
1953.8033	9609.5
1950.1317	9859.5
1946.4568	9645.5
1942.7819	9637.5
1939.1038	9604
1935.424	9651.5
1931.7426	9679.5
1928.0613	9624.5
1924.3767	9619.5
1920.6887	9614
1917.001	9685.5
1913.3115	9673.5
1909.6205	9616
1905.926	9696.5
1902.23	9613
1898.5342	9634.5
1894.8348	9545.5
1891.134	9624
1887.4315	9664
1883.7274	9573
1880.0216	9588
1876.3125	9559.5
1872.6035	9679
1868.8929	9591
1865.1788	9567.5
1861.4633	9590
1857.746	9617.5
1854.0288	9652
1850.3083	9614
1846.5862	9528.5
1842.8606	9631
1839.1353	9625.5
1835.4081	9646
1831.6776	9537
1827.9473	9729
1824.2136	9676
1820.4781	9625.5
1816.7411	9564.5
1813.0024	9696
1809.2621	9524
1805.5201	9554.5
1801.7765	9644.5
1798.0313	9367
1794.2826	9521.5
1790.5339	9629
1786.782	9628
1783.0283	9628
1779.2731	9550
1775.5161	9453.5
1771.7574	9469.5
1767.9972	9549
1764.2352	9612
1760.4716	9630
1756.7046	9485.5
1752.9376	9549.5
1749.1672	9525
1745.3951	9663.5
1741.6232	9689
1737.8478	9559.5
1734.0708	9380.5
1730.292	9443
1726.5099	9545.5
1722.7278	9505
1718.944	9537.5
1715.1567	9320
1711.3696	9429
1707.5791	9551.5
1703.7869	9444
1699.9929	9443.5
1696.1973	9502
1692.3999	9435.5
1688.601	9525.5
1684.8003	9422
1680.9961	9414.5
1677.192	9425.5
1673.3845	9353.5
1669.577	9432.5
1665.7661	9492
1661.9535	9306
1658.1392	9391.5
1654.3231	9381.5
1650.5054	9497
1646.6859	9437
1642.8647	9520
1639.0402	9536.5
1635.2156	9581.5
1631.3876	9677.5
1627.5579	10269
1623.7281	11032
1619.895	11847
1616.0601	12300.5
1612.2235	12300.5
1608.3834	12249.5
1604.5433	11694
1600.7017	10989
1596.8563	10577
1593.0111	10181
1589.1625	10075.5
1585.312	9825
1581.4598	9395.5
1577.606	9225.5
1573.7504	9164
1569.8931	9121.5
1566.0341	9144
1562.1732	8953.5
1558.3088	8957.5
1554.4447	8941.5
1550.5769	8945.5
1546.7091	8941.5
1542.8379	8909.5
1538.9648	8909.5
1535.0901	8839.5
1531.2136	8777.5
1527.3353	8822.5
1523.4536	8861.5
1519.5719	8810.5
1515.6866	8799.5
1511.8014	8650.5
1507.9126	8640
1504.0239	8752.5
1500.1316	8669
1496.2375	8747.5
1492.3418	8627
1488.4442	8696
1484.5431	8657
1480.6421	8660.5
1476.7393	8706.5
1472.8329	8875
1468.9265	9008.5
1465.0166	9265
1461.1049	9375
1457.1914	9211
1453.2762	9174
1449.3593	8924
1445.4404	8662
1441.5199	8533
1437.5957	8534
1433.6716	8416
1429.744	8362
1425.8163	8193
1421.8851	8320.5
1417.952	8162
1414.0172	8129.5
1410.0807	8117.5
1406.1422	8096.5
1402.202	8080
1398.2601	8185.5
1394.3146	8148.5
1390.369	8199.5
1386.4198	8187
1382.4707	8239
1378.5179	8216.5
1374.5635	8143
1370.6071	8274.5
1366.6489	8254
1362.689	8164
1358.7273	8178
1354.7638	8286
1350.7965	8267
1346.8293	8359
1342.8586	8536
1338.886	8608
1334.9135	8371.5
1330.9371	8343
1326.9591	8138.5
1322.9792	8160
1318.9976	7969.5
1315.0122	7895.5
1311.027	7908
1307.0398	7876
1303.049	7643.5
1299.0582	7633.5
1295.0638	7544.5
1291.0675	7492
1287.0695	7669
1283.0695	7498.5
1279.0677	7534.5
1275.0641	7364
1271.0587	7320.5
1267.0515	7369
1263.0405	7446
1259.0295	7344
1255.015	7281
1250.9985	7292
1246.9802	7414.5
1242.9619	7540
1238.9399	7435.5
1234.9161	7418.5
1230.8885	7537.5
1226.861	7852
1222.8317	8283
1218.7986	8697.5
1214.7655	9169
1210.7286	9397.5
1206.6899	9370.5
1202.6514	9278.5
1198.609	9351.5
1194.5647	8931
1190.5187	8461.5
1186.4707	8076
1182.4189	7686
1178.3673	7203.5
1174.3137	7327
1170.2565	7575.5
1166.1973	7571
1162.1382	7423
1158.0752	7047.5
1154.0105	6616
1149.9438	6302.5
1145.8752	6168
1141.8048	6111.5
1137.7307	6014.5
1133.6565	5911.5
1129.5804	5996
1125.5006	6008
1121.4208	6070.5
1117.3372	6097
1113.2517	6186.5
1109.1643	6198
1105.0751	6094.5
1100.9839	6202
1096.8907	6133.5
1092.7959	6062
1088.6971	6038
1084.5984	6148
1080.4958	6153.5
1076.3932	6021.5
1072.2869	5935
1068.1786	5983
1064.0685	5930
1059.9564	5881.5
1055.8424	6329.5
1051.7266	6986.5
1047.6088	8111
1043.489	8659.5
1039.3655	8731.5
1035.2419	7995.5
1031.1145	6770
1026.9852	6194
1022.856	7251.5
1018.7228	11798.5
1014.5877	15207.5
1010.4507	15603.5
1006.3118	15257.5
1002.1691	10532.5
998.02631	6979
993.88159	5865.5
989.73303	5351.5
985.58447	5031.5
981.43201	4962
977.27765	4953.5
973.12134	4788.5
968.96313	4688.5
964.80292	4727.5
960.64081	4601.5
956.47675	4581.5
952.31073	4607
948.14081	4417
943.97089	4383.5
939.79706	4550.5
935.62329	4426.5
931.44556	4329
927.26587	4375.5
923.08429	4572.5
918.9007	4511
914.71515	4497
910.52765	4510
906.3382	4410.5
902.14484	4339
897.95142	4385
893.75409	4280.5
889.55676	4164.5
885.35553	4220
881.15234	4197
876.94714	4273.5
872.73993	4035
868.53082	3999
864.3197	4077
860.10657	4045.5
855.89148	4186.5
851.67249	4154
847.45343	3976.5
843.23041	3997.5
839.00739	3871.5
834.78046	3866
830.55145	3838
826.3205	3895
822.08759	4000.5
817.8526	4217.5
813.61566	4484.5
809.37476	4763
805.13385	4960
800.89093	4905
796.64398	4646.5
792.39508	4366
788.14612	4077.5
783.89319	3953
779.63824	3930
775.38129	3985
771.12231	4178.5
766.86133	4051.5
762.59833	4041.5
758.33136	3890
754.06433	3744
749.79327	3681
745.52222	3513.5
741.24713	3313.5
736.97003	3241.5
732.69092	3127.5
728.40973	2987.5
724.12653	3073.5
719.84131	3076.5
715.55408	3067.5
711.26477	3019.5
706.97144	3026.5
702.6781	2893.5
698.38068	2931
694.08325	2881.5
689.78174	2821.5
685.47821	2863
681.17267	2993.5
676.86499	2913.5
672.55536	2859.5
668.24359	2867.5
663.92987	2871.5
659.61401	2786.5
655.29413	2882.5
650.97418	2750.5
646.65015	2862.5
642.32611	2878.5
637.99799	3176
633.66779	3892
629.33551	3879
625.00122	3903
620.66479	3242
616.32635	2933
611.98578	2715
607.64117	2719
603.29645	2686.5
598.94769	2719
594.59882	2699
590.24591	2605
585.89087	2593
581.53375	2665
577.17657	2650.5
572.81531	2671
568.44989	2604
564.08441	2649
559.71686	2693
555.34723	2770
550.97345	2673
546.59961	2612
542.22168	2572.5
537.84161	2568.5
533.46143	2502.5
529.07721	2420
524.6908	2439
520.30231	2339
515.91174	2481
511.51697	2416
507.12216	2274.5
502.72522	2325
498.32413	2351
493.92297	2396.5
489.51764	2393
485.1102	2261
480.70267	2342.5
476.29099	2299
471.87717	2260
467.46121	2323.5
463.04312	2237
458.62088	2321
454.19855	2357
449.77405	2392
445.3454	2359.5
440.91666	2392.5
436.4837	2408.5
432.04865	2359.5
427.61142	2460.5
423.1741	2536.5
418.73257	2576
414.28891	2706
409.84103	2566.5
405.39307	2567
400.94296	2460
396.49069	2415
392.03421	2307
387.57761	2365
383.11679	2277
378.65381	2239
374.18869	2180
369.72137	2071
365.25397	2055
360.78027	2142
356.30646	2128.5
351.83047	2094
347.35233	2152.5
342.8699	2105.5
338.38739	2135.5
333.90063	2091
329.41376	2081
324.92264	2060
320.42932	2093.5
315.93381	2000.5
311.43613	2069
306.93625	2030
302.43417	2083
297.9299	2028.5
293.42346	2085
288.91272	2160
284.40186	2143
279.88672	2073
275.37146	2130
270.8519	2201
266.33014	2193
261.80826	2161
257.2821	2299.5
252.75371	2364
248.22101	2671.5
243.6882	3078
239.15317	3423.5
234.61592	3746.5
230.07434	3969.5
225.53265	4027.5
220.98663	3927.5
216.4384	3752.5
211.89003	3688
207.33734	3545.5
202.78241	3454.5
198.22523	3384.5
193.66585	3358
189.1042	3516
184.53822	3590.5
179.97211	3823
175.40376	3857
170.83104	3977
166.25821	3951
161.681	3996
157.10155	4124.5
152.51984	4302
147.93588	4290.5
143.34967	3524.5
138.7612	1664.5
134.17047	466
129.57748	122.5
124.98223	81
