# Supplementary material for: Transition across a sharp interface: Data from Raman and Brillouin imaging spectroscopy
Source: Data Brief. 2020 Oct 2;33:106368. doi: 10.1016/j.dib.2020.106368 (PMC7557971; doi:10.1016/j.dib.2020.106368)
Supplement: Supplementary file 1 [file mmc1.zip › PET_Glycerol20X_step05/Raman/petgly_20X_70PH_2s_05step_17_49_3.txt]

3813.9915	5021
3811.1724	4983
3808.3525	4865.5
3805.5327	4891.5
3802.7104	4917.5
3799.8872	4881
3797.063	4885.5
3794.2363	4990.5
3791.4099	4878.5
3788.5811	4924.5
3785.7524	5019
3782.9214	4941.5
3780.0894	5037
3777.2561	4971
3774.4219	5033
3771.5867	5082
3768.7502	5010.5
3765.9116	5011
3763.0715	4934
3760.2322	4992.5
3757.3901	5040
3754.5469	5017
3751.7029	4987.5
3748.8577	5093
3746.0098	5054
3743.1624	5147.5
3740.3125	5032.5
3737.4631	5159.5
3734.6111	5145
3731.7578	5166
3728.9038	5202.5
3726.0486	5111
3723.1921	5142.5
3720.3333	5114
3717.4749	5308.5
3714.6138	5237
3711.7517	5268.5
3708.8899	5366
3706.0256	5274.5
3703.1589	5267
3700.2927	5201
3697.425	5223
3694.5552	5204
3691.6853	5200
3688.8132	5233
3685.9399	5260
3683.0657	5336
3680.1902	5353
3677.3137	5336.5
3674.436	5313.5
3671.5559	5335.5
3668.676	5353.5
3665.7937	5347
3662.9102	5369
3660.0271	5343.5
3657.1416	5393.5
3654.2534	5415.5
3651.3655	5266.5
3648.4766	5317.5
3645.5852	5380.5
3642.6941	5408.5
3639.8005	5426.5
3636.9058	5458
3634.0098	5362.5
3631.1128	5420
3628.2148	5360
3625.3157	5477
3622.4141	5483
3619.5127	5529
3616.6086	5471
3613.7036	5509.5
3610.7976	5568.5
3607.8904	5661.5
3604.9819	5640
3602.0725	5568.5
3599.1604	5488.5
3596.2488	5636
3593.3345	5710.5
3590.4192	5546.5
3587.5042	5746
3584.5867	5722
3581.6665	5678
3578.7466	5743
3575.8257	5666
3572.9021	5842.5
3569.979	5803
3567.0532	5808.5
3564.1265	5729
3561.1985	5697.5
3558.2693	5702
3555.3391	5802
3552.4077	5779
3549.4753	5724.5
3546.5403	5840.5
3543.6042	5702.5
3540.6682	5876.5
3537.7297	5824
3534.7903	5949
3531.8496	5785
3528.9077	5845
3525.9634	5835
3523.0193	6019
3520.0728	5932.5
3517.125	5851.5
3514.1775	5900
3511.2273	5911
3508.2761	5901.5
3505.3237	5993
3502.3689	5913.5
3499.4143	5961.5
3496.457	5925.5
3493.5002	6023.5
3490.5408	6158
3487.5801	6017.5
3484.6182	6005.5
3481.6553	6121.5
3478.6914	5998.5
3475.7261	6160
3472.7583	6144.5
3469.7908	6177.5
3466.8208	6183.5
3463.8494	6196
3460.877	6159
3457.9036	6201
3454.9287	6202.5
3451.9529	6223.5
3448.9744	6346
3445.9963	6243.5
3443.0156	6257
3440.0337	6288
3437.052	6224.5
3434.0679	6330
3431.0823	6289.5
3428.0945	6295
3425.1067	6379.5
3422.1177	6245
3419.1262	6362
3416.1335	6413.5
3413.1414	6327
3410.1462	6247.5
3407.1501	6435
3404.1528	6467
3401.1528	6285.5
3398.1533	6396.5
3395.1523	6440.5
3392.1489	6325.5
3389.1443	6476.5
3386.1387	6446.5
3383.1331	6398
3380.1235	6541
3377.1143	6505.5
3374.1038	6583
3371.092	6560
3368.0779	6422
3365.0623	6490.5
3362.0471	6658.5
3359.0293	6675.5
3356.0103	6581.5
3352.9902	6650
3349.9688	6697
3346.9448	6669
3343.9211	6685.5
3340.8948	6664.5
3337.8687	6707
3334.8398	6651
3331.8098	6607.5
3328.7788	6769.5
3325.7466	6784
3322.7129	6720
3319.6768	6748
3316.6409	6759.5
3313.6025	6733.5
3310.5627	6771
3307.5232	6828
3304.4812	6932
3301.4377	6835.5
3298.3918	6703.5
3295.3462	6841.5
3292.2993	6871.5
3289.2498	6964
3286.2004	6866.5
3283.1484	6851.5
3280.0952	6986.5
3277.041	6917.5
3273.9854	6886.5
3270.9287	6917
3267.8706	6893.5
3264.8101	6891
3261.7495	6973.5
3258.6865	6884
3255.6223	6953.5
3252.5569	7155.5
3249.49	7075.5
3246.4221	7067.5
3243.353	7032
3240.2827	7134.5
3237.2097	7097.5
3234.137	7176.5
3231.0615	7218.5
3227.9849	7143.5
3224.907	7216
3221.8279	7198.5
3218.7476	7353
3215.666	7354
3212.5833	7357.5
3209.4978	7456
3206.4111	7468
3203.3247	7563.5
3200.2356	7530
3197.1453	7573.5
3194.0537	7658.5
3190.9609	7593.5
3187.8669	7622.5
3184.7703	7668
3181.6738	7529.5
3178.5745	7698
3175.4741	7610.5
3172.374	7719
3169.271	7647
3166.167	7675.5
3163.0601	7728
3159.9536	7942
3156.8457	7648.5
3153.7351	7793
3150.6248	7732.5
3147.5117	7753
3144.3975	7780
3141.282	7818
3138.1653	7871
3135.0474	7892
3131.9265	7957
3128.8062	7958.5
3125.6829	7973
3122.5598	8131.5
3119.4343	8180
3116.3074	8100.5
3113.1792	8353
3110.0496	8470.5
3106.9189	8488.5
3103.7869	8738.5
3100.6523	8856
3097.5178	8846
3094.3806	9210
3091.2422	9468
3088.1025	10039
3084.9614	10580
3081.8193	11116.5
3078.6758	11930.5
3075.531	12942
3072.3835	13826.5
3069.2363	14787
3066.0862	15511
3062.9348	16166
3059.7825	16707.5
3056.6287	16868
3053.4734	16834.5
3050.3171	16465.5
3047.1594	15859.5
3043.999	14933.5
3040.8389	14033.5
3037.676	12989
3034.5117	12304.5
3031.3464	11454.5
3028.1797	11129.5
3025.0115	10791.5
3021.8423	10385
3018.6716	10278
3015.4983	9845
3012.3252	9802.5
3009.1494	9635.5
3005.9722	9653
3002.7937	9689
2999.614	9967.5
2996.4329	10032
2993.2505	9947.5
2990.0669	10026.5
2986.8806	10062
2983.6943	10015.5
2980.5054	9994
2977.3152	10004.5
2974.1235	10181
2970.9309	10078
2967.7366	10077.5
2964.5413	10130
2961.3445	10093
2958.145	10159.5
2954.9458	10482
2951.7437	10458.5
2948.5403	10681.5
2945.3354	10914.5
2942.1294	11156.5
2938.9221	11653.5
2935.7136	11813
2932.5037	11990.5
2929.291	11959
2926.0786	12244
2922.8633	12523.5
2919.6465	12696
2916.4287	12933
2913.2092	12945
2909.9888	13152.5
2906.7668	13062.5
2903.5437	12946.5
2900.3179	12735
2897.092	12520
2893.8633	12220
2890.6333	12120
2887.4021	11788
2884.1697	11599
2880.9358	11343.5
2877.7004	11198
2874.4639	11215.5
2871.2246	11121
2867.9854	11236
2864.7434	11384.5
2861.5	11373
2858.2571	11285.5
2855.011	11130
2851.7637	11261
2848.5134	11208
2845.2637	10980
2842.0122	10707.5
2838.7581	10565.5
2835.5042	10502.5
2832.2476	10358.5
2828.9893	10240.5
2825.7297	10213.5
2822.469	10198.5
2819.2068	10204
2815.9419	10219
2812.677	10270
2809.4109	10178.5
2806.1418	10307
2802.8716	10253.5
2799.5999	10277.5
2796.3269	10305
2793.0525	10294
2789.7766	10207
2786.4998	10325.5
2783.2212	10449.5
2779.9399	10359
2776.6589	10442.5
2773.3748	10293
2770.0896	10538.5
2766.8027	10394.5
2763.5146	10437.5
2760.2253	10307
2756.9346	10606
2753.6409	10566
2750.3474	10542
2747.051	10589.5
2743.7549	10732.5
2740.4558	10534.5
2737.1555	10653.5
2733.8538	10627
2730.5505	10665.5
2727.2461	10716
2723.9402	10655
2720.6313	10692.5
2717.3228	10673.5
2714.0112	10749.5
2710.6982	10802.5
2707.384	10707
2704.0684	10705
2700.7515	10795.5
2697.4331	10691.5
2694.1133	10849
2690.7905	10755.5
2687.4683	10739.5
2684.1428	10845.5
2680.8176	10768.5
2677.4893	10810
2674.1599	10784.5
2670.8289	10811.5
2667.4966	10962.5
2664.1614	10885
2660.8262	10837.5
2657.4897	10772
2654.1504	11024.5
2650.8096	10875
2647.469	10851
2644.1255	10928.5
2640.7805	10887.5
2637.4341	10887
2634.085	10940.5
2630.7358	11044.5
2627.3853	11026
2624.0317	11050.5
2620.677	11027
2617.3223	11139
2613.9646	10961
2610.6057	11047.5
2607.2451	11148
2603.8833	10980.5
2600.5186	11022
2597.1538	11033
2593.7861	11107.5
2590.4187	10978.5
2587.0483	11038
2583.6765	10949.5
2580.3032	10962.5
2576.9287	10864.5
2573.5527	10912
2570.175	10849
2566.7964	10928.5
2563.4146	10875
2560.0327	10884
2556.6482	10811
2553.262	10802
2549.8745	10739
2546.4856	10843.5
2543.0952	10774
2539.7034	10896.5
2536.3103	10786.5
2532.9141	10980
2529.5181	10840.5
2526.1189	10894.5
2522.7185	10908
2519.3184	10942
2515.915	10753.5
2512.5103	10696
2509.1025	10883
2505.6948	10849
2502.2859	10716.5
2498.8738	10895.5
2495.4619	10888.5
2492.0471	10794
2488.6306	10800
2485.2129	10870
2481.7937	10769.5
2478.373	10572
2474.9509	10794
2471.5273	10886.5
2468.1008	10637
2464.6746	10666.5
2461.2451	10680
2457.8157	10605
2454.3833	10722
2450.9497	10540
2447.5144	10625
2444.0776	10635.5
2440.6379	10624
2437.1985	10651
2433.7573	10590
2430.3132	10517.5
2426.8679	10467.5
2423.4224	10567.5
2419.9741	10516.5
2416.5242	10434.5
2413.0728	10530.5
2409.6184	10468.5
2406.1641	10477.5
2402.7083	10431
2399.2495	10471
2395.791	10485
2392.3291	10476
2388.866	10358.5
2385.4014	10445.5
2381.9353	10389
2378.4675	10494.5
2374.9985	10403
2371.5281	10415
2368.0544	10433.5
2364.5811	10281
2361.1045	10371
2357.6262	10464.5
2354.1467	10258.5
2350.6658	10150.5
2347.1833	10248.5
2343.6995	10344
2340.2141	10217
2336.7256	10138
2333.2371	10184
2329.7456	10209
2326.2544	10209.5
2322.7598	10138.5
2319.2639	10114.5
2315.7664	10076
2312.2676	10200.5
2308.7671	10252.5
2305.2637	10118
2301.7603	10081
2298.2554	10056.5
2294.7473	10001
2291.2378	10071
2287.7268	9979
2284.2158	9975
2280.7002	9995
2277.1848	9891.5
2273.6677	10000.5
2270.1494	10084
2266.6277	9973.5
2263.1062	9967.5
2259.5815	9819.5
2256.0554	9715
2252.5293	9827
2249.0002	9786.5
2245.4695	9876.5
2241.9358	9699.5
2238.4021	9658.5
2234.8667	9738
2231.3284	9659
2227.7903	9839
2224.2488	9746.5
2220.7058	9737
2217.1631	9426
2213.6172	9535
2210.0698	9682.5
2206.519	9493
2202.9685	9407
2199.4165	9575.5
2195.8613	9601.5
2192.3062	9564
2188.748	9506
2185.1882	9405
2181.627	9449.5
2178.064	9462.5
2174.4995	9389.5
2170.9336	9515
2167.3662	9321.5
2163.7957	9561.5
2160.2251	9539
2156.6514	9332.5
2153.0779	9255.5
2149.501	9387.5
2145.9226	9422.5
2142.3428	9489
2138.7612	9392
2135.1768	9509.5
2131.5923	9386.5
2128.0061	9436
2124.417	9417
2120.8276	9300
2117.2354	9259.5
2113.6414	9412
2110.0459	9377.5
2106.449	9320.5
2102.8503	9364.5
2099.2502	9394.5
2095.6487	9420.5
2092.0437	9284.5
2088.439	9516
2084.8308	9411
2081.2212	9257
2077.6101	9560
2073.999	9441
2070.3831	9471.5
2066.7671	9559
2063.1497	9435.5
2059.5308	9399.5
2055.9084	9400
2052.2864	9536.5
2048.6609	9505
2045.0358	9692.5
2041.4072	9487.5
2037.7771	9412.5
2034.1454	9472
2030.5122	9478.5
2026.8756	9563
2023.2393	9575.5
2019.6012	9562
2015.96	9445
2012.3171	9622
2008.6744	9653.5
2005.0283	9606.5
2001.3807	9665.5
1997.7316	9577
1994.0808	9519
1990.4283	9730.5
1986.7727	9690
1983.1172	9661.5
1979.4584	9644
1975.7996	9654
1972.1376	9607
1968.4739	9620.5
1964.8087	9711.5
1961.1418	9848
1957.4734	9843.5
1953.8033	9732.5
1950.1317	9761
1946.4568	9845.5
1942.7819	9795.5
1939.1038	9689.5
1935.424	9737
1931.7426	9867.5
1928.0613	9702.5
1924.3767	9758.5
1920.6887	9793.5
1917.001	9719.5
1913.3115	9676.5
1909.6205	9786
1905.926	9882
1902.23	9761.5
1898.5342	9586.5
1894.8348	9615
1891.134	9758.5
1887.4315	9644.5
1883.7274	9700.5
1880.0216	9618
1876.3125	9656
1872.6035	9791
1868.8929	9608
1865.1788	9759
1861.4633	9712
1857.746	9530.5
1854.0288	9646.5
1850.3083	9685
1846.5862	9692
1842.8606	9499.5
1839.1353	9599
1835.4081	9754
1831.6776	9781
1827.9473	9464.5
1824.2136	9556.5
1820.4781	9733
1816.7411	9721.5
1813.0024	9606
1809.2621	9661
1805.5201	9600
1801.7765	9614.5
1798.0313	9742.5
1794.2826	9503.5
1790.5339	9661.5
1786.782	9705
1783.0283	9684
1779.2731	9542
1775.5161	9534.5
1771.7574	9556.5
1767.9972	9592
1764.2352	9549.5
1760.4716	9572
1756.7046	9505
1752.9376	9629
1749.1672	9575.5
1745.3951	9636.5
1741.6232	9617.5
1737.8478	9597
1734.0708	9542
1730.292	9623.5
1726.5099	9629
1722.7278	9411.5
1718.944	9597.5
1715.1567	9491.5
1711.3696	9495.5
1707.5791	9485
1703.7869	9458.5
1699.9929	9578.5
1696.1973	9519.5
1692.3999	9592.5
1688.601	9531.5
1684.8003	9509
1680.9961	9423
1677.192	9569.5
1673.3845	9448
1669.577	9421.5
1665.7661	9338.5
1661.9535	9354.5
1658.1392	9491.5
1654.3231	9474.5
1650.5054	9491.5
1646.6859	9441
1642.8647	9665
1639.0402	9512.5
1635.2156	9567
1631.3876	9853.5
1627.5579	10212
1623.7281	11132.5
1619.895	12059
1616.0601	12125
1612.2235	12352.5
1608.3834	12175
1604.5433	11814
1600.7017	11250.5
1596.8563	10745.5
1593.0111	10449
1589.1625	10224
1585.312	9886.5
1581.4598	9482
1577.606	9365.5
1573.7504	9284
1569.8931	9134
1566.0341	9076
1562.1732	9153.5
1558.3088	9011.5
1554.4447	9049
1550.5769	9115
1546.7091	9036.5
1542.8379	9030.5
1538.9648	9010.5
1535.0901	8952.5
1531.2136	8872
1527.3353	9005
1523.4536	8883
1519.5719	8896
1515.6866	8857
1511.8014	8855.5
1507.9126	8828
1504.0239	8650.5
1500.1316	8857
1496.2375	8710
1492.3418	8587.5
1488.4442	8560.5
1484.5431	8647
1480.6421	8626.5
1476.7393	8699.5
1472.8329	8951.5
1468.9265	9114
1465.0166	9147.5
1461.1049	9340
1457.1914	9315.5
1453.2762	9404.5
1449.3593	9067
1445.4404	8755.5
1441.5199	8594.5
1437.5957	8525.5
1433.6716	8315
1429.744	8249
1425.8163	8378.5
1421.8851	8339
1417.952	8230.5
1414.0172	8156.5
1410.0807	8315
1406.1422	8174
1402.202	8145.5
1398.2601	8144
1394.3146	8265
1390.369	8210
1386.4198	8236.5
1382.4707	8364.5
1378.5179	8264
1374.5635	8256.5
1370.6071	8329.5
1366.6489	8389
1362.689	8332
1358.7273	8286
1354.7638	8321
1350.7965	8211.5
1346.8293	8544.5
1342.8586	8522.5
1338.886	8457
1334.9135	8569
1330.9371	8330.5
1326.9591	8363
1322.9792	8241
1318.9976	8069.5
1315.0122	8018
1311.027	7856
1307.0398	7828
1303.049	7744.5
1299.0582	7692.5
1295.0638	7647.5
1291.0675	7627
1287.0695	7562
1283.0695	7419
1279.0677	7342
1275.0641	7517.5
1271.0587	7447.5
1267.0515	7405
1263.0405	7456.5
1259.0295	7386.5
1255.015	7342.5
1250.9985	7402.5
1246.9802	7314.5
1242.9619	7480
1238.9399	7545
1234.9161	7585
1230.8885	7708
1226.861	7850
1222.8317	8364
1218.7986	8679.5
1214.7655	9135.5
1210.7286	9436.5
1206.6899	9541.5
1202.6514	9241.5
1198.609	9322.5
1194.5647	8946.5
1190.5187	8444
1186.4707	8033.5
1182.4189	7736.5
1178.3673	7384
1174.3137	7548
1170.2565	7713
1166.1973	7623.5
1162.1382	7468
1158.0752	7096
1154.0105	6616.5
1149.9438	6283.5
1145.8752	6319.5
1141.8048	6153
1137.7307	6028
1133.6565	5998
1129.5804	6074.5
1125.5006	6158.5
1121.4208	6077.5
1117.3372	6106
1113.2517	6250
1109.1643	6195
1105.0751	6342
1100.9839	6285.5
1096.8907	6200
1092.7959	6168
1088.6971	6233
1084.5984	6194.5
1080.4958	6153.5
1076.3932	6169.5
1072.2869	6187
1068.1786	6132
1064.0685	5996
1059.9564	6061.5
1055.8424	6181.5
1051.7266	7103.5
1047.6088	8147.5
1043.489	8779.5
1039.3655	8741.5
1035.2419	8024.5
1031.1145	6927.5
1026.9852	6296.5
1022.856	7442.5
1018.7228	12159.5
1014.5877	15195
1010.4507	15487.5
1006.3118	15346
1002.1691	10481
998.02631	6895.5
993.88159	5937.5
989.73303	5507.5
985.58447	5199.5
981.43201	5035.5
977.27765	4948.5
973.12134	4950.5
968.96313	4792.5
964.80292	4710.5
960.64081	4578.5
956.47675	4591
952.31073	4573
948.14081	4568
943.97089	4507
939.79706	4474
935.62329	4460
931.44556	4415
927.26587	4468
923.08429	4515.5
918.9007	4472
914.71515	4652.5
910.52765	4575
906.3382	4438
902.14484	4360.5
897.95142	4242.5
893.75409	4274
889.55676	4278
885.35553	4183
881.15234	4252
876.94714	4216
872.73993	4097
868.53082	4143
864.3197	4176.5
860.10657	4056.5
855.89148	4248.5
851.67249	4183
847.45343	4156
843.23041	4109
839.00739	3953
834.78046	3831
830.55145	3876.5
826.3205	3980
822.08759	4168.5
817.8526	4313.5
813.61566	4687
809.37476	5085
805.13385	4990.5
800.89093	4949
796.64398	4730.5
792.39508	4353.5
788.14612	4181
783.89319	4039
779.63824	4027
775.38129	4208
771.12231	4203.5
766.86133	4144.5
762.59833	3954.5
758.33136	3853.5
754.06433	3846.5
749.79327	3693.5
745.52222	3545
741.24713	3408
736.97003	3347.5
732.69092	3152
728.40973	3176.5
724.12653	3086
719.84131	3022
715.55408	3108.5
711.26477	3063
706.97144	3119
702.6781	3074.5
698.38068	2923
694.08325	2939
689.78174	2903.5
685.47821	2834.5
681.17267	2940
676.86499	2854.5
672.55536	2861.5
668.24359	2967.5
663.92987	2912
659.61401	2814
655.29413	2829
650.97418	2837.5
646.65015	2796.5
642.32611	2916
637.99799	3220
633.66779	3864.5
629.33551	4018.5
625.00122	3789
620.66479	3271
616.32635	2848
611.98578	2882
607.64117	2797
603.29645	2661
598.94769	2703
594.59882	2645
590.24591	2671.5
585.89087	2714
581.53375	2714
577.17657	2579
572.81531	2717.5
568.44989	2736.5
564.08441	2723.5
559.71686	2586.5
555.34723	2739.5
550.97345	2718.5
546.59961	2648
542.22168	2565.5
537.84161	2543
533.46143	2550.5
529.07721	2454
524.6908	2460.5
520.30231	2450.5
515.91174	2358
511.51697	2397
507.12216	2476
502.72522	2360
498.32413	2369
493.92297	2387.5
489.51764	2364
485.1102	2338
480.70267	2258.5
476.29099	2244.5
471.87717	2353.5
467.46121	2394.5
463.04312	2360
458.62088	2300
454.19855	2359
449.77405	2331.5
445.3454	2377
440.91666	2384.5
436.4837	2417.5
432.04865	2491.5
427.61142	2440.5
423.1741	2583
418.73257	2609
414.28891	2594.5
409.84103	2616.5
405.39307	2621
400.94296	2537
396.49069	2431.5
392.03421	2393
387.57761	2282
383.11679	2303
378.65381	2257.5
374.18869	2127.5
369.72137	2130
365.25397	2181.5
360.78027	2154.5
356.30646	2145.5
351.83047	2138.5
347.35233	2112
342.8699	2089.5
338.38739	2127
333.90063	2143.5
329.41376	2074
324.92264	2097.5
320.42932	2108.5
315.93381	2035
311.43613	1996.5
306.93625	1923
302.43417	1997.5
297.9299	2066
293.42346	2065
288.91272	2098
284.40186	2174.5
279.88672	2147.5
275.37146	2142.5
270.8519	2142
266.33014	2155
261.80826	2171
257.2821	2263.5
252.75371	2420
248.22101	2583.5
243.6882	2975
239.15317	3350.5
234.61592	3762.5
230.07434	4033.5
225.53265	4045.5
220.98663	3963
216.4384	3816
211.89003	3707
207.33734	3531.5
202.78241	3293.5
198.22523	3435.5
193.66585	3427
189.1042	3575.5
184.53822	3555.5
179.97211	3721.5
175.40376	3814.5
170.83104	3875.5
166.25821	3895.5
161.681	3935.5
157.10155	4088.5
152.51984	4278
147.93588	4300.5
143.34967	3575.5
138.7612	1605.5
134.17047	413
129.57748	111.5
124.98223	102
