# Supplementary material for: Transition across a sharp interface: Data from Raman and Brillouin imaging spectroscopy
Source: Data Brief. 2020 Oct 2;33:106368. doi: 10.1016/j.dib.2020.106368 (PMC7557971; doi:10.1016/j.dib.2020.106368)
Supplement: Supplementary file 1 [file mmc1.zip › PET_Glycerol20X_step05/Raman/petgly_20X_70PH_2s_05step_17_49_4.txt]

3813.9915	4875
3811.1724	4811.5
3808.3525	4833
3805.5327	4830.5
3802.7104	4860.5
3799.8872	4865.5
3797.063	4904.5
3794.2363	4858.5
3791.4099	4849
3788.5811	4745
3785.7524	4889.5
3782.9214	4891
3780.0894	4786
3777.2561	4918.5
3774.4219	4820
3771.5867	4939.5
3768.7502	4877.5
3765.9116	4963
3763.0715	4981
3760.2322	4932
3757.3901	4971.5
3754.5469	4972.5
3751.7029	5021.5
3748.8577	4995
3746.0098	5021
3743.1624	5063.5
3740.3125	5071
3737.4631	5060.5
3734.6111	5009
3731.7578	5004
3728.9038	5102.5
3726.0486	5060.5
3723.1921	5134
3720.3333	5133
3717.4749	5174
3714.6138	5205
3711.7517	5162
3708.8899	5165.5
3706.0256	5154
3703.1589	5238
3700.2927	5179.5
3697.425	5175.5
3694.5552	5212.5
3691.6853	5236.5
3688.8132	5247.5
3685.9399	5233.5
3683.0657	5294.5
3680.1902	5202
3677.3137	5221
3674.436	5274.5
3671.5559	5129.5
3668.676	5272
3665.7937	5151
3662.9102	5302.5
3660.0271	5227
3657.1416	5326.5
3654.2534	5250.5
3651.3655	5230
3648.4766	5258
3645.5852	5289.5
3642.6941	5392
3639.8005	5263
3636.9058	5266
3634.0098	5346.5
3631.1128	5317.5
3628.2148	5454
3625.3157	5486
3622.4141	5519
3619.5127	5471
3616.6086	5515.5
3613.7036	5440.5
3610.7976	5329
3607.8904	5389.5
3604.9819	5532
3602.0725	5648.5
3599.1604	5537
3596.2488	5506
3593.3345	5560.5
3590.4192	5624
3587.5042	5526
3584.5867	5589.5
3581.6665	5669
3578.7466	5661
3575.8257	5686
3572.9021	5661.5
3569.979	5586.5
3567.0532	5733.5
3564.1265	5655
3561.1985	5660.5
3558.2693	5780.5
3555.3391	5678
3552.4077	5623.5
3549.4753	5651.5
3546.5403	5739
3543.6042	5745
3540.6682	5764.5
3537.7297	5766.5
3534.7903	5808.5
3531.8496	5739
3528.9077	5809
3525.9634	5760
3523.0193	5777
3520.0728	5830
3517.125	5770
3514.1775	5862
3511.2273	5914.5
3508.2761	5730.5
3505.3237	5876.5
3502.3689	6038.5
3499.4143	5848.5
3496.457	5935
3493.5002	5937
3490.5408	6064
3487.5801	6018
3484.6182	6008
3481.6553	5908
3478.6914	6091.5
3475.7261	6088
3472.7583	6058.5
3469.7908	6036.5
3466.8208	6068.5
3463.8494	6198.5
3460.877	6197.5
3457.9036	6149
3454.9287	6222
3451.9529	6163
3448.9744	6198
3445.9963	6225.5
3443.0156	6223.5
3440.0337	6219.5
3437.052	6216
3434.0679	6175
3431.0823	6232.5
3428.0945	6233.5
3425.1067	6254.5
3422.1177	6272
3419.1262	6218
3416.1335	6353
3413.1414	6224.5
3410.1462	6299
3407.1501	6317.5
3404.1528	6306
3401.1528	6277.5
3398.1533	6301
3395.1523	6284
3392.1489	6333.5
3389.1443	6345.5
3386.1387	6457.5
3383.1331	6320
3380.1235	6406.5
3377.1143	6391.5
3374.1038	6303.5
3371.092	6453.5
3368.0779	6477.5
3365.0623	6358
3362.0471	6515.5
3359.0293	6468.5
3356.0103	6495.5
3352.9902	6509.5
3349.9688	6659.5
3346.9448	6649.5
3343.9211	6540
3340.8948	6570.5
3337.8687	6635.5
3334.8398	6633.5
3331.8098	6547.5
3328.7788	6729
3325.7466	6680
3322.7129	6729.5
3319.6768	6616.5
3316.6409	6722.5
3313.6025	6654
3310.5627	6742
3307.5232	6718.5
3304.4812	6757
3301.4377	6629
3298.3918	6806.5
3295.3462	6835
3292.2993	6845
3289.2498	6722.5
3286.2004	6773
3283.1484	6725
3280.0952	6747
3277.041	6693.5
3273.9854	6757
3270.9287	6819
3267.8706	6863.5
3264.8101	6887
3261.7495	6835.5
3258.6865	6805.5
3255.6223	6831
3252.5569	6930.5
3249.49	6910.5
3246.4221	6960.5
3243.353	7074.5
3240.2827	7012
3237.2097	7112
3234.137	6938
3231.0615	7187
3227.9849	7097
3224.907	7179
3221.8279	7266
3218.7476	7233
3215.666	7253
3212.5833	7378.5
3209.4978	7345.5
3206.4111	7365
3203.3247	7361
3200.2356	7360
3197.1453	7393
3194.0537	7529.5
3190.9609	7559
3187.8669	7605
3184.7703	7532
3181.6738	7523
3178.5745	7484.5
3175.4741	7586
3172.374	7640.5
3169.271	7752.5
3166.167	7486.5
3163.0601	7710
3159.9536	7662
3156.8457	7642
3153.7351	7718
3150.6248	7751
3147.5117	7709
3144.3975	7764.5
3141.282	7777.5
3138.1653	7733
3135.0474	7776.5
3131.9265	7885.5
3128.8062	7875
3125.6829	7999.5
3122.5598	8074
3119.4343	8111
3116.3074	8206.5
3113.1792	8097
3110.0496	8401.5
3106.9189	8485
3103.7869	8717.5
3100.6523	8796
3097.5178	8922.5
3094.3806	9096.5
3091.2422	9479.5
3088.1025	9857.5
3084.9614	10261
3081.8193	10972
3078.6758	12054
3075.531	12618.5
3072.3835	13744.5
3069.2363	14551
3066.0862	15392
3062.9348	16036
3059.7825	16689
3056.6287	16788
3053.4734	16863.5
3050.3171	16697
3047.1594	15922
3043.999	14946
3040.8389	13862.5
3037.676	13021.5
3034.5117	12228.5
3031.3464	11743.5
3028.1797	11151.5
3025.0115	10772
3021.8423	10387.5
3018.6716	10113
3015.4983	9888.5
3012.3252	9619.5
3009.1494	9395.5
3005.9722	9596.5
3002.7937	9568.5
2999.614	9834
2996.4329	9802.5
2993.2505	9960.5
2990.0669	9773
2986.8806	9813
2983.6943	9921.5
2980.5054	9769
2977.3152	9921
2974.1235	10028.5
2970.9309	9969.5
2967.7366	10052.5
2964.5413	9909.5
2961.3445	10120
2958.145	10146
2954.9458	10357.5
2951.7437	10521
2948.5403	10652.5
2945.3354	10797.5
2942.1294	11059
2938.9221	11224.5
2935.7136	11446
2932.5037	11688
2929.291	11882.5
2926.0786	12134
2922.8633	12459
2919.6465	12772
2916.4287	12647.5
2913.2092	13031
2909.9888	13027
2906.7668	12835
2903.5437	12967
2900.3179	12742.5
2897.092	12366.5
2893.8633	12231
2890.6333	11882.5
2887.4021	11716.5
2884.1697	11413
2880.9358	11194
2877.7004	11040.5
2874.4639	11014
2871.2246	11159
2867.9854	11168
2864.7434	11079.5
2861.5	11116
2858.2571	11348
2855.011	11257
2851.7637	11104
2848.5134	11044.5
2845.2637	11009.5
2842.0122	10663
2838.7581	10600
2835.5042	10322.5
2832.2476	10111
2828.9893	10228.5
2825.7297	10095.5
2822.469	10105
2819.2068	10174
2815.9419	10016
2812.677	10203
2809.4109	10099.5
2806.1418	10119
2802.8716	10230
2799.5999	10182
2796.3269	10236.5
2793.0525	10171.5
2789.7766	10170
2786.4998	10221
2783.2212	10273.5
2779.9399	10287
2776.6589	10210.5
2773.3748	10229.5
2770.0896	10204
2766.8027	10306.5
2763.5146	10272
2760.2253	10399
2756.9346	10376.5
2753.6409	10409
2750.3474	10413
2747.051	10504.5
2743.7549	10517.5
2740.4558	10391
2737.1555	10389.5
2733.8538	10672
2730.5505	10468
2727.2461	10638.5
2723.9402	10544.5
2720.6313	10693.5
2717.3228	10679
2714.0112	10590.5
2710.6982	10480
2707.384	10594
2704.0684	10730.5
2700.7515	10504
2697.4331	10764
2694.1133	10693
2690.7905	10660.5
2687.4683	10820
2684.1428	10778
2680.8176	10726
2677.4893	10721
2674.1599	10705
2670.8289	10690.5
2667.4966	10695
2664.1614	10647
2660.8262	10585.5
2657.4897	10634
2654.1504	10697
2650.8096	10808.5
2647.469	10780.5
2644.1255	10904.5
2640.7805	10885
2637.4341	10717.5
2634.085	10852
2630.7358	11009
2627.3853	10775
2624.0317	10825
2620.677	10756.5
2617.3223	10874.5
2613.9646	10881
2610.6057	10900
2607.2451	10976.5
2603.8833	10898
2600.5186	10880
2597.1538	10816.5
2593.7861	11053
2590.4187	10927
2587.0483	10964
2583.6765	10914
2580.3032	10853
2576.9287	10818
2573.5527	10768.5
2570.175	10837.5
2566.7964	10888.5
2563.4146	10819
2560.0327	10825.5
2556.6482	10903
2553.262	10759.5
2549.8745	10668
2546.4856	10910.5
2543.0952	10694.5
2539.7034	10719
2536.3103	10654.5
2532.9141	10717
2529.5181	10732
2526.1189	10761
2522.7185	10832
2519.3184	10782
2515.915	10758
2512.5103	10715.5
2509.1025	10608
2505.6948	10625
2502.2859	10683
2498.8738	10669.5
2495.4619	10743.5
2492.0471	10639.5
2488.6306	10593.5
2485.2129	10692
2481.7937	10628.5
2478.373	10660.5
2474.9509	10671.5
2471.5273	10664.5
2468.1008	10533
2464.6746	10590
2461.2451	10584
2457.8157	10644.5
2454.3833	10562
2450.9497	10626.5
2447.5144	10548
2444.0776	10421
2440.6379	10550
2437.1985	10473.5
2433.7573	10517
2430.3132	10368
2426.8679	10475.5
2423.4224	10430.5
2419.9741	10420.5
2416.5242	10349.5
2413.0728	10462
2409.6184	10395.5
2406.1641	10436
2402.7083	10346
2399.2495	10301.5
2395.791	10336
2392.3291	10397.5
2388.866	10409.5
2385.4014	10252.5
2381.9353	10179.5
2378.4675	10231
2374.9985	10254.5
2371.5281	10286.5
2368.0544	10370
2364.5811	10247.5
2361.1045	10123.5
2357.6262	10137
2354.1467	10107
2350.6658	10178
2347.1833	10103.5
2343.6995	10078.5
2340.2141	10138
2336.7256	10146.5
2333.2371	10062
2329.7456	10046.5
2326.2544	10031
2322.7598	9925
2319.2639	9923
2315.7664	9970.5
2312.2676	10021
2308.7671	9980.5
2305.2637	9985
2301.7603	9826.5
2298.2554	9894
2294.7473	9838
2291.2378	10010
2287.7268	9907
2284.2158	9984
2280.7002	9962
2277.1848	9798.5
2273.6677	9727.5
2270.1494	9931.5
2266.6277	9873.5
2263.1062	9801
2259.5815	9782
2256.0554	9793.5
2252.5293	9608.5
2249.0002	9687.5
2245.4695	9532
2241.9358	9663.5
2238.4021	9617.5
2234.8667	9601
2231.3284	9479.5
2227.7903	9588.5
2224.2488	9542.5
2220.7058	9528.5
2217.1631	9496
2213.6172	9571.5
2210.0698	9360
2206.519	9373
2202.9685	9449
2199.4165	9365.5
2195.8613	9424.5
2192.3062	9323.5
2188.748	9439
2185.1882	9417.5
2181.627	9224.5
2178.064	9380
2174.4995	9352.5
2170.9336	9406.5
2167.3662	9396.5
2163.7957	9346
2160.2251	9406
2156.6514	9236
2153.0779	9078
2149.501	9341
2145.9226	9130.5
2142.3428	9306
2138.7612	9313.5
2135.1768	9262
2131.5923	9359.5
2128.0061	9266
2124.417	9250.5
2120.8276	9236.5
2117.2354	9266.5
2113.6414	9254.5
2110.0459	9310.5
2106.449	9306
2102.8503	9227
2099.2502	9204
2095.6487	9415
2092.0437	9246
2088.439	9244.5
2084.8308	9357.5
2081.2212	9280.5
2077.6101	9359.5
2073.999	9289
2070.3831	9310
2066.7671	9267.5
2063.1497	9327
2059.5308	9454.5
2055.9084	9287.5
2052.2864	9444.5
2048.6609	9502.5
2045.0358	9459.5
2041.4072	9344
2037.7771	9425.5
2034.1454	9433
2030.5122	9382
2026.8756	9443.5
2023.2393	9401.5
2019.6012	9415.5
2015.96	9364
2012.3171	9434
2008.6744	9285.5
2005.0283	9638.5
2001.3807	9476.5
1997.7316	9435
1994.0808	9474.5
1990.4283	9563.5
1986.7727	9435
1983.1172	9605
1979.4584	9597.5
1975.7996	9521
1972.1376	9563.5
1968.4739	9612
1964.8087	9516
1961.1418	9621.5
1957.4734	9697
1953.8033	9525.5
1950.1317	9545
1946.4568	9589
1942.7819	9611.5
1939.1038	9617.5
1935.424	9501.5
1931.7426	9624.5
1928.0613	9700
1924.3767	9652.5
1920.6887	9625.5
1917.001	9670.5
1913.3115	9629
1909.6205	9641
1905.926	9643
1902.23	9574.5
1898.5342	9653
1894.8348	9497
1891.134	9569.5
1887.4315	9563.5
1883.7274	9566
1880.0216	9740
1876.3125	9510
1872.6035	9489.5
1868.8929	9518.5
1865.1788	9691
1861.4633	9582
1857.746	9548.5
1854.0288	9647.5
1850.3083	9574
1846.5862	9625.5
1842.8606	9608
1839.1353	9648
1835.4081	9636.5
1831.6776	9652.5
1827.9473	9688.5
1824.2136	9561.5
1820.4781	9536.5
1816.7411	9635
1813.0024	9571
1809.2621	9595
1805.5201	9641.5
1801.7765	9566
1798.0313	9525.5
1794.2826	9590.5
1790.5339	9461.5
1786.782	9444.5
1783.0283	9604
1779.2731	9439.5
1775.5161	9397
1771.7574	9530.5
1767.9972	9429
1764.2352	9608
1760.4716	9424.5
1756.7046	9535
1752.9376	9315
1749.1672	9505.5
1745.3951	9495.5
1741.6232	9556
1737.8478	9478
1734.0708	9637.5
1730.292	9428.5
1726.5099	9371.5
1722.7278	9390.5
1718.944	9370
1715.1567	9464.5
1711.3696	9488
1707.5791	9331.5
1703.7869	9510
1699.9929	9466.5
1696.1973	9259
1692.3999	9348.5
1688.601	9406.5
1684.8003	9264.5
1680.9961	9394
1677.192	9282
1673.3845	9483
1669.577	9348
1665.7661	9282
1661.9535	9285.5
1658.1392	9394
1654.3231	9451.5
1650.5054	9528
1646.6859	9381.5
1642.8647	9351.5
1639.0402	9479
1635.2156	9475.5
1631.3876	9594
1627.5579	10009.5
1623.7281	10840.5
1619.895	11767.5
1616.0601	12087.5
1612.2235	12269.5
1608.3834	12293.5
1604.5433	11692
1600.7017	11092.5
1596.8563	10477.5
1593.0111	10208.5
1589.1625	10131.5
1585.312	9687
1581.4598	9349
1577.606	9250.5
1573.7504	9125
1569.8931	9050.5
1566.0341	9001.5
1562.1732	8917.5
1558.3088	9063
1554.4447	9010
1550.5769	8927
1546.7091	8972.5
1542.8379	8856.5
1538.9648	8876
1535.0901	8702.5
1531.2136	8975
1527.3353	8786
1523.4536	8916
1519.5719	8821.5
1515.6866	8848
1511.8014	8749
1507.9126	8792.5
1504.0239	8739
1500.1316	8636.5
1496.2375	8599.5
1492.3418	8507
1488.4442	8605
1484.5431	8491.5
1480.6421	8414
1476.7393	8607.5
1472.8329	8800.5
1468.9265	9098.5
1465.0166	9251.5
1461.1049	9308.5
1457.1914	9201.5
1453.2762	9138
1449.3593	8964
1445.4404	8714.5
1441.5199	8471
1437.5957	8504.5
1433.6716	8365.5
1429.744	8303
1425.8163	8278
1421.8851	8262
1417.952	8158
1414.0172	8186.5
1410.0807	8096
1406.1422	8007
1402.202	8063.5
1398.2601	8055
1394.3146	8146
1390.369	8036.5
1386.4198	8075
1382.4707	8163.5
1378.5179	8171
1374.5635	8225
1370.6071	8194
1366.6489	8174.5
1362.689	8090.5
1358.7273	8220
1354.7638	8110
1350.7965	8286.5
1346.8293	8344
1342.8586	8427
1338.886	8442.5
1334.9135	8402.5
1330.9371	8334
1326.9591	8300.5
1322.9792	8073
1318.9976	7990
1315.0122	7829
1311.027	7776
1307.0398	7786
1303.049	7733
1299.0582	7551
1295.0638	7553.5
1291.0675	7356.5
1287.0695	7319
1283.0695	7380.5
1279.0677	7450.5
1275.0641	7358.5
1271.0587	7403
1267.0515	7333.5
1263.0405	7347
1259.0295	7267
1255.015	7288
1250.9985	7247
1246.9802	7293.5
1242.9619	7506
1238.9399	7434
1234.9161	7436.5
1230.8885	7647
1226.861	7701.5
1222.8317	8252
1218.7986	8755
1214.7655	8959
1210.7286	9290
1206.6899	9335.5
1202.6514	9249.5
1198.609	9021
1194.5647	8967
1190.5187	8520
1186.4707	8075.5
1182.4189	7726.5
1178.3673	7228
1174.3137	7366.5
1170.2565	7505
1166.1973	7552.5
1162.1382	7389
1158.0752	7027.5
1154.0105	6557
1149.9438	6384
1145.8752	6156
1141.8048	6078
1137.7307	5961.5
1133.6565	5989.5
1129.5804	6013
1125.5006	6009.5
1121.4208	5969
1117.3372	6043.5
1113.2517	6121.5
1109.1643	6050
1105.0751	6136.5
1100.9839	6103.5
1096.8907	6089.5
1092.7959	6077.5
1088.6971	6173
1084.5984	6111
1080.4958	6130.5
1076.3932	5923.5
1072.2869	6020.5
1068.1786	5859.5
1064.0685	5979.5
1059.9564	5894
1055.8424	6278.5
1051.7266	6958
1047.6088	8005.5
1043.489	8712.5
1039.3655	8706
1035.2419	8044
1031.1145	6892.5
1026.9852	6153.5
1022.856	7172
1018.7228	11772
1014.5877	14797
1010.4507	15468
1006.3118	15521.5
1002.1691	10884
998.02631	6872.5
993.88159	5894.5
989.73303	5451
985.58447	5134.5
981.43201	4907.5
977.27765	4862
973.12134	4794
968.96313	4654.5
964.80292	4662
960.64081	4668.5
956.47675	4521.5
952.31073	4559
948.14081	4495
943.97089	4437.5
939.79706	4476
935.62329	4441.5
931.44556	4357
927.26587	4399.5
923.08429	4338.5
918.9007	4505
914.71515	4422.5
910.52765	4442
906.3382	4282.5
902.14484	4192
897.95142	4164
893.75409	4228
889.55676	4155
885.35553	4226
881.15234	4102.5
876.94714	4142
872.73993	4067
868.53082	4096.5
864.3197	4010
860.10657	4076
855.89148	4101.5
851.67249	4149
847.45343	4086
843.23041	4010.5
839.00739	3885.5
834.78046	3811.5
830.55145	3852
826.3205	3977
822.08759	4059
817.8526	4166.5
813.61566	4444.5
809.37476	4769.5
805.13385	4963
800.89093	4922.5
796.64398	4708
792.39508	4361
788.14612	4110.5
783.89319	4012
779.63824	3918
775.38129	4131
771.12231	4075
766.86133	4062
762.59833	3908
758.33136	3866
754.06433	3751
749.79327	3621
745.52222	3515.5
741.24713	3399.5
736.97003	3101.5
732.69092	3065.5
728.40973	3134.5
724.12653	3083.5
719.84131	3066.5
715.55408	3076.5
711.26477	3044.5
706.97144	2916
702.6781	2981.5
698.38068	2917
694.08325	2912
689.78174	2885
685.47821	2896
681.17267	2840.5
676.86499	2890
672.55536	2825
668.24359	2806
663.92987	2758
659.61401	2770
655.29413	2826
650.97418	2876.5
646.65015	2776.5
642.32611	2884.5
637.99799	3191
633.66779	3868
629.33551	3963
625.00122	3899
620.66479	3197
616.32635	2824
611.98578	2700.5
607.64117	2600
603.29645	2688.5
598.94769	2665
594.59882	2607.5
590.24591	2688
585.89087	2648.5
581.53375	2738
577.17657	2688
572.81531	2629.5
568.44989	2561
564.08441	2584
559.71686	2685
555.34723	2583.5
550.97345	2624.5
546.59961	2628.5
542.22168	2620.5
537.84161	2499.5
533.46143	2468.5
529.07721	2387
524.6908	2440
520.30231	2448
515.91174	2417.5
511.51697	2388
507.12216	2419.5
502.72522	2290.5
498.32413	2344.5
493.92297	2310.5
489.51764	2296.5
485.1102	2353.5
480.70267	2335
476.29099	2299
471.87717	2332
467.46121	2245
463.04312	2308.5
458.62088	2278.5
454.19855	2341.5
449.77405	2385.5
445.3454	2362
440.91666	2357
436.4837	2368
432.04865	2401.5
427.61142	2372.5
423.1741	2513.5
418.73257	2610.5
414.28891	2719
409.84103	2606.5
405.39307	2499
400.94296	2399.5
396.49069	2417
392.03421	2243
387.57761	2257
383.11679	2235.5
378.65381	2289.5
374.18869	2192.5
369.72137	2175
365.25397	2067.5
360.78027	2051.5
356.30646	2131.5
351.83047	2118
347.35233	2099.5
342.8699	2160.5
338.38739	2103.5
333.90063	2120.5
329.41376	2099.5
324.92264	1999.5
320.42932	2025
315.93381	2010.5
311.43613	1989
306.93625	2015.5
302.43417	2099.5
297.9299	1977.5
293.42346	2083
288.91272	2056.5
284.40186	2166.5
279.88672	2109.5
275.37146	2079.5
270.8519	2130.5
266.33014	2149
261.80826	2258
257.2821	2266.5
252.75371	2440.5
248.22101	2609
243.6882	3047
239.15317	3410.5
234.61592	3716
230.07434	3997
225.53265	3991
220.98663	3889.5
216.4384	3767
211.89003	3584.5
207.33734	3580.5
202.78241	3457
198.22523	3468.5
193.66585	3350.5
189.1042	3451
184.53822	3610
179.97211	3664.5
175.40376	3779
170.83104	3925
166.25821	3909.5
161.681	3964.5
157.10155	4150
152.51984	4228.5
147.93588	4270
143.34967	3621.5
138.7612	1607
134.17047	406
129.57748	99
124.98223	60.5
