# Supplementary material for: Transition across a sharp interface: Data from Raman and Brillouin imaging spectroscopy
Source: Data Brief. 2020 Oct 2;33:106368. doi: 10.1016/j.dib.2020.106368 (PMC7557971; doi:10.1016/j.dib.2020.106368)
Supplement: Supplementary file 1 [file mmc1.zip › PET_Glycerol20X_step05/Raman/petgly_20X_70PH_2s_05step_17_49_5.txt]

3813.9915	5012
3811.1724	4944.5
3808.3525	4918
3805.5327	4912.5
3802.7104	4900
3799.8872	4858
3797.063	4926
3794.2363	4908.5
3791.4099	4895
3788.5811	4847.5
3785.7524	4831.5
3782.9214	4926.5
3780.0894	4885
3777.2561	4875.5
3774.4219	4962.5
3771.5867	5023.5
3768.7502	5056
3765.9116	4978
3763.0715	4983.5
3760.2322	4967
3757.3901	4953.5
3754.5469	5064
3751.7029	5042.5
3748.8577	5043.5
3746.0098	4981.5
3743.1624	5076.5
3740.3125	5125.5
3737.4631	5133
3734.6111	5035.5
3731.7578	5035.5
3728.9038	5102
3726.0486	5140.5
3723.1921	5232
3720.3333	5173.5
3717.4749	5263.5
3714.6138	5209
3711.7517	5315
3708.8899	5147.5
3706.0256	5233.5
3703.1589	5349.5
3700.2927	5177
3697.425	5240
3694.5552	5352.5
3691.6853	5174.5
3688.8132	5281.5
3685.9399	5225
3683.0657	5256.5
3680.1902	5373
3677.3137	5343
3674.436	5241.5
3671.5559	5275
3668.676	5253
3665.7937	5222
3662.9102	5295
3660.0271	5390.5
3657.1416	5247.5
3654.2534	5346
3651.3655	5344
3648.4766	5233.5
3645.5852	5254
3642.6941	5297.5
3639.8005	5361.5
3636.9058	5407.5
3634.0098	5478.5
3631.1128	5396
3628.2148	5364.5
3625.3157	5350.5
3622.4141	5466.5
3619.5127	5499
3616.6086	5425.5
3613.7036	5427
3610.7976	5572
3607.8904	5653
3604.9819	5563
3602.0725	5577.5
3599.1604	5547
3596.2488	5570.5
3593.3345	5657.5
3590.4192	5742
3587.5042	5659.5
3584.5867	5576
3581.6665	5613
3578.7466	5700.5
3575.8257	5682
3572.9021	5699.5
3569.979	5568
3567.0532	5696.5
3564.1265	5744
3561.1985	5746
3558.2693	5695.5
3555.3391	5796.5
3552.4077	5728
3549.4753	5742.5
3546.5403	5692
3543.6042	5750.5
3540.6682	5849
3537.7297	5784.5
3534.7903	5757
3531.8496	5772.5
3528.9077	5715
3525.9634	5848
3523.0193	5884
3520.0728	5877.5
3517.125	5898
3514.1775	5895
3511.2273	5875
3508.2761	5916.5
3505.3237	5823.5
3502.3689	5992.5
3499.4143	5846.5
3496.457	6045
3493.5002	6012
3490.5408	6057.5
3487.5801	6037
3484.6182	6094
3481.6553	6053.5
3478.6914	6075.5
3475.7261	6062.5
3472.7583	6137.5
3469.7908	6137.5
3466.8208	6130.5
3463.8494	6170.5
3460.877	6130
3457.9036	6171.5
3454.9287	6133.5
3451.9529	6157
3448.9744	6342
3445.9963	6255.5
3443.0156	6319.5
3440.0337	6276.5
3437.052	6276.5
3434.0679	6068
3431.0823	6382.5
3428.0945	6395.5
3425.1067	6403
3422.1177	6347
3419.1262	6323
3416.1335	6307
3413.1414	6348.5
3410.1462	6247.5
3407.1501	6350
3404.1528	6348
3401.1528	6395
3398.1533	6406
3395.1523	6332.5
3392.1489	6460
3389.1443	6433
3386.1387	6400
3383.1331	6465.5
3380.1235	6363
3377.1143	6342.5
3374.1038	6428.5
3371.092	6549
3368.0779	6367.5
3365.0623	6505
3362.0471	6532
3359.0293	6534
3356.0103	6654.5
3352.9902	6581.5
3349.9688	6669
3346.9448	6708.5
3343.9211	6659.5
3340.8948	6672
3337.8687	6616.5
3334.8398	6621.5
3331.8098	6765
3328.7788	6688.5
3325.7466	6714
3322.7129	6572
3319.6768	6712.5
3316.6409	6716.5
3313.6025	6695
3310.5627	6644.5
3307.5232	6824
3304.4812	6751
3301.4377	6826
3298.3918	6806.5
3295.3462	6828
3292.2993	6782.5
3289.2498	6750.5
3286.2004	6920.5
3283.1484	6742
3280.0952	6829
3277.041	6892
3273.9854	6914
3270.9287	6840
3267.8706	6935
3264.8101	6972
3261.7495	6915
3258.6865	6998.5
3255.6223	6980
3252.5569	7057
3249.49	6985.5
3246.4221	6914
3243.353	6984
3240.2827	7021.5
3237.2097	7033
3234.137	7087.5
3231.0615	7161.5
3227.9849	7282
3224.907	7145.5
3221.8279	7268
3218.7476	7348.5
3215.666	7306.5
3212.5833	7344.5
3209.4978	7504.5
3206.4111	7443
3203.3247	7506
3200.2356	7526
3197.1453	7527
3194.0537	7414
3190.9609	7518.5
3187.8669	7529
3184.7703	7529
3181.6738	7557
3178.5745	7633
3175.4741	7666
3172.374	7573
3169.271	7646
3166.167	7655.5
3163.0601	7839
3159.9536	7914
3156.8457	7874
3153.7351	7743.5
3150.6248	7753.5
3147.5117	7701
3144.3975	7814.5
3141.282	7727
3138.1653	7865.5
3135.0474	7846.5
3131.9265	7860.5
3128.8062	8031
3125.6829	8017
3122.5598	8100.5
3119.4343	8033
3116.3074	8252
3113.1792	8345.5
3110.0496	8399
3106.9189	8558
3103.7869	8621
3100.6523	8808
3097.5178	8979.5
3094.3806	9087
3091.2422	9357
3088.1025	9905.5
3084.9614	10639.5
3081.8193	11216.5
3078.6758	12078
3075.531	12963
3072.3835	13955.5
3069.2363	14852.5
3066.0862	15527
3062.9348	16252.5
3059.7825	16666.5
3056.6287	17018.5
3053.4734	16997
3050.3171	16549
3047.1594	16098
3043.999	15128
3040.8389	14067
3037.676	13193
3034.5117	12242.5
3031.3464	11822
3028.1797	11187.5
3025.0115	10819
3021.8423	10434
3018.6716	10173
3015.4983	9877.5
3012.3252	9694.5
3009.1494	9802.5
3005.9722	9674.5
3002.7937	9906
2999.614	9961.5
2996.4329	9853
2993.2505	10085
2990.0669	9969
2986.8806	9880.5
2983.6943	9744.5
2980.5054	9977.5
2977.3152	9904.5
2974.1235	10150
2970.9309	10165
2967.7366	10048
2964.5413	10115.5
2961.3445	10098
2958.145	10291.5
2954.9458	10415.5
2951.7437	10569
2948.5403	10603.5
2945.3354	11010.5
2942.1294	11239.5
2938.9221	11414.5
2935.7136	11691
2932.5037	11993.5
2929.291	12170
2926.0786	12361.5
2922.8633	12712
2919.6465	12877.5
2916.4287	12935.5
2913.2092	12959.5
2909.9888	13101.5
2906.7668	12948
2903.5437	12925.5
2900.3179	12730.5
2897.092	12574.5
2893.8633	12220.5
2890.6333	11964
2887.4021	11757.5
2884.1697	11486
2880.9358	11280
2877.7004	11223
2874.4639	11178
2871.2246	11249.5
2867.9854	11293
2864.7434	11155.5
2861.5	11389
2858.2571	11227.5
2855.011	11496.5
2851.7637	11251.5
2848.5134	11086.5
2845.2637	10997
2842.0122	10857.5
2838.7581	10560
2835.5042	10401.5
2832.2476	10342
2828.9893	10221
2825.7297	10248.5
2822.469	10245
2819.2068	10250.5
2815.9419	10233
2812.677	10268.5
2809.4109	10269
2806.1418	10181.5
2802.8716	10005
2799.5999	10382.5
2796.3269	10253
2793.0525	10302.5
2789.7766	10063.5
2786.4998	10404.5
2783.2212	10377
2779.9399	10423.5
2776.6589	10382
2773.3748	10370.5
2770.0896	10305
2766.8027	10382.5
2763.5146	10489.5
2760.2253	10223.5
2756.9346	10406
2753.6409	10443
2750.3474	10544
2747.051	10541.5
2743.7549	10535.5
2740.4558	10605.5
2737.1555	10611.5
2733.8538	10652.5
2730.5505	10799.5
2727.2461	10659.5
2723.9402	10632.5
2720.6313	10797.5
2717.3228	10744
2714.0112	10769.5
2710.6982	10715.5
2707.384	10764
2704.0684	10781.5
2700.7515	10767.5
2697.4331	10721.5
2694.1133	10917.5
2690.7905	10658
2687.4683	10763.5
2684.1428	10805.5
2680.8176	10776.5
2677.4893	10794.5
2674.1599	10772.5
2670.8289	10760.5
2667.4966	10860.5
2664.1614	10773
2660.8262	10812
2657.4897	10881
2654.1504	10834
2650.8096	10945
2647.469	10922
2644.1255	11014.5
2640.7805	10915
2637.4341	10891
2634.085	10825
2630.7358	10868
2627.3853	11092
2624.0317	10965.5
2620.677	10969
2617.3223	11044.5
2613.9646	11102
2610.6057	10927
2607.2451	11051.5
2603.8833	10954
2600.5186	11075
2597.1538	11055
2593.7861	10985
2590.4187	10974.5
2587.0483	10955.5
2583.6765	11050.5
2580.3032	11024
2576.9287	10928
2573.5527	10950
2570.175	10960.5
2566.7964	10911
2563.4146	10844
2560.0327	10951.5
2556.6482	10794
2553.262	10880
2549.8745	10892.5
2546.4856	10824
2543.0952	10916.5
2539.7034	10791.5
2536.3103	10909
2532.9141	10808
2529.5181	10743
2526.1189	10925
2522.7185	10733.5
2519.3184	10940
2515.915	10887.5
2512.5103	10801.5
2509.1025	10802.5
2505.6948	10820.5
2502.2859	10796.5
2498.8738	10730.5
2495.4619	10854.5
2492.0471	10774
2488.6306	10719
2485.2129	10674
2481.7937	10756
2478.373	10657
2474.9509	10619
2471.5273	10671
2468.1008	10678.5
2464.6746	10734
2461.2451	10694
2457.8157	10719.5
2454.3833	10670.5
2450.9497	10717
2447.5144	10622.5
2444.0776	10622
2440.6379	10718.5
2437.1985	10475
2433.7573	10619.5
2430.3132	10558
2426.8679	10534
2423.4224	10462
2419.9741	10455
2416.5242	10484.5
2413.0728	10530.5
2409.6184	10409.5
2406.1641	10463
2402.7083	10449
2399.2495	10412
2395.791	10442
2392.3291	10404.5
2388.866	10272
2385.4014	10580
2381.9353	10513
2378.4675	10507.5
2374.9985	10386
2371.5281	10445
2368.0544	10398.5
2364.5811	10425.5
2361.1045	10248.5
2357.6262	10379.5
2354.1467	10287.5
2350.6658	10246
2347.1833	10293.5
2343.6995	10254
2340.2141	10175.5
2336.7256	10072.5
2333.2371	10209.5
2329.7456	10256.5
2326.2544	10226.5
2322.7598	10059.5
2319.2639	10172
2315.7664	10064.5
2312.2676	10063
2308.7671	10113
2305.2637	10163.5
2301.7603	10017.5
2298.2554	10121
2294.7473	9941
2291.2378	10035
2287.7268	9934.5
2284.2158	9939.5
2280.7002	9902
2277.1848	9974
2273.6677	9953.5
2270.1494	9913
2266.6277	9922.5
2263.1062	9764.5
2259.5815	9877
2256.0554	9732.5
2252.5293	9836
2249.0002	9774
2245.4695	9768
2241.9358	9869.5
2238.4021	9808
2234.8667	9689.5
2231.3284	9636
2227.7903	9713
2224.2488	9617.5
2220.7058	9707
2217.1631	9731.5
2213.6172	9552.5
2210.0698	9662.5
2206.519	9603.5
2202.9685	9492
2199.4165	9480.5
2195.8613	9442
2192.3062	9494
2188.748	9484.5
2185.1882	9429
2181.627	9421
2178.064	9424
2174.4995	9515.5
2170.9336	9504
2167.3662	9404.5
2163.7957	9434.5
2160.2251	9351
2156.6514	9509.5
2153.0779	9402.5
2149.501	9336
2145.9226	9330
2142.3428	9444
2138.7612	9414.5
2135.1768	9463
2131.5923	9366.5
2128.0061	9299
2124.417	9318.5
2120.8276	9320
2117.2354	9355.5
2113.6414	9299
2110.0459	9276
2106.449	9314
2102.8503	9254
2099.2502	9348.5
2095.6487	9264.5
2092.0437	9362
2088.439	9368.5
2084.8308	9378
2081.2212	9296
2077.6101	9491
2073.999	9469
2070.3831	9322
2066.7671	9433.5
2063.1497	9439.5
2059.5308	9413.5
2055.9084	9508
2052.2864	9447.5
2048.6609	9450.5
2045.0358	9493.5
2041.4072	9502.5
2037.7771	9561.5
2034.1454	9475.5
2030.5122	9481
2026.8756	9436.5
2023.2393	9478
2019.6012	9592.5
2015.96	9491.5
2012.3171	9573
2008.6744	9434
2005.0283	9631.5
2001.3807	9431
1997.7316	9477.5
1994.0808	9740
1990.4283	9709
1986.7727	9684.5
1983.1172	9587.5
1979.4584	9664.5
1975.7996	9584.5
1972.1376	9539
1968.4739	9528
1964.8087	9692.5
1961.1418	9703
1957.4734	9642
1953.8033	9797
1950.1317	9786.5
1946.4568	9648
1942.7819	9664.5
1939.1038	9758.5
1935.424	9832
1931.7426	9756
1928.0613	9724.5
1924.3767	9645
1920.6887	9643
1917.001	9727.5
1913.3115	9670.5
1909.6205	9619
1905.926	9623
1902.23	9686.5
1898.5342	9756.5
1894.8348	9676
1891.134	9751.5
1887.4315	9669.5
1883.7274	9721
1880.0216	9687
1876.3125	9761
1872.6035	9738.5
1868.8929	9741.5
1865.1788	9733
1861.4633	9738.5
1857.746	9658
1854.0288	9653
1850.3083	9649.5
1846.5862	9682
1842.8606	9692
1839.1353	9740
1835.4081	9639
1831.6776	9634.5
1827.9473	9631
1824.2136	9552.5
1820.4781	9630
1816.7411	9691.5
1813.0024	9710
1809.2621	9718
1805.5201	9498
1801.7765	9566
1798.0313	9618.5
1794.2826	9641.5
1790.5339	9590.5
1786.782	9506.5
1783.0283	9671
1779.2731	9607
1775.5161	9657.5
1771.7574	9583
1767.9972	9672
1764.2352	9523
1760.4716	9660
1756.7046	9519.5
1752.9376	9602
1749.1672	9583.5
1745.3951	9574
1741.6232	9653.5
1737.8478	9608.5
1734.0708	9601.5
1730.292	9509.5
1726.5099	9473
1722.7278	9504.5
1718.944	9587
1715.1567	9545.5
1711.3696	9402.5
1707.5791	9510.5
1703.7869	9443
1699.9929	9469.5
1696.1973	9514.5
1692.3999	9418
1688.601	9531
1684.8003	9374
1680.9961	9359.5
1677.192	9418
1673.3845	9540.5
1669.577	9440
1665.7661	9448.5
1661.9535	9487.5
1658.1392	9454.5
1654.3231	9431
1650.5054	9515.5
1646.6859	9304
1642.8647	9409.5
1639.0402	9614
1635.2156	9670.5
1631.3876	9806.5
1627.5579	10108
1623.7281	11013.5
1619.895	11893.5
1616.0601	12232
1612.2235	12236
1608.3834	12156
1604.5433	11573.5
1600.7017	11301.5
1596.8563	10520.5
1593.0111	10332
1589.1625	10123.5
1585.312	9926.5
1581.4598	9405.5
1577.606	9339
1573.7504	9155.5
1569.8931	9213.5
1566.0341	9235
1562.1732	9124.5
1558.3088	8904.5
1554.4447	9086.5
1550.5769	9048.5
1546.7091	9111
1542.8379	8923
1538.9648	8975
1535.0901	8953
1531.2136	8979
1527.3353	8897.5
1523.4536	8952.5
1519.5719	8822.5
1515.6866	8941.5
1511.8014	8849.5
1507.9126	8738.5
1504.0239	8868
1500.1316	8685
1496.2375	8564.5
1492.3418	8674.5
1488.4442	8679
1484.5431	8750
1480.6421	8519
1476.7393	8759
1472.8329	8832
1468.9265	9184.5
1465.0166	9255
1461.1049	9311.5
1457.1914	9239.5
1453.2762	9205.5
1449.3593	8967
1445.4404	8685
1441.5199	8540.5
1437.5957	8353.5
1433.6716	8339.5
1429.744	8293
1425.8163	8218
1421.8851	8181
1417.952	8107.5
1414.0172	8271.5
1410.0807	8231
1406.1422	8172.5
1402.202	8241
1398.2601	8194.5
1394.3146	8205.5
1390.369	8189
1386.4198	8151
1382.4707	8403.5
1378.5179	8187
1374.5635	8054.5
1370.6071	8149
1366.6489	8249.5
1362.689	8215.5
1358.7273	8109.5
1354.7638	8361
1350.7965	8433.5
1346.8293	8301.5
1342.8586	8560.5
1338.886	8468.5
1334.9135	8437.5
1330.9371	8435.5
1326.9591	8312.5
1322.9792	8199
1318.9976	8071
1315.0122	7954.5
1311.027	7962.5
1307.0398	7850
1303.049	7663
1299.0582	7573.5
1295.0638	7571
1291.0675	7559
1287.0695	7579.5
1283.0695	7476.5
1279.0677	7294.5
1275.0641	7356
1271.0587	7396.5
1267.0515	7254.5
1263.0405	7370
1259.0295	7435
1255.015	7323.5
1250.9985	7392
1246.9802	7385
1242.9619	7370
1238.9399	7428
1234.9161	7567.5
1230.8885	7814.5
1226.861	8108
1222.8317	8256.5
1218.7986	8728
1214.7655	9095.5
1210.7286	9517
1206.6899	9442
1202.6514	9367
1198.609	9386
1194.5647	8968.5
1190.5187	8647.5
1186.4707	8148.5
1182.4189	7573
1178.3673	7439
1174.3137	7403
1170.2565	7712.5
1166.1973	7655
1162.1382	7387
1158.0752	7117
1154.0105	6610.5
1149.9438	6271
1145.8752	6177.5
1141.8048	6077.5
1137.7307	6199
1133.6565	5994
1129.5804	6028.5
1125.5006	5929.5
1121.4208	6095.5
1117.3372	6129
1113.2517	6175.5
1109.1643	6290
1105.0751	6209.5
1100.9839	6365.5
1096.8907	6242.5
1092.7959	6106.5
1088.6971	6103.5
1084.5984	6113.5
1080.4958	6130.5
1076.3932	6081
1072.2869	6079
1068.1786	5916.5
1064.0685	5843.5
1059.9564	6131
1055.8424	6251.5
1051.7266	6928
1047.6088	8181
1043.489	8796.5
1039.3655	8733
1035.2419	8021.5
1031.1145	6846.5
1026.9852	6181.5
1022.856	7228
1018.7228	11958.5
1014.5877	15406.5
1010.4507	15886
1006.3118	15575.5
1002.1691	10588
998.02631	7049
993.88159	5914
989.73303	5429
985.58447	5130.5
981.43201	4933.5
977.27765	4961
973.12134	4920.5
968.96313	4827
964.80292	4789
960.64081	4638.5
956.47675	4589
952.31073	4546
948.14081	4496
943.97089	4486.5
939.79706	4418
935.62329	4362.5
931.44556	4403.5
927.26587	4479
923.08429	4524
918.9007	4635
914.71515	4550
910.52765	4541.5
906.3382	4532
902.14484	4408.5
897.95142	4282
893.75409	4252.5
889.55676	4224.5
885.35553	4177
881.15234	4144
876.94714	4159.5
872.73993	4121
868.53082	4154
864.3197	4329
860.10657	4162
855.89148	4102.5
851.67249	4141.5
847.45343	4145
843.23041	4082.5
839.00739	3916
834.78046	3886
830.55145	3839.5
826.3205	3959.5
822.08759	4038
817.8526	4214.5
813.61566	4500
809.37476	4919.5
805.13385	5036.5
800.89093	4938.5
796.64398	4705
792.39508	4378
788.14612	4192.5
783.89319	4106
779.63824	4069
775.38129	3983
771.12231	4084.5
766.86133	4096
762.59833	3992.5
758.33136	3970.5
754.06433	3764
749.79327	3707
745.52222	3496.5
741.24713	3406
736.97003	3269
732.69092	3212.5
728.40973	3075
724.12653	3105
719.84131	3101.5
715.55408	3036.5
711.26477	3039
706.97144	3150.5
702.6781	3039.5
698.38068	3017.5
694.08325	2905
689.78174	2920
685.47821	2946
681.17267	2812.5
676.86499	2899.5
672.55536	2890
668.24359	2898.5
663.92987	2894
659.61401	2885
655.29413	2714.5
650.97418	2846
646.65015	2873
642.32611	2917
637.99799	3298
633.66779	3978
629.33551	4071
625.00122	3935
620.66479	3247.5
616.32635	2835
611.98578	2733
607.64117	2706
603.29645	2705.5
598.94769	2724.5
594.59882	2708.5
590.24591	2719.5
585.89087	2724.5
581.53375	2666.5
577.17657	2691
572.81531	2660
568.44989	2737.5
564.08441	2704
559.71686	2659
555.34723	2631
550.97345	2647
546.59961	2643.5
542.22168	2705
537.84161	2598
533.46143	2483
529.07721	2516
524.6908	2495.5
520.30231	2439
515.91174	2387
511.51697	2250.5
507.12216	2354.5
502.72522	2401.5
498.32413	2405.5
493.92297	2332
489.51764	2304
485.1102	2336
480.70267	2325.5
476.29099	2370.5
471.87717	2249
467.46121	2286
463.04312	2294
458.62088	2309.5
454.19855	2332
449.77405	2261.5
445.3454	2297
440.91666	2410
436.4837	2470.5
432.04865	2456
427.61142	2365.5
423.1741	2573
418.73257	2620
414.28891	2679
409.84103	2575.5
405.39307	2499.5
400.94296	2483
396.49069	2394.5
392.03421	2413.5
387.57761	2351.5
383.11679	2289.5
378.65381	2174.5
374.18869	2150
369.72137	2081.5
365.25397	2086.5
360.78027	2124.5
356.30646	2169
351.83047	2103.5
347.35233	2133.5
342.8699	2133
338.38739	2093
333.90063	2066
329.41376	2125.5
324.92264	2108.5
320.42932	2021
315.93381	2014.5
311.43613	1963.5
306.93625	1948.5
302.43417	1947
297.9299	1988
293.42346	2062
288.91272	2156.5
284.40186	2182
279.88672	2119
275.37146	2146.5
270.8519	2133
266.33014	2181
261.80826	2091.5
257.2821	2241.5
252.75371	2425
248.22101	2593
243.6882	3019
239.15317	3420.5
234.61592	3670.5
230.07434	4057.5
225.53265	4023.5
220.98663	3996
216.4384	3814
211.89003	3705
207.33734	3554.5
202.78241	3460.5
198.22523	3400.5
193.66585	3410.5
189.1042	3482.5
184.53822	3535
179.97211	3706
175.40376	3756
170.83104	3892
166.25821	4099
161.681	3992
157.10155	4081.5
152.51984	4337
147.93588	4386.5
143.34967	3639.5
138.7612	1655.5
134.17047	391.5
129.57748	81.5
124.98223	68
