# Supplementary material for: Transition across a sharp interface: Data from Raman and Brillouin imaging spectroscopy
Source: Data Brief. 2020 Oct 2;33:106368. doi: 10.1016/j.dib.2020.106368 (PMC7557971; doi:10.1016/j.dib.2020.106368)
Supplement: Supplementary file 1 [file mmc1.zip › PET_Glycerol20X_step05/Raman/petgly_20X_70PH_2s_05step_17_49_6.txt]

3813.9915	4958
3811.1724	4884.5
3808.3525	4892
3805.5327	4996.5
3802.7104	4896.5
3799.8872	4930
3797.063	4970
3794.2363	4927.5
3791.4099	4993
3788.5811	4921
3785.7524	4920
3782.9214	5023.5
3780.0894	4981.5
3777.2561	4905
3774.4219	5015
3771.5867	5003.5
3768.7502	5035.5
3765.9116	5107.5
3763.0715	5009
3760.2322	5126
3757.3901	5057.5
3754.5469	5026.5
3751.7029	5040.5
3748.8577	5173
3746.0098	5084.5
3743.1624	5034.5
3740.3125	5079
3737.4631	5211
3734.6111	5203.5
3731.7578	5155
3728.9038	5092
3726.0486	5148
3723.1921	5246.5
3720.3333	5187.5
3717.4749	5265.5
3714.6138	5230
3711.7517	5245.5
3708.8899	5243
3706.0256	5217.5
3703.1589	5225.5
3700.2927	5241.5
3697.425	5372.5
3694.5552	5336
3691.6853	5320.5
3688.8132	5303.5
3685.9399	5310.5
3683.0657	5340
3680.1902	5240
3677.3137	5379
3674.436	5373.5
3671.5559	5319
3668.676	5299
3665.7937	5478
3662.9102	5404.5
3660.0271	5311.5
3657.1416	5355.5
3654.2534	5412.5
3651.3655	5353.5
3648.4766	5489
3645.5852	5459.5
3642.6941	5486.5
3639.8005	5357
3636.9058	5461.5
3634.0098	5444
3631.1128	5411.5
3628.2148	5393
3625.3157	5455
3622.4141	5464.5
3619.5127	5504.5
3616.6086	5555.5
3613.7036	5495.5
3610.7976	5513.5
3607.8904	5480
3604.9819	5527
3602.0725	5628.5
3599.1604	5667.5
3596.2488	5720.5
3593.3345	5748.5
3590.4192	5730
3587.5042	5676
3584.5867	5639.5
3581.6665	5736
3578.7466	5695
3575.8257	5753
3572.9021	5863
3569.979	5689.5
3567.0532	5741.5
3564.1265	5788.5
3561.1985	5744
3558.2693	5814
3555.3391	5735.5
3552.4077	5826.5
3549.4753	5868
3546.5403	5986
3543.6042	5868.5
3540.6682	5755.5
3537.7297	5845
3534.7903	5842.5
3531.8496	5822.5
3528.9077	5860
3525.9634	5731.5
3523.0193	5920.5
3520.0728	5870
3517.125	5881
3514.1775	5890
3511.2273	5931.5
3508.2761	5916
3505.3237	5992.5
3502.3689	5981.5
3499.4143	6102.5
3496.457	5907.5
3493.5002	6050.5
3490.5408	6122
3487.5801	6076.5
3484.6182	6061
3481.6553	6110.5
3478.6914	6258
3475.7261	6246.5
3472.7583	6154
3469.7908	6169
3466.8208	6181
3463.8494	6310
3460.877	6387
3457.9036	6352
3454.9287	6265
3451.9529	6280.5
3448.9744	6445.5
3445.9963	6262.5
3443.0156	6296
3440.0337	6329.5
3437.052	6351
3434.0679	6357.5
3431.0823	6430
3428.0945	6394
3425.1067	6363.5
3422.1177	6265
3419.1262	6372.5
3416.1335	6343.5
3413.1414	6306.5
3410.1462	6432.5
3407.1501	6468.5
3404.1528	6464
3401.1528	6433.5
3398.1533	6435
3395.1523	6499
3392.1489	6404
3389.1443	6504
3386.1387	6387.5
3383.1331	6559.5
3380.1235	6495.5
3377.1143	6512.5
3374.1038	6506
3371.092	6572.5
3368.0779	6587.5
3365.0623	6650.5
3362.0471	6586
3359.0293	6651
3356.0103	6752
3352.9902	6691.5
3349.9688	6667
3346.9448	6689.5
3343.9211	6783
3340.8948	6749
3337.8687	6948.5
3334.8398	6647
3331.8098	6729.5
3328.7788	6682
3325.7466	6762.5
3322.7129	6768
3319.6768	6746.5
3316.6409	6740.5
3313.6025	6923.5
3310.5627	6878
3307.5232	6787.5
3304.4812	6791
3301.4377	6767
3298.3918	6814.5
3295.3462	6933.5
3292.2993	6813.5
3289.2498	6796.5
3286.2004	6980.5
3283.1484	6953
3280.0952	6909.5
3277.041	6861.5
3273.9854	6857
3270.9287	7020
3267.8706	6923
3264.8101	6946.5
3261.7495	6841.5
3258.6865	6915.5
3255.6223	6990.5
3252.5569	7025.5
3249.49	7009
3246.4221	7042.5
3243.353	7015.5
3240.2827	7085
3237.2097	7202.5
3234.137	7168
3231.0615	7190
3227.9849	7178.5
3224.907	7268.5
3221.8279	7381
3218.7476	7432
3215.666	7399.5
3212.5833	7497
3209.4978	7420
3206.4111	7535
3203.3247	7536.5
3200.2356	7418.5
3197.1453	7461.5
3194.0537	7562.5
3190.9609	7670.5
3187.8669	7546
3184.7703	7517
3181.6738	7641.5
3178.5745	7658
3175.4741	7719
3172.374	7843
3169.271	7804
3166.167	7817.5
3163.0601	7654
3159.9536	7827
3156.8457	7790.5
3153.7351	7826
3150.6248	7859.5
3147.5117	8013
3144.3975	7871
3141.282	7859
3138.1653	7846.5
3135.0474	7937.5
3131.9265	7947.5
3128.8062	7996.5
3125.6829	8094
3122.5598	8199
3119.4343	8121.5
3116.3074	8410.5
3113.1792	8399
3110.0496	8361
3106.9189	8547
3103.7869	8674.5
3100.6523	8789
3097.5178	9089.5
3094.3806	9264
3091.2422	9502
3088.1025	9911
3084.9614	10451
3081.8193	11391.5
3078.6758	12013.5
3075.531	13108
3072.3835	14009.5
3069.2363	15049.5
3066.0862	15708.5
3062.9348	16357.5
3059.7825	16936
3056.6287	17023.5
3053.4734	17175.5
3050.3171	16914
3047.1594	16278.5
3043.999	15113
3040.8389	14147.5
3037.676	13108.5
3034.5117	12443.5
3031.3464	11907
3028.1797	11413.5
3025.0115	11003.5
3021.8423	10668
3018.6716	10262.5
3015.4983	10026
3012.3252	9751.5
3009.1494	9798.5
3005.9722	9840
3002.7937	9885
2999.614	9860
2996.4329	10056.5
2993.2505	9985
2990.0669	10033.5
2986.8806	9936
2983.6943	9977
2980.5054	10045
2977.3152	10116
2974.1235	10258.5
2970.9309	10206.5
2967.7366	10184
2964.5413	10280.5
2961.3445	10277.5
2958.145	10363
2954.9458	10522
2951.7437	10436
2948.5403	10717
2945.3354	10971.5
2942.1294	11191.5
2938.9221	11465
2935.7136	11641
2932.5037	11929.5
2929.291	12378.5
2926.0786	12565.5
2922.8633	12709
2919.6465	12885.5
2916.4287	12845.5
2913.2092	13121
2909.9888	13260.5
2906.7668	13081
2903.5437	13060.5
2900.3179	12859.5
2897.092	12655
2893.8633	12410
2890.6333	12142
2887.4021	11858
2884.1697	11660.5
2880.9358	11417.5
2877.7004	11187
2874.4639	11217.5
2871.2246	11081.5
2867.9854	11307
2864.7434	11354.5
2861.5	11426
2858.2571	11372.5
2855.011	11432.5
2851.7637	11353.5
2848.5134	11229
2845.2637	11087
2842.0122	11009
2838.7581	10604
2835.5042	10507.5
2832.2476	10338.5
2828.9893	10299
2825.7297	10349
2822.469	10234.5
2819.2068	10338.5
2815.9419	10266
2812.677	10330.5
2809.4109	10228.5
2806.1418	10342
2802.8716	10279
2799.5999	10354
2796.3269	10233
2793.0525	10368
2789.7766	10469.5
2786.4998	10499.5
2783.2212	10275
2779.9399	10499.5
2776.6589	10435.5
2773.3748	10526.5
2770.0896	10541.5
2766.8027	10554
2763.5146	10503.5
2760.2253	10516.5
2756.9346	10462
2753.6409	10302.5
2750.3474	10462
2747.051	10539.5
2743.7549	10578
2740.4558	10625
2737.1555	10597
2733.8538	10657
2730.5505	10825.5
2727.2461	10758.5
2723.9402	10738
2720.6313	10718
2717.3228	10667.5
2714.0112	10726.5
2710.6982	10806
2707.384	10799
2704.0684	10813
2700.7515	10788.5
2697.4331	10876
2694.1133	10817.5
2690.7905	10871
2687.4683	10766
2684.1428	10853
2680.8176	10785
2677.4893	10748.5
2674.1599	10737.5
2670.8289	10869.5
2667.4966	10996
2664.1614	10913.5
2660.8262	10884
2657.4897	10813.5
2654.1504	10956.5
2650.8096	10908
2647.469	10815.5
2644.1255	10862
2640.7805	10972.5
2637.4341	11121
2634.085	10997.5
2630.7358	10982.5
2627.3853	11065.5
2624.0317	11016
2620.677	11161.5
2617.3223	11121.5
2613.9646	11219
2610.6057	11211.5
2607.2451	11133
2603.8833	11073.5
2600.5186	11181.5
2597.1538	10960.5
2593.7861	11002.5
2590.4187	10898
2587.0483	11089.5
2583.6765	11037.5
2580.3032	11132
2576.9287	11007
2573.5527	11020
2570.175	10969.5
2566.7964	10889.5
2563.4146	10834.5
2560.0327	10888.5
2556.6482	11002
2553.262	10824.5
2549.8745	10817.5
2546.4856	10904
2543.0952	10900
2539.7034	10936
2536.3103	10965
2532.9141	11023.5
2529.5181	10808.5
2526.1189	10791
2522.7185	10904.5
2519.3184	10789
2515.915	10933.5
2512.5103	10818
2509.1025	10755
2505.6948	10829
2502.2859	10724.5
2498.8738	11009.5
2495.4619	10828.5
2492.0471	10846.5
2488.6306	10874.5
2485.2129	10854
2481.7937	10833.5
2478.373	10925
2474.9509	10731
2471.5273	10759
2468.1008	10794.5
2464.6746	10890.5
2461.2451	10692
2457.8157	10735.5
2454.3833	10663.5
2450.9497	10777
2447.5144	10744
2444.0776	10655.5
2440.6379	10529.5
2437.1985	10569.5
2433.7573	10617
2430.3132	10630.5
2426.8679	10629.5
2423.4224	10454.5
2419.9741	10489.5
2416.5242	10519
2413.0728	10521
2409.6184	10475.5
2406.1641	10490
2402.7083	10564.5
2399.2495	10658
2395.791	10554.5
2392.3291	10562.5
2388.866	10381.5
2385.4014	10448
2381.9353	10452
2378.4675	10519
2374.9985	10514
2371.5281	10466.5
2368.0544	10480
2364.5811	10391.5
2361.1045	10260.5
2357.6262	10359.5
2354.1467	10385
2350.6658	10314
2347.1833	10364.5
2343.6995	10242
2340.2141	10267.5
2336.7256	10319.5
2333.2371	10158
2329.7456	10212
2326.2544	10261.5
2322.7598	10121.5
2319.2639	10181.5
2315.7664	10089
2312.2676	10169.5
2308.7671	10114.5
2305.2637	10211.5
2301.7603	9990.5
2298.2554	10263
2294.7473	9945.5
2291.2378	10072
2287.7268	9982.5
2284.2158	10060
2280.7002	9985.5
2277.1848	9988.5
2273.6677	9882.5
2270.1494	9974
2266.6277	9828
2263.1062	9789.5
2259.5815	9983
2256.0554	10015
2252.5293	9904.5
2249.0002	9803
2245.4695	9781.5
2241.9358	9888.5
2238.4021	9727.5
2234.8667	9789
2231.3284	9767
2227.7903	9711.5
2224.2488	9598
2220.7058	9715.5
2217.1631	9589
2213.6172	9599.5
2210.0698	9667.5
2206.519	9561.5
2202.9685	9624.5
2199.4165	9474
2195.8613	9458.5
2192.3062	9394.5
2188.748	9522.5
2185.1882	9465
2181.627	9460
2178.064	9558
2174.4995	9487
2170.9336	9497
2167.3662	9450.5
2163.7957	9464
2160.2251	9457.5
2156.6514	9381.5
2153.0779	9535.5
2149.501	9342
2145.9226	9554
2142.3428	9386.5
2138.7612	9491.5
2135.1768	9348.5
2131.5923	9356
2128.0061	9257.5
2124.417	9353
2120.8276	9459.5
2117.2354	9456
2113.6414	9323
2110.0459	9368.5
2106.449	9331.5
2102.8503	9340.5
2099.2502	9289.5
2095.6487	9383
2092.0437	9398
2088.439	9513.5
2084.8308	9588
2081.2212	9454.5
2077.6101	9399
2073.999	9299.5
2070.3831	9443.5
2066.7671	9510.5
2063.1497	9576
2059.5308	9515.5
2055.9084	9405.5
2052.2864	9398.5
2048.6609	9464
2045.0358	9613.5
2041.4072	9569.5
2037.7771	9526.5
2034.1454	9429
2030.5122	9557
2026.8756	9598.5
2023.2393	9578.5
2019.6012	9647
2015.96	9571.5
2012.3171	9507.5
2008.6744	9622
2005.0283	9550
2001.3807	9593.5
1997.7316	9618.5
1994.0808	9754.5
1990.4283	9530
1986.7727	9615.5
1983.1172	9716.5
1979.4584	9590
1975.7996	9667
1972.1376	9729.5
1968.4739	9741.5
1964.8087	9844
1961.1418	9827
1957.4734	9668.5
1953.8033	9718.5
1950.1317	9738.5
1946.4568	9728
1942.7819	9783.5
1939.1038	9775
1935.424	9670
1931.7426	9822
1928.0613	9612
1924.3767	9662.5
1920.6887	9811
1917.001	9768.5
1913.3115	9757.5
1909.6205	9766.5
1905.926	9767
1902.23	9619
1898.5342	9645
1894.8348	9786.5
1891.134	9668
1887.4315	9707.5
1883.7274	9694
1880.0216	9764.5
1876.3125	9718
1872.6035	9764.5
1868.8929	9763.5
1865.1788	9716.5
1861.4633	9813
1857.746	9704.5
1854.0288	9665
1850.3083	9698.5
1846.5862	9810
1842.8606	9679.5
1839.1353	9748
1835.4081	9587.5
1831.6776	9809
1827.9473	9812.5
1824.2136	9829.5
1820.4781	9799.5
1816.7411	9719.5
1813.0024	9669.5
1809.2621	9708
1805.5201	9570.5
1801.7765	9613.5
1798.0313	9603.5
1794.2826	9708.5
1790.5339	9601.5
1786.782	9628
1783.0283	9593.5
1779.2731	9493.5
1775.5161	9681
1771.7574	9611.5
1767.9972	9693.5
1764.2352	9741.5
1760.4716	9486.5
1756.7046	9643.5
1752.9376	9624.5
1749.1672	9510.5
1745.3951	9617.5
1741.6232	9568
1737.8478	9592.5
1734.0708	9737
1730.292	9638
1726.5099	9458.5
1722.7278	9581
1718.944	9484
1715.1567	9406.5
1711.3696	9490
1707.5791	9523
1703.7869	9522.5
1699.9929	9646
1696.1973	9510
1692.3999	9408
1688.601	9504
1684.8003	9497
1680.9961	9500.5
1677.192	9519
1673.3845	9414
1669.577	9551
1665.7661	9489
1661.9535	9528
1658.1392	9642.5
1654.3231	9504
1650.5054	9426.5
1646.6859	9487
1642.8647	9506
1639.0402	9695
1635.2156	9507
1631.3876	9806
1627.5579	10236
1623.7281	11106
1619.895	11957
1616.0601	12247
1612.2235	12300
1608.3834	12550.5
1604.5433	11895
1600.7017	11048
1596.8563	10638.5
1593.0111	10180
1589.1625	10224
1585.312	9815.5
1581.4598	9511
1577.606	9305
1573.7504	9223.5
1569.8931	9116
1566.0341	9032.5
1562.1732	9012.5
1558.3088	9079
1554.4447	9090.5
1550.5769	9049
1546.7091	8841
1542.8379	8958
1538.9648	9108
1535.0901	8968
1531.2136	8920
1527.3353	9021
1523.4536	8990.5
1519.5719	8947
1515.6866	8809
1511.8014	8825
1507.9126	8822
1504.0239	8865
1500.1316	8812
1496.2375	8686
1492.3418	8644
1488.4442	8632
1484.5431	8668
1480.6421	8712.5
1476.7393	8727
1472.8329	8912
1468.9265	9072
1465.0166	9310.5
1461.1049	9451
1457.1914	9327.5
1453.2762	9190
1449.3593	9014
1445.4404	8745
1441.5199	8630
1437.5957	8546.5
1433.6716	8310
1429.744	8531
1425.8163	8468.5
1421.8851	8402
1417.952	8167
1414.0172	8228
1410.0807	8291
1406.1422	8218
1402.202	8219
1398.2601	8137
1394.3146	8222.5
1390.369	8290
1386.4198	8151
1382.4707	8274.5
1378.5179	8165.5
1374.5635	8240
1370.6071	8287.5
1366.6489	8136.5
1362.689	8332
1358.7273	8152.5
1354.7638	8287
1350.7965	8358.5
1346.8293	8512
1342.8586	8604
1338.886	8626
1334.9135	8577
1330.9371	8529
1326.9591	8247.5
1322.9792	8196
1318.9976	8128
1315.0122	7998
1311.027	8009
1307.0398	7926.5
1303.049	7902
1299.0582	7605
1295.0638	7611
1291.0675	7546.5
1287.0695	7486
1283.0695	7561
1279.0677	7500
1275.0641	7463
1271.0587	7388
1267.0515	7416.5
1263.0405	7438.5
1259.0295	7325.5
1255.015	7354
1250.9985	7376.5
1246.9802	7394
1242.9619	7592
1238.9399	7523.5
1234.9161	7638
1230.8885	7666
1226.861	7959.5
1222.8317	8362
1218.7986	8836.5
1214.7655	9171
1210.7286	9593
1206.6899	9528.5
1202.6514	9396.5
1198.609	9224
1194.5647	8981
1190.5187	8605.5
1186.4707	8294
1182.4189	7580
1178.3673	7315.5
1174.3137	7584.5
1170.2565	7812.5
1166.1973	7666.5
1162.1382	7423
1158.0752	7200.5
1154.0105	6735
1149.9438	6450
1145.8752	6263
1141.8048	6103
1137.7307	5967
1133.6565	5971
1129.5804	6030.5
1125.5006	6081.5
1121.4208	6148
1117.3372	6152
1113.2517	6266.5
1109.1643	6170
1105.0751	6167.5
1100.9839	6159
1096.8907	6099
1092.7959	6168
1088.6971	6095
1084.5984	6153.5
1080.4958	6130.5
1076.3932	5969
1072.2869	6000.5
1068.1786	5995
1064.0685	6028.5
1059.9564	5904
1055.8424	6275.5
1051.7266	7207
1047.6088	8206
1043.489	8971
1039.3655	8748.5
1035.2419	8175.5
1031.1145	6908
1026.9852	6170.5
1022.856	7435
1018.7228	12079
1014.5877	15281.5
1010.4507	15879.5
1006.3118	15700
1002.1691	10862.5
998.02631	6989
993.88159	5969.5
989.73303	5523.5
985.58447	5159
981.43201	4952
977.27765	4882.5
973.12134	4797.5
968.96313	4795.5
964.80292	4743.5
960.64081	4702.5
956.47675	4549
952.31073	4615.5
948.14081	4526.5
943.97089	4510.5
939.79706	4488
935.62329	4444
931.44556	4426.5
927.26587	4444
923.08429	4613
918.9007	4538.5
914.71515	4548
910.52765	4483
906.3382	4410.5
902.14484	4319.5
897.95142	4350
893.75409	4243
889.55676	4200.5
885.35553	4248
881.15234	4070.5
876.94714	4114.5
872.73993	4192
868.53082	3979
864.3197	4085.5
860.10657	4167
855.89148	4182
851.67249	4150.5
847.45343	4184.5
843.23041	3944.5
839.00739	3944
834.78046	3853
830.55145	3814
826.3205	4025
822.08759	4125
817.8526	4385
813.61566	4573
809.37476	4825.5
805.13385	4954
800.89093	4966.5
796.64398	4825
792.39508	4433
788.14612	4168.5
783.89319	4027
779.63824	4033
775.38129	4099.5
771.12231	4084
766.86133	4070
762.59833	4020
758.33136	3848
754.06433	3802.5
749.79327	3642.5
745.52222	3524.5
741.24713	3446.5
736.97003	3301.5
732.69092	3228
728.40973	3047
724.12653	3012
719.84131	3041
715.55408	3140.5
711.26477	3108
706.97144	2972.5
702.6781	2940.5
698.38068	2978
694.08325	2973
689.78174	2855
685.47821	2881
681.17267	2849
676.86499	2874
672.55536	2812
668.24359	2774.5
663.92987	2685
659.61401	2809.5
655.29413	2867.5
650.97418	2885.5
646.65015	2925
642.32611	2989
637.99799	3196.5
633.66779	4013.5
629.33551	4014.5
625.00122	3870
620.66479	3255.5
616.32635	2811
611.98578	2718.5
607.64117	2659
603.29645	2639
598.94769	2622.5
594.59882	2587.5
590.24591	2644
585.89087	2699
581.53375	2686
577.17657	2676
572.81531	2677.5
568.44989	2616
564.08441	2622.5
559.71686	2610
555.34723	2667.5
550.97345	2663.5
546.59961	2622.5
542.22168	2665
537.84161	2527.5
533.46143	2525.5
529.07721	2494.5
524.6908	2407
520.30231	2485.5
515.91174	2436.5
511.51697	2419.5
507.12216	2375
502.72522	2317
498.32413	2309.5
493.92297	2332
489.51764	2337.5
485.1102	2289.5
480.70267	2313
476.29099	2282.5
471.87717	2273
467.46121	2313.5
463.04312	2264.5
458.62088	2330.5
454.19855	2424
449.77405	2447.5
445.3454	2334.5
440.91666	2346
436.4837	2407
432.04865	2469.5
427.61142	2485.5
423.1741	2479
418.73257	2554
414.28891	2673.5
409.84103	2712.5
405.39307	2546.5
400.94296	2437
396.49069	2482
392.03421	2465.5
387.57761	2346
383.11679	2236
378.65381	2218
374.18869	2142.5
369.72137	2200.5
365.25397	2166
360.78027	2079.5
356.30646	2038.5
351.83047	2164
347.35233	2164
342.8699	2139
338.38739	2128.5
333.90063	2102
329.41376	2091.5
324.92264	2013
320.42932	2017.5
315.93381	2029
311.43613	1944.5
306.93625	2074.5
302.43417	2073.5
297.9299	2081.5
293.42346	2088
288.91272	2092
284.40186	2079
279.88672	2132.5
275.37146	2158.5
270.8519	2127.5
266.33014	2243
261.80826	2308
257.2821	2272
252.75371	2399
248.22101	2599.5
243.6882	3095.5
239.15317	3403.5
234.61592	3835
230.07434	4044.5
225.53265	4069.5
220.98663	3966.5
216.4384	3783.5
211.89003	3713.5
207.33734	3518
202.78241	3541.5
198.22523	3540
193.66585	3487.5
189.1042	3543.5
184.53822	3615.5
179.97211	3709.5
175.40376	3816.5
170.83104	3987.5
166.25821	4077.5
161.681	4069.5
157.10155	4219.5
152.51984	4343
147.93588	4384.5
143.34967	3639.5
138.7612	1656.5
134.17047	412.5
129.57748	84
124.98223	74
