# Supplementary material for: Transition across a sharp interface: Data from Raman and Brillouin imaging spectroscopy
Source: Data Brief. 2020 Oct 2;33:106368. doi: 10.1016/j.dib.2020.106368 (PMC7557971; doi:10.1016/j.dib.2020.106368)
Supplement: Supplementary file 1 [file mmc1.zip › PET_Glycerol20X_step05/Raman/petgly_20X_70PH_2s_05step_17_49_7.txt]

3813.9915	5070.5
3811.1724	4911.5
3808.3525	5007.5
3805.5327	4969
3802.7104	4981
3799.8872	5047
3797.063	4946.5
3794.2363	4929.5
3791.4099	4933.5
3788.5811	4951
3785.7524	4928
3782.9214	4937
3780.0894	4954.5
3777.2561	5074.5
3774.4219	4983
3771.5867	4931
3768.7502	4990
3765.9116	5097
3763.0715	5051
3760.2322	5082
3757.3901	5155.5
3754.5469	5067
3751.7029	5035.5
3748.8577	5195.5
3746.0098	5070
3743.1624	5189.5
3740.3125	5143.5
3737.4631	5233.5
3734.6111	5157.5
3731.7578	5231.5
3728.9038	5281.5
3726.0486	5190.5
3723.1921	5217.5
3720.3333	5233.5
3717.4749	5222.5
3714.6138	5302.5
3711.7517	5321
3708.8899	5391.5
3706.0256	5248.5
3703.1589	5383
3700.2927	5417
3697.425	5403
3694.5552	5332.5
3691.6853	5343
3688.8132	5333.5
3685.9399	5354
3683.0657	5352
3680.1902	5302
3677.3137	5335
3674.436	5442.5
3671.5559	5426
3668.676	5421
3665.7937	5404
3662.9102	5451
3660.0271	5362
3657.1416	5411
3654.2534	5341
3651.3655	5412
3648.4766	5449.5
3645.5852	5409
3642.6941	5293
3639.8005	5489
3636.9058	5503.5
3634.0098	5494.5
3631.1128	5443.5
3628.2148	5559
3625.3157	5419.5
3622.4141	5488.5
3619.5127	5516
3616.6086	5563.5
3613.7036	5458
3610.7976	5478.5
3607.8904	5529
3604.9819	5605
3602.0725	5666.5
3599.1604	5678
3596.2488	5632
3593.3345	5656
3590.4192	5707
3587.5042	5665
3584.5867	5743.5
3581.6665	5717
3578.7466	5724
3575.8257	5764.5
3572.9021	5720.5
3569.979	5806.5
3567.0532	5736.5
3564.1265	5747.5
3561.1985	5868
3558.2693	5828
3555.3391	5834
3552.4077	5750
3549.4753	5774.5
3546.5403	5742.5
3543.6042	5795.5
3540.6682	5788
3537.7297	5865
3534.7903	5914
3531.8496	5836
3528.9077	5898.5
3525.9634	5876
3523.0193	5888
3520.0728	5947.5
3517.125	5975
3514.1775	5846
3511.2273	6033
3508.2761	6017.5
3505.3237	6015.5
3502.3689	5989
3499.4143	6037
3496.457	6059.5
3493.5002	6075.5
3490.5408	6131.5
3487.5801	6053
3484.6182	6173.5
3481.6553	6076.5
3478.6914	6161.5
3475.7261	6242.5
3472.7583	6250.5
3469.7908	6192.5
3466.8208	6211
3463.8494	6252.5
3460.877	6269
3457.9036	6357
3454.9287	6344
3451.9529	6320
3448.9744	6377
3445.9963	6384.5
3443.0156	6383.5
3440.0337	6311.5
3437.052	6401
3434.0679	6240.5
3431.0823	6415
3428.0945	6393.5
3425.1067	6322.5
3422.1177	6356.5
3419.1262	6411
3416.1335	6400
3413.1414	6464.5
3410.1462	6489
3407.1501	6328
3404.1528	6437
3401.1528	6280.5
3398.1533	6445
3395.1523	6557.5
3392.1489	6469
3389.1443	6503.5
3386.1387	6498
3383.1331	6535
3380.1235	6553.5
3377.1143	6599.5
3374.1038	6498.5
3371.092	6533.5
3368.0779	6639
3365.0623	6693.5
3362.0471	6588.5
3359.0293	6600
3356.0103	6618.5
3352.9902	6661.5
3349.9688	6539.5
3346.9448	6817
3343.9211	6813
3340.8948	6801
3337.8687	6685.5
3334.8398	6699.5
3331.8098	6914
3328.7788	6808.5
3325.7466	6789.5
3322.7129	6847.5
3319.6768	6892.5
3316.6409	6933
3313.6025	6888
3310.5627	6856.5
3307.5232	6888.5
3304.4812	6762
3301.4377	6938.5
3298.3918	6935
3295.3462	6923
3292.2993	6836
3289.2498	6900
3286.2004	6935
3283.1484	7007.5
3280.0952	6948.5
3277.041	6946.5
3273.9854	6912.5
3270.9287	6983.5
3267.8706	7060.5
3264.8101	7058
3261.7495	6883
3258.6865	7049
3255.6223	7009.5
3252.5569	7114
3249.49	7146.5
3246.4221	7075.5
3243.353	7135
3240.2827	7157.5
3237.2097	7165
3234.137	7094
3231.0615	7237.5
3227.9849	7254
3224.907	7277.5
3221.8279	7300
3218.7476	7335
3215.666	7400.5
3212.5833	7493.5
3209.4978	7539.5
3206.4111	7430
3203.3247	7681
3200.2356	7615
3197.1453	7589.5
3194.0537	7676.5
3190.9609	7522.5
3187.8669	7672.5
3184.7703	7610
3181.6738	7562.5
3178.5745	7759
3175.4741	7830
3172.374	7807
3169.271	7827.5
3166.167	7750
3163.0601	7799
3159.9536	7798
3156.8457	7901.5
3153.7351	7939.5
3150.6248	7820
3147.5117	7789
3144.3975	7973.5
3141.282	7949.5
3138.1653	7829.5
3135.0474	7956.5
3131.9265	7983.5
3128.8062	8180.5
3125.6829	8093.5
3122.5598	8188.5
3119.4343	8274
3116.3074	8279.5
3113.1792	8523
3110.0496	8414.5
3106.9189	8603
3103.7869	8719.5
3100.6523	8851.5
3097.5178	8999
3094.3806	9293
3091.2422	9594.5
3088.1025	10021.5
3084.9614	10531.5
3081.8193	11417
3078.6758	12114.5
3075.531	12907
3072.3835	14104.5
3069.2363	14836.5
3066.0862	15590
3062.9348	16175
3059.7825	17064
3056.6287	17302
3053.4734	17241
3050.3171	16945.5
3047.1594	16568
3043.999	15464.5
3040.8389	14377.5
3037.676	13262.5
3034.5117	12493.5
3031.3464	11882
3028.1797	11401
3025.0115	10916.5
3021.8423	10546
3018.6716	10105.5
3015.4983	10194.5
3012.3252	9890.5
3009.1494	9770
3005.9722	9811.5
3002.7937	9808.5
2999.614	9925
2996.4329	9998
2993.2505	10106.5
2990.0669	9905.5
2986.8806	9967
2983.6943	10063
2980.5054	10012.5
2977.3152	10259
2974.1235	10229.5
2970.9309	10131
2967.7366	10076.5
2964.5413	10125
2961.3445	10288.5
2958.145	10355.5
2954.9458	10379
2951.7437	10537
2948.5403	10768.5
2945.3354	11062
2942.1294	11149.5
2938.9221	11606.5
2935.7136	11687
2932.5037	12108
2929.291	12308
2926.0786	12520.5
2922.8633	12677
2919.6465	12941.5
2916.4287	13070
2913.2092	13127.5
2909.9888	13311
2906.7668	13165
2903.5437	13138.5
2900.3179	12908.5
2897.092	12689.5
2893.8633	12434.5
2890.6333	12244.5
2887.4021	11864
2884.1697	11743
2880.9358	11462.5
2877.7004	11391
2874.4639	11308
2871.2246	11313.5
2867.9854	11440
2864.7434	11300
2861.5	11279.5
2858.2571	11489.5
2855.011	11409.5
2851.7637	11420
2848.5134	11176.5
2845.2637	11155.5
2842.0122	10801.5
2838.7581	10672.5
2835.5042	10468
2832.2476	10434
2828.9893	10315.5
2825.7297	10390.5
2822.469	10239
2819.2068	10229
2815.9419	10274.5
2812.677	10230.5
2809.4109	10343
2806.1418	10248
2802.8716	10248
2799.5999	10302
2796.3269	10470
2793.0525	10363
2789.7766	10308
2786.4998	10355.5
2783.2212	10294.5
2779.9399	10515.5
2776.6589	10432
2773.3748	10418
2770.0896	10369.5
2766.8027	10332
2763.5146	10429.5
2760.2253	10414.5
2756.9346	10495
2753.6409	10704.5
2750.3474	10584
2747.051	10443.5
2743.7549	10672
2740.4558	10610.5
2737.1555	10685
2733.8538	10596.5
2730.5505	10797.5
2727.2461	10820
2723.9402	10779
2720.6313	10634
2717.3228	10793
2714.0112	10808.5
2710.6982	10662.5
2707.384	10735.5
2704.0684	10904.5
2700.7515	10822.5
2697.4331	10818
2694.1133	10823
2690.7905	10839.5
2687.4683	10863
2684.1428	10628
2680.8176	10727
2677.4893	10815.5
2674.1599	10836.5
2670.8289	10850.5
2667.4966	10997.5
2664.1614	10953.5
2660.8262	10970.5
2657.4897	10924
2654.1504	10990
2650.8096	10839.5
2647.469	10964.5
2644.1255	11048
2640.7805	11097.5
2637.4341	11055.5
2634.085	10984.5
2630.7358	10881
2627.3853	11034
2624.0317	11029.5
2620.677	11129.5
2617.3223	11076
2613.9646	11236
2610.6057	11124
2607.2451	11060.5
2603.8833	11102.5
2600.5186	11141.5
2597.1538	11003.5
2593.7861	10989
2590.4187	10923
2587.0483	11036
2583.6765	11094.5
2580.3032	11216.5
2576.9287	10846
2573.5527	10859.5
2570.175	10959
2566.7964	10926
2563.4146	10897
2560.0327	10840.5
2556.6482	10917.5
2553.262	10883.5
2549.8745	10878
2546.4856	10917.5
2543.0952	10875
2539.7034	10914.5
2536.3103	10885.5
2532.9141	10887.5
2529.5181	10917.5
2526.1189	10933.5
2522.7185	10807
2519.3184	10924.5
2515.915	10992.5
2512.5103	10863.5
2509.1025	10814.5
2505.6948	10767.5
2502.2859	10871
2498.8738	10790
2495.4619	10883.5
2492.0471	10865
2488.6306	10760.5
2485.2129	10917.5
2481.7937	10861.5
2478.373	10782.5
2474.9509	10791.5
2471.5273	10677
2468.1008	10854.5
2464.6746	10713.5
2461.2451	10788
2457.8157	10700.5
2454.3833	10855
2450.9497	10736
2447.5144	10604.5
2444.0776	10598
2440.6379	10562
2437.1985	10664.5
2433.7573	10624
2430.3132	10575
2426.8679	10644.5
2423.4224	10715.5
2419.9741	10563
2416.5242	10579
2413.0728	10739.5
2409.6184	10583
2406.1641	10504.5
2402.7083	10507
2399.2495	10600
2395.791	10645.5
2392.3291	10407
2388.866	10414
2385.4014	10464
2381.9353	10508
2378.4675	10512.5
2374.9985	10443
2371.5281	10429
2368.0544	10458
2364.5811	10391
2361.1045	10467
2357.6262	10323
2354.1467	10284
2350.6658	10321
2347.1833	10325.5
2343.6995	10377
2340.2141	10296.5
2336.7256	10378
2333.2371	10365
2329.7456	10150.5
2326.2544	10211.5
2322.7598	10202
2319.2639	10135
2315.7664	10233
2312.2676	10039
2308.7671	10119.5
2305.2637	10124
2301.7603	10156.5
2298.2554	10036
2294.7473	10044
2291.2378	10086.5
2287.7268	10063
2284.2158	10085
2280.7002	9984
2277.1848	9934
2273.6677	9919
2270.1494	9984.5
2266.6277	9746
2263.1062	10062.5
2259.5815	9883.5
2256.0554	9873
2252.5293	9976
2249.0002	9857.5
2245.4695	9884
2241.9358	9743.5
2238.4021	9631.5
2234.8667	9834
2231.3284	9724.5
2227.7903	9476
2224.2488	9614.5
2220.7058	9743.5
2217.1631	9717
2213.6172	9595
2210.0698	9552
2206.519	9660
2202.9685	9557.5
2199.4165	9518
2195.8613	9527
2192.3062	9543.5
2188.748	9369
2185.1882	9444.5
2181.627	9552
2178.064	9434
2174.4995	9592.5
2170.9336	9511
2167.3662	9422
2163.7957	9471.5
2160.2251	9422
2156.6514	9517
2153.0779	9384
2149.501	9487.5
2145.9226	9504.5
2142.3428	9388
2138.7612	9412
2135.1768	9350.5
2131.5923	9342.5
2128.0061	9298
2124.417	9359.5
2120.8276	9335
2117.2354	9428
2113.6414	9439
2110.0459	9490
2106.449	9418.5
2102.8503	9376.5
2099.2502	9374
2095.6487	9410
2092.0437	9428
2088.439	9351
2084.8308	9462
2081.2212	9328
2077.6101	9456
2073.999	9448.5
2070.3831	9397.5
2066.7671	9404.5
2063.1497	9505
2059.5308	9483.5
2055.9084	9358
2052.2864	9607.5
2048.6609	9595
2045.0358	9542
2041.4072	9445.5
2037.7771	9627
2034.1454	9625.5
2030.5122	9500
2026.8756	9442.5
2023.2393	9548.5
2019.6012	9461
2015.96	9674.5
2012.3171	9611.5
2008.6744	9582
2005.0283	9567
2001.3807	9595
1997.7316	9524
1994.0808	9651.5
1990.4283	9547.5
1986.7727	9621.5
1983.1172	9514.5
1979.4584	9625
1975.7996	9770.5
1972.1376	9627.5
1968.4739	9731.5
1964.8087	9573
1961.1418	9718
1957.4734	9765
1953.8033	9656.5
1950.1317	9850.5
1946.4568	9784.5
1942.7819	9764
1939.1038	9710
1935.424	9773
1931.7426	9644
1928.0613	9918
1924.3767	9815.5
1920.6887	9784.5
1917.001	9677
1913.3115	9744.5
1909.6205	9814.5
1905.926	9617.5
1902.23	9696
1898.5342	9749.5
1894.8348	9671
1891.134	9739
1887.4315	9731.5
1883.7274	9623.5
1880.0216	9579.5
1876.3125	9839.5
1872.6035	9753.5
1868.8929	9562.5
1865.1788	9596.5
1861.4633	9837.5
1857.746	9531.5
1854.0288	9840.5
1850.3083	9705
1846.5862	9577
1842.8606	9615.5
1839.1353	9711.5
1835.4081	9678
1831.6776	9708
1827.9473	9791
1824.2136	9790.5
1820.4781	9603.5
1816.7411	9649
1813.0024	9774.5
1809.2621	9806
1805.5201	9650
1801.7765	9724.5
1798.0313	9630.5
1794.2826	9539
1790.5339	9631
1786.782	9593
1783.0283	9658
1779.2731	9678
1775.5161	9573
1771.7574	9627
1767.9972	9501.5
1764.2352	9569.5
1760.4716	9705
1756.7046	9591.5
1752.9376	9544
1749.1672	9678.5
1745.3951	9651.5
1741.6232	9512.5
1737.8478	9512.5
1734.0708	9479
1730.292	9685
1726.5099	9539.5
1722.7278	9612
1718.944	9434
1715.1567	9516.5
1711.3696	9522
1707.5791	9480.5
1703.7869	9549.5
1699.9929	9482
1696.1973	9416
1692.3999	9485
1688.601	9604
1684.8003	9439.5
1680.9961	9470.5
1677.192	9475
1673.3845	9582
1669.577	9435.5
1665.7661	9431.5
1661.9535	9469
1658.1392	9438.5
1654.3231	9573
1650.5054	9472.5
1646.6859	9534.5
1642.8647	9381
1639.0402	9516
1635.2156	9654
1631.3876	9804
1627.5579	10253
1623.7281	10944.5
1619.895	11826
1616.0601	12233
1612.2235	12554.5
1608.3834	12389.5
1604.5433	11837
1600.7017	11117.5
1596.8563	10524.5
1593.0111	10398
1589.1625	10287.5
1585.312	9930
1581.4598	9422.5
1577.606	9222
1573.7504	9321
1569.8931	9091.5
1566.0341	9240.5
1562.1732	8918
1558.3088	9063
1554.4447	9078.5
1550.5769	8992.5
1546.7091	8924
1542.8379	9022
1538.9648	8974.5
1535.0901	8887
1531.2136	8933
1527.3353	9007
1523.4536	8990.5
1519.5719	8885
1515.6866	8823
1511.8014	9001
1507.9126	8832
1504.0239	8787
1500.1316	8927.5
1496.2375	8702.5
1492.3418	8553.5
1488.4442	8678
1484.5431	8609
1480.6421	8678.5
1476.7393	8748
1472.8329	8814.5
1468.9265	8996
1465.0166	9268.5
1461.1049	9428
1457.1914	9201.5
1453.2762	9230
1449.3593	9052
1445.4404	8780
1441.5199	8718.5
1437.5957	8474.5
1433.6716	8383
1429.744	8337
1425.8163	8415.5
1421.8851	8140
1417.952	8167
1414.0172	8270.5
1410.0807	8180.5
1406.1422	8181.5
1402.202	8223.5
1398.2601	8121.5
1394.3146	8106
1390.369	8219
1386.4198	8195.5
1382.4707	8286.5
1378.5179	8209.5
1374.5635	8241.5
1370.6071	8099.5
1366.6489	8036.5
1362.689	8279
1358.7273	8298.5
1354.7638	8330.5
1350.7965	8382.5
1346.8293	8340
1342.8586	8489.5
1338.886	8575
1334.9135	8400
1330.9371	8431
1326.9591	8329
1322.9792	8171.5
1318.9976	8078.5
1315.0122	8084
1311.027	7970
1307.0398	7784.5
1303.049	7834.5
1299.0582	7616
1295.0638	7577.5
1291.0675	7464.5
1287.0695	7528
1283.0695	7472
1279.0677	7457
1275.0641	7424.5
1271.0587	7349
1267.0515	7361
1263.0405	7241.5
1259.0295	7388.5
1255.015	7398
1250.9985	7381.5
1246.9802	7349
1242.9619	7553.5
1238.9399	7501
1234.9161	7527.5
1230.8885	7564.5
1226.861	8010
1222.8317	8338.5
1218.7986	8780
1214.7655	9039.5
1210.7286	9419
1206.6899	9455
1202.6514	9436
1198.609	9283
1194.5647	8952.5
1190.5187	8577.5
1186.4707	8252.5
1182.4189	7670
1178.3673	7353
1174.3137	7358
1170.2565	7761.5
1166.1973	7714
1162.1382	7589
1158.0752	7110.5
1154.0105	6604.5
1149.9438	6403.5
1145.8752	6227.5
1141.8048	6093
1137.7307	6094
1133.6565	5997
1129.5804	6114.5
1125.5006	6021.5
1121.4208	6071.5
1117.3372	6098
1113.2517	6215.5
1109.1643	6185
1105.0751	6109.5
1100.9839	6163.5
1096.8907	6214.5
1092.7959	6178.5
1088.6971	6198.5
1084.5984	6149.5
1080.4958	6161.5
1076.3932	6080
1072.2869	5956
1068.1786	5959
1064.0685	5949.5
1059.9564	6137.5
1055.8424	6409
1051.7266	7141.5
1047.6088	8055.5
1043.489	8802.5
1039.3655	8855.5
1035.2419	8101.5
1031.1145	7018.5
1026.9852	6227.5
1022.856	7347
1018.7228	11984.5
1014.5877	15210.5
1010.4507	15715
1006.3118	16017.5
1002.1691	11136
998.02631	7124
993.88159	5968
989.73303	5361
985.58447	5096.5
981.43201	5040.5
977.27765	4824.5
973.12134	4819.5
968.96313	4824.5
964.80292	4755
960.64081	4632
956.47675	4536
952.31073	4483.5
948.14081	4547
943.97089	4427
939.79706	4411
935.62329	4434
931.44556	4469.5
927.26587	4405
923.08429	4544
918.9007	4443
914.71515	4531
910.52765	4487.5
906.3382	4428
902.14484	4384.5
897.95142	4302
893.75409	4251.5
889.55676	4209.5
885.35553	4155.5
881.15234	4132
876.94714	4116
872.73993	4150.5
868.53082	4155.5
864.3197	4140.5
860.10657	4189.5
855.89148	4168
851.67249	4180
847.45343	4043.5
843.23041	3916
839.00739	3887.5
834.78046	3831
830.55145	3857
826.3205	3907.5
822.08759	4183
817.8526	4224.5
813.61566	4522
809.37476	4759.5
805.13385	5075.5
800.89093	5036.5
796.64398	4733
792.39508	4355.5
788.14612	4170.5
783.89319	4021.5
779.63824	4061
775.38129	4074.5
771.12231	4124.5
766.86133	4062
762.59833	3987.5
758.33136	3894.5
754.06433	3737
749.79327	3703
745.52222	3507.5
741.24713	3341.5
736.97003	3202
732.69092	3235
728.40973	3177
724.12653	3127.5
719.84131	3072.5
715.55408	3140.5
711.26477	3085
706.97144	2993.5
702.6781	2956.5
698.38068	3024
694.08325	2977
689.78174	2880.5
685.47821	2874.5
681.17267	2806
676.86499	2812
672.55536	2846
668.24359	2845
663.92987	2855
659.61401	2854
655.29413	2823.5
650.97418	2818
646.65015	2849.5
642.32611	2860
637.99799	3179.5
633.66779	3896.5
629.33551	4012.5
625.00122	3940.5
620.66479	3365.5
616.32635	2936.5
611.98578	2722
607.64117	2641
603.29645	2740
598.94769	2725.5
594.59882	2690
590.24591	2696.5
585.89087	2654
581.53375	2681.5
577.17657	2716.5
572.81531	2638
568.44989	2594
564.08441	2691
559.71686	2684.5
555.34723	2682
550.97345	2666.5
546.59961	2648.5
542.22168	2606.5
537.84161	2605
533.46143	2539.5
529.07721	2433
524.6908	2440
520.30231	2458
515.91174	2431.5
511.51697	2373.5
507.12216	2287.5
502.72522	2328.5
498.32413	2316
493.92297	2397.5
489.51764	2313.5
485.1102	2333.5
480.70267	2331
476.29099	2281
471.87717	2252.5
467.46121	2239.5
463.04312	2281.5
458.62088	2335
454.19855	2393.5
449.77405	2420
445.3454	2419.5
440.91666	2325.5
436.4837	2428
432.04865	2437.5
427.61142	2446
423.1741	2595.5
418.73257	2572.5
414.28891	2634.5
409.84103	2643.5
405.39307	2550
400.94296	2529.5
396.49069	2439
392.03421	2361
387.57761	2295.5
383.11679	2301.5
378.65381	2242.5
374.18869	2243
369.72137	2117.5
365.25397	2144.5
360.78027	2078.5
356.30646	2175
351.83047	2131.5
347.35233	2101.5
342.8699	2127
338.38739	2133
333.90063	2106
329.41376	2111.5
324.92264	2042.5
320.42932	2039
315.93381	2008.5
311.43613	2006
306.93625	2035.5
302.43417	2019
297.9299	2073.5
293.42346	2006
288.91272	2112
284.40186	2195.5
279.88672	2161.5
275.37146	2152.5
270.8519	2214
266.33014	2199
261.80826	2181.5
257.2821	2253.5
252.75371	2414
248.22101	2763
243.6882	3051
239.15317	3448.5
234.61592	3817.5
230.07434	4039.5
225.53265	4005.5
220.98663	3982
216.4384	3940
211.89003	3652.5
207.33734	3616.5
202.78241	3503.5
198.22523	3471.5
193.66585	3483.5
189.1042	3548
184.53822	3638
179.97211	3785.5
175.40376	3796.5
170.83104	3959.5
166.25821	4053.5
161.681	4080
157.10155	4317.5
152.51984	4388
147.93588	4320.5
143.34967	3629.5
138.7612	1617.5
134.17047	428.5
129.57748	139.5
124.98223	77
