# Supplementary material for: Transition across a sharp interface: Data from Raman and Brillouin imaging spectroscopy
Source: Data Brief. 2020 Oct 2;33:106368. doi: 10.1016/j.dib.2020.106368 (PMC7557971; doi:10.1016/j.dib.2020.106368)
Supplement: Supplementary file 1 [file mmc1.zip › PET_Glycerol20X_step05/Raman/petgly_20X_70PH_2s_05step_17_49_8.txt]

3813.9915	5158.5
3811.1724	5130.5
3808.3525	5131.5
3805.5327	5086
3802.7104	5081.5
3799.8872	5122
3797.063	5180
3794.2363	5136.5
3791.4099	5127
3788.5811	5189.5
3785.7524	5111
3782.9214	5145
3780.0894	5140
3777.2561	5131.5
3774.4219	5104.5
3771.5867	5342.5
3768.7502	5240.5
3765.9116	5183.5
3763.0715	5000.5
3760.2322	5233
3757.3901	5247
3754.5469	5331
3751.7029	5293.5
3748.8577	5302
3746.0098	5362
3743.1624	5394.5
3740.3125	5238
3737.4631	5229.5
3734.6111	5269
3731.7578	5325
3728.9038	5280
3726.0486	5383.5
3723.1921	5371.5
3720.3333	5321
3717.4749	5390.5
3714.6138	5412.5
3711.7517	5495.5
3708.8899	5405.5
3706.0256	5362
3703.1589	5457
3700.2927	5386
3697.425	5458.5
3694.5552	5494.5
3691.6853	5506.5
3688.8132	5513.5
3685.9399	5480
3683.0657	5482
3680.1902	5589
3677.3137	5519
3674.436	5561.5
3671.5559	5514.5
3668.676	5492
3665.7937	5568.5
3662.9102	5479.5
3660.0271	5388.5
3657.1416	5496
3654.2534	5561
3651.3655	5452
3648.4766	5549.5
3645.5852	5469
3642.6941	5583.5
3639.8005	5656.5
3636.9058	5583.5
3634.0098	5577.5
3631.1128	5557.5
3628.2148	5530.5
3625.3157	5667
3622.4141	5657.5
3619.5127	5752.5
3616.6086	5702.5
3613.7036	5696
3610.7976	5835.5
3607.8904	5829.5
3604.9819	5616
3602.0725	5677
3599.1604	5817
3596.2488	5836.5
3593.3345	5767.5
3590.4192	5796.5
3587.5042	5883.5
3584.5867	5896.5
3581.6665	5957
3578.7466	5922.5
3575.8257	5909
3572.9021	5856.5
3569.979	5948
3567.0532	5995
3564.1265	5979
3561.1985	5828.5
3558.2693	5922
3555.3391	5905
3552.4077	6017.5
3549.4753	5971.5
3546.5403	5994
3543.6042	5955
3540.6682	5977
3537.7297	6108.5
3534.7903	6030.5
3531.8496	6081.5
3528.9077	6074.5
3525.9634	6089.5
3523.0193	6097
3520.0728	6049
3517.125	6148.5
3514.1775	6133
3511.2273	6065.5
3508.2761	6002.5
3505.3237	6200.5
3502.3689	6159
3499.4143	6275.5
3496.457	6270.5
3493.5002	6074
3490.5408	6227
3487.5801	6302
3484.6182	6299.5
3481.6553	6398
3478.6914	6288.5
3475.7261	6366.5
3472.7583	6433.5
3469.7908	6385.5
3466.8208	6442.5
3463.8494	6423
3460.877	6423
3457.9036	6418.5
3454.9287	6463.5
3451.9529	6475
3448.9744	6499
3445.9963	6536.5
3443.0156	6446
3440.0337	6405.5
3437.052	6499.5
3434.0679	6541
3431.0823	6619
3428.0945	6434
3425.1067	6546.5
3422.1177	6527.5
3419.1262	6578.5
3416.1335	6652
3413.1414	6557.5
3410.1462	6566
3407.1501	6674.5
3404.1528	6625
3401.1528	6572
3398.1533	6615.5
3395.1523	6570.5
3392.1489	6647
3389.1443	6747.5
3386.1387	6679
3383.1331	6664.5
3380.1235	6707
3377.1143	6722
3374.1038	6765.5
3371.092	6621
3368.0779	6796
3365.0623	6839.5
3362.0471	6870.5
3359.0293	6911.5
3356.0103	6781.5
3352.9902	6923.5
3349.9688	6818.5
3346.9448	6833
3343.9211	6955.5
3340.8948	7004.5
3337.8687	6832.5
3334.8398	6977
3331.8098	7050
3328.7788	6975.5
3325.7466	6926
3322.7129	6930
3319.6768	6940.5
3316.6409	7098.5
3313.6025	7046.5
3310.5627	7058
3307.5232	6929
3304.4812	7001
3301.4377	7111
3298.3918	7083
3295.3462	7049.5
3292.2993	7030.5
3289.2498	7066
3286.2004	7220
3283.1484	7088
3280.0952	7055.5
3277.041	7229
3273.9854	7030
3270.9287	7262.5
3267.8706	7030.5
3264.8101	7029.5
3261.7495	7178
3258.6865	7142
3255.6223	7259
3252.5569	7303
3249.49	7208.5
3246.4221	7228.5
3243.353	7343.5
3240.2827	7305.5
3237.2097	7382.5
3234.137	7330
3231.0615	7389
3227.9849	7367.5
3224.907	7460.5
3221.8279	7552
3218.7476	7598.5
3215.666	7659.5
3212.5833	7707.5
3209.4978	7592
3206.4111	7699
3203.3247	7667
3200.2356	7720.5
3197.1453	7703.5
3194.0537	7725.5
3190.9609	7937.5
3187.8669	7882.5
3184.7703	7886
3181.6738	7877.5
3178.5745	7905.5
3175.4741	7962.5
3172.374	7790
3169.271	8024
3166.167	8076.5
3163.0601	8182.5
3159.9536	8040
3156.8457	8037.5
3153.7351	8022
3150.6248	7964
3147.5117	8030
3144.3975	8107.5
3141.282	7943.5
3138.1653	8112.5
3135.0474	8082.5
3131.9265	8245.5
3128.8062	8272.5
3125.6829	8248.5
3122.5598	8418
3119.4343	8360
3116.3074	8541.5
3113.1792	8690
3110.0496	8676
3106.9189	8846.5
3103.7869	9002.5
3100.6523	9103.5
3097.5178	9320
3094.3806	9499.5
3091.2422	9811
3088.1025	10296
3084.9614	10805.5
3081.8193	11591
3078.6758	12432.5
3075.531	13244.5
3072.3835	14302.5
3069.2363	15293.5
3066.0862	16004
3062.9348	16431
3059.7825	17317
3056.6287	17643
3053.4734	17362.5
3050.3171	16877.5
3047.1594	16446
3043.999	15473
3040.8389	14497
3037.676	13502
3034.5117	12530.5
3031.3464	12082.5
3028.1797	11666.5
3025.0115	11005
3021.8423	10860.5
3018.6716	10409
3015.4983	10197
3012.3252	10075
3009.1494	9959.5
3005.9722	10074
3002.7937	9818.5
2999.614	10049
2996.4329	10231.5
2993.2505	10286.5
2990.0669	10351.5
2986.8806	10188
2983.6943	10252.5
2980.5054	10235.5
2977.3152	10310
2974.1235	10559.5
2970.9309	10403.5
2967.7366	10431
2964.5413	10487.5
2961.3445	10556.5
2958.145	10473.5
2954.9458	10759.5
2951.7437	10914
2948.5403	11075.5
2945.3354	11335
2942.1294	11655.5
2938.9221	11754.5
2935.7136	12128
2932.5037	12271.5
2929.291	12440.5
2926.0786	12626.5
2922.8633	12991
2919.6465	13136.5
2916.4287	13414.5
2913.2092	13629
2909.9888	13475
2906.7668	13483
2903.5437	13391
2900.3179	13141
2897.092	12972
2893.8633	12767
2890.6333	12410
2887.4021	12009.5
2884.1697	12017
2880.9358	11814.5
2877.7004	11590
2874.4639	11526.5
2871.2246	11523.5
2867.9854	11625
2864.7434	11604
2861.5	11693
2858.2571	11693
2855.011	11619.5
2851.7637	11657.5
2848.5134	11484
2845.2637	11441
2842.0122	11169
2838.7581	10970.5
2835.5042	10872.5
2832.2476	10665
2828.9893	10713
2825.7297	10486
2822.469	10475
2819.2068	10640
2815.9419	10652.5
2812.677	10709
2809.4109	10605.5
2806.1418	10343.5
2802.8716	10720.5
2799.5999	10514
2796.3269	10650
2793.0525	10630.5
2789.7766	10579.5
2786.4998	10723
2783.2212	10741.5
2779.9399	10657.5
2776.6589	10704
2773.3748	10765.5
2770.0896	10629.5
2766.8027	10840.5
2763.5146	10848.5
2760.2253	10863
2756.9346	10866.5
2753.6409	10821.5
2750.3474	10775
2747.051	10932
2743.7549	10777.5
2740.4558	11007
2737.1555	10854.5
2733.8538	10965
2730.5505	10972.5
2727.2461	11006.5
2723.9402	11012.5
2720.6313	11118
2717.3228	11038.5
2714.0112	11214
2710.6982	11038
2707.384	11104
2704.0684	11154
2700.7515	11058
2697.4331	11037
2694.1133	11152.5
2690.7905	11034
2687.4683	11140.5
2684.1428	11256
2680.8176	11218
2677.4893	11231
2674.1599	11103.5
2670.8289	11194
2667.4966	11295
2664.1614	11185.5
2660.8262	11188.5
2657.4897	11209.5
2654.1504	11369
2650.8096	11233.5
2647.469	11232.5
2644.1255	11367
2640.7805	11210.5
2637.4341	11261
2634.085	11388.5
2630.7358	11457
2627.3853	11315
2624.0317	11394
2620.677	11565.5
2617.3223	11421
2613.9646	11392.5
2610.6057	11432.5
2607.2451	11353
2603.8833	11581.5
2600.5186	11443.5
2597.1538	11543
2593.7861	11323
2590.4187	11539
2587.0483	11400.5
2583.6765	11366.5
2580.3032	11291.5
2576.9287	11427
2573.5527	11320
2570.175	11131
2566.7964	11308
2563.4146	11209.5
2560.0327	11234.5
2556.6482	11277.5
2553.262	11351
2549.8745	11144.5
2546.4856	11262.5
2543.0952	11087
2539.7034	11104.5
2536.3103	11143
2532.9141	11049
2529.5181	11221
2526.1189	11330
2522.7185	11207
2519.3184	11193.5
2515.915	11095.5
2512.5103	11213.5
2509.1025	11138.5
2505.6948	11071.5
2502.2859	11223.5
2498.8738	11295.5
2495.4619	11117.5
2492.0471	10998
2488.6306	11208.5
2485.2129	11236.5
2481.7937	11042.5
2478.373	11223.5
2474.9509	11142
2471.5273	11195
2468.1008	11061
2464.6746	11048
2461.2451	10891.5
2457.8157	10975
2454.3833	11037.5
2450.9497	11056
2447.5144	10933
2444.0776	10818.5
2440.6379	11000.5
2437.1985	11038.5
2433.7573	10947
2430.3132	10816
2426.8679	11007
2423.4224	10716
2419.9741	10813
2416.5242	10937.5
2413.0728	10750
2409.6184	10723
2406.1641	10760.5
2402.7083	10904
2399.2495	10686.5
2395.791	10757.5
2392.3291	10783.5
2388.866	10999
2385.4014	10818.5
2381.9353	10789
2378.4675	10769.5
2374.9985	10775.5
2371.5281	10829
2368.0544	10650
2364.5811	10694.5
2361.1045	10660.5
2357.6262	10693.5
2354.1467	10702.5
2350.6658	10588.5
2347.1833	10646
2343.6995	10432
2340.2141	10657.5
2336.7256	10607
2333.2371	10359
2329.7456	10584
2326.2544	10389
2322.7598	10527.5
2319.2639	10352
2315.7664	10426.5
2312.2676	10502.5
2308.7671	10292
2305.2637	10448.5
2301.7603	10321.5
2298.2554	10430
2294.7473	10347
2291.2378	10304.5
2287.7268	10257
2284.2158	10313.5
2280.7002	10362.5
2277.1848	10385
2273.6677	10185
2270.1494	10177.5
2266.6277	10240.5
2263.1062	10150
2259.5815	10196
2256.0554	10134
2252.5293	10168.5
2249.0002	10143
2245.4695	10062.5
2241.9358	10061
2238.4021	9984.5
2234.8667	9933
2231.3284	9969
2227.7903	10100
2224.2488	9937
2220.7058	10033
2217.1631	9854.5
2213.6172	9968
2210.0698	9896
2206.519	9855.5
2202.9685	9757
2199.4165	9741
2195.8613	9839.5
2192.3062	9907
2188.748	9860.5
2185.1882	9786
2181.627	9791.5
2178.064	9807.5
2174.4995	9773.5
2170.9336	9702
2167.3662	9741.5
2163.7957	9716.5
2160.2251	9624.5
2156.6514	9685.5
2153.0779	9615
2149.501	9616.5
2145.9226	9635
2142.3428	9797
2138.7612	9662.5
2135.1768	9702
2131.5923	9708
2128.0061	9631
2124.417	9696
2120.8276	9562
2117.2354	9601
2113.6414	9535
2110.0459	9605.5
2106.449	9714.5
2102.8503	9582.5
2099.2502	9524
2095.6487	9566.5
2092.0437	9641.5
2088.439	9708
2084.8308	9576
2081.2212	9720.5
2077.6101	9658
2073.999	9582.5
2070.3831	9586
2066.7671	9685.5
2063.1497	9579
2059.5308	9694
2055.9084	9620
2052.2864	9844
2048.6609	9645.5
2045.0358	9855
2041.4072	9739
2037.7771	9711
2034.1454	9696
2030.5122	9794.5
2026.8756	9760.5
2023.2393	9757.5
2019.6012	9792.5
2015.96	9822
2012.3171	9760
2008.6744	9865
2005.0283	9787.5
2001.3807	9815
1997.7316	9821
1994.0808	9931.5
1990.4283	9912.5
1986.7727	9891.5
1983.1172	9722.5
1979.4584	9903
1975.7996	9763.5
1972.1376	9880
1968.4739	9953.5
1964.8087	9920
1961.1418	10052
1957.4734	10040.5
1953.8033	9980
1950.1317	9903.5
1946.4568	9979.5
1942.7819	10001.5
1939.1038	10189
1935.424	9962.5
1931.7426	10024.5
1928.0613	10073.5
1924.3767	10081.5
1920.6887	10118
1917.001	9919
1913.3115	10125
1909.6205	9945.5
1905.926	10043.5
1902.23	9996
1898.5342	9980.5
1894.8348	9803
1891.134	10004.5
1887.4315	10001.5
1883.7274	9920.5
1880.0216	9851
1876.3125	9974
1872.6035	9981
1868.8929	10086.5
1865.1788	9841
1861.4633	9896.5
1857.746	9837.5
1854.0288	9932
1850.3083	9917
1846.5862	9965.5
1842.8606	10041
1839.1353	9956.5
1835.4081	9980.5
1831.6776	9917.5
1827.9473	9853.5
1824.2136	9974.5
1820.4781	10012
1816.7411	9923
1813.0024	9981.5
1809.2621	9725.5
1805.5201	9790
1801.7765	9804.5
1798.0313	9879.5
1794.2826	9960.5
1790.5339	9820.5
1786.782	9903.5
1783.0283	9798
1779.2731	9980.5
1775.5161	9856
1771.7574	9848
1767.9972	9789.5
1764.2352	9729
1760.4716	9844
1756.7046	9733.5
1752.9376	9949
1749.1672	9780.5
1745.3951	9792
1741.6232	9844
1737.8478	9928.5
1734.0708	9846.5
1730.292	9799
1726.5099	9742.5
1722.7278	9732
1718.944	9878
1715.1567	9714
1711.3696	9743.5
1707.5791	9823
1703.7869	9692
1699.9929	9864.5
1696.1973	9903
1692.3999	9698.5
1688.601	9615
1684.8003	9695
1680.9961	9684
1677.192	9689
1673.3845	9673
1669.577	9605
1665.7661	9628.5
1661.9535	9668.5
1658.1392	9688
1654.3231	9720
1650.5054	9735.5
1646.6859	9788
1642.8647	9833
1639.0402	9920.5
1635.2156	9910
1631.3876	10040.5
1627.5579	10537.5
1623.7281	11326
1619.895	12175
1616.0601	12527
1612.2235	12647
1608.3834	12738.5
1604.5433	12180.5
1600.7017	11455
1596.8563	10815.5
1593.0111	10585
1589.1625	10475
1585.312	10176
1581.4598	9874.5
1577.606	9484.5
1573.7504	9452
1569.8931	9270.5
1566.0341	9438
1562.1732	9303
1558.3088	9238
1554.4447	9337
1550.5769	9481
1546.7091	9304.5
1542.8379	9223
1538.9648	9131
1535.0901	9144.5
1531.2136	9204.5
1527.3353	9088
1523.4536	9060.5
1519.5719	9011.5
1515.6866	9103
1511.8014	9065
1507.9126	9036.5
1504.0239	9105
1500.1316	8971.5
1496.2375	8886.5
1492.3418	8823.5
1488.4442	8843
1484.5431	8926
1480.6421	8911.5
1476.7393	8936
1472.8329	9110.5
1468.9265	9124
1465.0166	9531
1461.1049	9544.5
1457.1914	9577
1453.2762	9349
1449.3593	9139
1445.4404	9029.5
1441.5199	8886
1437.5957	8623
1433.6716	8722
1429.744	8674
1425.8163	8619.5
1421.8851	8513
1417.952	8285
1414.0172	8414.5
1410.0807	8490
1406.1422	8367.5
1402.202	8377.5
1398.2601	8328.5
1394.3146	8392
1390.369	8324
1386.4198	8386.5
1382.4707	8465.5
1378.5179	8460
1374.5635	8491
1370.6071	8534
1366.6489	8575
1362.689	8368.5
1358.7273	8443.5
1354.7638	8474
1350.7965	8491
1346.8293	8670.5
1342.8586	8673
1338.886	8793.5
1334.9135	8748
1330.9371	8692
1326.9591	8546
1322.9792	8350
1318.9976	8356.5
1315.0122	8107
1311.027	8148.5
1307.0398	8039.5
1303.049	8023.5
1299.0582	7819
1295.0638	7841.5
1291.0675	7689
1287.0695	7664.5
1283.0695	7649.5
1279.0677	7534
1275.0641	7638.5
1271.0587	7625.5
1267.0515	7684
1263.0405	7526.5
1259.0295	7496
1255.015	7568
1250.9985	7657.5
1246.9802	7608.5
1242.9619	7612
1238.9399	7752.5
1234.9161	7911
1230.8885	7959.5
1226.861	8156
1222.8317	8555.5
1218.7986	9040
1214.7655	9462.5
1210.7286	9640.5
1206.6899	9687
1202.6514	9588.5
1198.609	9522.5
1194.5647	9243
1190.5187	8694
1186.4707	8324
1182.4189	7754
1178.3673	7593
1174.3137	7729
1170.2565	7880.5
1166.1973	7797
1162.1382	7676
1158.0752	7279.5
1154.0105	6871
1149.9438	6568
1145.8752	6279.5
1141.8048	6268.5
1137.7307	6166.5
1133.6565	6208.5
1129.5804	6132.5
1125.5006	6086.5
1121.4208	6166
1117.3372	6400
1113.2517	6433
1109.1643	6438
1105.0751	6337
1100.9839	6299.5
1096.8907	6290.5
1092.7959	6232
1088.6971	6266
1084.5984	6258
1080.4958	6368.5
1076.3932	6357
1072.2869	6160
1068.1786	6042
1064.0685	6067
1059.9564	6057
1055.8424	6370
1051.7266	7155.5
1047.6088	8451.5
1043.489	9068
1039.3655	9059
1035.2419	8278
1031.1145	6969.5
1026.9852	6335.5
1022.856	7542.5
1018.7228	12297
1014.5877	15696
1010.4507	16103.5
1006.3118	16110.5
1002.1691	11026
998.02631	7071.5
993.88159	6124.5
989.73303	5648.5
985.58447	5312
981.43201	5135
977.27765	5035.5
973.12134	4985
968.96313	5036
964.80292	4803
960.64081	4711.5
956.47675	4681.5
952.31073	4659
948.14081	4579.5
943.97089	4631.5
939.79706	4578.5
935.62329	4577.5
931.44556	4506.5
927.26587	4568.5
923.08429	4548.5
918.9007	4727
914.71515	4711.5
910.52765	4649
906.3382	4560
902.14484	4455
897.95142	4350.5
893.75409	4431.5
889.55676	4417.5
885.35553	4327
881.15234	4308
876.94714	4240
872.73993	4268.5
868.53082	4259.5
864.3197	4092.5
860.10657	4167
855.89148	4231
851.67249	4336
847.45343	4301.5
843.23041	4134
839.00739	3953
834.78046	3938
830.55145	3956
826.3205	4081.5
822.08759	4218
817.8526	4343.5
813.61566	4664
809.37476	5009.5
805.13385	5163.5
800.89093	5063.5
796.64398	4787.5
792.39508	4529.5
788.14612	4309.5
783.89319	4189.5
779.63824	4163.5
775.38129	4129.5
771.12231	4194.5
766.86133	4220.5
762.59833	4095.5
758.33136	3890.5
754.06433	3819.5
749.79327	3768
745.52222	3646
741.24713	3475.5
736.97003	3455
732.69092	3322.5
728.40973	3197
724.12653	3188.5
719.84131	3174.5
715.55408	3264.5
711.26477	3081
706.97144	3108.5
702.6781	3013
698.38068	2945
694.08325	3009
689.78174	3006
685.47821	2986
681.17267	2950
676.86499	2961
672.55536	2889
668.24359	2882
663.92987	2843
659.61401	2906
655.29413	2749.5
650.97418	2899.5
646.65015	2906
642.32611	2992
637.99799	3289.5
633.66779	4126.5
629.33551	4117.5
625.00122	3976
620.66479	3375.5
616.32635	2852.5
611.98578	2891
607.64117	2808.5
603.29645	2761
598.94769	2628.5
594.59882	2692
590.24591	2752
585.89087	2746
581.53375	2786
577.17657	2790
572.81531	2717
568.44989	2741
564.08441	2702
559.71686	2633.5
555.34723	2749.5
550.97345	2723
546.59961	2674.5
542.22168	2720
537.84161	2590.5
533.46143	2596.5
529.07721	2529.5
524.6908	2513
520.30231	2525
515.91174	2462
511.51697	2417
507.12216	2470.5
502.72522	2518.5
498.32413	2400.5
493.92297	2340
489.51764	2372.5
485.1102	2429
480.70267	2443
476.29099	2372
471.87717	2282
467.46121	2371
463.04312	2369.5
458.62088	2436.5
454.19855	2342
449.77405	2399
445.3454	2467.5
440.91666	2467.5
436.4837	2493
432.04865	2479.5
427.61142	2477.5
423.1741	2555.5
418.73257	2747.5
414.28891	2795
409.84103	2657.5
405.39307	2634.5
400.94296	2563.5
396.49069	2476.5
392.03421	2422
387.57761	2367.5
383.11679	2354
378.65381	2242.5
374.18869	2312
369.72137	2201
365.25397	2195.5
360.78027	2244.5
356.30646	2202
351.83047	2212.5
347.35233	2228
342.8699	2106.5
338.38739	2163
333.90063	2159
329.41376	2133
324.92264	2205.5
320.42932	2141
315.93381	2085.5
311.43613	2094
306.93625	2130
302.43417	2167.5
297.9299	2204
293.42346	2210.5
288.91272	2209
284.40186	2167.5
279.88672	2186.5
275.37146	2166.5
270.8519	2246
266.33014	2235
261.80826	2313.5
257.2821	2458
252.75371	2622
248.22101	2725.5
243.6882	3056.5
239.15317	3513.5
234.61592	3886
230.07434	4038.5
225.53265	4164.5
220.98663	4075
216.4384	3927.5
211.89003	3741.5
207.33734	3622
202.78241	3481
198.22523	3511
193.66585	3603.5
189.1042	3579.5
184.53822	3722.5
179.97211	3760
175.40376	3882.5
170.83104	4056.5
166.25821	4119.5
161.681	4150
157.10155	4291
152.51984	4484
147.93588	4547
143.34967	3656.5
138.7612	1626.5
134.17047	392.5
129.57748	104
124.98223	79
