# Supplementary material for: Transition across a sharp interface: Data from Raman and Brillouin imaging spectroscopy
Source: Data Brief. 2020 Oct 2;33:106368. doi: 10.1016/j.dib.2020.106368 (PMC7557971; doi:10.1016/j.dib.2020.106368)
Supplement: Supplementary file 1 [file mmc1.zip › PET_Glycerol20X_step05/Raman/petgly_20X_70PH_2s_05step_17_49_9.txt]

3813.9915	4986.5
3811.1724	4934
3808.3525	5042
3805.5327	4995
3802.7104	4996.5
3799.8872	5052
3797.063	5119.5
3794.2363	4969
3791.4099	4999
3788.5811	5011
3785.7524	4914
3782.9214	4993.5
3780.0894	5018.5
3777.2561	4932
3774.4219	4921.5
3771.5867	4959.5
3768.7502	4953.5
3765.9116	5167
3763.0715	5071
3760.2322	5109.5
3757.3901	5155.5
3754.5469	5135.5
3751.7029	5112
3748.8577	5221.5
3746.0098	5139.5
3743.1624	5248.5
3740.3125	5295.5
3737.4631	5223
3734.6111	5221.5
3731.7578	5239.5
3728.9038	5308
3726.0486	5370.5
3723.1921	5260
3720.3333	5321.5
3717.4749	5327.5
3714.6138	5295
3711.7517	5297
3708.8899	5330
3706.0256	5261.5
3703.1589	5307.5
3700.2927	5248.5
3697.425	5274
3694.5552	5345.5
3691.6853	5296.5
3688.8132	5347.5
3685.9399	5343
3683.0657	5420
3680.1902	5346.5
3677.3137	5391
3674.436	5369.5
3671.5559	5394
3668.676	5418
3665.7937	5422
3662.9102	5251
3660.0271	5475.5
3657.1416	5387.5
3654.2534	5424
3651.3655	5360
3648.4766	5417.5
3645.5852	5566.5
3642.6941	5420.5
3639.8005	5511.5
3636.9058	5423.5
3634.0098	5521.5
3631.1128	5548
3628.2148	5520
3625.3157	5577.5
3622.4141	5577.5
3619.5127	5578.5
3616.6086	5597
3613.7036	5533
3610.7976	5555.5
3607.8904	5617.5
3604.9819	5760
3602.0725	5581.5
3599.1604	5664
3596.2488	5727.5
3593.3345	5639.5
3590.4192	5720
3587.5042	5876.5
3584.5867	5722
3581.6665	5739.5
3578.7466	5793.5
3575.8257	5811
3572.9021	5808
3569.979	5820
3567.0532	5725.5
3564.1265	5807.5
3561.1985	5878
3558.2693	5857.5
3555.3391	5814.5
3552.4077	5890.5
3549.4753	5811.5
3546.5403	5832
3543.6042	5830.5
3540.6682	5846
3537.7297	5949
3534.7903	5889.5
3531.8496	5979.5
3528.9077	5867
3525.9634	5937
3523.0193	5839
3520.0728	6049.5
3517.125	6045.5
3514.1775	5942
3511.2273	6002
3508.2761	5980.5
3505.3237	6082.5
3502.3689	6023.5
3499.4143	5998.5
3496.457	6015
3493.5002	6068
3490.5408	6166
3487.5801	6176.5
3484.6182	6214
3481.6553	6243.5
3478.6914	6155
3475.7261	6129.5
3472.7583	6190
3469.7908	6172
3466.8208	6321.5
3463.8494	6227
3460.877	6281.5
3457.9036	6258.5
3454.9287	6277.5
3451.9529	6327.5
3448.9744	6360
3445.9963	6337.5
3443.0156	6389
3440.0337	6399.5
3437.052	6465.5
3434.0679	6442
3431.0823	6409.5
3428.0945	6469.5
3425.1067	6479.5
3422.1177	6539.5
3419.1262	6483
3416.1335	6496.5
3413.1414	6562.5
3410.1462	6353.5
3407.1501	6490.5
3404.1528	6448
3401.1528	6445
3398.1533	6386
3395.1523	6560.5
3392.1489	6466
3389.1443	6591.5
3386.1387	6507
3383.1331	6576.5
3380.1235	6630
3377.1143	6600.5
3374.1038	6601.5
3371.092	6629
3368.0779	6748
3365.0623	6754
3362.0471	6677
3359.0293	6573.5
3356.0103	6678
3352.9902	6781.5
3349.9688	6692
3346.9448	6817
3343.9211	6835.5
3340.8948	6759
3337.8687	6859.5
3334.8398	6809.5
3331.8098	6713.5
3328.7788	6759.5
3325.7466	6912
3322.7129	6840.5
3319.6768	6846.5
3316.6409	6917.5
3313.6025	6883.5
3310.5627	6796.5
3307.5232	6801
3304.4812	6984
3301.4377	6939.5
3298.3918	6893.5
3295.3462	6983
3292.2993	6886.5
3289.2498	7047
3286.2004	7031.5
3283.1484	6926.5
3280.0952	6828
3277.041	6940
3273.9854	7092
3270.9287	6930.5
3267.8706	7049
3264.8101	6853.5
3261.7495	6998
3258.6865	7006.5
3255.6223	7226
3252.5569	7042
3249.49	7168.5
3246.4221	7181
3243.353	7102
3240.2827	7262.5
3237.2097	7269.5
3234.137	7188
3231.0615	7194.5
3227.9849	7262
3224.907	7306
3221.8279	7433.5
3218.7476	7445.5
3215.666	7421
3212.5833	7544
3209.4978	7561.5
3206.4111	7481.5
3203.3247	7691.5
3200.2356	7610
3197.1453	7690.5
3194.0537	7760.5
3190.9609	7664.5
3187.8669	7564.5
3184.7703	7761
3181.6738	7767
3178.5745	7706
3175.4741	7701
3172.374	7648
3169.271	7848.5
3166.167	7853
3163.0601	7853
3159.9536	7925.5
3156.8457	7819
3153.7351	7965
3150.6248	7971.5
3147.5117	7886
3144.3975	7836.5
3141.282	7880
3138.1653	7969.5
3135.0474	7938.5
3131.9265	8019.5
3128.8062	8147
3125.6829	8099
3122.5598	8174.5
3119.4343	8307
3116.3074	8339.5
3113.1792	8500.5
3110.0496	8562.5
3106.9189	8581
3103.7869	8944
3100.6523	8960.5
3097.5178	9019
3094.3806	9324
3091.2422	9644
3088.1025	10043
3084.9614	10631
3081.8193	11456
3078.6758	12326
3075.531	13129.5
3072.3835	14221.5
3069.2363	14854.5
3066.0862	15823
3062.9348	16481.5
3059.7825	17070.5
3056.6287	17237.5
3053.4734	17292
3050.3171	17133
3047.1594	16448.5
3043.999	15518
3040.8389	14322.5
3037.676	13281.5
3034.5117	12418.5
3031.3464	11984
3028.1797	11499
3025.0115	11055
3021.8423	10529.5
3018.6716	10299
3015.4983	9968
3012.3252	9953
3009.1494	9796
3005.9722	9900.5
3002.7937	9793.5
2999.614	10033.5
2996.4329	10003.5
2993.2505	10016
2990.0669	10204
2986.8806	10003.5
2983.6943	9974.5
2980.5054	10211.5
2977.3152	10210
2974.1235	10349
2970.9309	10271.5
2967.7366	10379
2964.5413	10208.5
2961.3445	10306.5
2958.145	10379.5
2954.9458	10446.5
2951.7437	10525.5
2948.5403	10861
2945.3354	10986
2942.1294	11272.5
2938.9221	11482
2935.7136	11659.5
2932.5037	12178.5
2929.291	12511.5
2926.0786	12593
2922.8633	12851.5
2919.6465	12873.5
2916.4287	13241
2913.2092	13230.5
2909.9888	13261.5
2906.7668	13252.5
2903.5437	13195.5
2900.3179	12984
2897.092	12770
2893.8633	12549.5
2890.6333	12248
2887.4021	11940.5
2884.1697	11794
2880.9358	11543
2877.7004	11448.5
2874.4639	11337.5
2871.2246	11378
2867.9854	11560
2864.7434	11330.5
2861.5	11467
2858.2571	11458.5
2855.011	11312.5
2851.7637	11406
2848.5134	11287
2845.2637	11201
2842.0122	11088
2838.7581	10723
2835.5042	10548.5
2832.2476	10482
2828.9893	10457.5
2825.7297	10424.5
2822.469	10399
2819.2068	10309
2815.9419	10450.5
2812.677	10303.5
2809.4109	10404
2806.1418	10503
2802.8716	10511.5
2799.5999	10410
2796.3269	10426.5
2793.0525	10491
2789.7766	10446
2786.4998	10462.5
2783.2212	10412
2779.9399	10492
2776.6589	10584.5
2773.3748	10647.5
2770.0896	10533
2766.8027	10587
2763.5146	10655.5
2760.2253	10551
2756.9346	10501.5
2753.6409	10714
2750.3474	10732
2747.051	10806.5
2743.7549	10819
2740.4558	10661.5
2737.1555	10776
2733.8538	10860.5
2730.5505	10649
2727.2461	10785
2723.9402	10892.5
2720.6313	10866.5
2717.3228	10809
2714.0112	10888
2710.6982	10774
2707.384	10837
2704.0684	10786
2700.7515	10869.5
2697.4331	10942
2694.1133	10818.5
2690.7905	10851
2687.4683	10859
2684.1428	10833.5
2680.8176	10859.5
2677.4893	10944
2674.1599	10973
2670.8289	11010
2667.4966	10880.5
2664.1614	10889.5
2660.8262	10950.5
2657.4897	10965.5
2654.1504	11000
2650.8096	11149
2647.469	11224.5
2644.1255	11069
2640.7805	11112.5
2637.4341	10993.5
2634.085	11087
2630.7358	11079
2627.3853	11096.5
2624.0317	11154
2620.677	11148.5
2617.3223	11211.5
2613.9646	11196
2610.6057	11265
2607.2451	11187.5
2603.8833	11184
2600.5186	11108.5
2597.1538	11005.5
2593.7861	11179.5
2590.4187	11202.5
2587.0483	11104.5
2583.6765	11138
2580.3032	11194.5
2576.9287	11114.5
2573.5527	11073
2570.175	11062
2566.7964	10938.5
2563.4146	11148
2560.0327	11135
2556.6482	11106.5
2553.262	10940
2549.8745	10902
2546.4856	10990.5
2543.0952	10868
2539.7034	10977
2536.3103	10893.5
2532.9141	10957
2529.5181	11049
2526.1189	10969.5
2522.7185	10822
2519.3184	10880.5
2515.915	11058
2512.5103	10971
2509.1025	10928.5
2505.6948	10834
2502.2859	10926
2498.8738	10846
2495.4619	10978.5
2492.0471	10926
2488.6306	10984
2485.2129	11056
2481.7937	10961
2478.373	10815
2474.9509	10904
2471.5273	10633
2468.1008	10725
2464.6746	10804
2461.2451	10983
2457.8157	10770
2454.3833	10835
2450.9497	10692
2447.5144	10712
2444.0776	10768.5
2440.6379	10611.5
2437.1985	10622
2433.7573	10609
2430.3132	10625
2426.8679	10820
2423.4224	10694.5
2419.9741	10820.5
2416.5242	10609
2413.0728	10681
2409.6184	10444.5
2406.1641	10532
2402.7083	10608
2399.2495	10719
2395.791	10691
2392.3291	10527
2388.866	10533
2385.4014	10595
2381.9353	10458
2378.4675	10636
2374.9985	10334
2371.5281	10457
2368.0544	10588.5
2364.5811	10549.5
2361.1045	10447
2357.6262	10496.5
2354.1467	10375.5
2350.6658	10429
2347.1833	10174.5
2343.6995	10270.5
2340.2141	10388
2336.7256	10268.5
2333.2371	10325
2329.7456	10202
2326.2544	10188
2322.7598	10206.5
2319.2639	10346
2315.7664	10222
2312.2676	10273
2308.7671	10171
2305.2637	10336
2301.7603	10110
2298.2554	10250
2294.7473	10110
2291.2378	10088.5
2287.7268	10116.5
2284.2158	10121
2280.7002	10083
2277.1848	9980
2273.6677	9963
2270.1494	10024
2266.6277	10036
2263.1062	9988
2259.5815	10045
2256.0554	9990.5
2252.5293	9807
2249.0002	9788.5
2245.4695	9858.5
2241.9358	9817
2238.4021	9847
2234.8667	9856.5
2231.3284	9766
2227.7903	9703
2224.2488	9520
2220.7058	9732
2217.1631	9797
2213.6172	9724.5
2210.0698	9636.5
2206.519	9496
2202.9685	9584.5
2199.4165	9642.5
2195.8613	9555
2192.3062	9502
2188.748	9561
2185.1882	9530
2181.627	9674
2178.064	9543.5
2174.4995	9578
2170.9336	9574.5
2167.3662	9527
2163.7957	9503
2160.2251	9332.5
2156.6514	9581
2153.0779	9476
2149.501	9587
2145.9226	9368.5
2142.3428	9479
2138.7612	9543
2135.1768	9390.5
2131.5923	9447.5
2128.0061	9504
2124.417	9514
2120.8276	9441
2117.2354	9512
2113.6414	9484.5
2110.0459	9523.5
2106.449	9476
2102.8503	9491
2099.2502	9356.5
2095.6487	9345
2092.0437	9446.5
2088.439	9449.5
2084.8308	9516
2081.2212	9389
2077.6101	9421
2073.999	9436
2070.3831	9401.5
2066.7671	9504.5
2063.1497	9500
2059.5308	9449
2055.9084	9517
2052.2864	9605.5
2048.6609	9510
2045.0358	9698.5
2041.4072	9549.5
2037.7771	9561
2034.1454	9700.5
2030.5122	9751.5
2026.8756	9613
2023.2393	9628.5
2019.6012	9778
2015.96	9778
2012.3171	9596.5
2008.6744	9515
2005.0283	9536
2001.3807	9608.5
1997.7316	9549.5
1994.0808	9705
1990.4283	9657.5
1986.7727	9738.5
1983.1172	9741
1979.4584	9748.5
1975.7996	9808.5
1972.1376	9692.5
1968.4739	9706
1964.8087	9806.5
1961.1418	9875
1957.4734	9784
1953.8033	9772
1950.1317	9974
1946.4568	9875
1942.7819	9740
1939.1038	9822.5
1935.424	9782
1931.7426	9822
1928.0613	9788
1924.3767	9715
1920.6887	9811
1917.001	9778.5
1913.3115	9754
1909.6205	9790
1905.926	9663
1902.23	9819
1898.5342	9831
1894.8348	9769
1891.134	9737.5
1887.4315	9520.5
1883.7274	9746
1880.0216	9784.5
1876.3125	9711
1872.6035	9718.5
1868.8929	9626
1865.1788	9742
1861.4633	9707
1857.746	9682.5
1854.0288	9734
1850.3083	9591
1846.5862	9778.5
1842.8606	9764
1839.1353	9824
1835.4081	9736.5
1831.6776	9724
1827.9473	9840
1824.2136	9655.5
1820.4781	9686
1816.7411	9626
1813.0024	9669
1809.2621	9561.5
1805.5201	9683.5
1801.7765	9660
1798.0313	9741
1794.2826	9695.5
1790.5339	9616.5
1786.782	9660.5
1783.0283	9574
1779.2731	9618.5
1775.5161	9654.5
1771.7574	9689
1767.9972	9619
1764.2352	9777
1760.4716	9557
1756.7046	9728
1752.9376	9721
1749.1672	9717
1745.3951	9665
1741.6232	9614
1737.8478	9749
1734.0708	9621
1730.292	9624.5
1726.5099	9583.5
1722.7278	9479.5
1718.944	9504
1715.1567	9640.5
1711.3696	9487
1707.5791	9562.5
1703.7869	9507.5
1699.9929	9573.5
1696.1973	9636
1692.3999	9615
1688.601	9496
1684.8003	9440.5
1680.9961	9442.5
1677.192	9483
1673.3845	9456
1669.577	9463
1665.7661	9427
1661.9535	9506
1658.1392	9478
1654.3231	9505
1650.5054	9513
1646.6859	9551.5
1642.8647	9621.5
1639.0402	9470.5
1635.2156	9611.5
1631.3876	9946
1627.5579	10249.5
1623.7281	10987.5
1619.895	11948
1616.0601	12313.5
1612.2235	12472.5
1608.3834	12405.5
1604.5433	11733.5
1600.7017	11202.5
1596.8563	10684.5
1593.0111	10402
1589.1625	10304.5
1585.312	10020.5
1581.4598	9683
1577.606	9351
1573.7504	9206
1569.8931	9167
1566.0341	9292
1562.1732	9108.5
1558.3088	9206.5
1554.4447	9044.5
1550.5769	9007
1546.7091	9076.5
1542.8379	9077
1538.9648	8993
1535.0901	8861
1531.2136	8933
1527.3353	8989
1523.4536	8892.5
1519.5719	8884
1515.6866	8877
1511.8014	8847
1507.9126	8885.5
1504.0239	8897
1500.1316	8777
1496.2375	8776
1492.3418	8695.5
1488.4442	8697.5
1484.5431	8617
1480.6421	8748
1476.7393	8873.5
1472.8329	8946.5
1468.9265	9269.5
1465.0166	9372.5
1461.1049	9422
1457.1914	9333.5
1453.2762	9197
1449.3593	9148.5
1445.4404	8811
1441.5199	8607
1437.5957	8454.5
1433.6716	8408
1429.744	8305
1425.8163	8359.5
1421.8851	8375.5
1417.952	8235
1414.0172	8291
1410.0807	8284.5
1406.1422	8135.5
1402.202	8209.5
1398.2601	8146
1394.3146	8135.5
1390.369	8377
1386.4198	8325.5
1382.4707	8261.5
1378.5179	8376
1374.5635	8258.5
1370.6071	8282
1366.6489	8092.5
1362.689	8274.5
1358.7273	8218.5
1354.7638	8335
1350.7965	8497
1346.8293	8498
1342.8586	8691
1338.886	8545
1334.9135	8473.5
1330.9371	8421
1326.9591	8390.5
1322.9792	8281
1318.9976	8131.5
1315.0122	7960.5
1311.027	7844.5
1307.0398	7760
1303.049	7755.5
1299.0582	7653.5
1295.0638	7644
1291.0675	7542
1287.0695	7552
1283.0695	7503.5
1279.0677	7601.5
1275.0641	7620
1271.0587	7390.5
1267.0515	7485.5
1263.0405	7396.5
1259.0295	7323.5
1255.015	7415
1250.9985	7427
1246.9802	7296.5
1242.9619	7595
1238.9399	7517.5
1234.9161	7614.5
1230.8885	7736.5
1226.861	8057
1222.8317	8441.5
1218.7986	8869.5
1214.7655	9109
1210.7286	9535
1206.6899	9579
1202.6514	9526.5
1198.609	9210.5
1194.5647	9045.5
1190.5187	8740.5
1186.4707	8313
1182.4189	7657
1178.3673	7360
1174.3137	7530.5
1170.2565	7791
1166.1973	7700.5
1162.1382	7547.5
1158.0752	7199
1154.0105	6745
1149.9438	6272.5
1145.8752	6152
1141.8048	6125.5
1137.7307	6063.5
1133.6565	6021
1129.5804	6046
1125.5006	6077
1121.4208	6128.5
1117.3372	6077.5
1113.2517	6209.5
1109.1643	6181.5
1105.0751	6301.5
1100.9839	6075
1096.8907	6217.5
1092.7959	6222.5
1088.6971	6248.5
1084.5984	6217.5
1080.4958	6099
1076.3932	6066.5
1072.2869	5982
1068.1786	5951
1064.0685	6072.5
1059.9564	6110
1055.8424	6450
1051.7266	7185.5
1047.6088	8211
1043.489	8786
1039.3655	8888.5
1035.2419	8312.5
1031.1145	7021.5
1026.9852	6198.5
1022.856	7538.5
1018.7228	12160
1014.5877	15334
1010.4507	15875.5
1006.3118	15913
1002.1691	11081
998.02631	7126.5
993.88159	5960
989.73303	5458.5
985.58447	5037
981.43201	5034.5
977.27765	4993
973.12134	4832
968.96313	4791
964.80292	4654
960.64081	4750
956.47675	4612
952.31073	4549
948.14081	4518
943.97089	4465.5
939.79706	4432.5
935.62329	4560
931.44556	4480
927.26587	4416.5
923.08429	4528.5
918.9007	4629
914.71515	4542
910.52765	4538
906.3382	4532
902.14484	4310
897.95142	4407.5
893.75409	4356.5
889.55676	4250.5
885.35553	4214.5
881.15234	4166
876.94714	4156.5
872.73993	4020
868.53082	4071
864.3197	4100
860.10657	4172
855.89148	4247
851.67249	4117.5
847.45343	4130.5
843.23041	4049
839.00739	3943.5
834.78046	3909
830.55145	3842.5
826.3205	4042
822.08759	4091.5
817.8526	4323.5
813.61566	4536
809.37476	4801
805.13385	5114.5
800.89093	4993.5
796.64398	4784.5
792.39508	4413
788.14612	4166.5
783.89319	3944
779.63824	4017.5
775.38129	3934
771.12231	4116.5
766.86133	4121
762.59833	4139
758.33136	3861.5
754.06433	3737.5
749.79327	3671
745.52222	3509
741.24713	3360.5
736.97003	3301.5
732.69092	3130.5
728.40973	3061.5
724.12653	3097
719.84131	3153
715.55408	3062.5
711.26477	3058
706.97144	3021.5
702.6781	3045.5
698.38068	3071.5
694.08325	2981
689.78174	2890.5
685.47821	2800.5
681.17267	2881.5
676.86499	2864.5
672.55536	2887.5
668.24359	2816
663.92987	2861
659.61401	2905.5
655.29413	2867
650.97418	2817.5
646.65015	2864
642.32611	2942.5
637.99799	3202.5
633.66779	3958
629.33551	4002.5
625.00122	3985.5
620.66479	3287
616.32635	2942
611.98578	2762.5
607.64117	2676
603.29645	2706.5
598.94769	2722.5
594.59882	2666
590.24591	2629
585.89087	2648.5
581.53375	2722
577.17657	2695
572.81531	2607.5
568.44989	2627.5
564.08441	2706
559.71686	2766
555.34723	2664.5
550.97345	2642.5
546.59961	2684.5
542.22168	2645
537.84161	2577
533.46143	2495
529.07721	2481
524.6908	2390
520.30231	2438.5
515.91174	2483
511.51697	2400
507.12216	2404.5
502.72522	2351
498.32413	2371
493.92297	2399.5
489.51764	2407
485.1102	2371
480.70267	2377
476.29099	2368
471.87717	2291.5
467.46121	2304
463.04312	2287.5
458.62088	2376
454.19855	2410.5
449.77405	2430.5
445.3454	2369.5
440.91666	2348.5
436.4837	2410.5
432.04865	2445
427.61142	2506
423.1741	2534.5
418.73257	2623
414.28891	2591
409.84103	2651
405.39307	2531
400.94296	2502
396.49069	2454
392.03421	2365
387.57761	2353
383.11679	2287.5
378.65381	2192
374.18869	2176.5
369.72137	2178
365.25397	2142.5
360.78027	2122.5
356.30646	2199.5
351.83047	2178
347.35233	2138.5
342.8699	2114
338.38739	2130
333.90063	2079.5
329.41376	2080.5
324.92264	2088
320.42932	2063
315.93381	2122
311.43613	2026.5
306.93625	2061
302.43417	2034
297.9299	1968
293.42346	2065
288.91272	2096
284.40186	2174.5
279.88672	2144
275.37146	2163.5
270.8519	2246.5
266.33014	2197.5
261.80826	2198
257.2821	2252.5
252.75371	2369.5
248.22101	2787
243.6882	3053.5
239.15317	3407
234.61592	3810
230.07434	4038.5
225.53265	4113
220.98663	4015.5
216.4384	3928.5
211.89003	3738.5
207.33734	3579
202.78241	3495
198.22523	3479.5
193.66585	3463
189.1042	3515
184.53822	3619.5
179.97211	3742
175.40376	3860.5
170.83104	4041
166.25821	4092.5
161.681	4169.5
157.10155	4200
152.51984	4383
147.93588	4416
143.34967	3663
138.7612	1624.5
134.17047	396
129.57748	66
124.98223	67
