# Supplementary material for: Transition across a sharp interface: Data from Raman and Brillouin imaging spectroscopy
Source: Data Brief. 2020 Oct 2;33:106368. doi: 10.1016/j.dib.2020.106368 (PMC7557971; doi:10.1016/j.dib.2020.106368)
Supplement: Supplementary file 1 [file mmc1.zip › PET_Glycerol20X_step05/Raman/petgly_20X_70PH_2s_05step_17_50_10.txt]

3813.9915	4968.5
3811.1724	5111
3808.3525	5075
3805.5327	4976
3802.7104	4985
3799.8872	4983
3797.063	4888
3794.2363	5017
3791.4099	5041
3788.5811	4953
3785.7524	5011.5
3782.9214	4967
3780.0894	5036.5
3777.2561	5052
3774.4219	5066.5
3771.5867	5074.5
3768.7502	5135
3765.9116	5162
3763.0715	5230.5
3760.2322	5121
3757.3901	5096
3754.5469	5074.5
3751.7029	5150.5
3748.8577	5131
3746.0098	5230
3743.1624	5096.5
3740.3125	5207
3737.4631	5309
3734.6111	5227
3731.7578	5281
3728.9038	5285
3726.0486	5212
3723.1921	5282.5
3720.3333	5391
3717.4749	5199.5
3714.6138	5288.5
3711.7517	5304.5
3708.8899	5296
3706.0256	5388
3703.1589	5275.5
3700.2927	5264
3697.425	5297
3694.5552	5397
3691.6853	5313
3688.8132	5386.5
3685.9399	5424
3683.0657	5334.5
3680.1902	5380
3677.3137	5419
3674.436	5460
3671.5559	5298.5
3668.676	5447
3665.7937	5421
3662.9102	5378
3660.0271	5351.5
3657.1416	5379
3654.2534	5464.5
3651.3655	5564
3648.4766	5426.5
3645.5852	5377.5
3642.6941	5532.5
3639.8005	5384
3636.9058	5415
3634.0098	5402
3631.1128	5517.5
3628.2148	5424
3625.3157	5447.5
3622.4141	5592
3619.5127	5530.5
3616.6086	5554.5
3613.7036	5540
3610.7976	5591.5
3607.8904	5696.5
3604.9819	5575
3602.0725	5558
3599.1604	5735.5
3596.2488	5680.5
3593.3345	5733
3590.4192	5777.5
3587.5042	5755.5
3584.5867	5811.5
3581.6665	5769
3578.7466	5722.5
3575.8257	5799.5
3572.9021	5749.5
3569.979	5793.5
3567.0532	5816.5
3564.1265	5750
3561.1985	5918.5
3558.2693	5920.5
3555.3391	5792.5
3552.4077	5904
3549.4753	5925
3546.5403	5802
3543.6042	5840
3540.6682	5894
3537.7297	5890.5
3534.7903	5907
3531.8496	5919.5
3528.9077	5898
3525.9634	5872
3523.0193	6022
3520.0728	6154.5
3517.125	5938.5
3514.1775	5973
3511.2273	5910
3508.2761	6064.5
3505.3237	6005
3502.3689	6042
3499.4143	6035.5
3496.457	6021
3493.5002	6145
3490.5408	6116.5
3487.5801	6151.5
3484.6182	6132.5
3481.6553	6225.5
3478.6914	6225
3475.7261	6284
3472.7583	6153.5
3469.7908	6334
3466.8208	6363.5
3463.8494	6320.5
3460.877	6320
3457.9036	6352.5
3454.9287	6272.5
3451.9529	6294.5
3448.9744	6348
3445.9963	6272.5
3443.0156	6308
3440.0337	6381
3437.052	6405
3434.0679	6362
3431.0823	6439
3428.0945	6424
3425.1067	6342
3422.1177	6538.5
3419.1262	6392.5
3416.1335	6487
3413.1414	6438.5
3410.1462	6418.5
3407.1501	6510
3404.1528	6534
3401.1528	6519.5
3398.1533	6457
3395.1523	6583
3392.1489	6637
3389.1443	6640
3386.1387	6577.5
3383.1331	6532.5
3380.1235	6529
3377.1143	6604.5
3374.1038	6688
3371.092	6607.5
3368.0779	6573
3365.0623	6619
3362.0471	6612
3359.0293	6651
3356.0103	6768.5
3352.9902	6667.5
3349.9688	6766
3346.9448	6899
3343.9211	6778
3340.8948	6724
3337.8687	6746.5
3334.8398	6863
3331.8098	6818
3328.7788	6778
3325.7466	6830.5
3322.7129	6800
3319.6768	6835.5
3316.6409	6843.5
3313.6025	6886
3310.5627	6855
3307.5232	6856.5
3304.4812	6847.5
3301.4377	6945.5
3298.3918	6976
3295.3462	6943.5
3292.2993	6851
3289.2498	6870.5
3286.2004	6907.5
3283.1484	7056
3280.0952	6992.5
3277.041	6853.5
3273.9854	6883
3270.9287	6972.5
3267.8706	6966
3264.8101	6997
3261.7495	6970.5
3258.6865	6977.5
3255.6223	7121
3252.5569	7051.5
3249.49	7051
3246.4221	7185
3243.353	7108.5
3240.2827	7102
3237.2097	7195.5
3234.137	7264.5
3231.0615	7326.5
3227.9849	7278
3224.907	7306.5
3221.8279	7382.5
3218.7476	7305
3215.666	7402
3212.5833	7451
3209.4978	7569
3206.4111	7534
3203.3247	7574
3200.2356	7650.5
3197.1453	7679
3194.0537	7634
3190.9609	7720.5
3187.8669	7617
3184.7703	7633
3181.6738	7718.5
3178.5745	7705
3175.4741	7668
3172.374	7782
3169.271	7728.5
3166.167	7803
3163.0601	7945.5
3159.9536	7859.5
3156.8457	7931
3153.7351	7820
3150.6248	7926
3147.5117	7835.5
3144.3975	7902.5
3141.282	7981
3138.1653	8003
3135.0474	7930
3131.9265	8086.5
3128.8062	8110
3125.6829	8055
3122.5598	8042
3119.4343	8231
3116.3074	8378
3113.1792	8442
3110.0496	8465
3106.9189	8562
3103.7869	8704.5
3100.6523	8757.5
3097.5178	9092
3094.3806	9361.5
3091.2422	9634
3088.1025	9975
3084.9614	10595.5
3081.8193	11389.5
3078.6758	12093.5
3075.531	12984.5
3072.3835	13932
3069.2363	15033.5
3066.0862	15916.5
3062.9348	16460.5
3059.7825	17298
3056.6287	17360
3053.4734	17398.5
3050.3171	17174
3047.1594	16542
3043.999	15503
3040.8389	14535
3037.676	13465
3034.5117	12636.5
3031.3464	12102.5
3028.1797	11435
3025.0115	11196
3021.8423	10654.5
3018.6716	10444
3015.4983	9985
3012.3252	9958.5
3009.1494	9793.5
3005.9722	9599
3002.7937	9841.5
2999.614	10109
2996.4329	10123
2993.2505	10090.5
2990.0669	10023.5
2986.8806	10028.5
2983.6943	10022
2980.5054	10045
2977.3152	10097
2974.1235	10268.5
2970.9309	10260
2967.7366	10340
2964.5413	10340.5
2961.3445	10334.5
2958.145	10409
2954.9458	10585.5
2951.7437	10558
2948.5403	10714
2945.3354	11012
2942.1294	11335
2938.9221	11534.5
2935.7136	11765
2932.5037	12117
2929.291	12237.5
2926.0786	12559
2922.8633	12676
2919.6465	12905.5
2916.4287	13178.5
2913.2092	13176.5
2909.9888	13312.5
2906.7668	13161.5
2903.5437	13218.5
2900.3179	12854
2897.092	12706
2893.8633	12478
2890.6333	12331.5
2887.4021	11908
2884.1697	11658
2880.9358	11530.5
2877.7004	11402
2874.4639	11234.5
2871.2246	11224
2867.9854	11350.5
2864.7434	11342
2861.5	11481
2858.2571	11294
2855.011	11309
2851.7637	11442
2848.5134	11240
2845.2637	11155.5
2842.0122	11013.5
2838.7581	10651
2835.5042	10527
2832.2476	10397
2828.9893	10430.5
2825.7297	10288.5
2822.469	10246.5
2819.2068	10275.5
2815.9419	10297
2812.677	10341
2809.4109	10209
2806.1418	10233
2802.8716	10233.5
2799.5999	10330.5
2796.3269	10252.5
2793.0525	10258.5
2789.7766	10464
2786.4998	10431.5
2783.2212	10418
2779.9399	10400
2776.6589	10431
2773.3748	10591.5
2770.0896	10399.5
2766.8027	10456
2763.5146	10490.5
2760.2253	10581.5
2756.9346	10519.5
2753.6409	10613.5
2750.3474	10524.5
2747.051	10508
2743.7549	10537.5
2740.4558	10669.5
2737.1555	10708.5
2733.8538	10807
2730.5505	10746.5
2727.2461	10735.5
2723.9402	10792.5
2720.6313	10691
2717.3228	10831.5
2714.0112	10761
2710.6982	10750.5
2707.384	10791
2704.0684	10672.5
2700.7515	10895.5
2697.4331	10852.5
2694.1133	10818
2690.7905	10891
2687.4683	10750
2684.1428	10846.5
2680.8176	10876
2677.4893	10967
2674.1599	10868.5
2670.8289	10867
2667.4966	10807
2664.1614	10729.5
2660.8262	10790.5
2657.4897	10899
2654.1504	10985
2650.8096	10831.5
2647.469	10993.5
2644.1255	10984
2640.7805	10957.5
2637.4341	11039.5
2634.085	10823.5
2630.7358	10995.5
2627.3853	10927
2624.0317	11044.5
2620.677	10950.5
2617.3223	11080.5
2613.9646	11036.5
2610.6057	11164.5
2607.2451	11128
2603.8833	10988
2600.5186	10941
2597.1538	10996
2593.7861	11119
2590.4187	10944
2587.0483	11012.5
2583.6765	11057
2580.3032	10910.5
2576.9287	11016
2573.5527	10980.5
2570.175	10960
2566.7964	11021
2563.4146	10854
2560.0327	10907.5
2556.6482	10987
2553.262	10808.5
2549.8745	10834
2546.4856	10894
2543.0952	10831.5
2539.7034	10918
2536.3103	10779
2532.9141	10902.5
2529.5181	10839.5
2526.1189	10768.5
2522.7185	10835
2519.3184	10918
2515.915	10940
2512.5103	10695.5
2509.1025	10825
2505.6948	10827.5
2502.2859	10813.5
2498.8738	10794.5
2495.4619	10795.5
2492.0471	10722
2488.6306	10750.5
2485.2129	10832.5
2481.7937	10857
2478.373	10778.5
2474.9509	10848.5
2471.5273	10782
2468.1008	10863
2464.6746	10919
2461.2451	10768
2457.8157	10716
2454.3833	10631.5
2450.9497	10558.5
2447.5144	10659.5
2444.0776	10562.5
2440.6379	10699.5
2437.1985	10518.5
2433.7573	10606
2430.3132	10450.5
2426.8679	10505
2423.4224	10492.5
2419.9741	10553
2416.5242	10536.5
2413.0728	10494
2409.6184	10488
2406.1641	10384
2402.7083	10378
2399.2495	10517
2395.791	10524
2392.3291	10479.5
2388.866	10529.5
2385.4014	10479
2381.9353	10384
2378.4675	10554.5
2374.9985	10483.5
2371.5281	10466.5
2368.0544	10401
2364.5811	10366
2361.1045	10339
2357.6262	10339.5
2354.1467	10380
2350.6658	10286.5
2347.1833	10337.5
2343.6995	10204.5
2340.2141	10308.5
2336.7256	10196.5
2333.2371	10082
2329.7456	10157.5
2326.2544	10103
2322.7598	10150
2319.2639	10093
2315.7664	10121.5
2312.2676	10015.5
2308.7671	10142
2305.2637	10119.5
2301.7603	9973
2298.2554	10067.5
2294.7473	9954.5
2291.2378	9979.5
2287.7268	9986.5
2284.2158	9945.5
2280.7002	9900.5
2277.1848	9981
2273.6677	9949.5
2270.1494	9892
2266.6277	9907.5
2263.1062	9768
2259.5815	9913
2256.0554	9803.5
2252.5293	9904
2249.0002	9818.5
2245.4695	9819
2241.9358	9751.5
2238.4021	9823.5
2234.8667	9698.5
2231.3284	9728
2227.7903	9671
2224.2488	9666.5
2220.7058	9656.5
2217.1631	9556
2213.6172	9538.5
2210.0698	9556
2206.519	9578
2202.9685	9514
2199.4165	9346.5
2195.8613	9556
2192.3062	9474.5
2188.748	9509.5
2185.1882	9387.5
2181.627	9272
2178.064	9531
2174.4995	9271
2170.9336	9389.5
2167.3662	9373.5
2163.7957	9462.5
2160.2251	9457
2156.6514	9350.5
2153.0779	9378.5
2149.501	9419.5
2145.9226	9390
2142.3428	9267.5
2138.7612	9384
2135.1768	9377
2131.5923	9257.5
2128.0061	9305
2124.417	9383.5
2120.8276	9271.5
2117.2354	9359
2113.6414	9401.5
2110.0459	9358
2106.449	9323.5
2102.8503	9317.5
2099.2502	9405.5
2095.6487	9428.5
2092.0437	9320.5
2088.439	9261.5
2084.8308	9333.5
2081.2212	9388.5
2077.6101	9459
2073.999	9301
2070.3831	9498.5
2066.7671	9358.5
2063.1497	9258
2059.5308	9384.5
2055.9084	9350
2052.2864	9573
2048.6609	9570
2045.0358	9609.5
2041.4072	9587
2037.7771	9487
2034.1454	9323
2030.5122	9396.5
2026.8756	9616.5
2023.2393	9397
2019.6012	9592.5
2015.96	9550
2012.3171	9673
2008.6744	9545
2005.0283	9625
2001.3807	9566
1997.7316	9538.5
1994.0808	9647.5
1990.4283	9653
1986.7727	9727.5
1983.1172	9532
1979.4584	9540
1975.7996	9716.5
1972.1376	9698
1968.4739	9771.5
1964.8087	9615.5
1961.1418	9705
1957.4734	9738
1953.8033	9565.5
1950.1317	9704.5
1946.4568	9681.5
1942.7819	9753
1939.1038	9667
1935.424	9725.5
1931.7426	9705
1928.0613	9712.5
1924.3767	9732
1920.6887	9744
1917.001	9594.5
1913.3115	9568.5
1909.6205	9584
1905.926	9608
1902.23	9624.5
1898.5342	9832
1894.8348	9492
1891.134	9561
1887.4315	9687.5
1883.7274	9714
1880.0216	9644
1876.3125	9661.5
1872.6035	9744
1868.8929	9686.5
1865.1788	9625.5
1861.4633	9563.5
1857.746	9562.5
1854.0288	9564
1850.3083	9617
1846.5862	9646.5
1842.8606	9643.5
1839.1353	9660
1835.4081	9570
1831.6776	9686.5
1827.9473	9659
1824.2136	9755.5
1820.4781	9638
1816.7411	9699
1813.0024	9699
1809.2621	9692.5
1805.5201	9655.5
1801.7765	9681
1798.0313	9572
1794.2826	9491
1790.5339	9419
1786.782	9595.5
1783.0283	9532
1779.2731	9531.5
1775.5161	9541
1771.7574	9517.5
1767.9972	9578.5
1764.2352	9539
1760.4716	9611.5
1756.7046	9540
1752.9376	9564.5
1749.1672	9523
1745.3951	9686
1741.6232	9563.5
1737.8478	9534.5
1734.0708	9579
1730.292	9629.5
1726.5099	9462.5
1722.7278	9551.5
1718.944	9493
1715.1567	9415.5
1711.3696	9521.5
1707.5791	9535
1703.7869	9498.5
1699.9929	9480
1696.1973	9576.5
1692.3999	9401.5
1688.601	9523.5
1684.8003	9370
1680.9961	9449
1677.192	9392
1673.3845	9631.5
1669.577	9336.5
1665.7661	9400.5
1661.9535	9477
1658.1392	9539
1654.3231	9423.5
1650.5054	9512
1646.6859	9498
1642.8647	9411
1639.0402	9540.5
1635.2156	9641.5
1631.3876	9881
1627.5579	10241
1623.7281	10959
1619.895	11895
1616.0601	12267.5
1612.2235	12441.5
1608.3834	12478
1604.5433	11797.5
1600.7017	11301.5
1596.8563	10587.5
1593.0111	10277.5
1589.1625	10306.5
1585.312	9948.5
1581.4598	9548.5
1577.606	9303.5
1573.7504	9177.5
1569.8931	9133
1566.0341	9068
1562.1732	9148
1558.3088	9039.5
1554.4447	8928.5
1550.5769	8977.5
1546.7091	9105
1542.8379	9032.5
1538.9648	8986.5
1535.0901	8951
1531.2136	8931.5
1527.3353	8934.5
1523.4536	8868
1519.5719	8845
1515.6866	8652
1511.8014	8964.5
1507.9126	8789
1504.0239	8767
1500.1316	8669
1496.2375	8581
1492.3418	8684
1488.4442	8549
1484.5431	8741.5
1480.6421	8671.5
1476.7393	8732.5
1472.8329	8798.5
1468.9265	9004.5
1465.0166	9378.5
1461.1049	9302.5
1457.1914	9222
1453.2762	9162
1449.3593	8993
1445.4404	8814
1441.5199	8477
1437.5957	8430
1433.6716	8301.5
1429.744	8336.5
1425.8163	8354.5
1421.8851	8333
1417.952	8260
1414.0172	8065.5
1410.0807	8063
1406.1422	8134
1402.202	8027
1398.2601	8074.5
1394.3146	8120.5
1390.369	8225.5
1386.4198	8230
1382.4707	8156
1378.5179	8157
1374.5635	8087
1370.6071	8214.5
1366.6489	8271.5
1362.689	8161.5
1358.7273	8241
1354.7638	8300
1350.7965	8238
1346.8293	8424.5
1342.8586	8508.5
1338.886	8584.5
1334.9135	8415.5
1330.9371	8391.5
1326.9591	8396
1322.9792	8129
1318.9976	8025
1315.0122	7923.5
1311.027	7963.5
1307.0398	7826.5
1303.049	7623.5
1299.0582	7517.5
1295.0638	7491.5
1291.0675	7601.5
1287.0695	7400
1283.0695	7461.5
1279.0677	7285.5
1275.0641	7461.5
1271.0587	7473.5
1267.0515	7320.5
1263.0405	7368.5
1259.0295	7283.5
1255.015	7391.5
1250.9985	7375.5
1246.9802	7444
1242.9619	7482
1238.9399	7555.5
1234.9161	7568.5
1230.8885	7760.5
1226.861	7956.5
1222.8317	8192.5
1218.7986	8653.5
1214.7655	9147
1210.7286	9526
1206.6899	9379
1202.6514	9387
1198.609	9220.5
1194.5647	9072
1190.5187	8628
1186.4707	8136.5
1182.4189	7652
1178.3673	7380
1174.3137	7378
1170.2565	7694
1166.1973	7647
1162.1382	7503
1158.0752	7060.5
1154.0105	6632.5
1149.9438	6297
1145.8752	6227.5
1141.8048	6147.5
1137.7307	6009
1133.6565	6049
1129.5804	6018
1125.5006	5928.5
1121.4208	5938.5
1117.3372	6018.5
1113.2517	6117
1109.1643	6188.5
1105.0751	6196
1100.9839	6156
1096.8907	6149
1092.7959	6097
1088.6971	5947
1084.5984	6171.5
1080.4958	6073
1076.3932	5976
1072.2869	6086
1068.1786	5888.5
1064.0685	5845.5
1059.9564	5991
1055.8424	6184
1051.7266	7025
1047.6088	8081
1043.489	8795.5
1039.3655	8836.5
1035.2419	8307.5
1031.1145	6964.5
1026.9852	6257.5
1022.856	7394.5
1018.7228	11973
1014.5877	15181.5
1010.4507	15858
1006.3118	15970.5
1002.1691	11166
998.02631	7150
993.88159	5899.5
989.73303	5495
985.58447	5076
981.43201	4891.5
977.27765	4742.5
973.12134	4811.5
968.96313	4732
964.80292	4775.5
960.64081	4666.5
956.47675	4563
952.31073	4548.5
948.14081	4591.5
943.97089	4474.5
939.79706	4293
935.62329	4325
931.44556	4401
927.26587	4336.5
923.08429	4499
918.9007	4422.5
914.71515	4510.5
910.52765	4442.5
906.3382	4435
902.14484	4289
897.95142	4278
893.75409	4127
889.55676	4118
885.35553	4200.5
881.15234	4158.5
876.94714	4096.5
872.73993	4104
868.53082	4088
864.3197	4116
860.10657	4009
855.89148	3956
851.67249	3980.5
847.45343	4103.5
843.23041	4042.5
839.00739	3963.5
834.78046	3829.5
830.55145	3817
826.3205	3915.5
822.08759	4121
817.8526	4206.5
813.61566	4449.5
809.37476	4835.5
805.13385	5063.5
800.89093	5083
796.64398	4760
792.39508	4385.5
788.14612	4100.5
783.89319	4052.5
779.63824	4025.5
775.38129	4053.5
771.12231	4075.5
766.86133	4040
762.59833	4103
758.33136	3869.5
754.06433	3698.5
749.79327	3551.5
745.52222	3481
741.24713	3436
736.97003	3201.5
732.69092	3192
728.40973	3053.5
724.12653	3021.5
719.84131	3085
715.55408	3063.5
711.26477	3036
706.97144	2952.5
702.6781	2990.5
698.38068	2870
694.08325	2957.5
689.78174	2795.5
685.47821	2871
681.17267	2848
676.86499	2833
672.55536	2853.5
668.24359	2789.5
663.92987	2770
659.61401	2742.5
655.29413	2785.5
650.97418	2736.5
646.65015	2886.5
642.32611	2914
637.99799	3174
633.66779	3981.5
629.33551	3968
625.00122	3998
620.66479	3191
616.32635	2758.5
611.98578	2684.5
607.64117	2662
603.29645	2665
598.94769	2686
594.59882	2648
590.24591	2722
585.89087	2674.5
581.53375	2696.5
577.17657	2635.5
572.81531	2676.5
568.44989	2648
564.08441	2695
559.71686	2674
555.34723	2620.5
550.97345	2653
546.59961	2577.5
542.22168	2565.5
537.84161	2554
533.46143	2489
529.07721	2493
524.6908	2431.5
520.30231	2458.5
515.91174	2404.5
511.51697	2322
507.12216	2337.5
502.72522	2355.5
498.32413	2387
493.92297	2346
489.51764	2311.5
485.1102	2287.5
480.70267	2301.5
476.29099	2338
471.87717	2285.5
467.46121	2278.5
463.04312	2296.5
458.62088	2355.5
454.19855	2367
449.77405	2309.5
445.3454	2361
440.91666	2258
436.4837	2391.5
432.04865	2466.5
427.61142	2480.5
423.1741	2478.5
418.73257	2575.5
414.28891	2638.5
409.84103	2620
405.39307	2493
400.94296	2510
396.49069	2390.5
392.03421	2421
387.57761	2343.5
383.11679	2336.5
378.65381	2175.5
374.18869	2191
369.72137	2124
365.25397	2120.5
360.78027	2168
356.30646	2147.5
351.83047	2140
347.35233	2194.5
342.8699	2128
338.38739	2094
333.90063	2085.5
329.41376	2069.5
324.92264	2092
320.42932	2047
315.93381	2031
311.43613	2047.5
306.93625	1976.5
302.43417	2039.5
297.9299	2077.5
293.42346	2099
288.91272	2066.5
284.40186	2108
279.88672	2175.5
275.37146	2151.5
270.8519	2177.5
266.33014	2230
261.80826	2178
257.2821	2312.5
252.75371	2465.5
248.22101	2744.5
243.6882	2975.5
239.15317	3425
234.61592	3806
230.07434	4037.5
225.53265	4099
220.98663	3980.5
216.4384	3959.5
211.89003	3794.5
207.33734	3589.5
202.78241	3525.5
198.22523	3479
193.66585	3527.5
189.1042	3572
184.53822	3613.5
179.97211	3804.5
175.40376	3840
170.83104	3947.5
166.25821	4032.5
161.681	4101.5
157.10155	4121
152.51984	4266.5
147.93588	4424.5
143.34967	3679
138.7612	1642.5
134.17047	369.5
129.57748	78
124.98223	57
