# Supplementary material for: Transition across a sharp interface: Data from Raman and Brillouin imaging spectroscopy
Source: Data Brief. 2020 Oct 2;33:106368. doi: 10.1016/j.dib.2020.106368 (PMC7557971; doi:10.1016/j.dib.2020.106368)
Supplement: Supplementary file 1 [file mmc1.zip › PET_Glycerol20X_step05/Raman/petgly_20X_70PH_2s_05step_17_50_11.txt]

3813.9915	4989.5
3811.1724	4888.5
3808.3525	4938
3805.5327	4925
3802.7104	4792.5
3799.8872	4899.5
3797.063	4897
3794.2363	4941.5
3791.4099	4876.5
3788.5811	4850
3785.7524	5004.5
3782.9214	4864
3780.0894	4939.5
3777.2561	4969
3774.4219	5032
3771.5867	4883
3768.7502	4904
3765.9116	4881.5
3763.0715	4976
3760.2322	4989
3757.3901	5035
3754.5469	5082.5
3751.7029	5005.5
3748.8577	4989
3746.0098	5096.5
3743.1624	5070.5
3740.3125	5136
3737.4631	5230.5
3734.6111	5143
3731.7578	5175
3728.9038	5080
3726.0486	4990
3723.1921	5165
3720.3333	5182.5
3717.4749	5225.5
3714.6138	5208.5
3711.7517	5191
3708.8899	5241.5
3706.0256	5296
3703.1589	5249.5
3700.2927	5192
3697.425	5302
3694.5552	5278.5
3691.6853	5332.5
3688.8132	5204.5
3685.9399	5279
3683.0657	5232
3680.1902	5227
3677.3137	5242
3674.436	5273
3671.5559	5265.5
3668.676	5374
3665.7937	5323.5
3662.9102	5320
3660.0271	5209
3657.1416	5295.5
3654.2534	5311.5
3651.3655	5335.5
3648.4766	5358.5
3645.5852	5324
3642.6941	5449.5
3639.8005	5339.5
3636.9058	5243.5
3634.0098	5423
3631.1128	5416
3628.2148	5380.5
3625.3157	5536.5
3622.4141	5491.5
3619.5127	5482.5
3616.6086	5503.5
3613.7036	5464
3610.7976	5534
3607.8904	5476.5
3604.9819	5651
3602.0725	5607.5
3599.1604	5584.5
3596.2488	5584
3593.3345	5576
3590.4192	5516.5
3587.5042	5577.5
3584.5867	5602
3581.6665	5603.5
3578.7466	5696
3575.8257	5701
3572.9021	5725.5
3569.979	5610.5
3567.0532	5768.5
3564.1265	5674
3561.1985	5777.5
3558.2693	5652.5
3555.3391	5707
3552.4077	5622
3549.4753	5802.5
3546.5403	5724.5
3543.6042	5753
3540.6682	5758
3537.7297	5763.5
3534.7903	5792
3531.8496	5952
3528.9077	5807.5
3525.9634	5833
3523.0193	5840.5
3520.0728	5885
3517.125	5893
3514.1775	5817.5
3511.2273	5850
3508.2761	5860
3505.3237	5882.5
3502.3689	6021.5
3499.4143	5968.5
3496.457	5928
3493.5002	5892
3490.5408	6022
3487.5801	5960.5
3484.6182	6081
3481.6553	6090.5
3478.6914	6032
3475.7261	6212.5
3472.7583	6109
3469.7908	6144
3466.8208	6167
3463.8494	6257
3460.877	6186
3457.9036	6196.5
3454.9287	6194.5
3451.9529	6289
3448.9744	6267
3445.9963	6238
3443.0156	6228
3440.0337	6214
3437.052	6331.5
3434.0679	6318.5
3431.0823	6237.5
3428.0945	6211.5
3425.1067	6279.5
3422.1177	6247.5
3419.1262	6342
3416.1335	6351.5
3413.1414	6316.5
3410.1462	6300.5
3407.1501	6279.5
3404.1528	6271
3401.1528	6344.5
3398.1533	6391
3395.1523	6353
3392.1489	6334.5
3389.1443	6466.5
3386.1387	6434
3383.1331	6491.5
3380.1235	6401.5
3377.1143	6422
3374.1038	6374
3371.092	6434.5
3368.0779	6527.5
3365.0623	6540.5
3362.0471	6451
3359.0293	6473
3356.0103	6546
3352.9902	6657.5
3349.9688	6665
3346.9448	6537
3343.9211	6668.5
3340.8948	6732
3337.8687	6729.5
3334.8398	6525
3331.8098	6600.5
3328.7788	6665
3325.7466	6661
3322.7129	6699.5
3319.6768	6722
3316.6409	6681
3313.6025	6644
3310.5627	6753
3307.5232	6649.5
3304.4812	6748
3301.4377	6747.5
3298.3918	6686.5
3295.3462	6858.5
3292.2993	6606.5
3289.2498	6642.5
3286.2004	6759.5
3283.1484	6791
3280.0952	6846
3277.041	6898
3273.9854	6898
3270.9287	6854.5
3267.8706	6846.5
3264.8101	6952.5
3261.7495	6861.5
3258.6865	6991
3255.6223	6771
3252.5569	6916
3249.49	7035
3246.4221	6896.5
3243.353	6980
3240.2827	6932.5
3237.2097	6985
3234.137	7024.5
3231.0615	7181
3227.9849	6977.5
3224.907	7174
3221.8279	7303
3218.7476	7333
3215.666	7257.5
3212.5833	7399.5
3209.4978	7304.5
3206.4111	7444
3203.3247	7459.5
3200.2356	7473.5
3197.1453	7460.5
3194.0537	7627
3190.9609	7530.5
3187.8669	7509.5
3184.7703	7515.5
3181.6738	7497
3178.5745	7555.5
3175.4741	7569
3172.374	7617.5
3169.271	7634.5
3166.167	7697.5
3163.0601	7707.5
3159.9536	7773.5
3156.8457	7751.5
3153.7351	7813
3150.6248	7736.5
3147.5117	7718.5
3144.3975	7779.5
3141.282	7759.5
3138.1653	7820.5
3135.0474	7778
3131.9265	7828
3128.8062	7933.5
3125.6829	8046.5
3122.5598	8152
3119.4343	8072
3116.3074	8122.5
3113.1792	8209.5
3110.0496	8349
3106.9189	8576.5
3103.7869	8438.5
3100.6523	8691
3097.5178	8996.5
3094.3806	9223
3091.2422	9473
3088.1025	9829
3084.9614	10410.5
3081.8193	11057
3078.6758	12050
3075.531	12942.5
3072.3835	13747
3069.2363	14777
3066.0862	15383.5
3062.9348	16122.5
3059.7825	16631
3056.6287	17130.5
3053.4734	17417
3050.3171	17140.5
3047.1594	16641
3043.999	15660.5
3040.8389	14448
3037.676	13371
3034.5117	12617
3031.3464	12069
3028.1797	11358
3025.0115	11104.5
3021.8423	10631
3018.6716	10098.5
3015.4983	9986.5
3012.3252	9659
3009.1494	9702
3005.9722	9564
3002.7937	9769
2999.614	9864
2996.4329	9848
2993.2505	9911.5
2990.0669	9809
2986.8806	9884
2983.6943	9854.5
2980.5054	9989.5
2977.3152	9996.5
2974.1235	10028.5
2970.9309	10007.5
2967.7366	10103
2964.5413	10029.5
2961.3445	10028
2958.145	10138
2954.9458	10275.5
2951.7437	10439
2948.5403	10658.5
2945.3354	10807
2942.1294	10997
2938.9221	11293.5
2935.7136	11572.5
2932.5037	11925
2929.291	12011
2926.0786	12385
2922.8633	12569.5
2919.6465	12578
2916.4287	12953
2913.2092	12985
2909.9888	13084.5
2906.7668	13025.5
2903.5437	12903
2900.3179	12954
2897.092	12612.5
2893.8633	12367
2890.6333	12151.5
2887.4021	11768
2884.1697	11568
2880.9358	11364
2877.7004	11196.5
2874.4639	10985.5
2871.2246	11123
2867.9854	11117
2864.7434	11212.5
2861.5	11197
2858.2571	11111.5
2855.011	11215.5
2851.7637	11159.5
2848.5134	11040
2845.2637	10961
2842.0122	10616.5
2838.7581	10618.5
2835.5042	10251.5
2832.2476	10161
2828.9893	10110.5
2825.7297	10208
2822.469	10011
2819.2068	10109.5
2815.9419	9984.5
2812.677	9948
2809.4109	10076.5
2806.1418	10096.5
2802.8716	10001.5
2799.5999	10104
2796.3269	10089.5
2793.0525	10030
2789.7766	10081
2786.4998	10102.5
2783.2212	10139
2779.9399	10141.5
2776.6589	10169.5
2773.3748	10246.5
2770.0896	10201
2766.8027	10266.5
2763.5146	10074.5
2760.2253	10227.5
2756.9346	10287
2753.6409	10356.5
2750.3474	10263
2747.051	10483
2743.7549	10441.5
2740.4558	10530
2737.1555	10483
2733.8538	10545
2730.5505	10398.5
2727.2461	10380.5
2723.9402	10606
2720.6313	10444.5
2717.3228	10432
2714.0112	10730
2710.6982	10442
2707.384	10616.5
2704.0684	10458
2700.7515	10409.5
2697.4331	10422.5
2694.1133	10547
2690.7905	10474
2687.4683	10552.5
2684.1428	10476.5
2680.8176	10618
2677.4893	10557.5
2674.1599	10525
2670.8289	10471
2667.4966	10724
2664.1614	10555
2660.8262	10693.5
2657.4897	10666.5
2654.1504	10611.5
2650.8096	10670
2647.469	10671
2644.1255	10641.5
2640.7805	10663
2637.4341	10702.5
2634.085	10657.5
2630.7358	10857
2627.3853	10803.5
2624.0317	10569
2620.677	10782
2617.3223	10821.5
2613.9646	10839
2610.6057	10723.5
2607.2451	10709
2603.8833	10829
2600.5186	10687.5
2597.1538	10730
2593.7861	10745.5
2590.4187	10795
2587.0483	10636.5
2583.6765	10768.5
2580.3032	10811.5
2576.9287	10670.5
2573.5527	10688.5
2570.175	10486
2566.7964	10632
2563.4146	10728.5
2560.0327	10703
2556.6482	10641
2553.262	10610
2549.8745	10657.5
2546.4856	10602
2543.0952	10597
2539.7034	10515
2536.3103	10601.5
2532.9141	10485.5
2529.5181	10587
2526.1189	10573
2522.7185	10530
2519.3184	10430.5
2515.915	10522.5
2512.5103	10543.5
2509.1025	10521
2505.6948	10518.5
2502.2859	10314
2498.8738	10518
2495.4619	10401.5
2492.0471	10537.5
2488.6306	10565
2485.2129	10326
2481.7937	10482
2478.373	10545.5
2474.9509	10459.5
2471.5273	10382
2468.1008	10352
2464.6746	10381.5
2461.2451	10409.5
2457.8157	10327.5
2454.3833	10429
2450.9497	10397.5
2447.5144	10214.5
2444.0776	10287.5
2440.6379	10236.5
2437.1985	10216.5
2433.7573	10297.5
2430.3132	10219
2426.8679	10233.5
2423.4224	10346
2419.9741	10200
2416.5242	10115.5
2413.0728	10292
2409.6184	10265.5
2406.1641	10172.5
2402.7083	10295.5
2399.2495	10205.5
2395.791	10135
2392.3291	10250.5
2388.866	10115
2385.4014	10113.5
2381.9353	10104.5
2378.4675	10114.5
2374.9985	10172
2371.5281	10024
2368.0544	10052.5
2364.5811	10056
2361.1045	10137
2357.6262	10059
2354.1467	10086.5
2350.6658	9973
2347.1833	9982.5
2343.6995	9958
2340.2141	9956
2336.7256	9967
2333.2371	9956.5
2329.7456	9877
2326.2544	9999.5
2322.7598	9847
2319.2639	9713.5
2315.7664	9876
2312.2676	9905.5
2308.7671	9752.5
2305.2637	9743
2301.7603	9776.5
2298.2554	9655.5
2294.7473	9691.5
2291.2378	9741
2287.7268	9699
2284.2158	9722
2280.7002	9720.5
2277.1848	9643.5
2273.6677	9559
2270.1494	9620.5
2266.6277	9477.5
2263.1062	9590
2259.5815	9571.5
2256.0554	9505.5
2252.5293	9622
2249.0002	9620.5
2245.4695	9376.5
2241.9358	9440.5
2238.4021	9250.5
2234.8667	9451.5
2231.3284	9413
2227.7903	9364
2224.2488	9244
2220.7058	9436
2217.1631	9353.5
2213.6172	9330.5
2210.0698	9260.5
2206.519	9418.5
2202.9685	9262.5
2199.4165	9330.5
2195.8613	9264
2192.3062	9204
2188.748	9049
2185.1882	9156
2181.627	9239
2178.064	9162
2174.4995	9237
2170.9336	9197
2167.3662	9144
2163.7957	9113.5
2160.2251	9194
2156.6514	9036
2153.0779	9151.5
2149.501	9139.5
2145.9226	9208.5
2142.3428	9108
2138.7612	9066.5
2135.1768	9175.5
2131.5923	9197.5
2128.0061	9022
2124.417	9061
2120.8276	9044
2117.2354	9154.5
2113.6414	9122.5
2110.0459	9148.5
2106.449	9075
2102.8503	9160
2099.2502	9088
2095.6487	9042
2092.0437	9139
2088.439	9075
2084.8308	9131.5
2081.2212	8918
2077.6101	9255
2073.999	9196
2070.3831	9037.5
2066.7671	9213.5
2063.1497	9167.5
2059.5308	9089
2055.9084	9288
2052.2864	9249.5
2048.6609	9263.5
2045.0358	9153.5
2041.4072	9203.5
2037.7771	9251.5
2034.1454	9282.5
2030.5122	9248.5
2026.8756	9288.5
2023.2393	9185.5
2019.6012	9250.5
2015.96	9332
2012.3171	9286
2008.6744	9298
2005.0283	9403.5
2001.3807	9268
1997.7316	9301
1994.0808	9217.5
1990.4283	9316.5
1986.7727	9323.5
1983.1172	9289.5
1979.4584	9414.5
1975.7996	9488.5
1972.1376	9405
1968.4739	9498.5
1964.8087	9424.5
1961.1418	9547
1957.4734	9416
1953.8033	9433
1950.1317	9501
1946.4568	9536
1942.7819	9518
1939.1038	9473
1935.424	9490.5
1931.7426	9412.5
1928.0613	9409.5
1924.3767	9481.5
1920.6887	9491
1917.001	9550
1913.3115	9531
1909.6205	9527.5
1905.926	9476.5
1902.23	9401
1898.5342	9512
1894.8348	9558
1891.134	9477.5
1887.4315	9423
1883.7274	9273
1880.0216	9513
1876.3125	9376.5
1872.6035	9471.5
1868.8929	9399
1865.1788	9461
1861.4633	9472
1857.746	9409
1854.0288	9355.5
1850.3083	9421.5
1846.5862	9253.5
1842.8606	9397
1839.1353	9508.5
1835.4081	9407.5
1831.6776	9449.5
1827.9473	9387.5
1824.2136	9608.5
1820.4781	9365
1816.7411	9355.5
1813.0024	9377.5
1809.2621	9373.5
1805.5201	9396
1801.7765	9322
1798.0313	9405.5
1794.2826	9224.5
1790.5339	9293.5
1786.782	9399
1783.0283	9307.5
1779.2731	9305.5
1775.5161	9281
1771.7574	9450.5
1767.9972	9239.5
1764.2352	9400.5
1760.4716	9364.5
1756.7046	9262
1752.9376	9278
1749.1672	9468.5
1745.3951	9318
1741.6232	9310
1737.8478	9375.5
1734.0708	9296
1730.292	9279
1726.5099	9343.5
1722.7278	9267.5
1718.944	9372.5
1715.1567	9159
1711.3696	9240.5
1707.5791	9242.5
1703.7869	9146.5
1699.9929	9155
1696.1973	9304
1692.3999	9197
1688.601	9114
1684.8003	9137
1680.9961	9256.5
1677.192	9191
1673.3845	9204.5
1669.577	9260.5
1665.7661	9098
1661.9535	9199
1658.1392	9211
1654.3231	9275
1650.5054	9213
1646.6859	9242
1642.8647	9184
1639.0402	9325.5
1635.2156	9347.5
1631.3876	9643.5
1627.5579	9939
1623.7281	10755
1619.895	11540.5
1616.0601	11911.5
1612.2235	12014.5
1608.3834	12307.5
1604.5433	11660
1600.7017	10914
1596.8563	10319.5
1593.0111	10128
1589.1625	10182.5
1585.312	9652
1581.4598	9240
1577.606	9052.5
1573.7504	8825.5
1569.8931	8854
1566.0341	8897
1562.1732	8796
1558.3088	8880
1554.4447	8682.5
1550.5769	8799.5
1546.7091	8701.5
1542.8379	8692.5
1538.9648	8805.5
1535.0901	8853
1531.2136	8724.5
1527.3353	8676.5
1523.4536	8657
1519.5719	8611.5
1515.6866	8526.5
1511.8014	8545
1507.9126	8525
1504.0239	8442.5
1500.1316	8413.5
1496.2375	8349
1492.3418	8339
1488.4442	8373.5
1484.5431	8295
1480.6421	8367.5
1476.7393	8520.5
1472.8329	8569
1468.9265	8751.5
1465.0166	8822.5
1461.1049	9040.5
1457.1914	9067
1453.2762	8806
1449.3593	8788.5
1445.4404	8566
1441.5199	8400
1437.5957	8299
1433.6716	8064
1429.744	8002
1425.8163	8039
1421.8851	8042.5
1417.952	7961
1414.0172	7963.5
1410.0807	7919
1406.1422	7912.5
1402.202	7914
1398.2601	7853
1394.3146	7985.5
1390.369	7903
1386.4198	8011
1382.4707	7970
1378.5179	8092
1374.5635	8058.5
1370.6071	7969.5
1366.6489	7850.5
1362.689	7936
1358.7273	8002
1354.7638	8013
1350.7965	8108.5
1346.8293	8135
1342.8586	8371
1338.886	8259
1334.9135	8253.5
1330.9371	8084
1326.9591	8072.5
1322.9792	7930.5
1318.9976	7810.5
1315.0122	7879.5
1311.027	7725
1307.0398	7568
1303.049	7550
1299.0582	7395
1295.0638	7241.5
1291.0675	7352
1287.0695	7205.5
1283.0695	7237.5
1279.0677	7116.5
1275.0641	7128.5
1271.0587	7011.5
1267.0515	7149.5
1263.0405	7166.5
1259.0295	7202
1255.015	7159
1250.9985	7239.5
1246.9802	7196.5
1242.9619	7106
1238.9399	7243.5
1234.9161	7280
1230.8885	7456.5
1226.861	7756
1222.8317	7968.5
1218.7986	8427.5
1214.7655	8822.5
1210.7286	9037
1206.6899	9212.5
1202.6514	9247
1198.609	9080.5
1194.5647	8756
1190.5187	8427.5
1186.4707	8064
1182.4189	7499
1178.3673	7176
1174.3137	7232
1170.2565	7494.5
1166.1973	7333.5
1162.1382	7300
1158.0752	6993.5
1154.0105	6394
1149.9438	6207
1145.8752	5969.5
1141.8048	5837.5
1137.7307	5834.5
1133.6565	5725.5
1129.5804	5763
1125.5006	5813.5
1121.4208	5897.5
1117.3372	5901
1113.2517	5896.5
1109.1643	6007.5
1105.0751	5954.5
1100.9839	5901.5
1096.8907	5955.5
1092.7959	5952
1088.6971	5948.5
1084.5984	6165
1080.4958	5866.5
1076.3932	5860.5
1072.2869	5797
1068.1786	5797
1064.0685	5644.5
1059.9564	5934
1055.8424	6115
1051.7266	6730.5
1047.6088	7900.5
1043.489	8410
1039.3655	8538.5
1035.2419	8117
1031.1145	6916
1026.9852	6083
1022.856	7132
1018.7228	11566
1014.5877	14519.5
1010.4507	15588
1006.3118	16396
1002.1691	11380.5
998.02631	7008
993.88159	5890.5
989.73303	5292.5
985.58447	4991
981.43201	4867
977.27765	4627.5
973.12134	4625
968.96313	4588
964.80292	4555
960.64081	4474
956.47675	4587.5
952.31073	4364
948.14081	4270
943.97089	4167.5
939.79706	4219
935.62329	4186.5
931.44556	4160
927.26587	4295
923.08429	4249.5
918.9007	4423
914.71515	4361
910.52765	4378
906.3382	4231
902.14484	4170.5
897.95142	4219
893.75409	4114
889.55676	3974.5
885.35553	4000
881.15234	4015
876.94714	4022
872.73993	3948.5
868.53082	3990
864.3197	3995.5
860.10657	4012
855.89148	4061
851.67249	3996
847.45343	3934
843.23041	3842.5
839.00739	3797.5
834.78046	3747
830.55145	3657
826.3205	3820
822.08759	3949
817.8526	4084.5
813.61566	4419
809.37476	4808.5
805.13385	4912
800.89093	4942
796.64398	4570
792.39508	4238
788.14612	4054
783.89319	3872.5
779.63824	3879.5
775.38129	3920
771.12231	3977.5
766.86133	3807.5
762.59833	3856
758.33136	3805.5
754.06433	3729
749.79327	3546.5
745.52222	3395.5
741.24713	3240
736.97003	3193.5
732.69092	3009.5
728.40973	2987
724.12653	2961.5
719.84131	2968
715.55408	2970.5
711.26477	2937.5
706.97144	2852
702.6781	2866.5
698.38068	2775
694.08325	2821
689.78174	2830.5
685.47821	2816.5
681.17267	2771
676.86499	2692
672.55536	2773
668.24359	2753
663.92987	2717
659.61401	2806.5
655.29413	2734.5
650.97418	2722
646.65015	2760
642.32611	2847
637.99799	3143
633.66779	3748
629.33551	3799
625.00122	3921.5
620.66479	3266.5
616.32635	2692
611.98578	2681
607.64117	2604
603.29645	2663.5
598.94769	2618
594.59882	2583
590.24591	2562.5
585.89087	2563
581.53375	2591.5
577.17657	2572.5
572.81531	2549
568.44989	2546
564.08441	2530.5
559.71686	2554.5
555.34723	2578
550.97345	2595.5
546.59961	2605.5
542.22168	2528
537.84161	2473
533.46143	2439
529.07721	2395.5
524.6908	2356.5
520.30231	2386
515.91174	2312.5
511.51697	2334.5
507.12216	2239.5
502.72522	2280
498.32413	2194
493.92297	2299
489.51764	2332
485.1102	2297.5
480.70267	2221
476.29099	2285
471.87717	2266.5
467.46121	2204
463.04312	2203.5
458.62088	2235
454.19855	2360
449.77405	2345
445.3454	2341
440.91666	2340.5
436.4837	2300.5
432.04865	2345.5
427.61142	2339.5
423.1741	2508
418.73257	2529
414.28891	2557
409.84103	2591.5
405.39307	2508.5
400.94296	2438.5
396.49069	2310.5
392.03421	2373
387.57761	2281.5
383.11679	2253
378.65381	2124
374.18869	2050
369.72137	2116
365.25397	2075.5
360.78027	1963.5
356.30646	2055
351.83047	2100.5
347.35233	2115
342.8699	2105.5
338.38739	2087.5
333.90063	2011.5
329.41376	2037
324.92264	1945.5
320.42932	1934.5
315.93381	1923.5
311.43613	1960.5
306.93625	1931.5
302.43417	2018.5
297.9299	1994
293.42346	1980.5
288.91272	1972
284.40186	2101.5
279.88672	2172
275.37146	2066.5
270.8519	2144
266.33014	2111.5
261.80826	2204.5
257.2821	2184
252.75371	2387
248.22101	2652.5
243.6882	2996.5
239.15317	3391
234.61592	3754.5
230.07434	4054.5
225.53265	4044
220.98663	3931
216.4384	3818.5
211.89003	3759
207.33734	3547
202.78241	3444
198.22523	3407.5
193.66585	3433
189.1042	3471.5
184.53822	3564.5
179.97211	3676.5
175.40376	3743.5
170.83104	3944.5
166.25821	3985.5
161.681	4053
157.10155	4139
152.51984	4300.5
147.93588	4384
143.34967	3691.5
138.7612	1629
134.17047	424
129.57748	141
124.98223	76
