# Supplementary material for: Transition across a sharp interface: Data from Raman and Brillouin imaging spectroscopy
Source: Data Brief. 2020 Oct 2;33:106368. doi: 10.1016/j.dib.2020.106368 (PMC7557971; doi:10.1016/j.dib.2020.106368)
Supplement: Supplementary file 1 [file mmc1.zip › PET_Glycerol20X_step05/Raman/petgly_20X_70PH_2s_05step_17_50_12.txt]

3813.9915	4810.5
3811.1724	4842.5
3808.3525	4877
3805.5327	4862.5
3802.7104	4829.5
3799.8872	4898
3797.063	4882
3794.2363	4785.5
3791.4099	4826
3788.5811	4762.5
3785.7524	4906
3782.9214	4830.5
3780.0894	4840.5
3777.2561	4855
3774.4219	4824
3771.5867	4825
3768.7502	4863
3765.9116	4852
3763.0715	4864.5
3760.2322	4896.5
3757.3901	4926.5
3754.5469	4988.5
3751.7029	4952.5
3748.8577	4903
3746.0098	4955
3743.1624	5058
3740.3125	4988
3737.4631	4964
3734.6111	4939.5
3731.7578	5055
3728.9038	5023
3726.0486	5087.5
3723.1921	5031.5
3720.3333	5156.5
3717.4749	5125
3714.6138	5130
3711.7517	5047.5
3708.8899	5159.5
3706.0256	5163
3703.1589	5231
3700.2927	5159.5
3697.425	5065.5
3694.5552	5213.5
3691.6853	5219
3688.8132	5232
3685.9399	5205.5
3683.0657	5256.5
3680.1902	5248.5
3677.3137	5194
3674.436	5234
3671.5559	5139.5
3668.676	5120
3665.7937	5370
3662.9102	5339
3660.0271	5163.5
3657.1416	5174.5
3654.2534	5281.5
3651.3655	5364.5
3648.4766	5327
3645.5852	5365.5
3642.6941	5214
3639.8005	5265.5
3636.9058	5218
3634.0098	5307.5
3631.1128	5403.5
3628.2148	5405.5
3625.3157	5263.5
3622.4141	5374
3619.5127	5400.5
3616.6086	5438.5
3613.7036	5455.5
3610.7976	5289.5
3607.8904	5439
3604.9819	5493
3602.0725	5405
3599.1604	5469.5
3596.2488	5428.5
3593.3345	5447.5
3590.4192	5503.5
3587.5042	5548
3584.5867	5619.5
3581.6665	5608
3578.7466	5573.5
3575.8257	5646.5
3572.9021	5731.5
3569.979	5654.5
3567.0532	5593
3564.1265	5683.5
3561.1985	5598
3558.2693	5533.5
3555.3391	5715
3552.4077	5565
3549.4753	5657.5
3546.5403	5664
3543.6042	5637.5
3540.6682	5740.5
3537.7297	5699.5
3534.7903	5660.5
3531.8496	5757.5
3528.9077	5623.5
3525.9634	5744
3523.0193	5731.5
3520.0728	5766
3517.125	5773.5
3514.1775	5806.5
3511.2273	5871
3508.2761	5823.5
3505.3237	5849
3502.3689	5774.5
3499.4143	5872
3496.457	5928.5
3493.5002	5863.5
3490.5408	5820.5
3487.5801	5942
3484.6182	5983
3481.6553	5964
3478.6914	6032.5
3475.7261	6032
3472.7583	6080.5
3469.7908	6020
3466.8208	6040
3463.8494	6045
3460.877	6058.5
3457.9036	6090
3454.9287	6127.5
3451.9529	6081.5
3448.9744	6138
3445.9963	6156
3443.0156	6247
3440.0337	6223.5
3437.052	6131.5
3434.0679	6143.5
3431.0823	6235.5
3428.0945	6208
3425.1067	6176.5
3422.1177	6165.5
3419.1262	6225.5
3416.1335	6216.5
3413.1414	6247.5
3410.1462	6282
3407.1501	6140.5
3404.1528	6259.5
3401.1528	6293
3398.1533	6290.5
3395.1523	6281.5
3392.1489	6243
3389.1443	6367.5
3386.1387	6251
3383.1331	6271
3380.1235	6308.5
3377.1143	6371.5
3374.1038	6506.5
3371.092	6550.5
3368.0779	6437.5
3365.0623	6535
3362.0471	6448.5
3359.0293	6497
3356.0103	6568
3352.9902	6408.5
3349.9688	6537
3346.9448	6512
3343.9211	6580.5
3340.8948	6612
3337.8687	6617
3334.8398	6558
3331.8098	6622
3328.7788	6755
3325.7466	6619
3322.7129	6747
3319.6768	6584.5
3316.6409	6587
3313.6025	6810
3310.5627	6712.5
3307.5232	6619.5
3304.4812	6647
3301.4377	6589
3298.3918	6710.5
3295.3462	6665
3292.2993	6648.5
3289.2498	6692
3286.2004	6616
3283.1484	6655
3280.0952	6771
3277.041	6691
3273.9854	6784
3270.9287	6790
3267.8706	6723.5
3264.8101	6783
3261.7495	6861
3258.6865	6734
3255.6223	6854
3252.5569	6840.5
3249.49	6847
3246.4221	6874
3243.353	7018
3240.2827	6945.5
3237.2097	6938
3234.137	7028.5
3231.0615	7011
3227.9849	6999
3224.907	7164.5
3221.8279	7174.5
3218.7476	7160
3215.666	7215.5
3212.5833	7244
3209.4978	7300
3206.4111	7326
3203.3247	7332
3200.2356	7361.5
3197.1453	7546
3194.0537	7474
3190.9609	7443.5
3187.8669	7512
3184.7703	7536.5
3181.6738	7554
3178.5745	7425
3175.4741	7522.5
3172.374	7530.5
3169.271	7619
3166.167	7558.5
3163.0601	7678.5
3159.9536	7688
3156.8457	7701
3153.7351	7847.5
3150.6248	7590
3147.5117	7667
3144.3975	7786.5
3141.282	7799
3138.1653	7662.5
3135.0474	7771
3131.9265	7743.5
3128.8062	7755
3125.6829	7859
3122.5598	7914
3119.4343	7953
3116.3074	8072.5
3113.1792	8150.5
3110.0496	8230
3106.9189	8292
3103.7869	8377.5
3100.6523	8607
3097.5178	8858
3094.3806	9011
3091.2422	9320
3088.1025	9738.5
3084.9614	10252
3081.8193	11111
3078.6758	11739
3075.531	12636
3072.3835	13542
3069.2363	14499.5
3066.0862	15406.5
3062.9348	16001.5
3059.7825	16671.5
3056.6287	17125
3053.4734	17165.5
3050.3171	17093
3047.1594	16354.5
3043.999	15540.5
3040.8389	14450
3037.676	13298.5
3034.5117	12411
3031.3464	11756
3028.1797	11291
3025.0115	10937.5
3021.8423	10590
3018.6716	10036.5
3015.4983	9748
3012.3252	9592
3009.1494	9453.5
3005.9722	9429
3002.7937	9550
2999.614	9872.5
2996.4329	9799.5
2993.2505	9717.5
2990.0669	9775
2986.8806	9678.5
2983.6943	9620
2980.5054	9635.5
2977.3152	9924.5
2974.1235	9970
2970.9309	9954
2967.7366	9908
2964.5413	9901.5
2961.3445	9959
2958.145	10136.5
2954.9458	10218.5
2951.7437	10373
2948.5403	10536.5
2945.3354	10638.5
2942.1294	10985
2938.9221	11168
2935.7136	11488
2932.5037	11455
2929.291	11873
2926.0786	12121.5
2922.8633	12420.5
2919.6465	12532.5
2916.4287	12802
2913.2092	12819.5
2909.9888	13087.5
2906.7668	13009
2903.5437	12861
2900.3179	12592.5
2897.092	12430.5
2893.8633	12202.5
2890.6333	12068
2887.4021	11580.5
2884.1697	11226
2880.9358	11283
2877.7004	11036
2874.4639	11000
2871.2246	10845
2867.9854	11003.5
2864.7434	10927.5
2861.5	11051
2858.2571	10984
2855.011	11092.5
2851.7637	10894.5
2848.5134	10987.5
2845.2637	10850.5
2842.0122	10693
2838.7581	10411
2835.5042	10156
2832.2476	10086.5
2828.9893	10084
2825.7297	9860.5
2822.469	9827.5
2819.2068	9894.5
2815.9419	9842
2812.677	9859.5
2809.4109	9832
2806.1418	9924.5
2802.8716	9825
2799.5999	9841
2796.3269	9935.5
2793.0525	9949.5
2789.7766	9871
2786.4998	9985.5
2783.2212	9968
2779.9399	10121.5
2776.6589	9937.5
2773.3748	9983
2770.0896	10015.5
2766.8027	10086.5
2763.5146	10109.5
2760.2253	9983.5
2756.9346	10016
2753.6409	10209.5
2750.3474	10218
2747.051	10143.5
2743.7549	10254.5
2740.4558	10200
2737.1555	10097.5
2733.8538	10204.5
2730.5505	10108.5
2727.2461	10384
2723.9402	10330
2720.6313	10442.5
2717.3228	10287
2714.0112	10331
2710.6982	10258.5
2707.384	10343.5
2704.0684	10351
2700.7515	10230
2697.4331	10439
2694.1133	10428
2690.7905	10489.5
2687.4683	10293
2684.1428	10428.5
2680.8176	10408
2677.4893	10474.5
2674.1599	10493.5
2670.8289	10411
2667.4966	10329
2664.1614	10337
2660.8262	10499
2657.4897	10442.5
2654.1504	10540.5
2650.8096	10439.5
2647.469	10335
2644.1255	10400
2640.7805	10534
2637.4341	10534
2634.085	10547.5
2630.7358	10593
2627.3853	10585.5
2624.0317	10637.5
2620.677	10588
2617.3223	10702.5
2613.9646	10687
2610.6057	10593.5
2607.2451	10653.5
2603.8833	10538.5
2600.5186	10576
2597.1538	10678
2593.7861	10523.5
2590.4187	10619.5
2587.0483	10361
2583.6765	10533.5
2580.3032	10580.5
2576.9287	10477.5
2573.5527	10402.5
2570.175	10525.5
2566.7964	10486.5
2563.4146	10370
2560.0327	10456.5
2556.6482	10414
2553.262	10345.5
2549.8745	10367
2546.4856	10314
2543.0952	10401
2539.7034	10323.5
2536.3103	10268.5
2532.9141	10351
2529.5181	10356.5
2526.1189	10344.5
2522.7185	10350.5
2519.3184	10379
2515.915	10450.5
2512.5103	10208
2509.1025	10337
2505.6948	10465
2502.2859	10328.5
2498.8738	10323
2495.4619	10266
2492.0471	10398
2488.6306	10246.5
2485.2129	10400
2481.7937	10253.5
2478.373	10207.5
2474.9509	10318.5
2471.5273	10283
2468.1008	10314.5
2464.6746	10413.5
2461.2451	10135.5
2457.8157	10153
2454.3833	10176
2450.9497	10145
2447.5144	10227.5
2444.0776	10115.5
2440.6379	10141
2437.1985	10248.5
2433.7573	10209
2430.3132	10079.5
2426.8679	10062.5
2423.4224	9995
2419.9741	10188
2416.5242	9977.5
2413.0728	9997.5
2409.6184	9983
2406.1641	10012.5
2402.7083	9967
2399.2495	10001.5
2395.791	9993.5
2392.3291	10074
2388.866	9996
2385.4014	9957.5
2381.9353	9938.5
2378.4675	10026.5
2374.9985	9911.5
2371.5281	9979.5
2368.0544	9892.5
2364.5811	9789
2361.1045	9916
2357.6262	9870.5
2354.1467	9851.5
2350.6658	9835
2347.1833	9831
2343.6995	9773.5
2340.2141	9627
2336.7256	9794.5
2333.2371	9814
2329.7456	9755
2326.2544	9762.5
2322.7598	9671.5
2319.2639	9692
2315.7664	9714
2312.2676	9712.5
2308.7671	9635
2305.2637	9601.5
2301.7603	9709.5
2298.2554	9611
2294.7473	9579
2291.2378	9628
2287.7268	9605.5
2284.2158	9584.5
2280.7002	9480
2277.1848	9461.5
2273.6677	9546
2270.1494	9614.5
2266.6277	9436
2263.1062	9497
2259.5815	9422.5
2256.0554	9401.5
2252.5293	9509
2249.0002	9429
2245.4695	9339.5
2241.9358	9328
2238.4021	9236.5
2234.8667	9308
2231.3284	9216
2227.7903	9323.5
2224.2488	9232
2220.7058	9277
2217.1631	9224.5
2213.6172	9079.5
2210.0698	9035.5
2206.519	9057.5
2202.9685	9183
2199.4165	9088
2195.8613	8983.5
2192.3062	9094.5
2188.748	9043.5
2185.1882	9054
2181.627	9054
2178.064	9161.5
2174.4995	9053
2170.9336	9092.5
2167.3662	9070
2163.7957	9048
2160.2251	9090.5
2156.6514	9002.5
2153.0779	9021
2149.501	8971
2145.9226	8953
2142.3428	9032
2138.7612	9062
2135.1768	9034.5
2131.5923	8915.5
2128.0061	8921
2124.417	9127.5
2120.8276	8965.5
2117.2354	8914
2113.6414	9008.5
2110.0459	8907.5
2106.449	8993.5
2102.8503	9032.5
2099.2502	8949
2095.6487	9052
2092.0437	9040.5
2088.439	9003.5
2084.8308	8964
2081.2212	9008
2077.6101	8988.5
2073.999	9020
2070.3831	9069.5
2066.7671	9006.5
2063.1497	9050
2059.5308	9112
2055.9084	9028.5
2052.2864	9004.5
2048.6609	9212
2045.0358	9168
2041.4072	8994
2037.7771	9142
2034.1454	9050
2030.5122	9177
2026.8756	9223.5
2023.2393	9150
2019.6012	9153.5
2015.96	9100.5
2012.3171	9061
2008.6744	9131.5
2005.0283	9179
2001.3807	9148.5
1997.7316	9118
1994.0808	9233
1990.4283	9147.5
1986.7727	9304
1983.1172	9169
1979.4584	9221.5
1975.7996	9179
1972.1376	9374.5
1968.4739	9323
1964.8087	9247.5
1961.1418	9236.5
1957.4734	9301
1953.8033	9299
1950.1317	9338
1946.4568	9108.5
1942.7819	9289
1939.1038	9391.5
1935.424	9353
1931.7426	9432
1928.0613	9255
1924.3767	9322.5
1920.6887	9350.5
1917.001	9388.5
1913.3115	9249
1909.6205	9267
1905.926	9183
1902.23	9291
1898.5342	9225
1894.8348	9334
1891.134	9205.5
1887.4315	9291.5
1883.7274	9245.5
1880.0216	9335
1876.3125	9201
1872.6035	9229.5
1868.8929	9282.5
1865.1788	9273.5
1861.4633	9227
1857.746	9163.5
1854.0288	9361.5
1850.3083	9258
1846.5862	9235.5
1842.8606	9329.5
1839.1353	9286.5
1835.4081	9328.5
1831.6776	9284.5
1827.9473	9333.5
1824.2136	9379.5
1820.4781	9301
1816.7411	9167
1813.0024	9328
1809.2621	9258.5
1805.5201	9151.5
1801.7765	9125.5
1798.0313	9263.5
1794.2826	9148.5
1790.5339	9211
1786.782	9146.5
1783.0283	9138.5
1779.2731	9208.5
1775.5161	9166
1771.7574	9089
1767.9972	9192
1764.2352	9186
1760.4716	9112
1756.7046	9081.5
1752.9376	9186
1749.1672	9211
1745.3951	9368
1741.6232	9241
1737.8478	9217.5
1734.0708	9174.5
1730.292	9164.5
1726.5099	9163.5
1722.7278	9116.5
1718.944	9084.5
1715.1567	9143
1711.3696	9129
1707.5791	8973.5
1703.7869	9024
1699.9929	9023
1696.1973	9032.5
1692.3999	9093.5
1688.601	9058.5
1684.8003	8950.5
1680.9961	9023
1677.192	9052
1673.3845	9039.5
1669.577	8931
1665.7661	9036
1661.9535	9130.5
1658.1392	9204
1654.3231	9122.5
1650.5054	9069.5
1646.6859	9099.5
1642.8647	9147
1639.0402	9093
1635.2156	9150
1631.3876	9350.5
1627.5579	9817.5
1623.7281	10500
1619.895	11568
1616.0601	11845
1612.2235	11960
1608.3834	12120.5
1604.5433	11572.5
1600.7017	11052
1596.8563	10190.5
1593.0111	9888.5
1589.1625	9848
1585.312	9459
1581.4598	9263
1577.606	8899
1573.7504	8818
1569.8931	8777.5
1566.0341	8783
1562.1732	8897.5
1558.3088	8578.5
1554.4447	8551.5
1550.5769	8661.5
1546.7091	8556.5
1542.8379	8627.5
1538.9648	8603
1535.0901	8568.5
1531.2136	8534.5
1527.3353	8547
1523.4536	8492.5
1519.5719	8427.5
1515.6866	8317
1511.8014	8346
1507.9126	8396
1504.0239	8317
1500.1316	8348.5
1496.2375	8203.5
1492.3418	8120
1488.4442	8214
1484.5431	8134.5
1480.6421	8283
1476.7393	8294.5
1472.8329	8558
1468.9265	8740.5
1465.0166	8873
1461.1049	9083
1457.1914	8812
1453.2762	8814.5
1449.3593	8712
1445.4404	8379
1441.5199	8313
1437.5957	8094
1433.6716	7869
1429.744	7995
1425.8163	7890.5
1421.8851	7919.5
1417.952	7957
1414.0172	7880.5
1410.0807	7899.5
1406.1422	7698
1402.202	7867.5
1398.2601	7600
1394.3146	7672
1390.369	7763.5
1386.4198	7967.5
1382.4707	7946.5
1378.5179	7874.5
1374.5635	7972
1370.6071	7808.5
1366.6489	7804.5
1362.689	7864
1358.7273	7712
1354.7638	7849.5
1350.7965	7997
1346.8293	7981
1342.8586	8141
1338.886	8152.5
1334.9135	8090.5
1330.9371	8105
1326.9591	7931
1322.9792	7870
1318.9976	7622
1315.0122	7631
1311.027	7604.5
1307.0398	7427
1303.049	7330
1299.0582	7336.5
1295.0638	7308.5
1291.0675	7318
1287.0695	7036.5
1283.0695	7156
1279.0677	7030
1275.0641	6909
1271.0587	7045.5
1267.0515	7053
1263.0405	7088
1259.0295	6996
1255.015	7001.5
1250.9985	6952.5
1246.9802	7036.5
1242.9619	7053
1238.9399	6938.5
1234.9161	7214.5
1230.8885	7494
1226.861	7559
1222.8317	7942.5
1218.7986	8304
1214.7655	8798
1210.7286	9076
1206.6899	9267.5
1202.6514	9117
1198.609	9025
1194.5647	8636.5
1190.5187	8225
1186.4707	7965.5
1182.4189	7477.5
1178.3673	7072
1174.3137	7214
1170.2565	7398.5
1166.1973	7322.5
1162.1382	7256.5
1158.0752	6883.5
1154.0105	6366.5
1149.9438	6153
1145.8752	5798
1141.8048	5686
1137.7307	5669.5
1133.6565	5707
1129.5804	5701
1125.5006	5754
1121.4208	5586.5
1117.3372	5793.5
1113.2517	5786
1109.1643	5788
1105.0751	5932
1100.9839	5887
1096.8907	5855.5
1092.7959	5820
1088.6971	5902
1084.5984	5832.5
1080.4958	5919
1076.3932	5729.5
1072.2869	5809.5
1068.1786	5687
1064.0685	5569
1059.9564	5698.5
1055.8424	6003.5
1051.7266	6733.5
1047.6088	7701.5
1043.489	8334
1039.3655	8682
1035.2419	8045.5
1031.1145	6754.5
1026.9852	6061.5
1022.856	7135
1018.7228	11342.5
1014.5877	14374.5
1010.4507	15430
1006.3118	16287.5
1002.1691	11451
998.02631	7006
993.88159	5738
989.73303	5202
985.58447	4931.5
981.43201	4779
977.27765	4611
973.12134	4583.5
968.96313	4568
964.80292	4540.5
960.64081	4475.5
956.47675	4296
952.31073	4255.5
948.14081	4274.5
943.97089	4214
939.79706	4236.5
935.62329	4112.5
931.44556	4127.5
927.26587	4202
923.08429	4326
918.9007	4230
914.71515	4208
910.52765	4366.5
906.3382	4183
902.14484	4064.5
897.95142	4076
893.75409	3927.5
889.55676	3942
885.35553	3992
881.15234	3942
876.94714	3890
872.73993	3884.5
868.53082	3891
864.3197	3971
860.10657	4020
855.89148	3868
851.67249	3869
847.45343	3853
843.23041	3750
839.00739	3705.5
834.78046	3574.5
830.55145	3667.5
826.3205	3815.5
822.08759	3905
817.8526	3909.5
813.61566	4324
809.37476	4613.5
805.13385	4830.5
800.89093	4809.5
796.64398	4618.5
792.39508	4243
788.14612	3979.5
783.89319	3849
779.63824	3804.5
775.38129	3916
771.12231	3852
766.86133	3869.5
762.59833	3900
758.33136	3705
754.06433	3656
749.79327	3475
745.52222	3376.5
741.24713	3215.5
736.97003	3055.5
732.69092	3071
728.40973	2995.5
724.12653	2911
719.84131	2943.5
715.55408	2946.5
711.26477	2901
706.97144	2843.5
702.6781	2839
698.38068	2820.5
694.08325	2750
689.78174	2662.5
685.47821	2772.5
681.17267	2765.5
676.86499	2784
672.55536	2723
668.24359	2763
663.92987	2710
659.61401	2609.5
655.29413	2610
650.97418	2747.5
646.65015	2709.5
642.32611	2728.5
637.99799	3024.5
633.66779	3689
629.33551	3867.5
625.00122	3875.5
620.66479	3191
616.32635	2711
611.98578	2566
607.64117	2603.5
603.29645	2555.5
598.94769	2485.5
594.59882	2425.5
590.24591	2550
585.89087	2593.5
581.53375	2540.5
577.17657	2499.5
572.81531	2524.5
568.44989	2531
564.08441	2570.5
559.71686	2516
555.34723	2508.5
550.97345	2486
546.59961	2564.5
542.22168	2451
537.84161	2415.5
533.46143	2317
529.07721	2384
524.6908	2357
520.30231	2352.5
515.91174	2283.5
511.51697	2250.5
507.12216	2228.5
502.72522	2209.5
498.32413	2289
493.92297	2235.5
489.51764	2158
485.1102	2232
480.70267	2173.5
476.29099	2168
471.87717	2191.5
467.46121	2180
463.04312	2179.5
458.62088	2247.5
454.19855	2256.5
449.77405	2223.5
445.3454	2241.5
440.91666	2327.5
436.4837	2339.5
432.04865	2334
427.61142	2326.5
423.1741	2421.5
418.73257	2478.5
414.28891	2523.5
409.84103	2516
405.39307	2473
400.94296	2376.5
396.49069	2448
392.03421	2297.5
387.57761	2238
383.11679	2224
378.65381	2105
374.18869	2044.5
369.72137	2038.5
365.25397	2044.5
360.78027	1989
356.30646	2017.5
351.83047	1998
347.35233	2007
342.8699	2054
338.38739	1970
333.90063	2001.5
329.41376	2022
324.92264	1930
320.42932	2002.5
315.93381	1922
311.43613	1917.5
306.93625	1906.5
302.43417	1963
297.9299	2007
293.42346	1991.5
288.91272	2093.5
284.40186	2027
279.88672	2010.5
275.37146	2051.5
270.8519	2160.5
266.33014	2097.5
261.80826	2094.5
257.2821	2196
252.75371	2380.5
248.22101	2569
243.6882	2852.5
239.15317	3311
234.61592	3745.5
230.07434	3893
225.53265	4133
220.98663	3919
216.4384	3821
211.89003	3699.5
207.33734	3570
202.78241	3412
198.22523	3356.5
193.66585	3403
189.1042	3502.5
184.53822	3593
179.97211	3705
175.40376	3759
170.83104	3873.5
166.25821	3979
161.681	4028
157.10155	4119.5
152.51984	4268
147.93588	4352.5
143.34967	3585.5
138.7612	1688.5
134.17047	387.5
129.57748	82.5
124.98223	71
