# Supplementary material for: Transition across a sharp interface: Data from Raman and Brillouin imaging spectroscopy
Source: Data Brief. 2020 Oct 2;33:106368. doi: 10.1016/j.dib.2020.106368 (PMC7557971; doi:10.1016/j.dib.2020.106368)
Supplement: Supplementary file 1 [file mmc1.zip › PET_Glycerol20X_step05/Raman/petgly_20X_70PH_2s_05step_17_50_13.txt]

3813.9915	4786.5
3811.1724	4789
3808.3525	4729
3805.5327	4873
3802.7104	4831
3799.8872	4795
3797.063	4824
3794.2363	4811.5
3791.4099	4829
3788.5811	4874.5
3785.7524	4890.5
3782.9214	4897.5
3780.0894	4780.5
3777.2561	4906.5
3774.4219	4864
3771.5867	4954
3768.7502	4915.5
3765.9116	4863
3763.0715	4922
3760.2322	4882.5
3757.3901	4932
3754.5469	4974.5
3751.7029	4944
3748.8577	5098
3746.0098	4919
3743.1624	4964.5
3740.3125	4931
3737.4631	5039
3734.6111	5028
3731.7578	5042.5
3728.9038	5061
3726.0486	5011.5
3723.1921	5118
3720.3333	5090.5
3717.4749	5114
3714.6138	5172
3711.7517	5142.5
3708.8899	5138.5
3706.0256	5158
3703.1589	5092
3700.2927	5133
3697.425	5217
3694.5552	5246
3691.6853	5092.5
3688.8132	5324.5
3685.9399	5339
3683.0657	5215.5
3680.1902	5242.5
3677.3137	5160
3674.436	5229
3671.5559	5209.5
3668.676	5289.5
3665.7937	5175
3662.9102	5224.5
3660.0271	5249.5
3657.1416	5188.5
3654.2534	5329.5
3651.3655	5195
3648.4766	5260
3645.5852	5250.5
3642.6941	5297
3639.8005	5289.5
3636.9058	5258.5
3634.0098	5340
3631.1128	5343
3628.2148	5346.5
3625.3157	5301.5
3622.4141	5392
3619.5127	5404
3616.6086	5408
3613.7036	5380
3610.7976	5356.5
3607.8904	5391
3604.9819	5450.5
3602.0725	5469
3599.1604	5551
3596.2488	5412
3593.3345	5544.5
3590.4192	5491
3587.5042	5552.5
3584.5867	5524.5
3581.6665	5662
3578.7466	5537
3575.8257	5543.5
3572.9021	5542
3569.979	5550
3567.0532	5665.5
3564.1265	5494
3561.1985	5633.5
3558.2693	5600
3555.3391	5615.5
3552.4077	5669.5
3549.4753	5635
3546.5403	5667.5
3543.6042	5574
3540.6682	5634.5
3537.7297	5681.5
3534.7903	5793
3531.8496	5704.5
3528.9077	5619.5
3525.9634	5803
3523.0193	5746.5
3520.0728	5726
3517.125	5776
3514.1775	5680.5
3511.2273	5751
3508.2761	5811
3505.3237	5922
3502.3689	5934
3499.4143	5933
3496.457	5972.5
3493.5002	5817.5
3490.5408	5899.5
3487.5801	5957
3484.6182	5898
3481.6553	5908
3478.6914	6014.5
3475.7261	6070.5
3472.7583	6042
3469.7908	5974
3466.8208	6011
3463.8494	6057
3460.877	6163
3457.9036	6035
3454.9287	6095.5
3451.9529	6126
3448.9744	6118
3445.9963	6156
3443.0156	6174
3440.0337	6161.5
3437.052	6172
3434.0679	6221
3431.0823	6149.5
3428.0945	6187.5
3425.1067	6239.5
3422.1177	6242.5
3419.1262	6229.5
3416.1335	6251.5
3413.1414	6180.5
3410.1462	6232.5
3407.1501	6297
3404.1528	6205.5
3401.1528	6198.5
3398.1533	6218
3395.1523	6270
3392.1489	6273
3389.1443	6281.5
3386.1387	6232
3383.1331	6424
3380.1235	6402.5
3377.1143	6365
3374.1038	6337.5
3371.092	6321
3368.0779	6400
3365.0623	6426
3362.0471	6330.5
3359.0293	6380.5
3356.0103	6496
3352.9902	6469
3349.9688	6510
3346.9448	6567
3343.9211	6463
3340.8948	6523.5
3337.8687	6546
3334.8398	6490
3331.8098	6582
3328.7788	6568.5
3325.7466	6554.5
3322.7129	6639.5
3319.6768	6659
3316.6409	6590
3313.6025	6678
3310.5627	6674
3307.5232	6691.5
3304.4812	6700.5
3301.4377	6642
3298.3918	6643.5
3295.3462	6694.5
3292.2993	6662.5
3289.2498	6563
3286.2004	6580.5
3283.1484	6684.5
3280.0952	6652
3277.041	6691
3273.9854	6715.5
3270.9287	6692
3267.8706	6866
3264.8101	6697.5
3261.7495	6663.5
3258.6865	6804.5
3255.6223	6843.5
3252.5569	6927.5
3249.49	6870.5
3246.4221	6842.5
3243.353	6980
3240.2827	7025.5
3237.2097	6873.5
3234.137	7005
3231.0615	7043
3227.9849	7030
3224.907	7013.5
3221.8279	7008.5
3218.7476	7119
3215.666	7217
3212.5833	7270
3209.4978	7189.5
3206.4111	7282
3203.3247	7269
3200.2356	7502
3197.1453	7323
3194.0537	7466.5
3190.9609	7445.5
3187.8669	7325
3184.7703	7312
3181.6738	7553
3178.5745	7421
3175.4741	7499.5
3172.374	7469
3169.271	7557
3166.167	7464
3163.0601	7669.5
3159.9536	7635.5
3156.8457	7715.5
3153.7351	7678.5
3150.6248	7700
3147.5117	7625.5
3144.3975	7548.5
3141.282	7579.5
3138.1653	7658
3135.0474	7624
3131.9265	7679.5
3128.8062	7802
3125.6829	7868.5
3122.5598	7837.5
3119.4343	8107
3116.3074	7984.5
3113.1792	8157.5
3110.0496	8351
3106.9189	8335.5
3103.7869	8441
3100.6523	8609
3097.5178	8793.5
3094.3806	9072.5
3091.2422	9386.5
3088.1025	9701.5
3084.9614	10206
3081.8193	10977.5
3078.6758	11745
3075.531	12720
3072.3835	13473.5
3069.2363	14628.5
3066.0862	15224.5
3062.9348	16142
3059.7825	16687
3056.6287	17128.5
3053.4734	17193
3050.3171	17048
3047.1594	16678
3043.999	15524
3040.8389	14429
3037.676	13208
3034.5117	12400.5
3031.3464	11921
3028.1797	11409
3025.0115	10929.5
3021.8423	10472.5
3018.6716	10094
3015.4983	9697.5
3012.3252	9494
3009.1494	9495.5
3005.9722	9545
3002.7937	9524
2999.614	9646.5
2996.4329	9710.5
2993.2505	9975.5
2990.0669	9870.5
2986.8806	9684
2983.6943	9678
2980.5054	9626
2977.3152	9834.5
2974.1235	10020
2970.9309	10064
2967.7366	9889
2964.5413	9878.5
2961.3445	9871
2958.145	10150
2954.9458	10190
2951.7437	10131.5
2948.5403	10532
2945.3354	10614
2942.1294	10683.5
2938.9221	11245.5
2935.7136	11490.5
2932.5037	11529
2929.291	11975
2926.0786	12225.5
2922.8633	12309.5
2919.6465	12555
2916.4287	12814.5
2913.2092	12921.5
2909.9888	12901.5
2906.7668	13040.5
2903.5437	12835
2900.3179	12697
2897.092	12495.5
2893.8633	12308.5
2890.6333	11902
2887.4021	11594
2884.1697	11405.5
2880.9358	11147.5
2877.7004	10975
2874.4639	10865
2871.2246	10930
2867.9854	11007.5
2864.7434	10984.5
2861.5	11188.5
2858.2571	11042.5
2855.011	11002
2851.7637	10936.5
2848.5134	11045
2845.2637	10732
2842.0122	10635
2838.7581	10423.5
2835.5042	10196
2832.2476	10069.5
2828.9893	9890.5
2825.7297	9960
2822.469	10048.5
2819.2068	9700
2815.9419	9827.5
2812.677	10051
2809.4109	9851.5
2806.1418	9960
2802.8716	9816.5
2799.5999	9973.5
2796.3269	9878.5
2793.0525	9849.5
2789.7766	9828.5
2786.4998	9954
2783.2212	10107.5
2779.9399	10080
2776.6589	10021.5
2773.3748	10063
2770.0896	10166.5
2766.8027	9996.5
2763.5146	10025
2760.2253	10117.5
2756.9346	10115
2753.6409	10141
2750.3474	10274
2747.051	10355.5
2743.7549	10270.5
2740.4558	10227.5
2737.1555	10196.5
2733.8538	10222.5
2730.5505	10283.5
2727.2461	10171
2723.9402	10301.5
2720.6313	10154
2717.3228	10150
2714.0112	10289.5
2710.6982	10430
2707.384	10348.5
2704.0684	10204.5
2700.7515	10305.5
2697.4331	10362.5
2694.1133	10255
2690.7905	10063
2687.4683	10333
2684.1428	10361.5
2680.8176	10323
2677.4893	10380.5
2674.1599	10338.5
2670.8289	10351.5
2667.4966	10506.5
2664.1614	10369
2660.8262	10423
2657.4897	10323
2654.1504	10476.5
2650.8096	10397
2647.469	10512.5
2644.1255	10508
2640.7805	10365
2637.4341	10541
2634.085	10607.5
2630.7358	10498
2627.3853	10567.5
2624.0317	10583
2620.677	10463.5
2617.3223	10740.5
2613.9646	10623.5
2610.6057	10502.5
2607.2451	10517
2603.8833	10681.5
2600.5186	10722
2597.1538	10597.5
2593.7861	10544
2590.4187	10617.5
2587.0483	10499.5
2583.6765	10518.5
2580.3032	10489.5
2576.9287	10515
2573.5527	10430.5
2570.175	10515.5
2566.7964	10411
2563.4146	10311.5
2560.0327	10406.5
2556.6482	10430
2553.262	10408.5
2549.8745	10227.5
2546.4856	10334.5
2543.0952	10280
2539.7034	10273.5
2536.3103	10264
2532.9141	10309.5
2529.5181	10255
2526.1189	10435.5
2522.7185	10380.5
2519.3184	10317.5
2515.915	10290.5
2512.5103	10265
2509.1025	10362.5
2505.6948	10355
2502.2859	10376.5
2498.8738	10397
2495.4619	10324
2492.0471	10323
2488.6306	10205
2485.2129	10175
2481.7937	10258
2478.373	10305
2474.9509	10222
2471.5273	10147.5
2468.1008	10273.5
2464.6746	10172
2461.2451	10111.5
2457.8157	10232.5
2454.3833	10169.5
2450.9497	10134.5
2447.5144	10063
2444.0776	10143.5
2440.6379	10088
2437.1985	10044.5
2433.7573	10030
2430.3132	10138.5
2426.8679	10056.5
2423.4224	10082.5
2419.9741	9982
2416.5242	10038.5
2413.0728	9959
2409.6184	10076
2406.1641	10034
2402.7083	9991
2399.2495	9992
2395.791	9841.5
2392.3291	10120.5
2388.866	9843
2385.4014	9943
2381.9353	10006
2378.4675	9897.5
2374.9985	9904
2371.5281	9835.5
2368.0544	9984
2364.5811	9999.5
2361.1045	9875.5
2357.6262	9840.5
2354.1467	9755.5
2350.6658	9809
2347.1833	9803.5
2343.6995	9884.5
2340.2141	9727
2336.7256	9721.5
2333.2371	9813
2329.7456	9710.5
2326.2544	9695
2322.7598	9759
2319.2639	9521.5
2315.7664	9518.5
2312.2676	9646
2308.7671	9667.5
2305.2637	9599.5
2301.7603	9512.5
2298.2554	9496
2294.7473	9436.5
2291.2378	9485.5
2287.7268	9496.5
2284.2158	9398
2280.7002	9652.5
2277.1848	9493
2273.6677	9493.5
2270.1494	9434
2266.6277	9391
2263.1062	9395
2259.5815	9248
2256.0554	9425.5
2252.5293	9280.5
2249.0002	9350.5
2245.4695	9315
2241.9358	9321
2238.4021	9153.5
2234.8667	9210
2231.3284	9372
2227.7903	9242
2224.2488	9053.5
2220.7058	9130.5
2217.1631	9122
2213.6172	9080
2210.0698	9113.5
2206.519	9166.5
2202.9685	9166
2199.4165	9118.5
2195.8613	9089.5
2192.3062	8977.5
2188.748	8923
2185.1882	9061.5
2181.627	8991
2178.064	9080.5
2174.4995	9008.5
2170.9336	9054.5
2167.3662	9059.5
2163.7957	8893.5
2160.2251	9085
2156.6514	9110
2153.0779	8850
2149.501	8880.5
2145.9226	8895.5
2142.3428	8970.5
2138.7612	8891
2135.1768	9030.5
2131.5923	9009
2128.0061	8923.5
2124.417	8911
2120.8276	8858
2117.2354	8849
2113.6414	9008.5
2110.0459	8939.5
2106.449	8958
2102.8503	8898.5
2099.2502	8981.5
2095.6487	8920
2092.0437	8945.5
2088.439	8913
2084.8308	8979
2081.2212	9085.5
2077.6101	9009.5
2073.999	8982.5
2070.3831	8997.5
2066.7671	8963.5
2063.1497	9109.5
2059.5308	9084.5
2055.9084	8933
2052.2864	9061.5
2048.6609	9049.5
2045.0358	9086.5
2041.4072	9128
2037.7771	9072.5
2034.1454	9198.5
2030.5122	9200.5
2026.8756	9136
2023.2393	9198
2019.6012	9160
2015.96	9131
2012.3171	9004
2008.6744	9016.5
2005.0283	9086
2001.3807	9073
1997.7316	9216.5
1994.0808	9091.5
1990.4283	9175
1986.7727	9219
1983.1172	9140
1979.4584	9243
1975.7996	9232.5
1972.1376	9378
1968.4739	9166
1964.8087	9339.5
1961.1418	9329.5
1957.4734	9293
1953.8033	9265
1950.1317	9370.5
1946.4568	9313.5
1942.7819	9334.5
1939.1038	9222.5
1935.424	9226
1931.7426	9213
1928.0613	9292.5
1924.3767	9196
1920.6887	9318
1917.001	9152
1913.3115	9247.5
1909.6205	9257
1905.926	9234.5
1902.23	9248.5
1898.5342	9299
1894.8348	9324.5
1891.134	9347
1887.4315	9268
1883.7274	9250
1880.0216	9235.5
1876.3125	9158
1872.6035	9361.5
1868.8929	9166
1865.1788	9206.5
1861.4633	9246.5
1857.746	9193
1854.0288	9315.5
1850.3083	9287.5
1846.5862	9239
1842.8606	9169
1839.1353	9322
1835.4081	9174.5
1831.6776	9262.5
1827.9473	9150
1824.2136	9316.5
1820.4781	9143
1816.7411	9271
1813.0024	9313
1809.2621	9197.5
1805.5201	9186
1801.7765	9193.5
1798.0313	9146.5
1794.2826	9059
1790.5339	9090.5
1786.782	9156.5
1783.0283	9278.5
1779.2731	9148
1775.5161	9138
1771.7574	9250
1767.9972	9281
1764.2352	9151
1760.4716	9108.5
1756.7046	9245.5
1752.9376	9242.5
1749.1672	9217.5
1745.3951	9145
1741.6232	9109
1737.8478	9091.5
1734.0708	9322
1730.292	9144.5
1726.5099	9070.5
1722.7278	9044
1718.944	8901.5
1715.1567	9104
1711.3696	9052
1707.5791	8994
1703.7869	9020
1699.9929	9270.5
1696.1973	9193.5
1692.3999	9221.5
1688.601	9033.5
1684.8003	9038
1680.9961	8948
1677.192	8955.5
1673.3845	9000.5
1669.577	8990.5
1665.7661	9061
1661.9535	9062.5
1658.1392	9088.5
1654.3231	8989
1650.5054	8940
1646.6859	9132.5
1642.8647	9086
1639.0402	9109
1635.2156	9079
1631.3876	9269.5
1627.5579	9823
1623.7281	10556.5
1619.895	11345
1616.0601	11815.5
1612.2235	12064.5
1608.3834	12289.5
1604.5433	11750
1600.7017	10883.5
1596.8563	10030.5
1593.0111	10085
1589.1625	9830.5
1585.312	9561.5
1581.4598	9144.5
1577.606	8909
1573.7504	8723
1569.8931	8677
1566.0341	8663.5
1562.1732	8719
1558.3088	8590
1554.4447	8712
1550.5769	8711.5
1546.7091	8682.5
1542.8379	8573
1538.9648	8537.5
1535.0901	8526.5
1531.2136	8494.5
1527.3353	8447
1523.4536	8404.5
1519.5719	8440.5
1515.6866	8263
1511.8014	8271
1507.9126	8310
1504.0239	8361
1500.1316	8328
1496.2375	8208.5
1492.3418	8182.5
1488.4442	8227.5
1484.5431	8301.5
1480.6421	8271.5
1476.7393	8213
1472.8329	8422
1468.9265	8690.5
1465.0166	8763.5
1461.1049	8945.5
1457.1914	8880
1453.2762	8760
1449.3593	8630
1445.4404	8333.5
1441.5199	8233.5
1437.5957	7920
1433.6716	8120
1429.744	8051
1425.8163	7981.5
1421.8851	7821.5
1417.952	7795
1414.0172	7752
1410.0807	7819.5
1406.1422	7775.5
1402.202	7692.5
1398.2601	7633
1394.3146	7727
1390.369	7845.5
1386.4198	7759.5
1382.4707	7860
1378.5179	7823.5
1374.5635	7945.5
1370.6071	7752.5
1366.6489	7769.5
1362.689	7687.5
1358.7273	7841.5
1354.7638	7919.5
1350.7965	7839
1346.8293	7877.5
1342.8586	8200.5
1338.886	8183.5
1334.9135	8145.5
1330.9371	8083
1326.9591	7879.5
1322.9792	7852
1318.9976	7803.5
1315.0122	7576.5
1311.027	7500.5
1307.0398	7552.5
1303.049	7346
1299.0582	7322.5
1295.0638	7190
1291.0675	7272
1287.0695	7132
1283.0695	7025.5
1279.0677	7062
1275.0641	7067
1271.0587	7089
1267.0515	7062
1263.0405	6887.5
1259.0295	6949
1255.015	7074
1250.9985	6939.5
1246.9802	7033
1242.9619	7015.5
1238.9399	7069
1234.9161	7247.5
1230.8885	7330.5
1226.861	7635
1222.8317	7972.5
1218.7986	8265
1214.7655	8771.5
1210.7286	9065
1206.6899	9110.5
1202.6514	9153
1198.609	8884.5
1194.5647	8721.5
1190.5187	8319
1186.4707	7924
1182.4189	7494.5
1178.3673	7025
1174.3137	7159.5
1170.2565	7345
1166.1973	7325
1162.1382	7162
1158.0752	6901
1154.0105	6374.5
1149.9438	6021.5
1145.8752	5889.5
1141.8048	5759
1137.7307	5729
1133.6565	5721
1129.5804	5735.5
1125.5006	5674.5
1121.4208	5638.5
1117.3372	5767.5
1113.2517	5848.5
1109.1643	5894.5
1105.0751	5744
1100.9839	5857
1096.8907	5844.5
1092.7959	5874
1088.6971	5847
1084.5984	5835.5
1080.4958	5723.5
1076.3932	5745
1072.2869	5753.5
1068.1786	5745
1064.0685	5647.5
1059.9564	5597.5
1055.8424	6027.5
1051.7266	6821.5
1047.6088	7802.5
1043.489	8428.5
1039.3655	8450.5
1035.2419	8123.5
1031.1145	6767.5
1026.9852	6010
1022.856	6971
1018.7228	11525
1014.5877	14420.5
1010.4507	15377.5
1006.3118	16268
1002.1691	11381
998.02631	6861
993.88159	5803
989.73303	5242.5
985.58447	4839
981.43201	4789
977.27765	4590.5
973.12134	4558.5
968.96313	4462
964.80292	4456.5
960.64081	4395
956.47675	4400
952.31073	4321
948.14081	4184
943.97089	4234
939.79706	4229
935.62329	4198.5
931.44556	4137.5
927.26587	4139.5
923.08429	4338.5
918.9007	4265.5
914.71515	4246
910.52765	4260.5
906.3382	4144.5
902.14484	4102
897.95142	3916.5
893.75409	4087
889.55676	3981
885.35553	3918
881.15234	3905.5
876.94714	3962
872.73993	3859
868.53082	3892.5
864.3197	3851
860.10657	3839.5
855.89148	3936
851.67249	3979
847.45343	3829
843.23041	3799.5
839.00739	3740.5
834.78046	3642.5
830.55145	3609
826.3205	3761
822.08759	3797.5
817.8526	3994
813.61566	4375
809.37476	4637
805.13385	4759
800.89093	4868.5
796.64398	4568
792.39508	4226.5
788.14612	3965.5
783.89319	3814
779.63824	3816
775.38129	3919
771.12231	3880
766.86133	3865.5
762.59833	3841.5
758.33136	3741
754.06433	3657.5
749.79327	3442.5
745.52222	3322.5
741.24713	3228.5
736.97003	3101.5
732.69092	2946.5
728.40973	2942
724.12653	2870
719.84131	2865
715.55408	2846.5
711.26477	2932
706.97144	2793.5
702.6781	2760
698.38068	2788.5
694.08325	2743
689.78174	2823
685.47821	2746.5
681.17267	2724.5
676.86499	2651
672.55536	2679.5
668.24359	2634.5
663.92987	2644
659.61401	2645
655.29413	2670
650.97418	2695.5
646.65015	2681
642.32611	2742
637.99799	3059
633.66779	3715.5
629.33551	3845.5
625.00122	3875.5
620.66479	3231.5
616.32635	2657
611.98578	2596.5
607.64117	2587.5
603.29645	2568.5
598.94769	2492.5
594.59882	2468
590.24591	2574
585.89087	2523.5
581.53375	2485
577.17657	2547
572.81531	2554
568.44989	2554
564.08441	2545.5
559.71686	2537.5
555.34723	2513.5
550.97345	2535
546.59961	2489
542.22168	2525.5
537.84161	2428.5
533.46143	2338.5
529.07721	2425.5
524.6908	2310
520.30231	2303.5
515.91174	2294
511.51697	2287
507.12216	2278.5
502.72522	2273
498.32413	2233.5
493.92297	2252.5
489.51764	2287
485.1102	2150
480.70267	2228
476.29099	2253.5
471.87717	2190
467.46121	2206.5
463.04312	2187.5
458.62088	2237.5
454.19855	2234.5
449.77405	2315.5
445.3454	2190
440.91666	2233.5
436.4837	2248.5
432.04865	2279
427.61142	2338.5
423.1741	2424
418.73257	2478.5
414.28891	2584
409.84103	2622
405.39307	2464
400.94296	2427.5
396.49069	2324
392.03421	2209
387.57761	2302.5
383.11679	2121.5
378.65381	2084.5
374.18869	2123
369.72137	2093.5
365.25397	2069
360.78027	1974.5
356.30646	2013
351.83047	2064
347.35233	2037.5
342.8699	2007
338.38739	2024
333.90063	2018
329.41376	1950
324.92264	2037.5
320.42932	1918.5
315.93381	1958.5
311.43613	1917
306.93625	1939.5
302.43417	1997.5
297.9299	1933
293.42346	2012
288.91272	1912
284.40186	2065.5
279.88672	2097.5
275.37146	2114.5
270.8519	2090
266.33014	2148.5
261.80826	2184.5
257.2821	2199.5
252.75371	2402
248.22101	2541
243.6882	2923
239.15317	3369
234.61592	3769.5
230.07434	3984
225.53265	4018.5
220.98663	3964.5
216.4384	3823.5
211.89003	3653.5
207.33734	3564
202.78241	3412
198.22523	3457
193.66585	3427.5
189.1042	3482.5
184.53822	3534.5
179.97211	3741.5
175.40376	3815.5
170.83104	3819.5
166.25821	3921
161.681	4059
157.10155	4169.5
152.51984	4410.5
147.93588	4415.5
143.34967	3546.5
138.7612	1650
134.17047	358.5
129.57748	58
124.98223	29.5
