# Supplementary material for: Transition across a sharp interface: Data from Raman and Brillouin imaging spectroscopy
Source: Data Brief. 2020 Oct 2;33:106368. doi: 10.1016/j.dib.2020.106368 (PMC7557971; doi:10.1016/j.dib.2020.106368)
Supplement: Supplementary file 1 [file mmc1.zip › PET_Glycerol20X_step05/Raman/petgly_20X_70PH_2s_05step_17_50_14.txt]

3813.9915	4605.5
3811.1724	4484
3808.3525	4659
3805.5327	4565
3802.7104	4608.5
3799.8872	4502.5
3797.063	4563.5
3794.2363	4591
3791.4099	4646.5
3788.5811	4532
3785.7524	4583
3782.9214	4566.5
3780.0894	4644
3777.2561	4620
3774.4219	4633.5
3771.5867	4671.5
3768.7502	4662
3765.9116	4641
3763.0715	4629
3760.2322	4851.5
3757.3901	4819.5
3754.5469	4793
3751.7029	4685.5
3748.8577	4712
3746.0098	4835.5
3743.1624	4764.5
3740.3125	4671.5
3737.4631	4802.5
3734.6111	4748.5
3731.7578	4820.5
3728.9038	4858
3726.0486	4838.5
3723.1921	4833
3720.3333	4865
3717.4749	4873
3714.6138	4838
3711.7517	4848
3708.8899	4867.5
3706.0256	4939
3703.1589	4928.5
3700.2927	4923.5
3697.425	4933.5
3694.5552	4940.5
3691.6853	4887
3688.8132	4894
3685.9399	4866.5
3683.0657	5010.5
3680.1902	4940
3677.3137	5002.5
3674.436	4939
3671.5559	5062
3668.676	4900
3665.7937	4982.5
3662.9102	4966
3660.0271	5125.5
3657.1416	4948
3654.2534	4953.5
3651.3655	4942
3648.4766	4992
3645.5852	4948.5
3642.6941	4964
3639.8005	5071.5
3636.9058	5034
3634.0098	5095.5
3631.1128	4945
3628.2148	5162.5
3625.3157	5137.5
3622.4141	5236
3619.5127	5055.5
3616.6086	5107
3613.7036	5134
3610.7976	5121.5
3607.8904	5147
3604.9819	5273.5
3602.0725	5255.5
3599.1604	5145
3596.2488	5236.5
3593.3345	5282.5
3590.4192	5261.5
3587.5042	5227.5
3584.5867	5307
3581.6665	5280
3578.7466	5293
3575.8257	5374.5
3572.9021	5406.5
3569.979	5366.5
3567.0532	5315.5
3564.1265	5306.5
3561.1985	5346
3558.2693	5440
3555.3391	5388
3552.4077	5316.5
3549.4753	5421
3546.5403	5415
3543.6042	5455
3540.6682	5339.5
3537.7297	5422
3534.7903	5449
3531.8496	5507
3528.9077	5424
3525.9634	5475.5
3523.0193	5465
3520.0728	5503.5
3517.125	5526.5
3514.1775	5556.5
3511.2273	5407.5
3508.2761	5427.5
3505.3237	5551.5
3502.3689	5584
3499.4143	5566
3496.457	5510.5
3493.5002	5463.5
3490.5408	5627.5
3487.5801	5706.5
3484.6182	5696
3481.6553	5652
3478.6914	5636.5
3475.7261	5625.5
3472.7583	5780
3469.7908	5651
3466.8208	5756.5
3463.8494	5727
3460.877	5840.5
3457.9036	5817
3454.9287	5792.5
3451.9529	5788
3448.9744	5869.5
3445.9963	5895
3443.0156	5884
3440.0337	5893
3437.052	5798.5
3434.0679	5875.5
3431.0823	5852
3428.0945	5916.5
3425.1067	5809.5
3422.1177	5863
3419.1262	5965.5
3416.1335	5864.5
3413.1414	5938
3410.1462	5833.5
3407.1501	5957
3404.1528	5999.5
3401.1528	5971
3398.1533	6044
3395.1523	5961.5
3392.1489	5954.5
3389.1443	6069.5
3386.1387	5985.5
3383.1331	6101.5
3380.1235	5952.5
3377.1143	5999
3374.1038	6036.5
3371.092	6086.5
3368.0779	6108.5
3365.0623	6076
3362.0471	5985
3359.0293	6154
3356.0103	6088
3352.9902	6131
3349.9688	6219
3346.9448	6074
3343.9211	6253
3340.8948	6221.5
3337.8687	6179.5
3334.8398	6350.5
3331.8098	6198
3328.7788	6262
3325.7466	6277.5
3322.7129	6364.5
3319.6768	6318
3316.6409	6308
3313.6025	6357
3310.5627	6337.5
3307.5232	6421
3304.4812	6371
3301.4377	6318.5
3298.3918	6368.5
3295.3462	6410.5
3292.2993	6318.5
3289.2498	6301
3286.2004	6403
3283.1484	6348
3280.0952	6431
3277.041	6429
3273.9854	6362.5
3270.9287	6451.5
3267.8706	6446.5
3264.8101	6571.5
3261.7495	6501.5
3258.6865	6542
3255.6223	6580.5
3252.5569	6455
3249.49	6464.5
3246.4221	6557.5
3243.353	6509.5
3240.2827	6632
3237.2097	6625
3234.137	6676
3231.0615	6571.5
3227.9849	6668.5
3224.907	6696
3221.8279	6779.5
3218.7476	6829.5
3215.666	6757.5
3212.5833	6801
3209.4978	6733
3206.4111	6941.5
3203.3247	6984.5
3200.2356	6975.5
3197.1453	7006
3194.0537	7087
3190.9609	7021.5
3187.8669	6963
3184.7703	7179.5
3181.6738	7093.5
3178.5745	7206
3175.4741	7139.5
3172.374	7048.5
3169.271	7224.5
3166.167	7166.5
3163.0601	7155.5
3159.9536	7247.5
3156.8457	7275
3153.7351	7343
3150.6248	7315
3147.5117	7241.5
3144.3975	7225.5
3141.282	7323.5
3138.1653	7304
3135.0474	7328.5
3131.9265	7407.5
3128.8062	7374.5
3125.6829	7410.5
3122.5598	7474
3119.4343	7572
3116.3074	7603.5
3113.1792	7699
3110.0496	7894
3106.9189	7896
3103.7869	8101
3100.6523	8215.5
3097.5178	8392
3094.3806	8654
3091.2422	8904
3088.1025	9177.5
3084.9614	9671.5
3081.8193	10478.5
3078.6758	11226.5
3075.531	11999.5
3072.3835	12900.5
3069.2363	13731.5
3066.0862	14370
3062.9348	15353
3059.7825	15966.5
3056.6287	16345
3053.4734	16723.5
3050.3171	16844.5
3047.1594	16265
3043.999	15282
3040.8389	14161
3037.676	13091.5
3034.5117	12139
3031.3464	11575.5
3028.1797	11067
3025.0115	10636
3021.8423	10154.5
3018.6716	9744.5
3015.4983	9374.5
3012.3252	9091.5
3009.1494	9083
3005.9722	9134
3002.7937	9163
2999.614	9246
2996.4329	9266.5
2993.2505	9258.5
2990.0669	9344
2986.8806	9138
2983.6943	9151.5
2980.5054	9167
2977.3152	9425
2974.1235	9333.5
2970.9309	9436.5
2967.7366	9322.5
2964.5413	9332
2961.3445	9459.5
2958.145	9584.5
2954.9458	9668
2951.7437	9645
2948.5403	9709.5
2945.3354	9990.5
2942.1294	10313
2938.9221	10611.5
2935.7136	10762.5
2932.5037	11021.5
2929.291	11320
2926.0786	11646.5
2922.8633	11824.5
2919.6465	11867
2916.4287	11963.5
2913.2092	12098
2909.9888	12228
2906.7668	12468
2903.5437	12236
2900.3179	12140.5
2897.092	11859.5
2893.8633	11718.5
2890.6333	11344
2887.4021	11021
2884.1697	10833
2880.9358	10720.5
2877.7004	10425
2874.4639	10441.5
2871.2246	10401
2867.9854	10213
2864.7434	10397
2861.5	10540.5
2858.2571	10467.5
2855.011	10388
2851.7637	10400
2848.5134	10278
2845.2637	10157
2842.0122	10013.5
2838.7581	9768
2835.5042	9567.5
2832.2476	9409
2828.9893	9311.5
2825.7297	9195.5
2822.469	9206.5
2819.2068	9181.5
2815.9419	9211.5
2812.677	9284.5
2809.4109	9335.5
2806.1418	9109
2802.8716	9287.5
2799.5999	9282.5
2796.3269	9227
2793.0525	9369.5
2789.7766	9176.5
2786.4998	9325.5
2783.2212	9264
2779.9399	9269.5
2776.6589	9445.5
2773.3748	9364
2770.0896	9334.5
2766.8027	9505
2763.5146	9494.5
2760.2253	9414.5
2756.9346	9384.5
2753.6409	9415
2750.3474	9419.5
2747.051	9649
2743.7549	9460
2740.4558	9540
2737.1555	9574
2733.8538	9586.5
2730.5505	9609
2727.2461	9674
2723.9402	9661
2720.6313	9497
2717.3228	9689
2714.0112	9662.5
2710.6982	9673.5
2707.384	9732
2704.0684	9602
2700.7515	9565
2697.4331	9571
2694.1133	9644.5
2690.7905	9541.5
2687.4683	9530
2684.1428	9673.5
2680.8176	9810.5
2677.4893	9672
2674.1599	9604.5
2670.8289	9662
2667.4966	9643.5
2664.1614	9614
2660.8262	9636.5
2657.4897	9700
2654.1504	9707
2650.8096	9794.5
2647.469	9805
2644.1255	9788
2640.7805	9704.5
2637.4341	9681.5
2634.085	9834
2630.7358	9892.5
2627.3853	9858.5
2624.0317	9746
2620.677	9798.5
2617.3223	9942.5
2613.9646	9834
2610.6057	9818
2607.2451	9846
2603.8833	9833
2600.5186	9901
2597.1538	9772.5
2593.7861	9818.5
2590.4187	9870.5
2587.0483	9738.5
2583.6765	9726.5
2580.3032	9592
2576.9287	9770
2573.5527	9752
2570.175	9728
2566.7964	9746
2563.4146	9656.5
2560.0327	9787
2556.6482	9706
2553.262	9593
2549.8745	9677
2546.4856	9642
2543.0952	9652
2539.7034	9563
2536.3103	9699.5
2532.9141	9599.5
2529.5181	9650
2526.1189	9716
2522.7185	9487.5
2519.3184	9417.5
2515.915	9659.5
2512.5103	9645
2509.1025	9551
2505.6948	9589.5
2502.2859	9564.5
2498.8738	9582.5
2495.4619	9669
2492.0471	9551
2488.6306	9558.5
2485.2129	9444
2481.7937	9479
2478.373	9537.5
2474.9509	9477
2471.5273	9439
2468.1008	9494
2464.6746	9469
2461.2451	9359.5
2457.8157	9527.5
2454.3833	9446
2450.9497	9425.5
2447.5144	9451
2444.0776	9297.5
2440.6379	9395.5
2437.1985	9387.5
2433.7573	9483.5
2430.3132	9352
2426.8679	9208.5
2423.4224	9330.5
2419.9741	9480.5
2416.5242	9182.5
2413.0728	9325
2409.6184	9250
2406.1641	9269
2402.7083	9202
2399.2495	9358
2395.791	9299
2392.3291	9144.5
2388.866	9091
2385.4014	9151.5
2381.9353	9288.5
2378.4675	9240
2374.9985	9267
2371.5281	9159.5
2368.0544	9204.5
2364.5811	9099
2361.1045	9279.5
2357.6262	9218
2354.1467	9129.5
2350.6658	9217
2347.1833	9118
2343.6995	9046.5
2340.2141	8979
2336.7256	8960.5
2333.2371	9019.5
2329.7456	8968.5
2326.2544	9042
2322.7598	8967
2319.2639	8929
2315.7664	8919.5
2312.2676	8932
2308.7671	8931.5
2305.2637	8940
2301.7603	8790
2298.2554	8805.5
2294.7473	8884
2291.2378	8941.5
2287.7268	8875
2284.2158	8874
2280.7002	8842.5
2277.1848	8691.5
2273.6677	8762.5
2270.1494	8871
2266.6277	8725
2263.1062	8809
2259.5815	8663.5
2256.0554	8721
2252.5293	8762.5
2249.0002	8663.5
2245.4695	8573.5
2241.9358	8626.5
2238.4021	8638.5
2234.8667	8524
2231.3284	8431.5
2227.7903	8557.5
2224.2488	8441
2220.7058	8541
2217.1631	8429
2213.6172	8455.5
2210.0698	8509.5
2206.519	8419
2202.9685	8379
2199.4165	8455.5
2195.8613	8404.5
2192.3062	8423.5
2188.748	8444.5
2185.1882	8447.5
2181.627	8378.5
2178.064	8447
2174.4995	8365.5
2170.9336	8345
2167.3662	8364.5
2163.7957	8331
2160.2251	8452
2156.6514	8365.5
2153.0779	8345
2149.501	8307
2145.9226	8366
2142.3428	8403.5
2138.7612	8244.5
2135.1768	8263.5
2131.5923	8215.5
2128.0061	8335
2124.417	8194.5
2120.8276	8348
2117.2354	8419.5
2113.6414	8274.5
2110.0459	8385
2106.449	8338
2102.8503	8370
2099.2502	8338.5
2095.6487	8357
2092.0437	8368.5
2088.439	8302.5
2084.8308	8271.5
2081.2212	8368
2077.6101	8390
2073.999	8359
2070.3831	8372
2066.7671	8409.5
2063.1497	8408.5
2059.5308	8317.5
2055.9084	8323.5
2052.2864	8437
2048.6609	8450.5
2045.0358	8531
2041.4072	8487.5
2037.7771	8513.5
2034.1454	8416
2030.5122	8404
2026.8756	8460.5
2023.2393	8361.5
2019.6012	8449.5
2015.96	8496
2012.3171	8513.5
2008.6744	8379
2005.0283	8445.5
2001.3807	8559.5
1997.7316	8419.5
1994.0808	8546.5
1990.4283	8503
1986.7727	8638.5
1983.1172	8593.5
1979.4584	8535.5
1975.7996	8601
1972.1376	8644.5
1968.4739	8703
1964.8087	8642.5
1961.1418	8569.5
1957.4734	8555
1953.8033	8662
1950.1317	8534.5
1946.4568	8526
1942.7819	8619.5
1939.1038	8522.5
1935.424	8647.5
1931.7426	8686
1928.0613	8671.5
1924.3767	8720.5
1920.6887	8611
1917.001	8789.5
1913.3115	8637
1909.6205	8708.5
1905.926	8645
1902.23	8535
1898.5342	8708.5
1894.8348	8652.5
1891.134	8641
1887.4315	8602.5
1883.7274	8660.5
1880.0216	8634
1876.3125	8697
1872.6035	8527.5
1868.8929	8620
1865.1788	8552
1861.4633	8622.5
1857.746	8687
1854.0288	8550.5
1850.3083	8543.5
1846.5862	8526
1842.8606	8535
1839.1353	8644
1835.4081	8414
1831.6776	8485.5
1827.9473	8580.5
1824.2136	8612.5
1820.4781	8741
1816.7411	8602
1813.0024	8733.5
1809.2621	8549
1805.5201	8519
1801.7765	8646
1798.0313	8506
1794.2826	8622.5
1790.5339	8556
1786.782	8495
1783.0283	8556
1779.2731	8551
1775.5161	8454
1771.7574	8650.5
1767.9972	8525
1764.2352	8600
1760.4716	8549.5
1756.7046	8587.5
1752.9376	8489
1749.1672	8570.5
1745.3951	8512.5
1741.6232	8596.5
1737.8478	8501.5
1734.0708	8492.5
1730.292	8509
1726.5099	8381
1722.7278	8560
1718.944	8463.5
1715.1567	8554
1711.3696	8494.5
1707.5791	8507
1703.7869	8384
1699.9929	8384.5
1696.1973	8544
1692.3999	8526
1688.601	8484.5
1684.8003	8437
1680.9961	8453
1677.192	8378
1673.3845	8428.5
1669.577	8348
1665.7661	8460
1661.9535	8380
1658.1392	8347.5
1654.3231	8463
1650.5054	8537
1646.6859	8441.5
1642.8647	8517.5
1639.0402	8458.5
1635.2156	8744.5
1631.3876	8690
1627.5579	9188.5
1623.7281	9874.5
1619.895	10477
1616.0601	10866
1612.2235	11134
1608.3834	11543
1604.5433	11308
1600.7017	10354
1596.8563	9512
1593.0111	9431.5
1589.1625	9300.5
1585.312	8972
1581.4598	8619
1577.606	8337.5
1573.7504	8255.5
1569.8931	8154
1566.0341	8110
1562.1732	8087
1558.3088	8162.5
1554.4447	8106.5
1550.5769	7963
1546.7091	8083.5
1542.8379	7865
1538.9648	7909
1535.0901	7904
1531.2136	7858.5
1527.3353	7781.5
1523.4536	7885
1519.5719	7841
1515.6866	7901
1511.8014	7876
1507.9126	7711.5
1504.0239	7818.5
1500.1316	7801
1496.2375	7695.5
1492.3418	7612
1488.4442	7563.5
1484.5431	7646
1480.6421	7624.5
1476.7393	7691.5
1472.8329	7796.5
1468.9265	7979.5
1465.0166	8269
1461.1049	8368
1457.1914	8316.5
1453.2762	8227
1449.3593	7939.5
1445.4404	7778.5
1441.5199	7507.5
1437.5957	7534
1433.6716	7328.5
1429.744	7320.5
1425.8163	7238
1421.8851	7287.5
1417.952	7245.5
1414.0172	7254
1410.0807	7292
1406.1422	7273.5
1402.202	7184.5
1398.2601	7039.5
1394.3146	7127.5
1390.369	7264
1386.4198	7308.5
1382.4707	7278
1378.5179	7194.5
1374.5635	7243.5
1370.6071	7254
1366.6489	7191
1362.689	7352.5
1358.7273	7222
1354.7638	7340.5
1350.7965	7426.5
1346.8293	7513
1342.8586	7627
1338.886	7595
1334.9135	7567
1330.9371	7503
1326.9591	7381
1322.9792	7315.5
1318.9976	7208
1315.0122	7251.5
1311.027	6971.5
1307.0398	7008
1303.049	6772.5
1299.0582	6834
1295.0638	6724.5
1291.0675	6640.5
1287.0695	6647
1283.0695	6621
1279.0677	6548.5
1275.0641	6532
1271.0587	6545
1267.0515	6438.5
1263.0405	6423
1259.0295	6512
1255.015	6559.5
1250.9985	6480.5
1246.9802	6549
1242.9619	6611
1238.9399	6649
1234.9161	6598.5
1230.8885	6776
1226.861	7065.5
1222.8317	7417
1218.7986	7773
1214.7655	8059
1210.7286	8484.5
1206.6899	8552.5
1202.6514	8588
1198.609	8454
1194.5647	8168.5
1190.5187	7814
1186.4707	7496
1182.4189	6899
1178.3673	6619
1174.3137	6646
1170.2565	6870
1166.1973	6799
1162.1382	6768.5
1158.0752	6364
1154.0105	5907.5
1149.9438	5446.5
1145.8752	5461.5
1141.8048	5326
1137.7307	5359.5
1133.6565	5282.5
1129.5804	5168
1125.5006	5260.5
1121.4208	5362.5
1117.3372	5296.5
1113.2517	5444
1109.1643	5466.5
1105.0751	5404
1100.9839	5453
1096.8907	5423
1092.7959	5467.5
1088.6971	5376
1084.5984	5451
1080.4958	5456
1076.3932	5319
1072.2869	5253.5
1068.1786	5329
1064.0685	5192.5
1059.9564	5357
1055.8424	5400.5
1051.7266	6222.5
1047.6088	7187
1043.489	7755
1039.3655	8089
1035.2419	7771
1031.1145	6524
1026.9852	5713.5
1022.856	6617.5
1018.7228	10760
1014.5877	13268.5
1010.4507	14206
1006.3118	15708.5
1002.1691	11381.5
998.02631	6584
993.88159	5401
989.73303	4853.5
985.58447	4622
981.43201	4436.5
977.27765	4262
973.12134	4197.5
968.96313	4107.5
964.80292	4048.5
960.64081	4076
956.47675	3959
952.31073	3885.5
948.14081	3912.5
943.97089	3949
939.79706	3886
935.62329	3863.5
931.44556	3790.5
927.26587	3911
923.08429	3965
918.9007	3988.5
914.71515	4036.5
910.52765	3922
906.3382	3915
902.14484	3835.5
897.95142	3797
893.75409	3671
889.55676	3693.5
885.35553	3619.5
881.15234	3630.5
876.94714	3625
872.73993	3596.5
868.53082	3491.5
864.3197	3628.5
860.10657	3617
855.89148	3690.5
851.67249	3597
847.45343	3532.5
843.23041	3551
839.00739	3440.5
834.78046	3402
830.55145	3398.5
826.3205	3432
822.08759	3528.5
817.8526	3814
813.61566	4141.5
809.37476	4326
805.13385	4514
800.89093	4593
796.64398	4301
792.39508	4011.5
788.14612	3677.5
783.89319	3478.5
779.63824	3703
775.38129	3623
771.12231	3603.5
766.86133	3679.5
762.59833	3518
758.33136	3357.5
754.06433	3357.5
749.79327	3185.5
745.52222	3097.5
741.24713	2945.5
736.97003	2805.5
732.69092	2734.5
728.40973	2723.5
724.12653	2642.5
719.84131	2577.5
715.55408	2649.5
711.26477	2629
706.97144	2579.5
702.6781	2568
698.38068	2532.5
694.08325	2571.5
689.78174	2556.5
685.47821	2570.5
681.17267	2490.5
676.86499	2465
672.55536	2486.5
668.24359	2508
663.92987	2441
659.61401	2463
655.29413	2504.5
650.97418	2461
646.65015	2500
642.32611	2664
637.99799	2828
633.66779	3432
629.33551	3654
625.00122	3670
620.66479	3077
616.32635	2453.5
611.98578	2426
607.64117	2374.5
603.29645	2471.5
598.94769	2354
594.59882	2373.5
590.24591	2370
585.89087	2381
581.53375	2343.5
577.17657	2317
572.81531	2348.5
568.44989	2395
564.08441	2388.5
559.71686	2370.5
555.34723	2391
550.97345	2274
546.59961	2354.5
542.22168	2268
537.84161	2349
533.46143	2225
529.07721	2205
524.6908	2194
520.30231	2158.5
515.91174	2093
511.51697	2048.5
507.12216	2121
502.72522	2033
498.32413	2163
493.92297	2089.5
489.51764	2102
485.1102	2106
480.70267	1990
476.29099	2061.5
471.87717	2074.5
467.46121	2042.5
463.04312	2017
458.62088	2153
454.19855	2102.5
449.77405	2137
445.3454	2004
440.91666	2068
436.4837	2189.5
432.04865	2172
427.61142	2240
423.1741	2197.5
418.73257	2273
414.28891	2410.5
409.84103	2390.5
405.39307	2313
400.94296	2273.5
396.49069	2245.5
392.03421	2144
387.57761	2162
383.11679	2077.5
378.65381	1956.5
374.18869	1926.5
369.72137	1948.5
365.25397	1921.5
360.78027	2045.5
356.30646	1948
351.83047	1921
347.35233	1916
342.8699	1938.5
338.38739	1897.5
333.90063	1927
329.41376	1851
324.92264	1914
320.42932	1840
315.93381	1846.5
311.43613	1827
306.93625	1791
302.43417	1882
297.9299	1817
293.42346	1900
288.91272	1842.5
284.40186	1894
279.88672	1979.5
275.37146	2051.5
270.8519	1987
266.33014	1974
261.80826	1956
257.2821	2138.5
252.75371	2197.5
248.22101	2461.5
243.6882	2810.5
239.15317	3151.5
234.61592	3504
230.07434	3842.5
225.53265	3835.5
220.98663	3766
216.4384	3734.5
211.89003	3538
207.33734	3476
202.78241	3279.5
198.22523	3251
193.66585	3272
189.1042	3397.5
184.53822	3474
179.97211	3559.5
175.40376	3633
170.83104	3708
166.25821	3764.5
161.681	3842.5
157.10155	3961.5
152.51984	4122.5
147.93588	4180.5
143.34967	3496
138.7612	1685
134.17047	377.5
129.57748	54
124.98223	24
