# Supplementary material for: Transition across a sharp interface: Data from Raman and Brillouin imaging spectroscopy
Source: Data Brief. 2020 Oct 2;33:106368. doi: 10.1016/j.dib.2020.106368 (PMC7557971; doi:10.1016/j.dib.2020.106368)
Supplement: Supplementary file 1 [file mmc1.zip › PET_Glycerol20X_step05/Raman/petgly_20X_70PH_2s_05step_17_50_15.txt]

3813.9915	3841
3811.1724	3763
3808.3525	3763
3805.5327	3860
3802.7104	3824.5
3799.8872	3807
3797.063	3799
3794.2363	3767.5
3791.4099	3843.5
3788.5811	3772
3785.7524	3878
3782.9214	3837
3780.0894	3893.5
3777.2561	3934.5
3774.4219	3938.5
3771.5867	3890
3768.7502	3838
3765.9116	4009.5
3763.0715	3925
3760.2322	3835
3757.3901	3802
3754.5469	4052
3751.7029	4038.5
3748.8577	3884.5
3746.0098	3905
3743.1624	3928
3740.3125	3960.5
3737.4631	3959
3734.6111	3878
3731.7578	3900
3728.9038	4019.5
3726.0486	4042
3723.1921	4055.5
3720.3333	4069.5
3717.4749	4046.5
3714.6138	4018.5
3711.7517	4068.5
3708.8899	4015.5
3706.0256	4062.5
3703.1589	4166
3700.2927	4124
3697.425	4134
3694.5552	4021.5
3691.6853	4058
3688.8132	4088.5
3685.9399	4162.5
3683.0657	4146
3680.1902	4097.5
3677.3137	4159
3674.436	4249
3671.5559	4151
3668.676	4145.5
3665.7937	4098.5
3662.9102	4067
3660.0271	4124.5
3657.1416	4047
3654.2534	4173.5
3651.3655	4124
3648.4766	4158
3645.5852	4215
3642.6941	4265
3639.8005	4137.5
3636.9058	4274.5
3634.0098	4166.5
3631.1128	4268.5
3628.2148	4211
3625.3157	4156.5
3622.4141	4175
3619.5127	4305
3616.6086	4282
3613.7036	4260.5
3610.7976	4318
3607.8904	4293.5
3604.9819	4297.5
3602.0725	4403.5
3599.1604	4281
3596.2488	4341
3593.3345	4334.5
3590.4192	4409.5
3587.5042	4469.5
3584.5867	4374
3581.6665	4506.5
3578.7466	4384
3575.8257	4434.5
3572.9021	4407.5
3569.979	4486.5
3567.0532	4433
3564.1265	4447.5
3561.1985	4478
3558.2693	4555.5
3555.3391	4409
3552.4077	4477.5
3549.4753	4527.5
3546.5403	4520
3543.6042	4550.5
3540.6682	4631
3537.7297	4453.5
3534.7903	4465.5
3531.8496	4540.5
3528.9077	4501
3525.9634	4495.5
3523.0193	4552.5
3520.0728	4445.5
3517.125	4525
3514.1775	4570.5
3511.2273	4571.5
3508.2761	4629
3505.3237	4665.5
3502.3689	4573.5
3499.4143	4601
3496.457	4658.5
3493.5002	4702.5
3490.5408	4743.5
3487.5801	4715.5
3484.6182	4734
3481.6553	4774
3478.6914	4785
3475.7261	4666.5
3472.7583	4852.5
3469.7908	4748
3466.8208	4727.5
3463.8494	4776.5
3460.877	4809
3457.9036	4774
3454.9287	4710.5
3451.9529	4662.5
3448.9744	4742
3445.9963	4836
3443.0156	4873
3440.0337	4869
3437.052	4886
3434.0679	4897
3431.0823	4819
3428.0945	5032
3425.1067	4945.5
3422.1177	4991
3419.1262	4904.5
3416.1335	4832.5
3413.1414	4942.5
3410.1462	4966.5
3407.1501	4801.5
3404.1528	4922
3401.1528	4877
3398.1533	4956
3395.1523	4910
3392.1489	4895.5
3389.1443	4983
3386.1387	5012.5
3383.1331	4935
3380.1235	4922.5
3377.1143	5040.5
3374.1038	5002
3371.092	5035
3368.0779	5019
3365.0623	5103
3362.0471	5077
3359.0293	5100.5
3356.0103	5163
3352.9902	5023.5
3349.9688	5106
3346.9448	5083.5
3343.9211	5148
3340.8948	5198
3337.8687	5068.5
3334.8398	5217.5
3331.8098	5079.5
3328.7788	5149
3325.7466	5188.5
3322.7129	5240
3319.6768	5111.5
3316.6409	5213.5
3313.6025	5204.5
3310.5627	5209
3307.5232	5166
3304.4812	5094.5
3301.4377	5123.5
3298.3918	5188
3295.3462	5239
3292.2993	5197.5
3289.2498	5261
3286.2004	5238.5
3283.1484	5207.5
3280.0952	5325.5
3277.041	5201.5
3273.9854	5177
3270.9287	5366
3267.8706	5277.5
3264.8101	5216.5
3261.7495	5247.5
3258.6865	5361
3255.6223	5261.5
3252.5569	5238.5
3249.49	5337
3246.4221	5462.5
3243.353	5403.5
3240.2827	5404.5
3237.2097	5377
3234.137	5371.5
3231.0615	5387
3227.9849	5443.5
3224.907	5561
3221.8279	5474
3218.7476	5531.5
3215.666	5642
3212.5833	5573.5
3209.4978	5650
3206.4111	5583.5
3203.3247	5648.5
3200.2356	5711
3197.1453	5734.5
3194.0537	5734.5
3190.9609	5682.5
3187.8669	5795
3184.7703	5879
3181.6738	5817
3178.5745	5709
3175.4741	5811
3172.374	5863.5
3169.271	5836.5
3166.167	5872
3163.0601	5840.5
3159.9536	5825.5
3156.8457	6053.5
3153.7351	6084
3150.6248	5935
3147.5117	6004
3144.3975	5922.5
3141.282	6050.5
3138.1653	5945.5
3135.0474	5878
3131.9265	6012
3128.8062	5962
3125.6829	6044
3122.5598	6192.5
3119.4343	6109.5
3116.3074	6187.5
3113.1792	6440.5
3110.0496	6407
3106.9189	6461
3103.7869	6541.5
3100.6523	6747.5
3097.5178	6930
3094.3806	6981
3091.2422	7148
3088.1025	7497.5
3084.9614	7975.5
3081.8193	8659.5
3078.6758	9383.5
3075.531	9995.5
3072.3835	10780.5
3069.2363	11293.5
3066.0862	11949.5
3062.9348	12867.5
3059.7825	13310.5
3056.6287	13991
3053.4734	14155.5
3050.3171	14316.5
3047.1594	13731.5
3043.999	12887
3040.8389	12259.5
3037.676	11031.5
3034.5117	10105
3031.3464	9719.5
3028.1797	9338
3025.0115	8868.5
3021.8423	8546.5
3018.6716	8016.5
3015.4983	7754.5
3012.3252	7508.5
3009.1494	7319
3005.9722	7340
3002.7937	7306
2999.614	7473
2996.4329	7529
2993.2505	7584
2990.0669	7547
2986.8806	7402.5
2983.6943	7439
2980.5054	7511
2977.3152	7466.5
2974.1235	7597.5
2970.9309	7746
2967.7366	7692
2964.5413	7491
2961.3445	7737
2958.145	7636.5
2954.9458	7695.5
2951.7437	7910
2948.5403	7955.5
2945.3354	8224
2942.1294	8260
2938.9221	8520.5
2935.7136	8650.5
2932.5037	8985.5
2929.291	9123
2926.0786	9308
2922.8633	9559
2919.6465	9715
2916.4287	9962.5
2913.2092	9966
2909.9888	10069
2906.7668	9988
2903.5437	10027.5
2900.3179	9886
2897.092	9632.5
2893.8633	9516.5
2890.6333	9270
2887.4021	9142.5
2884.1697	8772.5
2880.9358	8492
2877.7004	8509
2874.4639	8303.5
2871.2246	8321
2867.9854	8266
2864.7434	8280.5
2861.5	8267.5
2858.2571	8318.5
2855.011	8392.5
2851.7637	8387.5
2848.5134	8315
2845.2637	8166.5
2842.0122	7984
2838.7581	7795
2835.5042	7678.5
2832.2476	7474.5
2828.9893	7330
2825.7297	7398.5
2822.469	7259
2819.2068	7297
2815.9419	7419
2812.677	7342
2809.4109	7221
2806.1418	7297.5
2802.8716	7302
2799.5999	7254
2796.3269	7336
2793.0525	7283
2789.7766	7466.5
2786.4998	7303.5
2783.2212	7301
2779.9399	7368
2776.6589	7435.5
2773.3748	7243
2770.0896	7290.5
2766.8027	7373
2763.5146	7325
2760.2253	7365.5
2756.9346	7226
2753.6409	7275
2750.3474	7355.5
2747.051	7470
2743.7549	7430.5
2740.4558	7358
2737.1555	7555
2733.8538	7517.5
2730.5505	7605
2727.2461	7418
2723.9402	7599.5
2720.6313	7446
2717.3228	7518.5
2714.0112	7539.5
2710.6982	7505
2707.384	7484.5
2704.0684	7408
2700.7515	7469
2697.4331	7562.5
2694.1133	7596.5
2690.7905	7521
2687.4683	7470
2684.1428	7660
2680.8176	7577
2677.4893	7620
2674.1599	7567
2670.8289	7514.5
2667.4966	7440.5
2664.1614	7436
2660.8262	7688
2657.4897	7494
2654.1504	7426
2650.8096	7656
2647.469	7568
2644.1255	7588.5
2640.7805	7604
2637.4341	7724
2634.085	7667
2630.7358	7581.5
2627.3853	7631
2624.0317	7741
2620.677	7688.5
2617.3223	7631
2613.9646	7577.5
2610.6057	7695.5
2607.2451	7629
2603.8833	7657
2600.5186	7572
2597.1538	7690.5
2593.7861	7640.5
2590.4187	7664
2587.0483	7551.5
2583.6765	7546.5
2580.3032	7667
2576.9287	7501
2573.5527	7559
2570.175	7484.5
2566.7964	7521
2563.4146	7417
2560.0327	7514.5
2556.6482	7475.5
2553.262	7574
2549.8745	7431
2546.4856	7541
2543.0952	7581
2539.7034	7437.5
2536.3103	7437
2532.9141	7493
2529.5181	7526.5
2526.1189	7474.5
2522.7185	7468.5
2519.3184	7493.5
2515.915	7359
2512.5103	7532
2509.1025	7489
2505.6948	7330
2502.2859	7416.5
2498.8738	7515.5
2495.4619	7440.5
2492.0471	7361
2488.6306	7463
2485.2129	7434
2481.7937	7341.5
2478.373	7408
2474.9509	7342.5
2471.5273	7384.5
2468.1008	7306
2464.6746	7393.5
2461.2451	7301
2457.8157	7289
2454.3833	7207
2450.9497	7359.5
2447.5144	7248.5
2444.0776	7251
2440.6379	7151.5
2437.1985	7317.5
2433.7573	7275.5
2430.3132	7268
2426.8679	7159.5
2423.4224	7145.5
2419.9741	7282.5
2416.5242	7209.5
2413.0728	7226.5
2409.6184	7142.5
2406.1641	7114.5
2402.7083	7238
2399.2495	7200.5
2395.791	7085
2392.3291	7153
2388.866	7179
2385.4014	7188.5
2381.9353	7104
2378.4675	7050.5
2374.9985	7011.5
2371.5281	7189.5
2368.0544	7075
2364.5811	7093
2361.1045	7112
2357.6262	7070.5
2354.1467	7106.5
2350.6658	7046
2347.1833	7041
2343.6995	6971.5
2340.2141	7032
2336.7256	6981
2333.2371	6955
2329.7456	6831
2326.2544	6889.5
2322.7598	6902
2319.2639	6963.5
2315.7664	6868
2312.2676	6943.5
2308.7671	7051.5
2305.2637	6936
2301.7603	6925.5
2298.2554	6895
2294.7473	6823.5
2291.2378	6818.5
2287.7268	6813.5
2284.2158	6900.5
2280.7002	6914.5
2277.1848	6748.5
2273.6677	6789
2270.1494	6894.5
2266.6277	6765
2263.1062	6701
2259.5815	6725
2256.0554	6671.5
2252.5293	6784
2249.0002	6616.5
2245.4695	6668
2241.9358	6642.5
2238.4021	6715.5
2234.8667	6641.5
2231.3284	6641
2227.7903	6525
2224.2488	6550
2220.7058	6692.5
2217.1631	6578.5
2213.6172	6469
2210.0698	6474.5
2206.519	6537
2202.9685	6695
2199.4165	6440
2195.8613	6455.5
2192.3062	6477
2188.748	6513.5
2185.1882	6565
2181.627	6513.5
2178.064	6444.5
2174.4995	6434
2170.9336	6475.5
2167.3662	6489.5
2163.7957	6403.5
2160.2251	6392
2156.6514	6429.5
2153.0779	6412.5
2149.501	6490.5
2145.9226	6487.5
2142.3428	6344.5
2138.7612	6471.5
2135.1768	6582
2131.5923	6489
2128.0061	6419.5
2124.417	6495
2120.8276	6499.5
2117.2354	6436.5
2113.6414	6465
2110.0459	6292.5
2106.449	6560.5
2102.8503	6435.5
2099.2502	6499
2095.6487	6410
2092.0437	6554
2088.439	6502
2084.8308	6456.5
2081.2212	6534.5
2077.6101	6494
2073.999	6468
2070.3831	6517.5
2066.7671	6413
2063.1497	6565
2059.5308	6552
2055.9084	6514.5
2052.2864	6560.5
2048.6609	6639
2045.0358	6534
2041.4072	6541.5
2037.7771	6510
2034.1454	6479
2030.5122	6540
2026.8756	6523
2023.2393	6493.5
2019.6012	6465.5
2015.96	6536.5
2012.3171	6603.5
2008.6744	6518
2005.0283	6560.5
2001.3807	6518.5
1997.7316	6595
1994.0808	6503.5
1990.4283	6552
1986.7727	6602
1983.1172	6622
1979.4584	6570.5
1975.7996	6508.5
1972.1376	6646.5
1968.4739	6670
1964.8087	6618.5
1961.1418	6658
1957.4734	6538
1953.8033	6756
1950.1317	6740.5
1946.4568	6672
1942.7819	6608.5
1939.1038	6700.5
1935.424	6818.5
1931.7426	6860
1928.0613	6745.5
1924.3767	6697
1920.6887	6657
1917.001	6670
1913.3115	6777
1909.6205	6699.5
1905.926	6696
1902.23	6678.5
1898.5342	6663.5
1894.8348	6646.5
1891.134	6627.5
1887.4315	6667.5
1883.7274	6752
1880.0216	6729.5
1876.3125	6701
1872.6035	6555.5
1868.8929	6665.5
1865.1788	6661
1861.4633	6679.5
1857.746	6636
1854.0288	6683.5
1850.3083	6728.5
1846.5862	6641
1842.8606	6720.5
1839.1353	6742
1835.4081	6710.5
1831.6776	6665
1827.9473	6650.5
1824.2136	6763
1820.4781	6731.5
1816.7411	6648
1813.0024	6707.5
1809.2621	6682
1805.5201	6617
1801.7765	6750.5
1798.0313	6691
1794.2826	6663.5
1790.5339	6607.5
1786.782	6557
1783.0283	6659
1779.2731	6598
1775.5161	6701.5
1771.7574	6565.5
1767.9972	6521
1764.2352	6528
1760.4716	6596
1756.7046	6595.5
1752.9376	6559.5
1749.1672	6557.5
1745.3951	6597.5
1741.6232	6666.5
1737.8478	6630.5
1734.0708	6582.5
1730.292	6551.5
1726.5099	6610.5
1722.7278	6558
1718.944	6541
1715.1567	6436
1711.3696	6531.5
1707.5791	6696
1703.7869	6583
1699.9929	6503.5
1696.1973	6595.5
1692.3999	6535.5
1688.601	6639.5
1684.8003	6504
1680.9961	6522.5
1677.192	6510.5
1673.3845	6658.5
1669.577	6532.5
1665.7661	6574.5
1661.9535	6552
1658.1392	6531
1654.3231	6516
1650.5054	6593
1646.6859	6595
1642.8647	6620
1639.0402	6630.5
1635.2156	6720.5
1631.3876	6787.5
1627.5579	7149.5
1623.7281	7570
1619.895	8270
1616.0601	8471
1612.2235	8982.5
1608.3834	9125.5
1604.5433	9034
1600.7017	8152.5
1596.8563	7616
1593.0111	7362
1589.1625	7303.5
1585.312	7031
1581.4598	6654
1577.606	6388.5
1573.7504	6341.5
1569.8931	6211.5
1566.0341	6246
1562.1732	6293
1558.3088	6241
1554.4447	6111.5
1550.5769	6127.5
1546.7091	6119.5
1542.8379	6209
1538.9648	6084.5
1535.0901	6118.5
1531.2136	6109.5
1527.3353	6096.5
1523.4536	6112.5
1519.5719	6050
1515.6866	5987
1511.8014	6000.5
1507.9126	6043
1504.0239	6031
1500.1316	5990
1496.2375	5933
1492.3418	5861
1488.4442	5857.5
1484.5431	5831.5
1480.6421	5881.5
1476.7393	5841.5
1472.8329	6048.5
1468.9265	6300.5
1465.0166	6377.5
1461.1049	6460.5
1457.1914	6440.5
1453.2762	6438
1449.3593	6349
1445.4404	6100.5
1441.5199	5858
1437.5957	5643
1433.6716	5727.5
1429.744	5746.5
1425.8163	5675
1421.8851	5570
1417.952	5571
1414.0172	5577.5
1410.0807	5497
1406.1422	5455
1402.202	5478.5
1398.2601	5592.5
1394.3146	5530.5
1390.369	5579
1386.4198	5594
1382.4707	5640
1378.5179	5698
1374.5635	5661
1370.6071	5592
1366.6489	5516.5
1362.689	5655.5
1358.7273	5651
1354.7638	5687
1350.7965	5751
1346.8293	5746
1342.8586	5884.5
1338.886	5841
1334.9135	5852.5
1330.9371	5871.5
1326.9591	5849.5
1322.9792	5650
1318.9976	5525
1315.0122	5409
1311.027	5580.5
1307.0398	5368.5
1303.049	5270.5
1299.0582	5205.5
1295.0638	5157.5
1291.0675	5104
1287.0695	5272
1283.0695	5035
1279.0677	5032.5
1275.0641	5101.5
1271.0587	5068
1267.0515	5115.5
1263.0405	4954.5
1259.0295	4952
1255.015	5025.5
1250.9985	5081
1246.9802	5079.5
1242.9619	5010
1238.9399	5073.5
1234.9161	5143.5
1230.8885	5278.5
1226.861	5514.5
1222.8317	5823.5
1218.7986	6197.5
1214.7655	6433.5
1210.7286	6700
1206.6899	6858
1202.6514	6790.5
1198.609	6650.5
1194.5647	6398.5
1190.5187	6154.5
1186.4707	5938.5
1182.4189	5460
1178.3673	5182
1174.3137	5219
1170.2565	5261
1166.1973	5417
1162.1382	5237.5
1158.0752	5138.5
1154.0105	4618.5
1149.9438	4262.5
1145.8752	4209
1141.8048	4059.5
1137.7307	4117
1133.6565	3991
1129.5804	4069
1125.5006	4137
1121.4208	4120.5
1117.3372	4194.5
1113.2517	4102
1109.1643	4199.5
1105.0751	4221.5
1100.9839	4201
1096.8907	4247
1092.7959	4119.5
1088.6971	4185.5
1084.5984	4205.5
1080.4958	4208
1076.3932	4226
1072.2869	4158.5
1068.1786	4099.5
1064.0685	4022.5
1059.9564	4076
1055.8424	4406.5
1051.7266	5016
1047.6088	5787.5
1043.489	6211
1039.3655	6334.5
1035.2419	6065
1031.1145	5066.5
1026.9852	4451.5
1022.856	5516
1018.7228	9096
1014.5877	10738
1010.4507	11462
1006.3118	12647.5
1002.1691	9501
998.02631	5331.5
993.88159	4233.5
989.73303	3831.5
985.58447	3542.5
981.43201	3384
977.27765	3281.5
973.12134	3223.5
968.96313	3217.5
964.80292	3177
960.64081	3087.5
956.47675	3054.5
952.31073	3024.5
948.14081	2955.5
943.97089	2957.5
939.79706	3034.5
935.62329	2979
931.44556	2944
927.26587	3005.5
923.08429	3032.5
918.9007	3067
914.71515	3034.5
910.52765	3076
906.3382	2868.5
902.14484	2912
897.95142	2981.5
893.75409	2872
889.55676	2890.5
885.35553	2803
881.15234	2845
876.94714	2878.5
872.73993	2730.5
868.53082	2731
864.3197	2802
860.10657	2745.5
855.89148	2818
851.67249	2848
847.45343	2799
843.23041	2810.5
839.00739	2727.5
834.78046	2586
830.55145	2675.5
826.3205	2710
822.08759	2778
817.8526	2991.5
813.61566	3221.5
809.37476	3444.5
805.13385	3518.5
800.89093	3475.5
796.64398	3432.5
792.39508	3073.5
788.14612	2962
783.89319	2815
779.63824	2838.5
775.38129	2875
771.12231	2837.5
766.86133	2784
762.59833	2740
758.33136	2735
754.06433	2653.5
749.79327	2576.5
745.52222	2446.5
741.24713	2268
736.97003	2161
732.69092	2134.5
728.40973	2149
724.12653	2018
719.84131	2032.5
715.55408	2059.5
711.26477	2106
706.97144	1970
702.6781	2040
698.38068	1944
694.08325	1923.5
689.78174	1878.5
685.47821	1975
681.17267	1936
676.86499	1897.5
672.55536	1887.5
668.24359	1878
663.92987	1949.5
659.61401	1896.5
655.29413	1894.5
650.97418	1902.5
646.65015	1936.5
642.32611	2047.5
637.99799	2225
633.66779	2766
629.33551	2872
625.00122	2961
620.66479	2521.5
616.32635	2007
611.98578	1882.5
607.64117	1849.5
603.29645	1915
598.94769	1809.5
594.59882	1832.5
590.24591	1806
585.89087	1846.5
581.53375	1863
577.17657	1924.5
572.81531	1793
568.44989	1861
564.08441	1804
559.71686	1827.5
555.34723	1791
550.97345	1821
546.59961	1886
542.22168	1836.5
537.84161	1793.5
533.46143	1732.5
529.07721	1733
524.6908	1696.5
520.30231	1674
515.91174	1672.5
511.51697	1624
507.12216	1651
502.72522	1646
498.32413	1673
493.92297	1634
489.51764	1541
485.1102	1535.5
480.70267	1618.5
476.29099	1644.5
471.87717	1577
467.46121	1585.5
463.04312	1527.5
458.62088	1665
454.19855	1612
449.77405	1668.5
445.3454	1693.5
440.91666	1693.5
436.4837	1705.5
432.04865	1662.5
427.61142	1704
423.1741	1794.5
418.73257	1850.5
414.28891	1984.5
409.84103	1932
405.39307	1849.5
400.94296	1774
396.49069	1794
392.03421	1734
387.57761	1676.5
383.11679	1574.5
378.65381	1547.5
374.18869	1594.5
369.72137	1551
365.25397	1506
360.78027	1545
356.30646	1474.5
351.83047	1536
347.35233	1438.5
342.8699	1524.5
338.38739	1530
333.90063	1499
329.41376	1454.5
324.92264	1431
320.42932	1458
315.93381	1483.5
311.43613	1437.5
306.93625	1450
302.43417	1477.5
297.9299	1503
293.42346	1517.5
288.91272	1521.5
284.40186	1559.5
279.88672	1501.5
275.37146	1499
270.8519	1549.5
266.33014	1624.5
261.80826	1594.5
257.2821	1621.5
252.75371	1829
248.22101	2020.5
243.6882	2274
239.15317	2605
234.61592	2847.5
230.07434	3181
225.53265	3286
220.98663	3210
216.4384	3049
211.89003	2926.5
207.33734	2845
202.78241	2691
198.22523	2703.5
193.66585	2764.5
189.1042	2800
184.53822	2855.5
179.97211	3021
175.40376	2951.5
170.83104	3150
166.25821	3181
161.681	3322.5
157.10155	3385
152.51984	3530.5
147.93588	3468
143.34967	2869.5
138.7612	1299
134.17047	257
129.57748	32
124.98223	54
