# Supplementary material for: Transition across a sharp interface: Data from Raman and Brillouin imaging spectroscopy
Source: Data Brief. 2020 Oct 2;33:106368. doi: 10.1016/j.dib.2020.106368 (PMC7557971; doi:10.1016/j.dib.2020.106368)
Supplement: Supplementary file 1 [file mmc1.zip › PET_Glycerol20X_step05/Raman/petgly_20X_70PH_2s_05step_17_50_16.txt]

3813.9915	1966
3811.1724	2011
3808.3525	1961.5
3805.5327	1939
3802.7104	1929
3799.8872	1938
3797.063	1925
3794.2363	1981.5
3791.4099	1980.5
3788.5811	1936
3785.7524	1958.5
3782.9214	1974
3780.0894	1973.5
3777.2561	1924
3774.4219	1939
3771.5867	1943
3768.7502	1955
3765.9116	1938.5
3763.0715	2034.5
3760.2322	2056.5
3757.3901	2064
3754.5469	2016
3751.7029	2010
3748.8577	1996
3746.0098	2009
3743.1624	1968
3740.3125	2053
3737.4631	2018.5
3734.6111	2053
3731.7578	2091.5
3728.9038	2077.5
3726.0486	1990
3723.1921	2080
3720.3333	2024.5
3717.4749	2031.5
3714.6138	2061.5
3711.7517	2038
3708.8899	2101.5
3706.0256	1972
3703.1589	2039.5
3700.2927	2054.5
3697.425	2120.5
3694.5552	2016.5
3691.6853	2096.5
3688.8132	2021.5
3685.9399	2083
3683.0657	2102
3680.1902	2065
3677.3137	2042
3674.436	2049.5
3671.5559	2118
3668.676	2111.5
3665.7937	2027
3662.9102	2030
3660.0271	2064.5
3657.1416	2141
3654.2534	2139.5
3651.3655	2034.5
3648.4766	2027.5
3645.5852	2104
3642.6941	2122.5
3639.8005	2080.5
3636.9058	2108
3634.0098	1975.5
3631.1128	2092
3628.2148	2092
3625.3157	2158
3622.4141	2174.5
3619.5127	2107.5
3616.6086	2127.5
3613.7036	2146
3610.7976	2186.5
3607.8904	2166
3604.9819	2083.5
3602.0725	2106.5
3599.1604	2209
3596.2488	2168
3593.3345	2163
3590.4192	2096.5
3587.5042	2173
3584.5867	2224.5
3581.6665	2183.5
3578.7466	2209
3575.8257	2191
3572.9021	2183
3569.979	2161
3567.0532	2117.5
3564.1265	2165
3561.1985	2166.5
3558.2693	2243.5
3555.3391	2191.5
3552.4077	2240.5
3549.4753	2142.5
3546.5403	2194
3543.6042	2177.5
3540.6682	2221.5
3537.7297	2196
3534.7903	2236
3531.8496	2208.5
3528.9077	2212.5
3525.9634	2249.5
3523.0193	2154
3520.0728	2214.5
3517.125	2201
3514.1775	2209
3511.2273	2239.5
3508.2761	2254.5
3505.3237	2227
3502.3689	2224.5
3499.4143	2219
3496.457	2327.5
3493.5002	2203
3490.5408	2236.5
3487.5801	2253
3484.6182	2337
3481.6553	2294.5
3478.6914	2297
3475.7261	2293
3472.7583	2257
3469.7908	2294.5
3466.8208	2235
3463.8494	2324.5
3460.877	2328.5
3457.9036	2301.5
3454.9287	2268
3451.9529	2310.5
3448.9744	2348
3445.9963	2303
3443.0156	2321.5
3440.0337	2341
3437.052	2330
3434.0679	2374.5
3431.0823	2316.5
3428.0945	2266.5
3425.1067	2270.5
3422.1177	2339.5
3419.1262	2401
3416.1335	2370
3413.1414	2359
3410.1462	2315
3407.1501	2353.5
3404.1528	2341.5
3401.1528	2317
3398.1533	2335.5
3395.1523	2405
3392.1489	2400.5
3389.1443	2380.5
3386.1387	2382
3383.1331	2356.5
3380.1235	2456
3377.1143	2401
3374.1038	2338
3371.092	2292
3368.0779	2421
3365.0623	2375.5
3362.0471	2465.5
3359.0293	2394
3356.0103	2349
3352.9902	2413.5
3349.9688	2420.5
3346.9448	2506.5
3343.9211	2409
3340.8948	2457.5
3337.8687	2476.5
3334.8398	2397
3331.8098	2428
3328.7788	2371.5
3325.7466	2404.5
3322.7129	2388
3319.6768	2454
3316.6409	2498
3313.6025	2473.5
3310.5627	2448
3307.5232	2506.5
3304.4812	2491
3301.4377	2517
3298.3918	2415.5
3295.3462	2437.5
3292.2993	2476
3289.2498	2468.5
3286.2004	2348
3283.1484	2398.5
3280.0952	2487.5
3277.041	2438.5
3273.9854	2434
3270.9287	2502
3267.8706	2561
3264.8101	2519.5
3261.7495	2451
3258.6865	2460.5
3255.6223	2493
3252.5569	2479.5
3249.49	2504.5
3246.4221	2496.5
3243.353	2521
3240.2827	2470.5
3237.2097	2486.5
3234.137	2500
3231.0615	2527
3227.9849	2466.5
3224.907	2510
3221.8279	2642
3218.7476	2569.5
3215.666	2677.5
3212.5833	2623
3209.4978	2602.5
3206.4111	2681.5
3203.3247	2691.5
3200.2356	2669.5
3197.1453	2756.5
3194.0537	2708
3190.9609	2769.5
3187.8669	2710.5
3184.7703	2708.5
3181.6738	2810
3178.5745	2769.5
3175.4741	2696.5
3172.374	2741
3169.271	2758
3166.167	2762
3163.0601	2727.5
3159.9536	2792
3156.8457	2763
3153.7351	2776
3150.6248	2920
3147.5117	2814.5
3144.3975	2698
3141.282	2599
3138.1653	2689
3135.0474	2798.5
3131.9265	2706
3128.8062	2798
3125.6829	2760.5
3122.5598	2828
3119.4343	2894
3116.3074	2971.5
3113.1792	2897.5
3110.0496	2947
3106.9189	2979
3103.7869	3184
3100.6523	3191.5
3097.5178	3260.5
3094.3806	3389.5
3091.2422	3577
3088.1025	3804
3084.9614	4105.5
3081.8193	4543
3078.6758	4986.5
3075.531	5433
3072.3835	5872
3069.2363	6424.5
3066.0862	6750.5
3062.9348	7144
3059.7825	7420
3056.6287	7608
3053.4734	7821
3050.3171	7705
3047.1594	7364
3043.999	6951.5
3040.8389	6398
3037.676	5645.5
3034.5117	5173.5
3031.3464	4862.5
3028.1797	4762.5
3025.0115	4477.5
3021.8423	4223.5
3018.6716	4036.5
3015.4983	3746
3012.3252	3537
3009.1494	3542.5
3005.9722	3445.5
3002.7937	3552
2999.614	3645
2996.4329	3672.5
2993.2505	3659
2990.0669	3537.5
2986.8806	3522.5
2983.6943	3532
2980.5054	3554
2977.3152	3585
2974.1235	3558.5
2970.9309	3634
2967.7366	3676.5
2964.5413	3537
2961.3445	3617.5
2958.145	3631
2954.9458	3729
2951.7437	3719
2948.5403	3836
2945.3354	3941.5
2942.1294	4096.5
2938.9221	4205
2935.7136	4225.5
2932.5037	4530
2929.291	4658.5
2926.0786	4674
2922.8633	4846
2919.6465	4969.5
2916.4287	5016
2913.2092	5042
2909.9888	5149.5
2906.7668	5021.5
2903.5437	4981.5
2900.3179	4925
2897.092	4911.5
2893.8633	4866.5
2890.6333	4705.5
2887.4021	4393.5
2884.1697	4297
2880.9358	4176.5
2877.7004	4084
2874.4639	4049.5
2871.2246	3923.5
2867.9854	4002
2864.7434	3959
2861.5	4078.5
2858.2571	3890.5
2855.011	3956.5
2851.7637	3959
2848.5134	3993
2845.2637	3811
2842.0122	3809
2838.7581	3616
2835.5042	3503.5
2832.2476	3424.5
2828.9893	3339.5
2825.7297	3380
2822.469	3404
2819.2068	3433.5
2815.9419	3313
2812.677	3252.5
2809.4109	3238
2806.1418	3392.5
2802.8716	3309.5
2799.5999	3384
2796.3269	3345
2793.0525	3367.5
2789.7766	3368
2786.4998	3282.5
2783.2212	3336.5
2779.9399	3323.5
2776.6589	3329.5
2773.3748	3349.5
2770.0896	3343
2766.8027	3352
2763.5146	3368.5
2760.2253	3292.5
2756.9346	3375.5
2753.6409	3359.5
2750.3474	3381.5
2747.051	3419
2743.7549	3408
2740.4558	3477.5
2737.1555	3554.5
2733.8538	3424.5
2730.5505	3342
2727.2461	3427
2723.9402	3445.5
2720.6313	3417
2717.3228	3377
2714.0112	3421.5
2710.6982	3482
2707.384	3476.5
2704.0684	3378
2700.7515	3365
2697.4331	3452.5
2694.1133	3464.5
2690.7905	3374
2687.4683	3485.5
2684.1428	3392.5
2680.8176	3488
2677.4893	3470
2674.1599	3437.5
2670.8289	3349.5
2667.4966	3481
2664.1614	3364.5
2660.8262	3420.5
2657.4897	3428.5
2654.1504	3422.5
2650.8096	3455
2647.469	3486
2644.1255	3539
2640.7805	3449
2637.4341	3474
2634.085	3552.5
2630.7358	3424.5
2627.3853	3456
2624.0317	3430
2620.677	3465.5
2617.3223	3502
2613.9646	3460
2610.6057	3555
2607.2451	3513
2603.8833	3574.5
2600.5186	3520
2597.1538	3522.5
2593.7861	3446
2590.4187	3365
2587.0483	3399
2583.6765	3552.5
2580.3032	3419
2576.9287	3363.5
2573.5527	3507.5
2570.175	3464.5
2566.7964	3465
2563.4146	3427
2560.0327	3336.5
2556.6482	3456.5
2553.262	3409
2549.8745	3364.5
2546.4856	3279
2543.0952	3349
2539.7034	3433
2536.3103	3423.5
2532.9141	3406
2529.5181	3343.5
2526.1189	3352
2522.7185	3326.5
2519.3184	3371.5
2515.915	3352
2512.5103	3333.5
2509.1025	3387.5
2505.6948	3397
2502.2859	3418.5
2498.8738	3288
2495.4619	3368.5
2492.0471	3338.5
2488.6306	3353.5
2485.2129	3368
2481.7937	3371.5
2478.373	3341
2474.9509	3344
2471.5273	3289.5
2468.1008	3393
2464.6746	3323.5
2461.2451	3292.5
2457.8157	3328
2454.3833	3344.5
2450.9497	3294.5
2447.5144	3262.5
2444.0776	3271
2440.6379	3321
2437.1985	3251
2433.7573	3174
2430.3132	3236
2426.8679	3096
2423.4224	3314.5
2419.9741	3259.5
2416.5242	3293
2413.0728	3186.5
2409.6184	3320.5
2406.1641	3233
2402.7083	3246.5
2399.2495	3289
2395.791	3267
2392.3291	3181
2388.866	3201.5
2385.4014	3185
2381.9353	3284
2378.4675	3250
2374.9985	3132
2371.5281	3270.5
2368.0544	3184.5
2364.5811	3169.5
2361.1045	3219.5
2357.6262	3170
2354.1467	3146
2350.6658	3218
2347.1833	3238.5
2343.6995	3238.5
2340.2141	3150
2336.7256	3111
2333.2371	3158
2329.7456	3099
2326.2544	3134
2322.7598	3154.5
2319.2639	3093
2315.7664	3162.5
2312.2676	3235.5
2308.7671	3105
2305.2637	3006
2301.7603	3006.5
2298.2554	3076
2294.7473	3103.5
2291.2378	3053.5
2287.7268	3117.5
2284.2158	3050
2280.7002	3046.5
2277.1848	3057.5
2273.6677	3023.5
2270.1494	2984.5
2266.6277	2992.5
2263.1062	3051
2259.5815	3072.5
2256.0554	3023.5
2252.5293	3042
2249.0002	3040
2245.4695	3021.5
2241.9358	2977
2238.4021	2952.5
2234.8667	3015
2231.3284	3033
2227.7903	3011.5
2224.2488	2860
2220.7058	2930
2217.1631	2916.5
2213.6172	2895
2210.0698	2990.5
2206.519	2918.5
2202.9685	2927
2199.4165	2967
2195.8613	2902.5
2192.3062	2996
2188.748	2871
2185.1882	2840.5
2181.627	2952
2178.064	2919
2174.4995	2926
2170.9336	2972.5
2167.3662	2875
2163.7957	2968
2160.2251	2962.5
2156.6514	2878.5
2153.0779	2889
2149.501	2933
2145.9226	2904
2142.3428	2914
2138.7612	2973
2135.1768	2932
2131.5923	2854.5
2128.0061	2915
2124.417	2931
2120.8276	2946.5
2117.2354	2952
2113.6414	2954
2110.0459	2959
2106.449	2970
2102.8503	2875
2099.2502	2829
2095.6487	2935.5
2092.0437	2940.5
2088.439	2851
2084.8308	2891
2081.2212	2926
2077.6101	2804.5
2073.999	2858
2070.3831	2951.5
2066.7671	2966.5
2063.1497	2948
2059.5308	2959
2055.9084	2999
2052.2864	2884.5
2048.6609	2977
2045.0358	2914
2041.4072	2964
2037.7771	3018
2034.1454	3022
2030.5122	3005.5
2026.8756	3021
2023.2393	2958
2019.6012	3029
2015.96	3073.5
2012.3171	3028.5
2008.6744	2999
2005.0283	2968.5
2001.3807	2976.5
1997.7316	2995.5
1994.0808	3050
1990.4283	3015.5
1986.7727	2906
1983.1172	3041
1979.4584	3041.5
1975.7996	3116.5
1972.1376	3084.5
1968.4739	2997
1964.8087	2996
1961.1418	3044.5
1957.4734	3086
1953.8033	3027
1950.1317	3053.5
1946.4568	3068
1942.7819	3141
1939.1038	3106.5
1935.424	3023.5
1931.7426	2955.5
1928.0613	3039
1924.3767	3056
1920.6887	3096
1917.001	3020.5
1913.3115	3003.5
1909.6205	3063
1905.926	2963.5
1902.23	3074
1898.5342	3034
1894.8348	3100.5
1891.134	3040.5
1887.4315	3088.5
1883.7274	3028.5
1880.0216	3019
1876.3125	3076
1872.6035	3002
1868.8929	3055
1865.1788	3087
1861.4633	3015
1857.746	3008
1854.0288	3139.5
1850.3083	3093.5
1846.5862	3028.5
1842.8606	2994.5
1839.1353	3079.5
1835.4081	3058.5
1831.6776	3088.5
1827.9473	3028
1824.2136	3076
1820.4781	3076.5
1816.7411	3082
1813.0024	3050
1809.2621	3107.5
1805.5201	3078.5
1801.7765	3101
1798.0313	3094.5
1794.2826	3102.5
1790.5339	3081.5
1786.782	2977
1783.0283	3040
1779.2731	3098
1775.5161	3058
1771.7574	3078.5
1767.9972	3098.5
1764.2352	3153.5
1760.4716	3133
1756.7046	3072
1752.9376	3070
1749.1672	3127
1745.3951	3020.5
1741.6232	3085.5
1737.8478	3069
1734.0708	3055
1730.292	3005
1726.5099	3070
1722.7278	2979.5
1718.944	3054
1715.1567	3046
1711.3696	3017
1707.5791	2931.5
1703.7869	3041.5
1699.9929	3023.5
1696.1973	2985.5
1692.3999	3008
1688.601	3035.5
1684.8003	2954.5
1680.9961	3073.5
1677.192	3029.5
1673.3845	3014.5
1669.577	2969.5
1665.7661	2971
1661.9535	3064.5
1658.1392	3003.5
1654.3231	3017
1650.5054	3042.5
1646.6859	2973.5
1642.8647	2996
1639.0402	3047.5
1635.2156	3058
1631.3876	3095
1627.5579	3349.5
1623.7281	3716.5
1619.895	3992.5
1616.0601	4269.5
1612.2235	4386
1608.3834	4612.5
1604.5433	4508
1600.7017	4063
1596.8563	3492.5
1593.0111	3502
1589.1625	3453
1585.312	3393
1581.4598	3130.5
1577.606	2969
1573.7504	2908
1569.8931	2979
1566.0341	2908
1562.1732	2896
1558.3088	2820
1554.4447	2934
1550.5769	2918.5
1546.7091	2830
1542.8379	2803
1538.9648	2819.5
1535.0901	2870.5
1531.2136	2865
1527.3353	2856.5
1523.4536	2741
1519.5719	2799.5
1515.6866	2762
1511.8014	2774
1507.9126	2741
1504.0239	2807
1500.1316	2734.5
1496.2375	2778.5
1492.3418	2731
1488.4442	2724
1484.5431	2679.5
1480.6421	2724
1476.7393	2693
1472.8329	2904
1468.9265	2977
1465.0166	3042.5
1461.1049	3081
1457.1914	3098
1453.2762	3020
1449.3593	2939.5
1445.4404	2825
1441.5199	2751
1437.5957	2798.5
1433.6716	2623.5
1429.744	2587.5
1425.8163	2616
1421.8851	2601.5
1417.952	2582
1414.0172	2570.5
1410.0807	2576.5
1406.1422	2527
1402.202	2606.5
1398.2601	2492
1394.3146	2566
1390.369	2608
1386.4198	2671.5
1382.4707	2668
1378.5179	2664.5
1374.5635	2650
1370.6071	2660
1366.6489	2593.5
1362.689	2589.5
1358.7273	2636
1354.7638	2690
1350.7965	2770
1346.8293	2683.5
1342.8586	2796.5
1338.886	2872.5
1334.9135	2855
1330.9371	2811.5
1326.9591	2720.5
1322.9792	2589
1318.9976	2720
1315.0122	2709
1311.027	2597.5
1307.0398	2508
1303.049	2424.5
1299.0582	2464.5
1295.0638	2439
1291.0675	2406.5
1287.0695	2389.5
1283.0695	2281
1279.0677	2388
1275.0641	2393.5
1271.0587	2345
1267.0515	2287.5
1263.0405	2234.5
1259.0295	2356.5
1255.015	2360.5
1250.9985	2331.5
1246.9802	2339.5
1242.9619	2320
1238.9399	2459
1234.9161	2487
1230.8885	2476.5
1226.861	2640.5
1222.8317	2920.5
1218.7986	3117
1214.7655	3266.5
1210.7286	3435
1206.6899	3362
1202.6514	3417
1198.609	3425
1194.5647	3185
1190.5187	3093.5
1186.4707	2944
1182.4189	2723
1178.3673	2514.5
1174.3137	2485
1170.2565	2541.5
1166.1973	2513
1162.1382	2641
1158.0752	2482
1154.0105	2235.5
1149.9438	2019.5
1145.8752	1880.5
1141.8048	1871.5
1137.7307	1854.5
1133.6565	1863.5
1129.5804	1884.5
1125.5006	1879
1121.4208	1879.5
1117.3372	1906
1113.2517	1970.5
1109.1643	1977
1105.0751	2016
1100.9839	2033.5
1096.8907	2030
1092.7959	2029
1088.6971	2056
1084.5984	2006
1080.4958	2031.5
1076.3932	1995.5
1072.2869	1939
1068.1786	1898.5
1064.0685	1942.5
1059.9564	2032.5
1055.8424	2265.5
1051.7266	2622
1047.6088	3134
1043.489	3342
1039.3655	3206
1035.2419	3064.5
1031.1145	2525
1026.9852	2258.5
1022.856	3090.5
1018.7228	5571.5
1014.5877	6517
1010.4507	6612
1006.3118	6764
1002.1691	4536
998.02631	2578.5
993.88159	2109
989.73303	1871.5
985.58447	1670.5
981.43201	1520
977.27765	1508
973.12134	1513
968.96313	1488.5
964.80292	1474
960.64081	1454.5
956.47675	1417.5
952.31073	1424.5
948.14081	1455
943.97089	1369.5
939.79706	1328
935.62329	1393.5
931.44556	1409
927.26587	1421.5
923.08429	1364.5
918.9007	1423.5
914.71515	1510.5
910.52765	1510
906.3382	1411.5
902.14484	1390
897.95142	1387.5
893.75409	1380
889.55676	1380
885.35553	1396.5
881.15234	1363.5
876.94714	1271.5
872.73993	1253
868.53082	1327.5
864.3197	1354
860.10657	1329.5
855.89148	1339.5
851.67249	1396
847.45343	1425.5
843.23041	1286.5
839.00739	1169.5
834.78046	1260.5
830.55145	1330
826.3205	1263.5
822.08759	1356
817.8526	1452.5
813.61566	1633
809.37476	1775.5
805.13385	1795.5
800.89093	1815.5
796.64398	1695
792.39508	1545
788.14612	1421.5
783.89319	1380.5
779.63824	1390.5
775.38129	1375
771.12231	1436.5
766.86133	1403.5
762.59833	1433
758.33136	1335
754.06433	1303
749.79327	1226
745.52222	1169.5
741.24713	1068
736.97003	1043.5
732.69092	1017
728.40973	989.5
724.12653	945.5
719.84131	957.5
715.55408	990.5
711.26477	971
706.97144	937.5
702.6781	981.5
698.38068	940.5
694.08325	937
689.78174	984.5
685.47821	983.5
681.17267	901.5
676.86499	915
672.55536	904
668.24359	867
663.92987	915.5
659.61401	853.5
655.29413	918
650.97418	980.5
646.65015	966
642.32611	918.5
637.99799	1089.5
633.66779	1460.5
629.33551	1463
625.00122	1593.5
620.66479	1262
616.32635	1016.5
611.98578	920
607.64117	868
603.29645	873.5
598.94769	833.5
594.59882	918
590.24591	986
585.89087	927.5
581.53375	816.5
577.17657	836.5
572.81531	891.5
568.44989	913.5
564.08441	908.5
559.71686	858
555.34723	922
550.97345	952.5
546.59961	901.5
542.22168	845
537.84161	795.5
533.46143	866.5
529.07721	886
524.6908	879.5
520.30231	810.5
515.91174	787.5
511.51697	835
507.12216	768
502.72522	803.5
498.32413	719
493.92297	804.5
489.51764	819
485.1102	861.5
480.70267	849.5
476.29099	763
471.87717	793
467.46121	752
463.04312	736.5
458.62088	776.5
454.19855	813
449.77405	824.5
445.3454	870
440.91666	858
436.4837	800
432.04865	818
427.61142	859
423.1741	914
418.73257	993.5
414.28891	1003.5
409.84103	993.5
405.39307	974
400.94296	979
396.49069	897.5
392.03421	891.5
387.57761	847.5
383.11679	825
378.65381	807
374.18869	790.5
369.72137	771.5
365.25397	734.5
360.78027	763.5
356.30646	694
351.83047	752
347.35233	784.5
342.8699	738
338.38739	723.5
333.90063	769
329.41376	754
324.92264	761
320.42932	760.5
315.93381	721.5
311.43613	713.5
306.93625	783.5
302.43417	735.5
297.9299	733
293.42346	689.5
288.91272	785.5
284.40186	774.5
279.88672	827.5
275.37146	861
270.8519	810.5
266.33014	836.5
261.80826	839
257.2821	847.5
252.75371	932.5
248.22101	1034
243.6882	1211
239.15317	1545.5
234.61592	1799.5
230.07434	1833
225.53265	1804.5
220.98663	1811.5
216.4384	1826.5
211.89003	1740.5
207.33734	1641
202.78241	1573
198.22523	1557.5
193.66585	1507
189.1042	1527
184.53822	1538.5
179.97211	1686
175.40376	1770.5
170.83104	1891
166.25821	1849
161.681	1799
157.10155	1910
152.51984	2060
147.93588	1992
143.34967	1572.5
138.7612	643
134.17047	190.5
129.57748	93
124.98223	42
