# Supplementary material for: Transition across a sharp interface: Data from Raman and Brillouin imaging spectroscopy
Source: Data Brief. 2020 Oct 2;33:106368. doi: 10.1016/j.dib.2020.106368 (PMC7557971; doi:10.1016/j.dib.2020.106368)
Supplement: Supplementary file 1 [file mmc1.zip › PET_Glycerol20X_step05/Raman/petgly_20X_70PH_2s_05step_17_50_17.txt]

3813.9915	1386
3811.1724	1361
3808.3525	1390.5
3805.5327	1463.5
3802.7104	1370.5
3799.8872	1350
3797.063	1397
3794.2363	1459
3791.4099	1468.5
3788.5811	1380
3785.7524	1358.5
3782.9214	1402
3780.0894	1424.5
3777.2561	1433
3774.4219	1420.5
3771.5867	1406
3768.7502	1384.5
3765.9116	1425
3763.0715	1394
3760.2322	1456
3757.3901	1397.5
3754.5469	1464
3751.7029	1485
3748.8577	1473.5
3746.0098	1443.5
3743.1624	1389.5
3740.3125	1442.5
3737.4631	1483.5
3734.6111	1473.5
3731.7578	1457.5
3728.9038	1483.5
3726.0486	1500
3723.1921	1465.5
3720.3333	1467.5
3717.4749	1465.5
3714.6138	1490.5
3711.7517	1453.5
3708.8899	1493.5
3706.0256	1468.5
3703.1589	1484.5
3700.2927	1495
3697.425	1459.5
3694.5552	1479.5
3691.6853	1427
3688.8132	1470
3685.9399	1475
3683.0657	1466.5
3680.1902	1478.5
3677.3137	1435
3674.436	1468
3671.5559	1468
3668.676	1407
3665.7937	1493
3662.9102	1484.5
3660.0271	1454
3657.1416	1493
3654.2534	1458.5
3651.3655	1495
3648.4766	1476
3645.5852	1431
3642.6941	1436
3639.8005	1430
3636.9058	1499.5
3634.0098	1520
3631.1128	1487
3628.2148	1439
3625.3157	1473.5
3622.4141	1501.5
3619.5127	1494.5
3616.6086	1512.5
3613.7036	1419
3610.7976	1486.5
3607.8904	1496.5
3604.9819	1541
3602.0725	1528
3599.1604	1504.5
3596.2488	1556
3593.3345	1545
3590.4192	1564
3587.5042	1568
3584.5867	1544
3581.6665	1524.5
3578.7466	1554
3575.8257	1497
3572.9021	1461.5
3569.979	1573
3567.0532	1462
3564.1265	1501.5
3561.1985	1596.5
3558.2693	1500.5
3555.3391	1524.5
3552.4077	1519
3549.4753	1508.5
3546.5403	1514
3543.6042	1595
3540.6682	1601
3537.7297	1546.5
3534.7903	1573
3531.8496	1530
3528.9077	1540
3525.9634	1508.5
3523.0193	1545
3520.0728	1594
3517.125	1544.5
3514.1775	1531
3511.2273	1566
3508.2761	1570
3505.3237	1568
3502.3689	1614
3499.4143	1547
3496.457	1561.5
3493.5002	1688.5
3490.5408	1690
3487.5801	1593.5
3484.6182	1591
3481.6553	1566.5
3478.6914	1623
3475.7261	1639.5
3472.7583	1612.5
3469.7908	1625
3466.8208	1642
3463.8494	1676.5
3460.877	1678.5
3457.9036	1662
3454.9287	1603
3451.9529	1667
3448.9744	1655
3445.9963	1663
3443.0156	1671.5
3440.0337	1652
3437.052	1661
3434.0679	1590
3431.0823	1609.5
3428.0945	1621.5
3425.1067	1664
3422.1177	1661
3419.1262	1628.5
3416.1335	1667.5
3413.1414	1664.5
3410.1462	1687.5
3407.1501	1673
3404.1528	1607
3401.1528	1691.5
3398.1533	1707
3395.1523	1628.5
3392.1489	1623
3389.1443	1724.5
3386.1387	1652.5
3383.1331	1696
3380.1235	1623
3377.1143	1681.5
3374.1038	1758
3371.092	1659
3368.0779	1692.5
3365.0623	1717.5
3362.0471	1629.5
3359.0293	1691
3356.0103	1751.5
3352.9902	1808
3349.9688	1744.5
3346.9448	1684.5
3343.9211	1656
3340.8948	1737.5
3337.8687	1731.5
3334.8398	1722
3331.8098	1685
3328.7788	1741.5
3325.7466	1732.5
3322.7129	1732.5
3319.6768	1707
3316.6409	1654
3313.6025	1725.5
3310.5627	1804
3307.5232	1733
3304.4812	1745
3301.4377	1774
3298.3918	1777.5
3295.3462	1778.5
3292.2993	1690.5
3289.2498	1764
3286.2004	1772.5
3283.1484	1818.5
3280.0952	1816
3277.041	1699
3273.9854	1716
3270.9287	1679
3267.8706	1759
3264.8101	1791.5
3261.7495	1791
3258.6865	1774.5
3255.6223	1824.5
3252.5569	1727.5
3249.49	1770.5
3246.4221	1695
3243.353	1732
3240.2827	1672
3237.2097	1715.5
3234.137	1831
3231.0615	1832.5
3227.9849	1826.5
3224.907	1789.5
3221.8279	1837.5
3218.7476	1890
3215.666	1841
3212.5833	1905
3209.4978	1864.5
3206.4111	1879.5
3203.3247	1884
3200.2356	1887
3197.1453	1892.5
3194.0537	1927
3190.9609	1875.5
3187.8669	1948
3184.7703	1935.5
3181.6738	1935
3178.5745	1953.5
3175.4741	1984.5
3172.374	1905.5
3169.271	1916.5
3166.167	1874
3163.0601	1979.5
3159.9536	2004
3156.8457	1999.5
3153.7351	1940
3150.6248	1966.5
3147.5117	2027.5
3144.3975	1898.5
3141.282	1930.5
3138.1653	1945.5
3135.0474	1948
3131.9265	1957.5
3128.8062	2014
3125.6829	2018
3122.5598	2020.5
3119.4343	2019.5
3116.3074	2124.5
3113.1792	2107.5
3110.0496	2200.5
3106.9189	2150
3103.7869	2221.5
3100.6523	2321
3097.5178	2377.5
3094.3806	2537
3091.2422	2645.5
3088.1025	2866.5
3084.9614	3156.5
3081.8193	3457.5
3078.6758	3713
3075.531	4213.5
3072.3835	4490
3069.2363	4997
3066.0862	5323.5
3062.9348	5594
3059.7825	5844.5
3056.6287	5963
3053.4734	6134
3050.3171	6038.5
3047.1594	5681.5
3043.999	5259
3040.8389	4765
3037.676	4141.5
3034.5117	3900
3031.3464	3599.5
3028.1797	3394.5
3025.0115	3159.5
3021.8423	3014.5
3018.6716	2897
3015.4983	2650.5
3012.3252	2619
3009.1494	2572.5
3005.9722	2511
3002.7937	2509.5
2999.614	2543
2996.4329	2545
2993.2505	2625
2990.0669	2622.5
2986.8806	2571.5
2983.6943	2457
2980.5054	2483
2977.3152	2535.5
2974.1235	2620
2970.9309	2683.5
2967.7366	2585
2964.5413	2570
2961.3445	2610.5
2958.145	2661
2954.9458	2603.5
2951.7437	2653
2948.5403	2783.5
2945.3354	2950
2942.1294	3028.5
2938.9221	3137.5
2935.7136	3207.5
2932.5037	3365.5
2929.291	3436.5
2926.0786	3629
2922.8633	3514.5
2919.6465	3652.5
2916.4287	3773.5
2913.2092	3895
2909.9888	3926.5
2906.7668	3877
2903.5437	3746
2900.3179	3723.5
2897.092	3601.5
2893.8633	3511
2890.6333	3362
2887.4021	3241
2884.1697	3148.5
2880.9358	3041.5
2877.7004	2930.5
2874.4639	2914.5
2871.2246	2883.5
2867.9854	2836
2864.7434	2938.5
2861.5	2884
2858.2571	2985
2855.011	2898.5
2851.7637	2849
2848.5134	2785
2845.2637	2658.5
2842.0122	2703.5
2838.7581	2629
2835.5042	2497.5
2832.2476	2448
2828.9893	2469
2825.7297	2339.5
2822.469	2370
2819.2068	2260.5
2815.9419	2330.5
2812.677	2395.5
2809.4109	2404.5
2806.1418	2413.5
2802.8716	2357
2799.5999	2335
2796.3269	2392.5
2793.0525	2273
2789.7766	2334.5
2786.4998	2350
2783.2212	2366
2779.9399	2464
2776.6589	2423
2773.3748	2389
2770.0896	2316.5
2766.8027	2361
2763.5146	2375
2760.2253	2374.5
2756.9346	2373
2753.6409	2369
2750.3474	2451
2747.051	2415.5
2743.7549	2427
2740.4558	2350.5
2737.1555	2330
2733.8538	2439
2730.5505	2405.5
2727.2461	2412.5
2723.9402	2420
2720.6313	2313
2717.3228	2442.5
2714.0112	2403.5
2710.6982	2440
2707.384	2410.5
2704.0684	2390
2700.7515	2508
2697.4331	2458.5
2694.1133	2429
2690.7905	2387
2687.4683	2412
2684.1428	2429
2680.8176	2465
2677.4893	2488.5
2674.1599	2496.5
2670.8289	2423
2667.4966	2428.5
2664.1614	2483.5
2660.8262	2433
2657.4897	2412
2654.1504	2494.5
2650.8096	2536
2647.469	2409.5
2644.1255	2523
2640.7805	2418.5
2637.4341	2456
2634.085	2490
2630.7358	2513.5
2627.3853	2457
2624.0317	2445
2620.677	2478
2617.3223	2514
2613.9646	2496.5
2610.6057	2429
2607.2451	2463
2603.8833	2528.5
2600.5186	2511.5
2597.1538	2471
2593.7861	2475
2590.4187	2472
2587.0483	2405
2583.6765	2415.5
2580.3032	2426
2576.9287	2464
2573.5527	2422.5
2570.175	2456.5
2566.7964	2466.5
2563.4146	2407.5
2560.0327	2400
2556.6482	2381
2553.262	2394
2549.8745	2396
2546.4856	2440.5
2543.0952	2384
2539.7034	2360.5
2536.3103	2374
2532.9141	2446
2529.5181	2393
2526.1189	2421.5
2522.7185	2393
2519.3184	2362.5
2515.915	2464.5
2512.5103	2375
2509.1025	2387.5
2505.6948	2403
2502.2859	2372
2498.8738	2426
2495.4619	2427.5
2492.0471	2398.5
2488.6306	2405
2485.2129	2372.5
2481.7937	2457.5
2478.373	2441.5
2474.9509	2353
2471.5273	2353.5
2468.1008	2337
2464.6746	2414.5
2461.2451	2453.5
2457.8157	2383
2454.3833	2308.5
2450.9497	2370.5
2447.5144	2374
2444.0776	2324.5
2440.6379	2354
2437.1985	2293
2433.7573	2367
2430.3132	2440.5
2426.8679	2386
2423.4224	2298.5
2419.9741	2293.5
2416.5242	2361.5
2413.0728	2370
2409.6184	2357
2406.1641	2294
2402.7083	2282.5
2399.2495	2332.5
2395.791	2319
2392.3291	2312.5
2388.866	2346.5
2385.4014	2300
2381.9353	2337
2378.4675	2346
2374.9985	2345
2371.5281	2326
2368.0544	2317
2364.5811	2295.5
2361.1045	2286
2357.6262	2283.5
2354.1467	2255.5
2350.6658	2282
2347.1833	2251.5
2343.6995	2275
2340.2141	2279.5
2336.7256	2232.5
2333.2371	2220.5
2329.7456	2210.5
2326.2544	2270.5
2322.7598	2293.5
2319.2639	2232
2315.7664	2227
2312.2676	2192
2308.7671	2264
2305.2637	2209.5
2301.7603	2248.5
2298.2554	2278
2294.7473	2230
2291.2378	2218
2287.7268	2224.5
2284.2158	2185
2280.7002	2163.5
2277.1848	2249
2273.6677	2195
2270.1494	2220
2266.6277	2172.5
2263.1062	2174.5
2259.5815	2196
2256.0554	2121.5
2252.5293	2133
2249.0002	2050
2245.4695	2161
2241.9358	2145.5
2238.4021	2186.5
2234.8667	2129.5
2231.3284	2101
2227.7903	2115.5
2224.2488	2086.5
2220.7058	2221
2217.1631	2061.5
2213.6172	2090.5
2210.0698	2083.5
2206.519	2180
2202.9685	2119.5
2199.4165	2088.5
2195.8613	2097
2192.3062	2121.5
2188.748	2118.5
2185.1882	2127.5
2181.627	2017
2178.064	2032
2174.4995	2049.5
2170.9336	2095
2167.3662	2120.5
2163.7957	2052.5
2160.2251	2068.5
2156.6514	2080.5
2153.0779	2190.5
2149.501	2038
2145.9226	2085
2142.3428	2085
2138.7612	2044
2135.1768	2111
2131.5923	2198.5
2128.0061	2070.5
2124.417	2073
2120.8276	2098
2117.2354	2092
2113.6414	2129
2110.0459	2083
2106.449	2077.5
2102.8503	2064.5
2099.2502	2147.5
2095.6487	2117
2092.0437	2071
2088.439	2073.5
2084.8308	2141
2081.2212	2135.5
2077.6101	2122
2073.999	2139
2070.3831	2113.5
2066.7671	2149.5
2063.1497	2172.5
2059.5308	2085
2055.9084	2095
2052.2864	2162.5
2048.6609	2172.5
2045.0358	2175
2041.4072	2145.5
2037.7771	2147.5
2034.1454	2083
2030.5122	2106
2026.8756	2114.5
2023.2393	2168.5
2019.6012	2169.5
2015.96	2137.5
2012.3171	2182.5
2008.6744	2142
2005.0283	2155
2001.3807	2161.5
1997.7316	2109.5
1994.0808	2183
1990.4283	2242
1986.7727	2213.5
1983.1172	2168.5
1979.4584	2136.5
1975.7996	2174.5
1972.1376	2184
1968.4739	2105.5
1964.8087	2153
1961.1418	2186
1957.4734	2271
1953.8033	2261
1950.1317	2160.5
1946.4568	2138
1942.7819	2103.5
1939.1038	2194.5
1935.424	2226
1931.7426	2195
1928.0613	2209.5
1924.3767	2224.5
1920.6887	2220
1917.001	2265.5
1913.3115	2213
1909.6205	2167.5
1905.926	2233
1902.23	2237.5
1898.5342	2222.5
1894.8348	2202
1891.134	2184.5
1887.4315	2117
1883.7274	2176.5
1880.0216	2293
1876.3125	2184.5
1872.6035	2107
1868.8929	2201.5
1865.1788	2134
1861.4633	2199.5
1857.746	2174
1854.0288	2215
1850.3083	2231.5
1846.5862	2245
1842.8606	2187.5
1839.1353	2246
1835.4081	2185
1831.6776	2188.5
1827.9473	2230.5
1824.2136	2227.5
1820.4781	2221.5
1816.7411	2206
1813.0024	2232
1809.2621	2200
1805.5201	2229.5
1801.7765	2181.5
1798.0313	2159.5
1794.2826	2237.5
1790.5339	2238.5
1786.782	2148.5
1783.0283	2130.5
1779.2731	2187.5
1775.5161	2199.5
1771.7574	2160
1767.9972	2243
1764.2352	2156
1760.4716	2243.5
1756.7046	2268.5
1752.9376	2295
1749.1672	2228
1745.3951	2227.5
1741.6232	2221.5
1737.8478	2203
1734.0708	2185.5
1730.292	2212.5
1726.5099	2180.5
1722.7278	2156.5
1718.944	2202.5
1715.1567	2204.5
1711.3696	2174
1707.5791	2154
1703.7869	2124
1699.9929	2168
1696.1973	2197
1692.3999	2144
1688.601	2244.5
1684.8003	2171.5
1680.9961	2160.5
1677.192	2209.5
1673.3845	2186.5
1669.577	2176
1665.7661	2192.5
1661.9535	2142
1658.1392	2170.5
1654.3231	2186
1650.5054	2245
1646.6859	2148
1642.8647	2239.5
1639.0402	2221
1635.2156	2194
1631.3876	2304
1627.5579	2566.5
1623.7281	2687.5
1619.895	3043.5
1616.0601	3147
1612.2235	3270
1608.3834	3457
1604.5433	3393.5
1600.7017	3034.5
1596.8563	2745.5
1593.0111	2627
1589.1625	2502
1585.312	2500.5
1581.4598	2353
1577.606	2217.5
1573.7504	2156.5
1569.8931	2070.5
1566.0341	2082
1562.1732	2193.5
1558.3088	2167.5
1554.4447	2025
1550.5769	2133
1546.7091	2073.5
1542.8379	2075.5
1538.9648	2097.5
1535.0901	2003.5
1531.2136	1993.5
1527.3353	2013.5
1523.4536	2073.5
1519.5719	2054.5
1515.6866	1988.5
1511.8014	1997.5
1507.9126	2074.5
1504.0239	2043.5
1500.1316	1949
1496.2375	1913
1492.3418	2028.5
1488.4442	2043
1484.5431	2035.5
1480.6421	1966.5
1476.7393	1945
1472.8329	2040
1468.9265	2076
1465.0166	2188.5
1461.1049	2245
1457.1914	2318.5
1453.2762	2252.5
1449.3593	2263
1445.4404	2123
1441.5199	1955
1437.5957	1914
1433.6716	1931
1429.744	1936
1425.8163	1951
1421.8851	1935
1417.952	1849
1414.0172	1830.5
1410.0807	1874.5
1406.1422	1887
1402.202	1901
1398.2601	1947.5
1394.3146	1961
1390.369	1965
1386.4198	2006.5
1382.4707	2014.5
1378.5179	1919.5
1374.5635	1922
1370.6071	1924.5
1366.6489	1960
1362.689	1957
1358.7273	1926.5
1354.7638	2116.5
1350.7965	2022
1346.8293	2047
1342.8586	2074
1338.886	2108
1334.9135	2019
1330.9371	2072
1326.9591	2042.5
1322.9792	1978.5
1318.9976	1961
1315.0122	1881.5
1311.027	1861
1307.0398	1887
1303.049	1845
1299.0582	1794
1295.0638	1796.5
1291.0675	1794.5
1287.0695	1743.5
1283.0695	1709
1279.0677	1713.5
1275.0641	1714
1271.0587	1748
1267.0515	1774.5
1263.0405	1750
1259.0295	1699.5
1255.015	1691.5
1250.9985	1757
1246.9802	1805
1242.9619	1773
1238.9399	1822.5
1234.9161	1803.5
1230.8885	1972
1226.861	2023
1222.8317	2211.5
1218.7986	2375
1214.7655	2541.5
1210.7286	2694
1206.6899	2691.5
1202.6514	2670.5
1198.609	2614.5
1194.5647	2462.5
1190.5187	2384
1186.4707	2124.5
1182.4189	2008
1178.3673	1844
1174.3137	1941
1170.2565	2009.5
1166.1973	2019
1162.1382	2006
1158.0752	1873.5
1154.0105	1664.5
1149.9438	1446.5
1145.8752	1455.5
1141.8048	1396
1137.7307	1409.5
1133.6565	1417
1129.5804	1386
1125.5006	1418.5
1121.4208	1411.5
1117.3372	1422.5
1113.2517	1491
1109.1643	1478.5
1105.0751	1527
1100.9839	1543.5
1096.8907	1507
1092.7959	1520.5
1088.6971	1513
1084.5984	1523.5
1080.4958	1521.5
1076.3932	1546
1072.2869	1582
1068.1786	1488
1064.0685	1449.5
1059.9564	1416.5
1055.8424	1631
1051.7266	2057.5
1047.6088	2605
1043.489	2723.5
1039.3655	2599
1035.2419	2294
1031.1145	1933.5
1026.9852	1685.5
1022.856	2383.5
1018.7228	4614
1014.5877	5527.5
1010.4507	5406.5
1006.3118	5384.5
1002.1691	3505.5
998.02631	1923.5
993.88159	1535.5
989.73303	1321
985.58447	1290
981.43201	1232.5
977.27765	1173.5
973.12134	1077.5
968.96313	1117.5
964.80292	1136
960.64081	1026
956.47675	1125.5
952.31073	1015.5
948.14081	1015.5
943.97089	1090
939.79706	1048
935.62329	1021.5
931.44556	958.5
927.26587	996.5
923.08429	1106
918.9007	1090
914.71515	1087.5
910.52765	1066
906.3382	1119
902.14484	1036
897.95142	1034.5
893.75409	961.5
889.55676	992
885.35553	922.5
881.15234	1019.5
876.94714	1034
872.73993	1003.5
868.53082	995.5
864.3197	958
860.10657	1003.5
855.89148	1017.5
851.67249	1081.5
847.45343	969.5
843.23041	1042
839.00739	990.5
834.78046	894.5
830.55145	875.5
826.3205	977.5
822.08759	1028
817.8526	1135
813.61566	1260
809.37476	1362.5
805.13385	1494.5
800.89093	1418.5
796.64398	1333
792.39508	1130
788.14612	1003
783.89319	1085
779.63824	1080
775.38129	1109
771.12231	1085
766.86133	1070
762.59833	1075
758.33136	1015.5
754.06433	983
749.79327	897.5
745.52222	862
741.24713	815
736.97003	771.5
732.69092	731
728.40973	713.5
724.12653	699.5
719.84131	689.5
715.55408	707.5
711.26477	724.5
706.97144	732.5
702.6781	668.5
698.38068	704.5
694.08325	658.5
689.78174	641
685.47821	607
681.17267	625
676.86499	667
672.55536	723
668.24359	683
663.92987	634.5
659.61401	654
655.29413	653.5
650.97418	640.5
646.65015	673
642.32611	744
637.99799	828
633.66779	1054.5
629.33551	1140
625.00122	1196.5
620.66479	974
616.32635	697
611.98578	629
607.64117	658
603.29645	678
598.94769	610
594.59882	632.5
590.24591	597.5
585.89087	582.5
581.53375	659
577.17657	683
572.81531	639
568.44989	659.5
564.08441	694
559.71686	665.5
555.34723	618
550.97345	620
546.59961	681.5
542.22168	682.5
537.84161	667.5
533.46143	617
529.07721	554.5
524.6908	604.5
520.30231	616
515.91174	555.5
511.51697	585
507.12216	578
502.72522	568
498.32413	627.5
493.92297	615.5
489.51764	568.5
485.1102	511.5
480.70267	541.5
476.29099	576.5
471.87717	578.5
467.46121	572
463.04312	571.5
458.62088	575.5
454.19855	613
449.77405	564
445.3454	594.5
440.91666	582.5
436.4837	657.5
432.04865	687
427.61142	690
423.1741	670
418.73257	682
414.28891	713.5
409.84103	685
405.39307	746.5
400.94296	644.5
396.49069	684.5
392.03421	651.5
387.57761	630
383.11679	526
378.65381	510
374.18869	545
369.72137	542.5
365.25397	544
360.78027	566
356.30646	532
351.83047	545.5
347.35233	531
342.8699	534.5
338.38739	559.5
333.90063	572.5
329.41376	597.5
324.92264	578.5
320.42932	554
315.93381	536.5
311.43613	498
306.93625	501.5
302.43417	549
297.9299	554.5
293.42346	605
288.91272	572.5
284.40186	628.5
279.88672	635.5
275.37146	612
270.8519	586.5
266.33014	593
261.80826	640
257.2821	721.5
252.75371	746.5
248.22101	846
243.6882	965.5
239.15317	1110
234.61592	1319.5
230.07434	1434
225.53265	1507
220.98663	1503.5
216.4384	1371
211.89003	1375.5
207.33734	1312.5
202.78241	1197.5
198.22523	1183.5
193.66585	1200.5
189.1042	1329.5
184.53822	1354
179.97211	1392.5
175.40376	1369.5
170.83104	1390
166.25821	1414.5
161.681	1511
157.10155	1491
152.51984	1635.5
147.93588	1621
143.34967	1249
138.7612	582.5
134.17047	107.5
129.57748	-15.5
124.98223	6
