# Supplementary material for: Transition across a sharp interface: Data from Raman and Brillouin imaging spectroscopy
Source: Data Brief. 2020 Oct 2;33:106368. doi: 10.1016/j.dib.2020.106368 (PMC7557971; doi:10.1016/j.dib.2020.106368)
Supplement: Supplementary file 1 [file mmc1.zip › PET_Glycerol20X_step05/Raman/petgly_20X_70PH_2s_05step_17_50_18.txt]

3813.9915	1557
3811.1724	1558.5
3808.3525	1540
3805.5327	1622.5
3802.7104	1581
3799.8872	1549
3797.063	1647
3794.2363	1607.5
3791.4099	1592
3788.5811	1573.5
3785.7524	1540.5
3782.9214	1568.5
3780.0894	1626.5
3777.2561	1558
3774.4219	1591.5
3771.5867	1583
3768.7502	1608
3765.9116	1557
3763.0715	1550
3760.2322	1592.5
3757.3901	1598
3754.5469	1581.5
3751.7029	1580
3748.8577	1607.5
3746.0098	1574
3743.1624	1632.5
3740.3125	1583.5
3737.4631	1590
3734.6111	1577.5
3731.7578	1642.5
3728.9038	1654
3726.0486	1650.5
3723.1921	1597
3720.3333	1584.5
3717.4749	1671
3714.6138	1648.5
3711.7517	1677
3708.8899	1630.5
3706.0256	1595
3703.1589	1647.5
3700.2927	1708
3697.425	1653.5
3694.5552	1644
3691.6853	1676.5
3688.8132	1670.5
3685.9399	1722.5
3683.0657	1652.5
3680.1902	1574.5
3677.3137	1572
3674.436	1661
3671.5559	1693
3668.676	1643
3665.7937	1653
3662.9102	1642
3660.0271	1639.5
3657.1416	1757.5
3654.2534	1627.5
3651.3655	1595.5
3648.4766	1643.5
3645.5852	1663.5
3642.6941	1747.5
3639.8005	1650.5
3636.9058	1623.5
3634.0098	1622.5
3631.1128	1690.5
3628.2148	1631.5
3625.3157	1615
3622.4141	1607.5
3619.5127	1667
3616.6086	1696
3613.7036	1694.5
3610.7976	1655.5
3607.8904	1655.5
3604.9819	1648
3602.0725	1649
3599.1604	1666
3596.2488	1724.5
3593.3345	1692.5
3590.4192	1730.5
3587.5042	1708
3584.5867	1626
3581.6665	1677
3578.7466	1665
3575.8257	1688
3572.9021	1718
3569.979	1683
3567.0532	1724
3564.1265	1626
3561.1985	1721.5
3558.2693	1670
3555.3391	1717.5
3552.4077	1750
3549.4753	1667
3546.5403	1673.5
3543.6042	1713.5
3540.6682	1675.5
3537.7297	1705.5
3534.7903	1695.5
3531.8496	1675.5
3528.9077	1724.5
3525.9634	1782.5
3523.0193	1778.5
3520.0728	1722.5
3517.125	1714.5
3514.1775	1748
3511.2273	1781
3508.2761	1748
3505.3237	1697
3502.3689	1811
3499.4143	1803
3496.457	1752.5
3493.5002	1733
3490.5408	1741.5
3487.5801	1800.5
3484.6182	1734
3481.6553	1774
3478.6914	1740.5
3475.7261	1826.5
3472.7583	1757
3469.7908	1795
3466.8208	1746
3463.8494	1737
3460.877	1750
3457.9036	1767
3454.9287	1836
3451.9529	1832
3448.9744	1824.5
3445.9963	1775.5
3443.0156	1800.5
3440.0337	1820
3437.052	1863
3434.0679	1780
3431.0823	1833.5
3428.0945	1849
3425.1067	1841.5
3422.1177	1818
3419.1262	1774
3416.1335	1815.5
3413.1414	1791
3410.1462	1812.5
3407.1501	1852
3404.1528	1828.5
3401.1528	1790.5
3398.1533	1835
3395.1523	1800
3392.1489	1802
3389.1443	1848
3386.1387	1865
3383.1331	1889.5
3380.1235	1871.5
3377.1143	1816.5
3374.1038	1759.5
3371.092	1869.5
3368.0779	1914.5
3365.0623	1824.5
3362.0471	1849
3359.0293	1859.5
3356.0103	1891.5
3352.9902	1856
3349.9688	1834
3346.9448	1896
3343.9211	1839.5
3340.8948	1885.5
3337.8687	1914.5
3334.8398	1875
3331.8098	1892
3328.7788	1851.5
3325.7466	1889.5
3322.7129	1854
3319.6768	1880
3316.6409	1890.5
3313.6025	1948.5
3310.5627	1933.5
3307.5232	1910
3304.4812	1906
3301.4377	1889
3298.3918	1926
3295.3462	1887.5
3292.2993	1922
3289.2498	1903
3286.2004	1862
3283.1484	1845.5
3280.0952	1897.5
3277.041	1838.5
3273.9854	1857.5
3270.9287	1906.5
3267.8706	1823.5
3264.8101	1914.5
3261.7495	1926
3258.6865	1921.5
3255.6223	1857
3252.5569	1843.5
3249.49	1862
3246.4221	1880.5
3243.353	1935.5
3240.2827	1938.5
3237.2097	1912.5
3234.137	1899.5
3231.0615	1919
3227.9849	1989.5
3224.907	1952
3221.8279	1970
3218.7476	1982.5
3215.666	2000.5
3212.5833	2050.5
3209.4978	2027.5
3206.4111	1986
3203.3247	1967
3200.2356	2094
3197.1453	2021
3194.0537	2033.5
3190.9609	2069
3187.8669	2101.5
3184.7703	2148.5
3181.6738	2062.5
3178.5745	2017.5
3175.4741	2011
3172.374	2035.5
3169.271	2111
3166.167	2090
3163.0601	2127.5
3159.9536	2125
3156.8457	2086.5
3153.7351	2148
3150.6248	2141
3147.5117	2051.5
3144.3975	2022.5
3141.282	2100
3138.1653	2110.5
3135.0474	2053.5
3131.9265	2050.5
3128.8062	2122
3125.6829	2086.5
3122.5598	2250
3119.4343	2232.5
3116.3074	2276
3113.1792	2234.5
3110.0496	2336
3106.9189	2240.5
3103.7869	2333
3100.6523	2411.5
3097.5178	2532
3094.3806	2642
3091.2422	2721
3088.1025	2952.5
3084.9614	3242.5
3081.8193	3523
3078.6758	3844
3075.531	4305.5
3072.3835	4682
3069.2363	5109
3066.0862	5410
3062.9348	5711.5
3059.7825	6053.5
3056.6287	6216
3053.4734	6131.5
3050.3171	6037.5
3047.1594	5871.5
3043.999	5365.5
3040.8389	4848.5
3037.676	4335.5
3034.5117	3949.5
3031.3464	3671.5
3028.1797	3520.5
3025.0115	3344
3021.8423	3118.5
3018.6716	2952.5
3015.4983	2846.5
3012.3252	2717
3009.1494	2709.5
3005.9722	2657
3002.7937	2664
2999.614	2732
2996.4329	2798.5
2993.2505	2789.5
2990.0669	2762.5
2986.8806	2699
2983.6943	2685
2980.5054	2698
2977.3152	2728.5
2974.1235	2803
2970.9309	2795
2967.7366	2824
2964.5413	2748
2961.3445	2814
2958.145	2831
2954.9458	2774.5
2951.7437	2872
2948.5403	3077
2945.3354	3013.5
2942.1294	3175.5
2938.9221	3197
2935.7136	3367.5
2932.5037	3540
2929.291	3589.5
2926.0786	3637.5
2922.8633	3765.5
2919.6465	3938.5
2916.4287	3946.5
2913.2092	4011.5
2909.9888	3998.5
2906.7668	3942.5
2903.5437	3949
2900.3179	3830
2897.092	3844.5
2893.8633	3698
2890.6333	3516
2887.4021	3428
2884.1697	3306.5
2880.9358	3189
2877.7004	3085
2874.4639	3114
2871.2246	3060.5
2867.9854	3039
2864.7434	3062
2861.5	3104.5
2858.2571	3068.5
2855.011	3135
2851.7637	3062.5
2848.5134	2979
2845.2637	2899
2842.0122	2846
2838.7581	2797
2835.5042	2623
2832.2476	2495.5
2828.9893	2483.5
2825.7297	2568
2822.469	2598
2819.2068	2515
2815.9419	2471.5
2812.677	2514.5
2809.4109	2470
2806.1418	2514
2802.8716	2459.5
2799.5999	2472.5
2796.3269	2513
2793.0525	2463
2789.7766	2557
2786.4998	2503.5
2783.2212	2494
2779.9399	2572
2776.6589	2619.5
2773.3748	2543
2770.0896	2496.5
2766.8027	2547
2763.5146	2555
2760.2253	2547.5
2756.9346	2633.5
2753.6409	2522
2750.3474	2469.5
2747.051	2514.5
2743.7549	2527.5
2740.4558	2508.5
2737.1555	2646
2733.8538	2683.5
2730.5505	2579
2727.2461	2568.5
2723.9402	2538
2720.6313	2538.5
2717.3228	2520.5
2714.0112	2585.5
2710.6982	2598
2707.384	2596
2704.0684	2569
2700.7515	2546
2697.4331	2608.5
2694.1133	2540.5
2690.7905	2589
2687.4683	2627
2684.1428	2570.5
2680.8176	2608
2677.4893	2579
2674.1599	2597
2670.8289	2583.5
2667.4966	2580
2664.1614	2615.5
2660.8262	2605
2657.4897	2643.5
2654.1504	2669.5
2650.8096	2577.5
2647.469	2677.5
2644.1255	2570
2640.7805	2641.5
2637.4341	2667.5
2634.085	2634.5
2630.7358	2551.5
2627.3853	2779
2624.0317	2680.5
2620.677	2636.5
2617.3223	2614
2613.9646	2551.5
2610.6057	2702
2607.2451	2632
2603.8833	2685
2600.5186	2629.5
2597.1538	2584.5
2593.7861	2532
2590.4187	2692.5
2587.0483	2601.5
2583.6765	2576.5
2580.3032	2644
2576.9287	2665.5
2573.5527	2698
2570.175	2621.5
2566.7964	2509
2563.4146	2600
2560.0327	2604.5
2556.6482	2594
2553.262	2567.5
2549.8745	2612
2546.4856	2581
2543.0952	2548
2539.7034	2534
2536.3103	2542.5
2532.9141	2497
2529.5181	2560.5
2526.1189	2589.5
2522.7185	2671.5
2519.3184	2610
2515.915	2430
2512.5103	2606
2509.1025	2545.5
2505.6948	2480.5
2502.2859	2543
2498.8738	2538.5
2495.4619	2551.5
2492.0471	2547.5
2488.6306	2487
2485.2129	2494
2481.7937	2542
2478.373	2539.5
2474.9509	2500.5
2471.5273	2576
2468.1008	2552.5
2464.6746	2535
2461.2451	2529.5
2457.8157	2524
2454.3833	2509.5
2450.9497	2546
2447.5144	2449.5
2444.0776	2558.5
2440.6379	2548.5
2437.1985	2572.5
2433.7573	2489.5
2430.3132	2411.5
2426.8679	2472
2423.4224	2417
2419.9741	2465
2416.5242	2499.5
2413.0728	2436.5
2409.6184	2486.5
2406.1641	2413.5
2402.7083	2501.5
2399.2495	2461.5
2395.791	2363
2392.3291	2485
2388.866	2459.5
2385.4014	2408.5
2381.9353	2387.5
2378.4675	2404.5
2374.9985	2446.5
2371.5281	2418.5
2368.0544	2453
2364.5811	2409.5
2361.1045	2392
2357.6262	2361
2354.1467	2398
2350.6658	2391.5
2347.1833	2376.5
2343.6995	2420.5
2340.2141	2432.5
2336.7256	2445.5
2333.2371	2409.5
2329.7456	2328
2326.2544	2354
2322.7598	2408
2319.2639	2420.5
2315.7664	2306.5
2312.2676	2342
2308.7671	2353.5
2305.2637	2352.5
2301.7603	2442
2298.2554	2293
2294.7473	2283
2291.2378	2279.5
2287.7268	2391
2284.2158	2323.5
2280.7002	2391
2277.1848	2288.5
2273.6677	2318.5
2270.1494	2345.5
2266.6277	2347.5
2263.1062	2238
2259.5815	2232
2256.0554	2269
2252.5293	2334.5
2249.0002	2338.5
2245.4695	2252.5
2241.9358	2290.5
2238.4021	2289.5
2234.8667	2363
2231.3284	2317
2227.7903	2282
2224.2488	2207
2220.7058	2277.5
2217.1631	2329.5
2213.6172	2186.5
2210.0698	2263
2206.519	2224.5
2202.9685	2245.5
2199.4165	2267.5
2195.8613	2268
2192.3062	2291.5
2188.748	2187
2185.1882	2207.5
2181.627	2178.5
2178.064	2216.5
2174.4995	2137.5
2170.9336	2189.5
2167.3662	2249.5
2163.7957	2227
2160.2251	2240
2156.6514	2235.5
2153.0779	2145.5
2149.501	2151.5
2145.9226	2211
2142.3428	2228.5
2138.7612	2235.5
2135.1768	2281.5
2131.5923	2296.5
2128.0061	2240
2124.417	2238
2120.8276	2146.5
2117.2354	2281.5
2113.6414	2241
2110.0459	2222.5
2106.449	2286.5
2102.8503	2290
2099.2502	2263.5
2095.6487	2224
2092.0437	2171
2088.439	2235
2084.8308	2251.5
2081.2212	2280.5
2077.6101	2271
2073.999	2187.5
2070.3831	2248.5
2066.7671	2219.5
2063.1497	2168
2059.5308	2181
2055.9084	2319.5
2052.2864	2321
2048.6609	2272.5
2045.0358	2186.5
2041.4072	2360
2037.7771	2272.5
2034.1454	2288
2030.5122	2387
2026.8756	2293
2023.2393	2290
2019.6012	2369
2015.96	2330.5
2012.3171	2252
2008.6744	2202.5
2005.0283	2333.5
2001.3807	2367.5
1997.7316	2373
1994.0808	2292
1990.4283	2304
1986.7727	2313.5
1983.1172	2350.5
1979.4584	2336.5
1975.7996	2368
1972.1376	2324
1968.4739	2390.5
1964.8087	2454
1961.1418	2480
1957.4734	2450
1953.8033	2365.5
1950.1317	2336
1946.4568	2343.5
1942.7819	2413
1939.1038	2393
1935.424	2437.5
1931.7426	2481
1928.0613	2453.5
1924.3767	2363
1920.6887	2343.5
1917.001	2435.5
1913.3115	2383.5
1909.6205	2403.5
1905.926	2338.5
1902.23	2414.5
1898.5342	2360.5
1894.8348	2439.5
1891.134	2427.5
1887.4315	2387
1883.7274	2351
1880.0216	2415
1876.3125	2430.5
1872.6035	2378.5
1868.8929	2417
1865.1788	2409.5
1861.4633	2379.5
1857.746	2494
1854.0288	2449
1850.3083	2459
1846.5862	2356.5
1842.8606	2468.5
1839.1353	2458.5
1835.4081	2351
1831.6776	2406.5
1827.9473	2377
1824.2136	2469
1820.4781	2408
1816.7411	2434
1813.0024	2368
1809.2621	2375
1805.5201	2378.5
1801.7765	2396.5
1798.0313	2378.5
1794.2826	2380.5
1790.5339	2379.5
1786.782	2419
1783.0283	2424
1779.2731	2478
1775.5161	2398
1771.7574	2391.5
1767.9972	2354.5
1764.2352	2425.5
1760.4716	2470.5
1756.7046	2497.5
1752.9376	2410.5
1749.1672	2382
1745.3951	2396.5
1741.6232	2389
1737.8478	2409.5
1734.0708	2368
1730.292	2318
1726.5099	2394
1722.7278	2421.5
1718.944	2373.5
1715.1567	2453.5
1711.3696	2343
1707.5791	2420
1703.7869	2365.5
1699.9929	2387.5
1696.1973	2314.5
1692.3999	2334
1688.601	2338.5
1684.8003	2403.5
1680.9961	2322.5
1677.192	2356
1673.3845	2481
1669.577	2390
1665.7661	2464.5
1661.9535	2329
1658.1392	2339.5
1654.3231	2377.5
1650.5054	2443.5
1646.6859	2392
1642.8647	2425.5
1639.0402	2430.5
1635.2156	2523.5
1631.3876	2571.5
1627.5579	2729.5
1623.7281	2938.5
1619.895	3213
1616.0601	3435.5
1612.2235	3613.5
1608.3834	3705.5
1604.5433	3562
1600.7017	3198
1596.8563	2868.5
1593.0111	2809.5
1589.1625	2686.5
1585.312	2681.5
1581.4598	2483.5
1577.606	2373
1573.7504	2430.5
1569.8931	2383
1566.0341	2304.5
1562.1732	2302.5
1558.3088	2297
1554.4447	2327
1550.5769	2304.5
1546.7091	2229
1542.8379	2268
1538.9648	2239
1535.0901	2179.5
1531.2136	2297
1527.3353	2262
1523.4536	2215.5
1519.5719	2222.5
1515.6866	2246.5
1511.8014	2213
1507.9126	2182.5
1504.0239	2245.5
1500.1316	2149
1496.2375	2246
1492.3418	2174.5
1488.4442	2235
1484.5431	2206.5
1480.6421	2210.5
1476.7393	2173
1472.8329	2277
1468.9265	2351.5
1465.0166	2408
1461.1049	2515
1457.1914	2518
1453.2762	2425.5
1449.3593	2329.5
1445.4404	2238
1441.5199	2202
1437.5957	2197
1433.6716	2116.5
1429.744	2105.5
1425.8163	2102.5
1421.8851	2139
1417.952	2081
1414.0172	2069
1410.0807	1996.5
1406.1422	1982
1402.202	1989
1398.2601	2138.5
1394.3146	2099
1390.369	2101
1386.4198	2071.5
1382.4707	2197
1378.5179	2220
1374.5635	2159
1370.6071	2113.5
1366.6489	2113.5
1362.689	2129.5
1358.7273	2167
1354.7638	2141.5
1350.7965	2121.5
1346.8293	2235.5
1342.8586	2281.5
1338.886	2314.5
1334.9135	2234.5
1330.9371	2228.5
1326.9591	2166.5
1322.9792	2176.5
1318.9976	2092
1315.0122	2021
1311.027	2077
1307.0398	2024
1303.049	2015
1299.0582	1974
1295.0638	1997
1291.0675	1916
1287.0695	1938.5
1283.0695	1882.5
1279.0677	1855.5
1275.0641	1836.5
1271.0587	1908.5
1267.0515	1853
1263.0405	1917
1259.0295	1886.5
1255.015	1801
1250.9985	1863
1246.9802	1912
1242.9619	1986
1238.9399	1939
1234.9161	2068
1230.8885	2108.5
1226.861	2190.5
1222.8317	2350.5
1218.7986	2571
1214.7655	2761
1210.7286	2826
1206.6899	2924
1202.6514	2866
1198.609	2717.5
1194.5647	2633.5
1190.5187	2480.5
1186.4707	2330
1182.4189	2157
1178.3673	2021.5
1174.3137	2034.5
1170.2565	1999
1166.1973	2103
1162.1382	2063
1158.0752	1945.5
1154.0105	1730
1149.9438	1605
1145.8752	1575
1141.8048	1537.5
1137.7307	1586.5
1133.6565	1446.5
1129.5804	1439.5
1125.5006	1495.5
1121.4208	1505.5
1117.3372	1530
1113.2517	1612
1109.1643	1642.5
1105.0751	1599.5
1100.9839	1658.5
1096.8907	1649.5
1092.7959	1623.5
1088.6971	1562
1084.5984	1586.5
1080.4958	1613
1076.3932	1635.5
1072.2869	1617.5
1068.1786	1493.5
1064.0685	1440
1059.9564	1595
1055.8424	1780.5
1051.7266	2208.5
1047.6088	2725.5
1043.489	2823.5
1039.3655	2804
1035.2419	2471
1031.1145	1925
1026.9852	1696.5
1022.856	2484.5
1018.7228	4679
1014.5877	5898.5
1010.4507	5819.5
1006.3118	5521
1002.1691	3494
998.02631	2045.5
993.88159	1587
989.73303	1381.5
985.58447	1292.5
981.43201	1294
977.27765	1251.5
973.12134	1176.5
968.96313	1143.5
964.80292	1157
960.64081	1153.5
956.47675	1161.5
952.31073	1105
948.14081	1046.5
943.97089	1100.5
939.79706	1146.5
935.62329	1080.5
931.44556	1039.5
927.26587	987
923.08429	1082
918.9007	1170
914.71515	1221
910.52765	1130.5
906.3382	1051
902.14484	1083
897.95142	1071.5
893.75409	1047
889.55676	1022
885.35553	1044
881.15234	1073
876.94714	1098.5
872.73993	1008.5
868.53082	994
864.3197	979
860.10657	1053
855.89148	1083
851.67249	1107
847.45343	1085.5
843.23041	1012
839.00739	956
834.78046	936.5
830.55145	970.5
826.3205	990.5
822.08759	1131
817.8526	1236.5
813.61566	1368
809.37476	1437
805.13385	1475
800.89093	1351
796.64398	1300
792.39508	1169.5
788.14612	1141
783.89319	1144.5
779.63824	1136.5
775.38129	1128
771.12231	1122.5
766.86133	1114.5
762.59833	1114
758.33136	1069
754.06433	1001.5
749.79327	974
745.52222	942
741.24713	837
736.97003	786.5
732.69092	735.5
728.40973	704.5
724.12653	710
719.84131	721.5
715.55408	693
711.26477	677.5
706.97144	760
702.6781	754
698.38068	672.5
694.08325	697
689.78174	712.5
685.47821	663
681.17267	748
676.86499	746
672.55536	642
668.24359	669
663.92987	661.5
659.61401	661
655.29413	645
650.97418	656
646.65015	726.5
642.32611	785.5
637.99799	897.5
633.66779	1073.5
629.33551	1090.5
625.00122	1163
620.66479	994.5
616.32635	749.5
611.98578	643.5
607.64117	652
603.29645	639
598.94769	712
594.59882	696.5
590.24591	655.5
585.89087	654
581.53375	696.5
577.17657	708
572.81531	688
568.44989	657.5
564.08441	642
559.71686	639
555.34723	702.5
550.97345	675.5
546.59961	660.5
542.22168	682.5
537.84161	665
533.46143	623
529.07721	583.5
524.6908	573
520.30231	599
515.91174	603.5
511.51697	596.5
507.12216	580.5
502.72522	601.5
498.32413	628.5
493.92297	618.5
489.51764	631
485.1102	569
480.70267	556.5
476.29099	583
471.87717	627
467.46121	595
463.04312	580
458.62088	487
454.19855	550.5
449.77405	630.5
445.3454	602
440.91666	680.5
436.4837	677.5
432.04865	684
427.61142	657
423.1741	709
418.73257	761
414.28891	729.5
409.84103	709.5
405.39307	708
400.94296	718
396.49069	634
392.03421	649.5
387.57761	634.5
383.11679	632
378.65381	613
374.18869	611
369.72137	564.5
365.25397	524
360.78027	581
356.30646	584.5
351.83047	567.5
347.35233	542
342.8699	576
338.38739	587
333.90063	615
329.41376	608.5
324.92264	575.5
320.42932	518
315.93381	567.5
311.43613	565.5
306.93625	562
302.43417	545.5
297.9299	547.5
293.42346	599.5
288.91272	616.5
284.40186	625
279.88672	586.5
275.37146	541.5
270.8519	646.5
266.33014	636
261.80826	667
257.2821	702
252.75371	787.5
248.22101	858
243.6882	1064.5
239.15317	1128.5
234.61592	1264
230.07434	1486.5
225.53265	1552.5
220.98663	1582
216.4384	1454
211.89003	1341
207.33734	1315
202.78241	1254
198.22523	1264
193.66585	1247.5
189.1042	1320
184.53822	1329.5
179.97211	1454
175.40376	1404
170.83104	1444.5
166.25821	1485.5
161.681	1568.5
157.10155	1648.5
152.51984	1672.5
147.93588	1622
143.34967	1226.5
138.7612	540
134.17047	89
129.57748	44
124.98223	24
