# Supplementary material for: Transition across a sharp interface: Data from Raman and Brillouin imaging spectroscopy
Source: Data Brief. 2020 Oct 2;33:106368. doi: 10.1016/j.dib.2020.106368 (PMC7557971; doi:10.1016/j.dib.2020.106368)
Supplement: Supplementary file 1 [file mmc1.zip › PET_Glycerol20X_step05/Raman/petgly_20X_70PH_2s_05step_17_50_19.txt]

3813.9915	1870.5
3811.1724	1817
3808.3525	1765.5
3805.5327	1877
3802.7104	1831.5
3799.8872	1872
3797.063	1847.5
3794.2363	1798.5
3791.4099	1805
3788.5811	1832.5
3785.7524	1859
3782.9214	1866.5
3780.0894	1905
3777.2561	1853.5
3774.4219	1832
3771.5867	1831.5
3768.7502	1834
3765.9116	1909
3763.0715	1847.5
3760.2322	1862.5
3757.3901	1873.5
3754.5469	1804
3751.7029	1789
3748.8577	1831.5
3746.0098	1848
3743.1624	1852.5
3740.3125	1876.5
3737.4631	1891.5
3734.6111	1949.5
3731.7578	1904
3728.9038	1924
3726.0486	1819
3723.1921	1853.5
3720.3333	1883.5
3717.4749	1948.5
3714.6138	1878.5
3711.7517	1847.5
3708.8899	1931.5
3706.0256	1929.5
3703.1589	1928
3700.2927	1888
3697.425	1886.5
3694.5552	1893.5
3691.6853	1956.5
3688.8132	1885.5
3685.9399	1870
3683.0657	1867
3680.1902	1843.5
3677.3137	1915
3674.436	1919.5
3671.5559	1873
3668.676	1923.5
3665.7937	1986.5
3662.9102	1846.5
3660.0271	1932.5
3657.1416	1836.5
3654.2534	1951.5
3651.3655	1895
3648.4766	1944
3645.5852	1897
3642.6941	1946
3639.8005	1848.5
3636.9058	1909.5
3634.0098	1912
3631.1128	1896.5
3628.2148	1902.5
3625.3157	1944
3622.4141	2025.5
3619.5127	1923.5
3616.6086	1860
3613.7036	1834
3610.7976	1922.5
3607.8904	1964.5
3604.9819	1994.5
3602.0725	1951
3599.1604	2049.5
3596.2488	2038
3593.3345	1938
3590.4192	1869
3587.5042	1963.5
3584.5867	1970.5
3581.6665	1972.5
3578.7466	1998
3575.8257	1922.5
3572.9021	1948.5
3569.979	1991
3567.0532	1954
3564.1265	2009
3561.1985	1977
3558.2693	1999
3555.3391	2030
3552.4077	2001
3549.4753	1964.5
3546.5403	2019
3543.6042	1976.5
3540.6682	1975.5
3537.7297	1965.5
3534.7903	1993
3531.8496	2091.5
3528.9077	2124
3525.9634	1974.5
3523.0193	2032.5
3520.0728	2006.5
3517.125	1997.5
3514.1775	1947.5
3511.2273	1992
3508.2761	1976
3505.3237	2048
3502.3689	2038.5
3499.4143	1987.5
3496.457	2089
3493.5002	1982
3490.5408	2022
3487.5801	2137
3484.6182	2117.5
3481.6553	2012
3478.6914	2043.5
3475.7261	2114
3472.7583	2090.5
3469.7908	2031.5
3466.8208	2099
3463.8494	2076.5
3460.877	2129.5
3457.9036	2176
3454.9287	2143.5
3451.9529	2059
3448.9744	2113
3445.9963	2110.5
3443.0156	2087.5
3440.0337	2109.5
3437.052	2096.5
3434.0679	2077.5
3431.0823	2120
3428.0945	2111.5
3425.1067	2075.5
3422.1177	2099
3419.1262	2188.5
3416.1335	2225
3413.1414	2156.5
3410.1462	2154.5
3407.1501	2112.5
3404.1528	2073
3401.1528	2136
3398.1533	2150
3395.1523	2018
3392.1489	2130
3389.1443	2194
3386.1387	2174.5
3383.1331	2084
3380.1235	2109
3377.1143	2098.5
3374.1038	2136.5
3371.092	2166
3368.0779	2138
3365.0623	2101.5
3362.0471	2139
3359.0293	2183
3356.0103	2134
3352.9902	2149
3349.9688	2145.5
3346.9448	2209.5
3343.9211	2249
3340.8948	2204.5
3337.8687	2212.5
3334.8398	2127.5
3331.8098	2218.5
3328.7788	2194
3325.7466	2149
3322.7129	2173
3319.6768	2164.5
3316.6409	2169
3313.6025	2168
3310.5627	2192
3307.5232	2204.5
3304.4812	2144
3301.4377	2166.5
3298.3918	2188
3295.3462	2132
3292.2993	2158
3289.2498	2150.5
3286.2004	2191
3283.1484	2079.5
3280.0952	2136.5
3277.041	2173
3273.9854	2168
3270.9287	2205
3267.8706	2187.5
3264.8101	2174
3261.7495	2158.5
3258.6865	2181.5
3255.6223	2133.5
3252.5569	2192.5
3249.49	2211
3246.4221	2198
3243.353	2232.5
3240.2827	2175.5
3237.2097	2173
3234.137	2212.5
3231.0615	2209.5
3227.9849	2273
3224.907	2238.5
3221.8279	2309.5
3218.7476	2288
3215.666	2313.5
3212.5833	2230
3209.4978	2209
3206.4111	2268.5
3203.3247	2331.5
3200.2356	2360.5
3197.1453	2267
3194.0537	2299.5
3190.9609	2327
3187.8669	2315.5
3184.7703	2279
3181.6738	2284.5
3178.5745	2302.5
3175.4741	2361
3172.374	2338.5
3169.271	2368
3166.167	2408
3163.0601	2402
3159.9536	2401
3156.8457	2393
3153.7351	2452
3150.6248	2414
3147.5117	2377
3144.3975	2393.5
3141.282	2376
3138.1653	2373
3135.0474	2341.5
3131.9265	2395.5
3128.8062	2405.5
3125.6829	2373
3122.5598	2416.5
3119.4343	2386.5
3116.3074	2535.5
3113.1792	2518.5
3110.0496	2441
3106.9189	2563
3103.7869	2669
3100.6523	2770.5
3097.5178	2796
3094.3806	2830.5
3091.2422	2912
3088.1025	3146
3084.9614	3457
3081.8193	3832
3078.6758	4077
3075.531	4507.5
3072.3835	4981
3069.2363	5331
3066.0862	5719
3062.9348	5965.5
3059.7825	6260.5
3056.6287	6419.5
3053.4734	6325
3050.3171	6349
3047.1594	6067.5
3043.999	5607
3040.8389	5027.5
3037.676	4567.5
3034.5117	4256.5
3031.3464	4015.5
3028.1797	3794
3025.0115	3598.5
3021.8423	3483.5
3018.6716	3329
3015.4983	3090.5
3012.3252	2929
3009.1494	2884
3005.9722	2967.5
3002.7937	2960
2999.614	3107
2996.4329	3069.5
2993.2505	3012.5
2990.0669	2992.5
2986.8806	3027.5
2983.6943	2962.5
2980.5054	3073.5
2977.3152	2990
2974.1235	3157
2970.9309	3086.5
2967.7366	3105
2964.5413	3040.5
2961.3445	3074
2958.145	3085.5
2954.9458	3180
2951.7437	3212
2948.5403	3264
2945.3354	3327
2942.1294	3490.5
2938.9221	3602
2935.7136	3644
2932.5037	3778
2929.291	3866
2926.0786	4009
2922.8633	4159.5
2919.6465	4165.5
2916.4287	4206
2913.2092	4259
2909.9888	4307
2906.7668	4289.5
2903.5437	4257.5
2900.3179	4259
2897.092	4088
2893.8633	3985.5
2890.6333	3992.5
2887.4021	3707.5
2884.1697	3570.5
2880.9358	3501
2877.7004	3467.5
2874.4639	3370
2871.2246	3350.5
2867.9854	3355
2864.7434	3398
2861.5	3490.5
2858.2571	3331
2855.011	3322
2851.7637	3345.5
2848.5134	3419.5
2845.2637	3226
2842.0122	3141.5
2838.7581	2978.5
2835.5042	2929.5
2832.2476	2901.5
2828.9893	2821
2825.7297	2843.5
2822.469	2762
2819.2068	2837.5
2815.9419	2949.5
2812.677	2832
2809.4109	2804.5
2806.1418	2786
2802.8716	2762.5
2799.5999	2852.5
2796.3269	2822.5
2793.0525	2859
2789.7766	2863
2786.4998	2851
2783.2212	2809
2779.9399	2856
2776.6589	2842.5
2773.3748	2865
2770.0896	2858
2766.8027	2900
2763.5146	2817.5
2760.2253	2778
2756.9346	2870.5
2753.6409	2845
2750.3474	2939.5
2747.051	2951.5
2743.7549	2914
2740.4558	2973
2737.1555	2837
2733.8538	2809.5
2730.5505	2805.5
2727.2461	2873
2723.9402	2910.5
2720.6313	2875.5
2717.3228	2870.5
2714.0112	2920.5
2710.6982	2865
2707.384	2916
2704.0684	2898.5
2700.7515	2879
2697.4331	2889
2694.1133	2947.5
2690.7905	2872.5
2687.4683	2939
2684.1428	2939.5
2680.8176	2857.5
2677.4893	2989.5
2674.1599	2940
2670.8289	2836
2667.4966	2920.5
2664.1614	2966.5
2660.8262	2925.5
2657.4897	2846.5
2654.1504	2895
2650.8096	2983
2647.469	2916
2644.1255	2982.5
2640.7805	2902
2637.4341	2876.5
2634.085	2871.5
2630.7358	2951
2627.3853	2941
2624.0317	2982
2620.677	2914
2617.3223	3111.5
2613.9646	3095
2610.6057	2972
2607.2451	2931
2603.8833	2939.5
2600.5186	2952.5
2597.1538	2965.5
2593.7861	2942
2590.4187	2875.5
2587.0483	2989.5
2583.6765	3036
2580.3032	2931.5
2576.9287	2890.5
2573.5527	2910.5
2570.175	2925.5
2566.7964	2968
2563.4146	2944.5
2560.0327	2916
2556.6482	2820
2553.262	2906.5
2549.8745	2889.5
2546.4856	2914
2543.0952	2865.5
2539.7034	2802
2536.3103	2981
2532.9141	2898.5
2529.5181	2850.5
2526.1189	2844.5
2522.7185	2834.5
2519.3184	2848.5
2515.915	2851
2512.5103	2903
2509.1025	2897
2505.6948	2908
2502.2859	2852
2498.8738	2894.5
2495.4619	2845
2492.0471	2779.5
2488.6306	2792
2485.2129	2830.5
2481.7937	2895
2478.373	2832
2474.9509	2754.5
2471.5273	2847
2468.1008	2885
2464.6746	2832.5
2461.2451	2812
2457.8157	2837
2454.3833	2871.5
2450.9497	2945.5
2447.5144	2856
2444.0776	2834
2440.6379	2771.5
2437.1985	2772.5
2433.7573	2767.5
2430.3132	2818
2426.8679	2804
2423.4224	2831.5
2419.9741	2822
2416.5242	2772.5
2413.0728	2790.5
2409.6184	2784.5
2406.1641	2804.5
2402.7083	2777
2399.2495	2739
2395.791	2807
2392.3291	2782
2388.866	2833
2385.4014	2690
2381.9353	2753
2378.4675	2760
2374.9985	2811.5
2371.5281	2722
2368.0544	2797.5
2364.5811	2769
2361.1045	2794.5
2357.6262	2751.5
2354.1467	2774.5
2350.6658	2711.5
2347.1833	2678
2343.6995	2783
2340.2141	2763.5
2336.7256	2714
2333.2371	2738.5
2329.7456	2704
2326.2544	2702.5
2322.7598	2712.5
2319.2639	2732.5
2315.7664	2684
2312.2676	2639
2308.7671	2710
2305.2637	2646
2301.7603	2666
2298.2554	2562.5
2294.7473	2726
2291.2378	2740.5
2287.7268	2583.5
2284.2158	2613.5
2280.7002	2595
2277.1848	2598.5
2273.6677	2587
2270.1494	2581.5
2266.6277	2547.5
2263.1062	2678
2259.5815	2661
2256.0554	2609.5
2252.5293	2613.5
2249.0002	2621.5
2245.4695	2618
2241.9358	2580.5
2238.4021	2593.5
2234.8667	2586.5
2231.3284	2579.5
2227.7903	2559
2224.2488	2572
2220.7058	2595.5
2217.1631	2463
2213.6172	2549.5
2210.0698	2540
2206.519	2540.5
2202.9685	2576.5
2199.4165	2597
2195.8613	2558.5
2192.3062	2541.5
2188.748	2487
2185.1882	2510
2181.627	2532.5
2178.064	2510
2174.4995	2527.5
2170.9336	2524.5
2167.3662	2575.5
2163.7957	2603
2160.2251	2571
2156.6514	2516.5
2153.0779	2487
2149.501	2575.5
2145.9226	2487.5
2142.3428	2614
2138.7612	2507
2135.1768	2512.5
2131.5923	2586.5
2128.0061	2612.5
2124.417	2584
2120.8276	2512
2117.2354	2564
2113.6414	2547
2110.0459	2607
2106.449	2541.5
2102.8503	2497
2099.2502	2544
2095.6487	2640.5
2092.0437	2534
2088.439	2593.5
2084.8308	2570.5
2081.2212	2676.5
2077.6101	2584
2073.999	2549
2070.3831	2567.5
2066.7671	2667
2063.1497	2650
2059.5308	2717.5
2055.9084	2709
2052.2864	2562.5
2048.6609	2572.5
2045.0358	2637.5
2041.4072	2666.5
2037.7771	2672.5
2034.1454	2672
2030.5122	2654
2026.8756	2693.5
2023.2393	2697
2019.6012	2692
2015.96	2555
2012.3171	2652
2008.6744	2708.5
2005.0283	2688
2001.3807	2746.5
1997.7316	2698.5
1994.0808	2678.5
1990.4283	2667
1986.7727	2712
1983.1172	2724
1979.4584	2639
1975.7996	2731
1972.1376	2819.5
1968.4739	2710
1964.8087	2634.5
1961.1418	2685
1957.4734	2794
1953.8033	2835.5
1950.1317	2820.5
1946.4568	2733
1942.7819	2756
1939.1038	2865
1935.424	2824.5
1931.7426	2750
1928.0613	2707.5
1924.3767	2732
1920.6887	2827.5
1917.001	2859
1913.3115	2776.5
1909.6205	2743.5
1905.926	2734.5
1902.23	2715.5
1898.5342	2865
1894.8348	2824
1891.134	2766.5
1887.4315	2824
1883.7274	2822.5
1880.0216	2739.5
1876.3125	2803
1872.6035	2816
1868.8929	2770.5
1865.1788	2894
1861.4633	2927.5
1857.746	2819.5
1854.0288	2953.5
1850.3083	2841
1846.5862	2812.5
1842.8606	2871.5
1839.1353	2790.5
1835.4081	2825.5
1831.6776	2887.5
1827.9473	2874
1824.2136	2872.5
1820.4781	2835
1816.7411	2872.5
1813.0024	2902.5
1809.2621	2852
1805.5201	2822
1801.7765	2926.5
1798.0313	2866
1794.2826	2836
1790.5339	2769.5
1786.782	2817
1783.0283	2810
1779.2731	2802.5
1775.5161	2867
1771.7574	2832.5
1767.9972	2876.5
1764.2352	2985
1760.4716	2778
1756.7046	2843.5
1752.9376	2783
1749.1672	2884
1745.3951	2852.5
1741.6232	2913
1737.8478	2896.5
1734.0708	2864.5
1730.292	2904
1726.5099	2856
1722.7278	2808.5
1718.944	2872
1715.1567	2857
1711.3696	2971
1707.5791	2885
1703.7869	2814
1699.9929	2879
1696.1973	2837
1692.3999	2859
1688.601	2808.5
1684.8003	2900
1680.9961	2839
1677.192	2930.5
1673.3845	2930
1669.577	2821
1665.7661	2821
1661.9535	2840
1658.1392	2971
1654.3231	2854.5
1650.5054	2903
1646.6859	2878
1642.8647	2844.5
1639.0402	2903
1635.2156	2997
1631.3876	3024
1627.5579	3188.5
1623.7281	3496
1619.895	3802
1616.0601	3921
1612.2235	3935
1608.3834	4072
1604.5433	3974.5
1600.7017	3570
1596.8563	3415
1593.0111	3309
1589.1625	3271
1585.312	3193
1581.4598	2958.5
1577.606	2821
1573.7504	2813
1569.8931	2852.5
1566.0341	2768
1562.1732	2792
1558.3088	2801
1554.4447	2793
1550.5769	2788
1546.7091	2764.5
1542.8379	2786.5
1538.9648	2806
1535.0901	2783
1531.2136	2774.5
1527.3353	2692
1523.4536	2717
1519.5719	2784.5
1515.6866	2726
1511.8014	2652
1507.9126	2626.5
1504.0239	2702
1500.1316	2703
1496.2375	2690.5
1492.3418	2695
1488.4442	2675
1484.5431	2666
1480.6421	2670
1476.7393	2662
1472.8329	2702.5
1468.9265	2776
1465.0166	2827
1461.1049	2962.5
1457.1914	2932.5
1453.2762	2869
1449.3593	2854.5
1445.4404	2733
1441.5199	2757
1437.5957	2625
1433.6716	2601
1429.744	2543
1425.8163	2496
1421.8851	2529
1417.952	2513
1414.0172	2484
1410.0807	2539
1406.1422	2554
1402.202	2485
1398.2601	2436.5
1394.3146	2444
1390.369	2468
1386.4198	2612.5
1382.4707	2561
1378.5179	2534
1374.5635	2576
1370.6071	2521.5
1366.6489	2603
1362.689	2559
1358.7273	2508.5
1354.7638	2549
1350.7965	2602.5
1346.8293	2637
1342.8586	2669
1338.886	2612
1334.9135	2681
1330.9371	2675
1326.9591	2531
1322.9792	2559
1318.9976	2404
1315.0122	2560
1311.027	2546.5
1307.0398	2409
1303.049	2436
1299.0582	2370
1295.0638	2380
1291.0675	2265
1287.0695	2346.5
1283.0695	2249.5
1279.0677	2286
1275.0641	2280
1271.0587	2300
1267.0515	2243
1263.0405	2294.5
1259.0295	2220.5
1255.015	2317
1250.9985	2310.5
1246.9802	2303
1242.9619	2291
1238.9399	2340
1234.9161	2335
1230.8885	2444
1226.861	2456
1222.8317	2646.5
1218.7986	2978
1214.7655	3131
1210.7286	3092.5
1206.6899	3222
1202.6514	3106
1198.609	3034.5
1194.5647	2921.5
1190.5187	2828
1186.4707	2604.5
1182.4189	2392.5
1178.3673	2254
1174.3137	2358.5
1170.2565	2371.5
1166.1973	2343
1162.1382	2412
1158.0752	2276.5
1154.0105	2057
1149.9438	1886.5
1145.8752	1913
1141.8048	1784
1137.7307	1777
1133.6565	1732.5
1129.5804	1753
1125.5006	1872
1121.4208	1816
1117.3372	1883
1113.2517	1816
1109.1643	1941
1105.0751	1830.5
1100.9839	1893
1096.8907	1839
1092.7959	1897
1088.6971	1891
1084.5984	1854
1080.4958	1882
1076.3932	1822
1072.2869	1744.5
1068.1786	1846
1064.0685	1881
1059.9564	1846.5
1055.8424	2064.5
1051.7266	2374
1047.6088	2848.5
1043.489	3058.5
1039.3655	2960
1035.2419	2622
1031.1145	2220.5
1026.9852	2019
1022.856	2777
1018.7228	4770
1014.5877	5770.5
1010.4507	6120
1006.3118	5869
1002.1691	3747.5
998.02631	2265
993.88159	1786
989.73303	1606
985.58447	1552
981.43201	1500.5
977.27765	1373
973.12134	1388
968.96313	1388
964.80292	1393.5
960.64081	1294
956.47675	1296
952.31073	1272
948.14081	1329
943.97089	1267.5
939.79706	1148
935.62329	1230
931.44556	1270
927.26587	1284.5
923.08429	1306.5
918.9007	1292
914.71515	1260
910.52765	1329
906.3382	1310
902.14484	1252
897.95142	1195.5
893.75409	1166
889.55676	1234.5
885.35553	1234
881.15234	1195
876.94714	1088.5
872.73993	1103.5
868.53082	1115
864.3197	1237
860.10657	1191.5
855.89148	1206
851.67249	1239.5
847.45343	1199
843.23041	1140
839.00739	1087.5
834.78046	1088.5
830.55145	1102.5
826.3205	1167
822.08759	1242.5
817.8526	1299.5
813.61566	1431
809.37476	1525
805.13385	1590.5
800.89093	1589
796.64398	1526.5
792.39508	1395.5
788.14612	1270
783.89319	1127
779.63824	1103.5
775.38129	1245
771.12231	1260.5
766.86133	1212
762.59833	1202
758.33136	1199.5
754.06433	1157.5
749.79327	1099
745.52222	991
741.24713	888.5
736.97003	931.5
732.69092	886.5
728.40973	807
724.12653	800
719.84131	839
715.55408	866.5
711.26477	816
706.97144	861
702.6781	794.5
698.38068	778
694.08325	834
689.78174	796.5
685.47821	762
681.17267	704
676.86499	736.5
672.55536	813.5
668.24359	724
663.92987	719
659.61401	733.5
655.29413	742
650.97418	837.5
646.65015	833
642.32611	781.5
637.99799	818.5
633.66779	1168.5
629.33551	1234.5
625.00122	1308.5
620.66479	1000.5
616.32635	793
611.98578	727
607.64117	764
603.29645	747
598.94769	736
594.59882	701
590.24591	747
585.89087	823
581.53375	722
577.17657	669.5
572.81531	735
568.44989	765.5
564.08441	751
559.71686	729
555.34723	754.5
550.97345	806.5
546.59961	752.5
542.22168	703
537.84161	701.5
533.46143	672
529.07721	671
524.6908	649
520.30231	706.5
515.91174	646.5
511.51697	656.5
507.12216	641
502.72522	660
498.32413	676
493.92297	739
489.51764	694
485.1102	700
480.70267	668.5
476.29099	625
471.87717	595.5
467.46121	621.5
463.04312	653
458.62088	713
454.19855	732.5
449.77405	713.5
445.3454	769.5
440.91666	698
436.4837	733.5
432.04865	711
427.61142	697.5
423.1741	753.5
418.73257	798.5
414.28891	874.5
409.84103	838.5
405.39307	773.5
400.94296	732.5
396.49069	737
392.03421	717
387.57761	715
383.11679	757.5
378.65381	702
374.18869	577.5
369.72137	599
365.25397	657
360.78027	640.5
356.30646	594
351.83047	599.5
347.35233	606.5
342.8699	723.5
338.38739	708
333.90063	582.5
329.41376	588.5
324.92264	591
320.42932	599.5
315.93381	624
311.43613	596
306.93625	554
302.43417	622
297.9299	659.5
293.42346	661.5
288.91272	632.5
284.40186	616.5
279.88672	704
275.37146	781.5
270.8519	688.5
266.33014	628
261.80826	700
257.2821	792
252.75371	806.5
248.22101	928
243.6882	1100.5
239.15317	1269.5
234.61592	1537
230.07434	1572
225.53265	1570
220.98663	1487
216.4384	1389.5
211.89003	1436
207.33734	1304.5
202.78241	1347
198.22523	1268.5
193.66585	1322.5
189.1042	1376.5
184.53822	1403
179.97211	1433.5
175.40376	1465
170.83104	1599
166.25821	1571
161.681	1534.5
157.10155	1630.5
152.51984	1685.5
147.93588	1681
143.34967	1294.5
138.7612	506
134.17047	76
129.57748	55.5
124.98223	21.5
