# Supplementary material for: Transition across a sharp interface: Data from Raman and Brillouin imaging spectroscopy
Source: Data Brief. 2020 Oct 2;33:106368. doi: 10.1016/j.dib.2020.106368 (PMC7557971; doi:10.1016/j.dib.2020.106368)
Supplement: Supplementary file 1 [file mmc1.zip › PET_Glycerol20X_step05/Raman/petgly_20X_70PH_2s_05step_17_51_20.txt]

3813.9915	2006
3811.1724	2035.5
3808.3525	2017
3805.5327	1926
3802.7104	2000.5
3799.8872	1998
3797.063	2027.5
3794.2363	1968.5
3791.4099	1988.5
3788.5811	1987
3785.7524	2058
3782.9214	2014.5
3780.0894	1999
3777.2561	1990
3774.4219	1946.5
3771.5867	2007
3768.7502	2036
3765.9116	1993
3763.0715	2074.5
3760.2322	2037
3757.3901	2064.5
3754.5469	2121
3751.7029	2090.5
3748.8577	1993
3746.0098	1980.5
3743.1624	2047
3740.3125	2097
3737.4631	2044
3734.6111	2002.5
3731.7578	2053
3728.9038	2042.5
3726.0486	2058.5
3723.1921	2004.5
3720.3333	2087
3717.4749	2047
3714.6138	2123
3711.7517	2051
3708.8899	2049
3706.0256	2037
3703.1589	2031.5
3700.2927	2069.5
3697.425	2078
3694.5552	2093.5
3691.6853	2064.5
3688.8132	2057.5
3685.9399	2077.5
3683.0657	2088.5
3680.1902	2115.5
3677.3137	2069
3674.436	2167.5
3671.5559	2047.5
3668.676	2075
3665.7937	2059.5
3662.9102	2038
3660.0271	2062.5
3657.1416	2066.5
3654.2534	2093.5
3651.3655	2057.5
3648.4766	2075
3645.5852	2103
3642.6941	2093
3639.8005	2035.5
3636.9058	2050.5
3634.0098	1988
3631.1128	2096
3628.2148	2095
3625.3157	2052.5
3622.4141	2067
3619.5127	2150
3616.6086	2073
3613.7036	2015.5
3610.7976	2098
3607.8904	2145
3604.9819	2115
3602.0725	2105
3599.1604	2173.5
3596.2488	2117.5
3593.3345	2092
3590.4192	2069.5
3587.5042	2093
3584.5867	2100.5
3581.6665	2119.5
3578.7466	2149.5
3575.8257	2167.5
3572.9021	2170.5
3569.979	2146
3567.0532	2109.5
3564.1265	2099.5
3561.1985	2174.5
3558.2693	2140
3555.3391	2144
3552.4077	2222.5
3549.4753	2135.5
3546.5403	2125
3543.6042	2091
3540.6682	2128.5
3537.7297	2132
3534.7903	2189.5
3531.8496	2124.5
3528.9077	2166
3525.9634	2182
3523.0193	2096.5
3520.0728	2191.5
3517.125	2168
3514.1775	2184.5
3511.2273	2228
3508.2761	2267
3505.3237	2167.5
3502.3689	2152
3499.4143	2213
3496.457	2148.5
3493.5002	2179.5
3490.5408	2210.5
3487.5801	2222
3484.6182	2241.5
3481.6553	2326
3478.6914	2256.5
3475.7261	2231
3472.7583	2208
3469.7908	2239.5
3466.8208	2243
3463.8494	2259
3460.877	2257.5
3457.9036	2243
3454.9287	2230.5
3451.9529	2267
3448.9744	2299
3445.9963	2260.5
3443.0156	2374
3440.0337	2324
3437.052	2283
3434.0679	2311
3431.0823	2285
3428.0945	2203.5
3425.1067	2333.5
3422.1177	2272.5
3419.1262	2371
3416.1335	2316.5
3413.1414	2296.5
3410.1462	2318.5
3407.1501	2329
3404.1528	2231
3401.1528	2271
3398.1533	2286
3395.1523	2294
3392.1489	2337
3389.1443	2212.5
3386.1387	2309.5
3383.1331	2273
3380.1235	2225
3377.1143	2362
3374.1038	2282
3371.092	2357.5
3368.0779	2376
3365.0623	2390
3362.0471	2250.5
3359.0293	2249.5
3356.0103	2261.5
3352.9902	2343.5
3349.9688	2358
3346.9448	2269
3343.9211	2376.5
3340.8948	2384.5
3337.8687	2393.5
3334.8398	2347.5
3331.8098	2380
3328.7788	2366
3325.7466	2381
3322.7129	2380.5
3319.6768	2335.5
3316.6409	2421
3313.6025	2358.5
3310.5627	2338.5
3307.5232	2368
3304.4812	2333.5
3301.4377	2505
3298.3918	2393
3295.3462	2355
3292.2993	2344.5
3289.2498	2383.5
3286.2004	2319
3283.1484	2368.5
3280.0952	2349.5
3277.041	2286
3273.9854	2325.5
3270.9287	2377.5
3267.8706	2399
3264.8101	2424.5
3261.7495	2326.5
3258.6865	2394.5
3255.6223	2378.5
3252.5569	2438.5
3249.49	2373
3246.4221	2342
3243.353	2293
3240.2827	2350
3237.2097	2397
3234.137	2298.5
3231.0615	2320
3227.9849	2354.5
3224.907	2378.5
3221.8279	2382.5
3218.7476	2453
3215.666	2429
3212.5833	2500
3209.4978	2464
3206.4111	2440
3203.3247	2513
3200.2356	2566
3197.1453	2619
3194.0537	2582
3190.9609	2471.5
3187.8669	2551
3184.7703	2520
3181.6738	2479.5
3178.5745	2562.5
3175.4741	2561.5
3172.374	2534
3169.271	2524
3166.167	2509.5
3163.0601	2503
3159.9536	2571.5
3156.8457	2615
3153.7351	2582.5
3150.6248	2634.5
3147.5117	2608.5
3144.3975	2540.5
3141.282	2546
3138.1653	2558
3135.0474	2580
3131.9265	2561
3128.8062	2626
3125.6829	2656
3122.5598	2655.5
3119.4343	2655
3116.3074	2727
3113.1792	2667
3110.0496	2752.5
3106.9189	2775.5
3103.7869	2847.5
3100.6523	2933.5
3097.5178	2960
3094.3806	3016
3091.2422	3300.5
3088.1025	3395.5
3084.9614	3655.5
3081.8193	4009
3078.6758	4254.5
3075.531	4779
3072.3835	5068.5
3069.2363	5553.5
3066.0862	5876.5
3062.9348	6256
3059.7825	6465
3056.6287	6651
3053.4734	6639.5
3050.3171	6590
3047.1594	6356
3043.999	5865.5
3040.8389	5391.5
3037.676	4834.5
3034.5117	4473.5
3031.3464	4298
3028.1797	4055.5
3025.0115	3776.5
3021.8423	3640
3018.6716	3419.5
3015.4983	3194.5
3012.3252	3203.5
3009.1494	3119
3005.9722	3177.5
3002.7937	3207.5
2999.614	3258
2996.4329	3274.5
2993.2505	3262.5
2990.0669	3242.5
2986.8806	3169.5
2983.6943	3241.5
2980.5054	3204
2977.3152	3302
2974.1235	3393
2970.9309	3264.5
2967.7366	3354.5
2964.5413	3277
2961.3445	3400.5
2958.145	3360
2954.9458	3388
2951.7437	3407
2948.5403	3543
2945.3354	3557
2942.1294	3608.5
2938.9221	3762.5
2935.7136	3890
2932.5037	4027
2929.291	4138
2926.0786	4272
2922.8633	4368
2919.6465	4463.5
2916.4287	4617
2913.2092	4492
2909.9888	4632.5
2906.7668	4472.5
2903.5437	4553.5
2900.3179	4512.5
2897.092	4351.5
2893.8633	4321
2890.6333	4101
2887.4021	3957.5
2884.1697	3818
2880.9358	3832.5
2877.7004	3704
2874.4639	3634
2871.2246	3560.5
2867.9854	3642.5
2864.7434	3502
2861.5	3604.5
2858.2571	3614.5
2855.011	3641
2851.7637	3612
2848.5134	3591.5
2845.2637	3524
2842.0122	3423
2838.7581	3223
2835.5042	3151.5
2832.2476	3060.5
2828.9893	3007
2825.7297	3002
2822.469	3089.5
2819.2068	3014.5
2815.9419	3023
2812.677	3028
2809.4109	2974.5
2806.1418	3034.5
2802.8716	3105
2799.5999	3005
2796.3269	3051.5
2793.0525	3043
2789.7766	2991
2786.4998	3006
2783.2212	3116
2779.9399	2985.5
2776.6589	3006
2773.3748	3130
2770.0896	3124
2766.8027	3040.5
2763.5146	3109.5
2760.2253	3152.5
2756.9346	2951
2753.6409	3034.5
2750.3474	3108
2747.051	3098.5
2743.7549	3020
2740.4558	3054.5
2737.1555	3116
2733.8538	3124.5
2730.5505	3098
2727.2461	3066.5
2723.9402	3102
2720.6313	3115
2717.3228	3081
2714.0112	3127.5
2710.6982	2978
2707.384	3165.5
2704.0684	3043
2700.7515	3075
2697.4331	3140.5
2694.1133	3113.5
2690.7905	3143.5
2687.4683	3151.5
2684.1428	3117.5
2680.8176	3101
2677.4893	3103.5
2674.1599	3107.5
2670.8289	3161.5
2667.4966	3083.5
2664.1614	3162.5
2660.8262	3159.5
2657.4897	3227.5
2654.1504	3092.5
2650.8096	3145.5
2647.469	3124
2644.1255	3082.5
2640.7805	3244.5
2637.4341	3204
2634.085	3129.5
2630.7358	3222.5
2627.3853	3140
2624.0317	3214
2620.677	3122.5
2617.3223	3200.5
2613.9646	3150
2610.6057	3174
2607.2451	3218.5
2603.8833	3209
2600.5186	3150
2597.1538	3068.5
2593.7861	3143
2590.4187	3134
2587.0483	3198
2583.6765	3069
2580.3032	3118
2576.9287	3067
2573.5527	3170.5
2570.175	3202
2566.7964	3187
2563.4146	3077
2560.0327	3158
2556.6482	3106
2553.262	2991
2549.8745	3046.5
2546.4856	3042
2543.0952	3042.5
2539.7034	3141
2536.3103	3080.5
2532.9141	3091
2529.5181	3112
2526.1189	3029
2522.7185	2967
2519.3184	3093
2515.915	3071
2512.5103	3028.5
2509.1025	3081
2505.6948	3141
2502.2859	3064
2498.8738	3002.5
2495.4619	2983
2492.0471	3025
2488.6306	3012.5
2485.2129	3069
2481.7937	3122
2478.373	3051
2474.9509	2987.5
2471.5273	3035
2468.1008	3067.5
2464.6746	2974.5
2461.2451	3030.5
2457.8157	3092.5
2454.3833	3008
2450.9497	3082.5
2447.5144	3107
2444.0776	3022
2440.6379	3071
2437.1985	2994.5
2433.7573	2985
2430.3132	3009
2426.8679	2980.5
2423.4224	3022.5
2419.9741	2919
2416.5242	2986
2413.0728	2997
2409.6184	2923
2406.1641	2976
2402.7083	3077.5
2399.2495	3056.5
2395.791	2930
2392.3291	2992.5
2388.866	2930
2385.4014	2948.5
2381.9353	2973
2378.4675	2935.5
2374.9985	2930
2371.5281	2982.5
2368.0544	2983
2364.5811	3043.5
2361.1045	2840.5
2357.6262	2914
2354.1467	2947
2350.6658	2938
2347.1833	2916.5
2343.6995	2927
2340.2141	2881.5
2336.7256	2822.5
2333.2371	2849
2329.7456	2887
2326.2544	2793.5
2322.7598	2945.5
2319.2639	2895
2315.7664	2906
2312.2676	2931.5
2308.7671	2877.5
2305.2637	2863.5
2301.7603	2852.5
2298.2554	2890.5
2294.7473	2819.5
2291.2378	2783.5
2287.7268	2899.5
2284.2158	2907
2280.7002	2932
2277.1848	2848.5
2273.6677	2798.5
2270.1494	2801.5
2266.6277	2795
2263.1062	2853.5
2259.5815	2849
2256.0554	2755
2252.5293	2746.5
2249.0002	2807
2245.4695	2737.5
2241.9358	2831
2238.4021	2846.5
2234.8667	2780
2231.3284	2734.5
2227.7903	2810.5
2224.2488	2781
2220.7058	2737
2217.1631	2753
2213.6172	2796
2210.0698	2738
2206.519	2797.5
2202.9685	2780.5
2199.4165	2774
2195.8613	2780.5
2192.3062	2806.5
2188.748	2752.5
2185.1882	2745
2181.627	2723.5
2178.064	2721
2174.4995	2716
2170.9336	2719
2167.3662	2672.5
2163.7957	2694.5
2160.2251	2719.5
2156.6514	2695.5
2153.0779	2750.5
2149.501	2738
2145.9226	2800
2142.3428	2701.5
2138.7612	2682.5
2135.1768	2712
2131.5923	2778
2128.0061	2699.5
2124.417	2747.5
2120.8276	2797
2117.2354	2736
2113.6414	2707
2110.0459	2763.5
2106.449	2761.5
2102.8503	2788
2099.2502	2729.5
2095.6487	2832
2092.0437	2760.5
2088.439	2847.5
2084.8308	2711.5
2081.2212	2788.5
2077.6101	2790
2073.999	2834
2070.3831	2787.5
2066.7671	2880.5
2063.1497	2825
2059.5308	2804.5
2055.9084	2865
2052.2864	2835.5
2048.6609	2880
2045.0358	2865.5
2041.4072	2894
2037.7771	2948.5
2034.1454	2855.5
2030.5122	2859.5
2026.8756	2872.5
2023.2393	2912
2019.6012	2986
2015.96	2887.5
2012.3171	2925.5
2008.6744	2968
2005.0283	2917.5
2001.3807	2921
1997.7316	2856.5
1994.0808	2877.5
1990.4283	2886
1986.7727	2909.5
1983.1172	2990
1979.4584	3014
1975.7996	2933.5
1972.1376	2982.5
1968.4739	2985.5
1964.8087	3046.5
1961.1418	3081.5
1957.4734	2957.5
1953.8033	2906
1950.1317	3087.5
1946.4568	3074
1942.7819	3122.5
1939.1038	3011.5
1935.424	3009
1931.7426	3156.5
1928.0613	3003
1924.3767	3047
1920.6887	3061.5
1917.001	3076.5
1913.3115	3069
1909.6205	3056
1905.926	3021
1902.23	3092.5
1898.5342	3111
1894.8348	3074
1891.134	3105.5
1887.4315	3006.5
1883.7274	3088
1880.0216	3038
1876.3125	3050
1872.6035	3022.5
1868.8929	3125
1865.1788	3119.5
1861.4633	3132.5
1857.746	3045
1854.0288	3032
1850.3083	3028
1846.5862	3089.5
1842.8606	3067
1839.1353	3080
1835.4081	3090.5
1831.6776	3047
1827.9473	3062.5
1824.2136	3129.5
1820.4781	3076.5
1816.7411	3026
1813.0024	3148
1809.2621	3197
1805.5201	3078.5
1801.7765	3123
1798.0313	3152.5
1794.2826	3090.5
1790.5339	3103.5
1786.782	3098
1783.0283	3077.5
1779.2731	3117
1775.5161	3099
1771.7574	3088.5
1767.9972	3056.5
1764.2352	3121.5
1760.4716	3160
1756.7046	3197
1752.9376	3118
1749.1672	3231
1745.3951	3181.5
1741.6232	3139
1737.8478	3134.5
1734.0708	3129.5
1730.292	3134.5
1726.5099	3139.5
1722.7278	3121.5
1718.944	3118
1715.1567	3085.5
1711.3696	3124
1707.5791	3084.5
1703.7869	3147.5
1699.9929	3188
1696.1973	3153.5
1692.3999	3106
1688.601	3119
1684.8003	3150.5
1680.9961	3077.5
1677.192	3082.5
1673.3845	3103.5
1669.577	3108.5
1665.7661	3062
1661.9535	3202.5
1658.1392	3088
1654.3231	3123.5
1650.5054	3211
1646.6859	3161.5
1642.8647	3225
1639.0402	3207
1635.2156	3210.5
1631.3876	3250
1627.5579	3513.5
1623.7281	3702.5
1619.895	4026
1616.0601	4233
1612.2235	4287
1608.3834	4446.5
1604.5433	4268
1600.7017	3913
1596.8563	3674.5
1593.0111	3625.5
1589.1625	3585
1585.312	3442
1581.4598	3205.5
1577.606	3155
1573.7504	3190.5
1569.8931	3124.5
1566.0341	3090.5
1562.1732	3077.5
1558.3088	3006.5
1554.4447	3033
1550.5769	3020
1546.7091	2978
1542.8379	2977.5
1538.9648	3007
1535.0901	3005
1531.2136	3010.5
1527.3353	2945.5
1523.4536	3010.5
1519.5719	2894
1515.6866	2967
1511.8014	2925
1507.9126	2949.5
1504.0239	2921
1500.1316	3001.5
1496.2375	2934
1492.3418	2869
1488.4442	2889.5
1484.5431	2907
1480.6421	2901.5
1476.7393	2942
1472.8329	3008
1468.9265	3056.5
1465.0166	3104.5
1461.1049	3141.5
1457.1914	3129.5
1453.2762	3166
1449.3593	3050
1445.4404	2989
1441.5199	2883.5
1437.5957	2962.5
1433.6716	2869.5
1429.744	2773.5
1425.8163	2766.5
1421.8851	2818.5
1417.952	2807
1414.0172	2747.5
1410.0807	2675.5
1406.1422	2749
1402.202	2694
1398.2601	2620
1394.3146	2705.5
1390.369	2772.5
1386.4198	2666
1382.4707	2831
1378.5179	2875.5
1374.5635	2819.5
1370.6071	2706
1366.6489	2667.5
1362.689	2722.5
1358.7273	2698.5
1354.7638	2848.5
1350.7965	2799.5
1346.8293	2920.5
1342.8586	2957
1338.886	2933
1334.9135	2909
1330.9371	2799.5
1326.9591	2835
1322.9792	2783
1318.9976	2789
1315.0122	2711.5
1311.027	2620.5
1307.0398	2631.5
1303.049	2596.5
1299.0582	2565
1295.0638	2564.5
1291.0675	2462
1287.0695	2534.5
1283.0695	2566
1279.0677	2493
1275.0641	2473
1271.0587	2509.5
1267.0515	2410
1263.0405	2492
1259.0295	2474
1255.015	2406.5
1250.9985	2423.5
1246.9802	2465.5
1242.9619	2433.5
1238.9399	2479
1234.9161	2533
1230.8885	2621.5
1226.861	2704.5
1222.8317	2867.5
1218.7986	3027.5
1214.7655	3243
1210.7286	3250.5
1206.6899	3329
1202.6514	3219.5
1198.609	3148.5
1194.5647	3068.5
1190.5187	2982
1186.4707	2873.5
1182.4189	2603.5
1178.3673	2452
1174.3137	2522
1170.2565	2499.5
1166.1973	2537.5
1162.1382	2504.5
1158.0752	2435.5
1154.0105	2248
1149.9438	2130.5
1145.8752	1997.5
1141.8048	1945
1137.7307	1901.5
1133.6565	1929.5
1129.5804	1924
1125.5006	1979.5
1121.4208	1985
1117.3372	1976.5
1113.2517	1984.5
1109.1643	1977
1105.0751	1953.5
1100.9839	1944.5
1096.8907	2033
1092.7959	2079
1088.6971	2075
1084.5984	2101.5
1080.4958	2063
1076.3932	1966.5
1072.2869	1960.5
1068.1786	1861
1064.0685	1930.5
1059.9564	2028
1055.8424	2198
1051.7266	2446
1047.6088	2929
1043.489	3242
1039.3655	3198
1035.2419	2823
1031.1145	2364.5
1026.9852	2140.5
1022.856	2840
1018.7228	4863
1014.5877	5826
1010.4507	6300
1006.3118	6131
1002.1691	3892.5
998.02631	2394.5
993.88159	1936.5
989.73303	1733
985.58447	1628.5
981.43201	1540
977.27765	1537
973.12134	1493
968.96313	1446.5
964.80292	1490
960.64081	1451.5
956.47675	1460
952.31073	1411
948.14081	1427
943.97089	1337
939.79706	1354.5
935.62329	1378.5
931.44556	1354
927.26587	1407.5
923.08429	1343.5
918.9007	1427
914.71515	1381
910.52765	1277.5
906.3382	1332.5
902.14484	1325.5
897.95142	1321.5
893.75409	1348
889.55676	1313.5
885.35553	1301
881.15234	1250.5
876.94714	1317.5
872.73993	1264
868.53082	1301.5
864.3197	1359.5
860.10657	1304
855.89148	1340.5
851.67249	1338
847.45343	1292.5
843.23041	1217.5
839.00739	1186
834.78046	1264
830.55145	1255
826.3205	1282
822.08759	1291.5
817.8526	1355
813.61566	1379.5
809.37476	1587.5
805.13385	1708
800.89093	1638.5
796.64398	1566
792.39508	1390.5
788.14612	1310.5
783.89319	1279
779.63824	1248
775.38129	1276
771.12231	1297
766.86133	1299
762.59833	1219
758.33136	1177.5
754.06433	1174.5
749.79327	1128
745.52222	1083
741.24713	973.5
736.97003	900.5
732.69092	951
728.40973	950.5
724.12653	913
719.84131	893.5
715.55408	914
711.26477	870
706.97144	850
702.6781	953.5
698.38068	938.5
694.08325	907
689.78174	850
685.47821	819.5
681.17267	837.5
676.86499	831
672.55536	750
668.24359	806
663.92987	829.5
659.61401	790.5
655.29413	836
650.97418	783.5
646.65015	889
642.32611	853.5
637.99799	1003
633.66779	1266
629.33551	1307.5
625.00122	1319.5
620.66479	1104.5
616.32635	830
611.98578	724.5
607.64117	763.5
603.29645	758.5
598.94769	786
594.59882	823.5
590.24591	811
585.89087	783.5
581.53375	824
577.17657	782.5
572.81531	775.5
568.44989	745.5
564.08441	717.5
559.71686	743
555.34723	711
550.97345	797.5
546.59961	791.5
542.22168	781.5
537.84161	758
533.46143	788
529.07721	759.5
524.6908	747.5
520.30231	722.5
515.91174	724
511.51697	704
507.12216	671.5
502.72522	753.5
498.32413	705
493.92297	755.5
489.51764	770.5
485.1102	751.5
480.70267	723.5
476.29099	750
471.87717	669.5
467.46121	596
463.04312	649.5
458.62088	711.5
454.19855	682
449.77405	707.5
445.3454	705.5
440.91666	731.5
436.4837	767.5
432.04865	710
427.61142	799.5
423.1741	830.5
418.73257	880.5
414.28891	886.5
409.84103	822
405.39307	818.5
400.94296	802
396.49069	758
392.03421	769
387.57761	745.5
383.11679	729
378.65381	690.5
374.18869	685
369.72137	654.5
365.25397	633.5
360.78027	656
356.30646	651
351.83047	720
347.35233	675
342.8699	649.5
338.38739	672
333.90063	661.5
329.41376	606
324.92264	676
320.42932	658.5
315.93381	633
311.43613	667.5
306.93625	689
302.43417	625.5
297.9299	635
293.42346	637.5
288.91272	672.5
284.40186	702
279.88672	703.5
275.37146	701.5
270.8519	770.5
266.33014	771
261.80826	704
257.2821	785.5
252.75371	861.5
248.22101	968
243.6882	1136.5
239.15317	1241
234.61592	1435.5
230.07434	1545.5
225.53265	1519
220.98663	1563
216.4384	1488
211.89003	1432.5
207.33734	1404.5
202.78241	1318.5
198.22523	1376.5
193.66585	1373.5
189.1042	1401
184.53822	1444
179.97211	1479
175.40376	1520
170.83104	1558.5
166.25821	1662.5
161.681	1663.5
157.10155	1663
152.51984	1758.5
147.93588	1733
143.34967	1286
138.7612	563.5
134.17047	113.5
129.57748	26
124.98223	35
