# Supplementary material for: Transition across a sharp interface: Data from Raman and Brillouin imaging spectroscopy
Source: Data Brief. 2020 Oct 2;33:106368. doi: 10.1016/j.dib.2020.106368 (PMC7557971; doi:10.1016/j.dib.2020.106368)
Supplement: Supplementary file 1 [file mmc1.zip › PET_Glycerol20X_step05/Raman/petgly_20X_70PH_2s_05step_17_51_21.txt]

3813.9915	2195.5
3811.1724	2157.5
3808.3525	2118.5
3805.5327	2158
3802.7104	2131
3799.8872	2195.5
3797.063	2198.5
3794.2363	2096
3791.4099	2090
3788.5811	2079
3785.7524	2154.5
3782.9214	2124
3780.0894	2094.5
3777.2561	2053.5
3774.4219	2142.5
3771.5867	2138
3768.7502	2165.5
3765.9116	2176
3763.0715	2186.5
3760.2322	2168
3757.3901	2151.5
3754.5469	2145.5
3751.7029	2112
3748.8577	2236
3746.0098	2110
3743.1624	2223.5
3740.3125	2185.5
3737.4631	2238
3734.6111	2188.5
3731.7578	2208
3728.9038	2188.5
3726.0486	2195.5
3723.1921	2195.5
3720.3333	2133
3717.4749	2259.5
3714.6138	2177
3711.7517	2213.5
3708.8899	2311.5
3706.0256	2256
3703.1589	2272.5
3700.2927	2193.5
3697.425	2205.5
3694.5552	2223.5
3691.6853	2221
3688.8132	2165
3685.9399	2234.5
3683.0657	2253.5
3680.1902	2245.5
3677.3137	2176.5
3674.436	2159
3671.5559	2202
3668.676	2180.5
3665.7937	2287.5
3662.9102	2266
3660.0271	2242.5
3657.1416	2156.5
3654.2534	2195
3651.3655	2198.5
3648.4766	2225.5
3645.5852	2058
3642.6941	2196
3639.8005	2271
3636.9058	2240
3634.0098	2273.5
3631.1128	2190
3628.2148	2256.5
3625.3157	2219.5
3622.4141	2265
3619.5127	2164.5
3616.6086	2135.5
3613.7036	2280
3610.7976	2312.5
3607.8904	2276.5
3604.9819	2303
3602.0725	2286.5
3599.1604	2241
3596.2488	2288
3593.3345	2296
3590.4192	2222
3587.5042	2306
3584.5867	2282
3581.6665	2268
3578.7466	2251.5
3575.8257	2244.5
3572.9021	2261
3569.979	2300.5
3567.0532	2306
3564.1265	2396.5
3561.1985	2376
3558.2693	2290
3555.3391	2235
3552.4077	2331
3549.4753	2336
3546.5403	2301
3543.6042	2346
3540.6682	2328
3537.7297	2357
3534.7903	2292.5
3531.8496	2350
3528.9077	2373.5
3525.9634	2330
3523.0193	2313
3520.0728	2265
3517.125	2351
3514.1775	2343.5
3511.2273	2303.5
3508.2761	2254
3505.3237	2351
3502.3689	2324.5
3499.4143	2410.5
3496.457	2364.5
3493.5002	2275
3490.5408	2452.5
3487.5801	2332
3484.6182	2319
3481.6553	2337
3478.6914	2366
3475.7261	2419
3472.7583	2405
3469.7908	2397.5
3466.8208	2423
3463.8494	2367.5
3460.877	2347.5
3457.9036	2456
3454.9287	2363.5
3451.9529	2448
3448.9744	2499.5
3445.9963	2495.5
3443.0156	2434
3440.0337	2340.5
3437.052	2403
3434.0679	2496.5
3431.0823	2467.5
3428.0945	2484.5
3425.1067	2447
3422.1177	2408.5
3419.1262	2469
3416.1335	2490.5
3413.1414	2413
3410.1462	2401
3407.1501	2425
3404.1528	2486.5
3401.1528	2491
3398.1533	2385.5
3395.1523	2417
3392.1489	2498
3389.1443	2515
3386.1387	2485.5
3383.1331	2473.5
3380.1235	2443
3377.1143	2477
3374.1038	2475
3371.092	2488.5
3368.0779	2471.5
3365.0623	2381
3362.0471	2435.5
3359.0293	2536.5
3356.0103	2480
3352.9902	2515.5
3349.9688	2516.5
3346.9448	2529.5
3343.9211	2547
3340.8948	2502.5
3337.8687	2509.5
3334.8398	2549
3331.8098	2513.5
3328.7788	2520.5
3325.7466	2458
3322.7129	2523.5
3319.6768	2493.5
3316.6409	2527.5
3313.6025	2491
3310.5627	2572.5
3307.5232	2526.5
3304.4812	2584.5
3301.4377	2644.5
3298.3918	2491
3295.3462	2523
3292.2993	2464
3289.2498	2554
3286.2004	2549
3283.1484	2474
3280.0952	2550.5
3277.041	2552.5
3273.9854	2475
3270.9287	2516
3267.8706	2505
3264.8101	2567
3261.7495	2577
3258.6865	2596
3255.6223	2451
3252.5569	2495
3249.49	2566.5
3246.4221	2571.5
3243.353	2593
3240.2827	2536
3237.2097	2614.5
3234.137	2638
3231.0615	2696.5
3227.9849	2497.5
3224.907	2597.5
3221.8279	2622
3218.7476	2663
3215.666	2597
3212.5833	2664.5
3209.4978	2640.5
3206.4111	2674
3203.3247	2772.5
3200.2356	2700.5
3197.1453	2691
3194.0537	2746
3190.9609	2688
3187.8669	2723
3184.7703	2661
3181.6738	2674.5
3178.5745	2657.5
3175.4741	2689
3172.374	2729.5
3169.271	2749
3166.167	2690
3163.0601	2781.5
3159.9536	2865
3156.8457	2739.5
3153.7351	2730.5
3150.6248	2744.5
3147.5117	2740.5
3144.3975	2738.5
3141.282	2745.5
3138.1653	2726
3135.0474	2783
3131.9265	2745
3128.8062	2696
3125.6829	2815.5
3122.5598	2802.5
3119.4343	2839
3116.3074	2914
3113.1792	2980.5
3110.0496	2842.5
3106.9189	2913
3103.7869	2959
3100.6523	3126.5
3097.5178	3170
3094.3806	3261
3091.2422	3329
3088.1025	3628.5
3084.9614	3919
3081.8193	4181.5
3078.6758	4590
3075.531	4949
3072.3835	5415
3069.2363	5745.5
3066.0862	6098.5
3062.9348	6525.5
3059.7825	6815
3056.6287	6985.5
3053.4734	7092.5
3050.3171	6934
3047.1594	6614.5
3043.999	6090
3040.8389	5642.5
3037.676	5094
3034.5117	4607.5
3031.3464	4517
3028.1797	4210
3025.0115	4035
3021.8423	3820.5
3018.6716	3763.5
3015.4983	3567
3012.3252	3459.5
3009.1494	3431.5
3005.9722	3359
3002.7937	3438.5
2999.614	3464.5
2996.4329	3498.5
2993.2505	3518.5
2990.0669	3389.5
2986.8806	3481
2983.6943	3558
2980.5054	3436
2977.3152	3526
2974.1235	3592.5
2970.9309	3693.5
2967.7366	3627.5
2964.5413	3577.5
2961.3445	3500.5
2958.145	3575
2954.9458	3634.5
2951.7437	3692.5
2948.5403	3714.5
2945.3354	3881
2942.1294	3983
2938.9221	4111
2935.7136	4113
2932.5037	4399
2929.291	4462
2926.0786	4515.5
2922.8633	4715
2919.6465	4734
2916.4287	4721.5
2913.2092	4787.5
2909.9888	4934.5
2906.7668	4898
2903.5437	4791.5
2900.3179	4726.5
2897.092	4708.5
2893.8633	4534
2890.6333	4406
2887.4021	4159.5
2884.1697	4110
2880.9358	4037
2877.7004	3864.5
2874.4639	3954.5
2871.2246	3773.5
2867.9854	3838.5
2864.7434	3927
2861.5	3881
2858.2571	3864
2855.011	3871.5
2851.7637	3797
2848.5134	3799
2845.2637	3751
2842.0122	3711.5
2838.7581	3439.5
2835.5042	3403.5
2832.2476	3305
2828.9893	3320
2825.7297	3262.5
2822.469	3220.5
2819.2068	3241.5
2815.9419	3288
2812.677	3347
2809.4109	3230
2806.1418	3181
2802.8716	3223.5
2799.5999	3183.5
2796.3269	3185
2793.0525	3192.5
2789.7766	3263.5
2786.4998	3319.5
2783.2212	3269.5
2779.9399	3229
2776.6589	3250
2773.3748	3305.5
2770.0896	3200.5
2766.8027	3269.5
2763.5146	3219.5
2760.2253	3133.5
2756.9346	3309.5
2753.6409	3320
2750.3474	3376.5
2747.051	3301.5
2743.7549	3155.5
2740.4558	3352.5
2737.1555	3314.5
2733.8538	3288
2730.5505	3287.5
2727.2461	3250.5
2723.9402	3331
2720.6313	3270
2717.3228	3235
2714.0112	3365.5
2710.6982	3330
2707.384	3352.5
2704.0684	3286.5
2700.7515	3383
2697.4331	3409.5
2694.1133	3256.5
2690.7905	3296
2687.4683	3301
2684.1428	3294
2680.8176	3342.5
2677.4893	3284
2674.1599	3246
2670.8289	3276.5
2667.4966	3373
2664.1614	3363
2660.8262	3443.5
2657.4897	3326
2654.1504	3330
2650.8096	3312
2647.469	3308.5
2644.1255	3346.5
2640.7805	3240.5
2637.4341	3325
2634.085	3330.5
2630.7358	3438
2627.3853	3392
2624.0317	3384
2620.677	3365
2617.3223	3346
2613.9646	3440.5
2610.6057	3370.5
2607.2451	3262.5
2603.8833	3264
2600.5186	3355
2597.1538	3327
2593.7861	3284
2590.4187	3306
2587.0483	3461
2583.6765	3396
2580.3032	3376
2576.9287	3318.5
2573.5527	3331.5
2570.175	3324.5
2566.7964	3325.5
2563.4146	3270.5
2560.0327	3280
2556.6482	3289.5
2553.262	3302
2549.8745	3349.5
2546.4856	3304
2543.0952	3247
2539.7034	3325.5
2536.3103	3388.5
2532.9141	3284.5
2529.5181	3172.5
2526.1189	3284.5
2522.7185	3222.5
2519.3184	3283
2515.915	3272
2512.5103	3217
2509.1025	3249
2505.6948	3269
2502.2859	3377.5
2498.8738	3338.5
2495.4619	3275.5
2492.0471	3294
2488.6306	3266
2485.2129	3336.5
2481.7937	3179
2478.373	3105.5
2474.9509	3109.5
2471.5273	3272.5
2468.1008	3292
2464.6746	3266
2461.2451	3207.5
2457.8157	3219.5
2454.3833	3211
2450.9497	3253
2447.5144	3202
2444.0776	3137.5
2440.6379	3251.5
2437.1985	3245.5
2433.7573	3165
2430.3132	3176
2426.8679	3142.5
2423.4224	3164.5
2419.9741	3147.5
2416.5242	3172.5
2413.0728	3147.5
2409.6184	3153
2406.1641	3202
2402.7083	3082.5
2399.2495	3214
2395.791	3136.5
2392.3291	3201.5
2388.866	3145.5
2385.4014	3138
2381.9353	3193.5
2378.4675	3120
2374.9985	3127.5
2371.5281	3111.5
2368.0544	3172.5
2364.5811	3069.5
2361.1045	3139.5
2357.6262	3172.5
2354.1467	3092.5
2350.6658	3047
2347.1833	3159.5
2343.6995	3120.5
2340.2141	3082
2336.7256	3088
2333.2371	3210.5
2329.7456	3159.5
2326.2544	3148
2322.7598	3124
2319.2639	3021.5
2315.7664	3033
2312.2676	3076.5
2308.7671	3063.5
2305.2637	3005
2301.7603	3068.5
2298.2554	3102.5
2294.7473	3135
2291.2378	3103.5
2287.7268	3027
2284.2158	2998
2280.7002	3021
2277.1848	3108
2273.6677	3122.5
2270.1494	3021
2266.6277	2927
2263.1062	3032
2259.5815	3082.5
2256.0554	2998
2252.5293	3003.5
2249.0002	2965
2245.4695	3038.5
2241.9358	3118
2238.4021	2958
2234.8667	2842.5
2231.3284	2931
2227.7903	3019
2224.2488	2975
2220.7058	2962
2217.1631	2883
2213.6172	2970
2210.0698	2950.5
2206.519	2954
2202.9685	2919.5
2199.4165	2896
2195.8613	2902.5
2192.3062	2987
2188.748	2896
2185.1882	2841.5
2181.627	2903.5
2178.064	2908
2174.4995	2860.5
2170.9336	2934.5
2167.3662	2960.5
2163.7957	2987.5
2160.2251	3026
2156.6514	2962
2153.0779	2944
2149.501	2850
2145.9226	2924.5
2142.3428	2962
2138.7612	2991
2135.1768	2950
2131.5923	2967.5
2128.0061	3002
2124.417	2966.5
2120.8276	2927.5
2117.2354	2932.5
2113.6414	2986.5
2110.0459	2999
2106.449	3039
2102.8503	2976.5
2099.2502	3007
2095.6487	2967
2092.0437	2999
2088.439	3030.5
2084.8308	3061
2081.2212	3036.5
2077.6101	3090.5
2073.999	3073.5
2070.3831	3071
2066.7671	3024.5
2063.1497	3129
2059.5308	3022
2055.9084	3071.5
2052.2864	3062.5
2048.6609	3086
2045.0358	3085.5
2041.4072	3103
2037.7771	3066.5
2034.1454	3106
2030.5122	3089.5
2026.8756	3107.5
2023.2393	3155
2019.6012	3113
2015.96	3113
2012.3171	3165.5
2008.6744	3199.5
2005.0283	3213
2001.3807	3129.5
1997.7316	3123
1994.0808	3172.5
1990.4283	3243.5
1986.7727	3225
1983.1172	3202.5
1979.4584	3148
1975.7996	3171
1972.1376	3217.5
1968.4739	3141
1964.8087	3256
1961.1418	3250.5
1957.4734	3347.5
1953.8033	3271.5
1950.1317	3241.5
1946.4568	3272
1942.7819	3192
1939.1038	3294.5
1935.424	3347.5
1931.7426	3197.5
1928.0613	3226.5
1924.3767	3253
1920.6887	3346
1917.001	3263.5
1913.3115	3200.5
1909.6205	3249
1905.926	3305
1902.23	3275
1898.5342	3328.5
1894.8348	3233
1891.134	3334
1887.4315	3278
1883.7274	3286
1880.0216	3259
1876.3125	3270.5
1872.6035	3323.5
1868.8929	3304
1865.1788	3376.5
1861.4633	3397.5
1857.746	3265
1854.0288	3320.5
1850.3083	3355.5
1846.5862	3310
1842.8606	3363.5
1839.1353	3329.5
1835.4081	3263
1831.6776	3342.5
1827.9473	3330
1824.2136	3349.5
1820.4781	3334.5
1816.7411	3358.5
1813.0024	3357
1809.2621	3262
1805.5201	3250.5
1801.7765	3374
1798.0313	3344
1794.2826	3326.5
1790.5339	3288.5
1786.782	3302
1783.0283	3308
1779.2731	3335
1775.5161	3276
1771.7574	3263
1767.9972	3358
1764.2352	3442
1760.4716	3402
1756.7046	3351
1752.9376	3330
1749.1672	3391
1745.3951	3341.5
1741.6232	3314.5
1737.8478	3335
1734.0708	3366.5
1730.292	3396.5
1726.5099	3313.5
1722.7278	3394
1718.944	3382
1715.1567	3353
1711.3696	3351
1707.5791	3404.5
1703.7869	3339
1699.9929	3372.5
1696.1973	3358.5
1692.3999	3409
1688.601	3364
1684.8003	3318
1680.9961	3485
1677.192	3486
1673.3845	3424
1669.577	3327
1665.7661	3338
1661.9535	3323.5
1658.1392	3455.5
1654.3231	3365
1650.5054	3358
1646.6859	3307
1642.8647	3495.5
1639.0402	3396.5
1635.2156	3465.5
1631.3876	3518.5
1627.5579	3724
1623.7281	4017.5
1619.895	4203
1616.0601	4424.5
1612.2235	4506
1608.3834	4709
1604.5433	4610.5
1600.7017	4204.5
1596.8563	3825
1593.0111	3773
1589.1625	3777
1585.312	3703
1581.4598	3471
1577.606	3377.5
1573.7504	3333.5
1569.8931	3264
1566.0341	3286.5
1562.1732	3229.5
1558.3088	3212.5
1554.4447	3243.5
1550.5769	3257.5
1546.7091	3183
1542.8379	3240.5
1538.9648	3214
1535.0901	3129.5
1531.2136	3204.5
1527.3353	3223.5
1523.4536	3187
1519.5719	3178
1515.6866	3184.5
1511.8014	3131
1507.9126	3161.5
1504.0239	3094.5
1500.1316	3159
1496.2375	3245
1492.3418	3145.5
1488.4442	3116.5
1484.5431	3126
1480.6421	3085
1476.7393	3221
1472.8329	3225.5
1468.9265	3237
1465.0166	3307
1461.1049	3463.5
1457.1914	3423
1453.2762	3383.5
1449.3593	3336.5
1445.4404	3193
1441.5199	3117.5
1437.5957	3072.5
1433.6716	2930.5
1429.744	3052
1425.8163	3005
1421.8851	3037.5
1417.952	2964
1414.0172	2939
1410.0807	2949.5
1406.1422	3028
1402.202	2960.5
1398.2601	2888
1394.3146	2988.5
1390.369	3006.5
1386.4198	2979.5
1382.4707	2959
1378.5179	2931
1374.5635	2928
1370.6071	2985
1366.6489	3009.5
1362.689	3029
1358.7273	2985
1354.7638	2983
1350.7965	3047
1346.8293	3066.5
1342.8586	3028.5
1338.886	3054.5
1334.9135	3097
1330.9371	3005
1326.9591	3011
1322.9792	2968
1318.9976	2841
1315.0122	2865.5
1311.027	2899.5
1307.0398	2829.5
1303.049	2777
1299.0582	2735.5
1295.0638	2764.5
1291.0675	2766.5
1287.0695	2669.5
1283.0695	2505
1279.0677	2601.5
1275.0641	2650
1271.0587	2613
1267.0515	2605.5
1263.0405	2621
1259.0295	2617.5
1255.015	2746.5
1250.9985	2642.5
1246.9802	2595.5
1242.9619	2621.5
1238.9399	2643.5
1234.9161	2726
1230.8885	2847
1226.861	2874.5
1222.8317	3049.5
1218.7986	3270.5
1214.7655	3421.5
1210.7286	3461
1206.6899	3538
1202.6514	3436.5
1198.609	3529
1194.5647	3330.5
1190.5187	3168
1186.4707	3016.5
1182.4189	2801
1178.3673	2611
1174.3137	2696
1170.2565	2712.5
1166.1973	2696
1162.1382	2685.5
1158.0752	2613
1154.0105	2355
1149.9438	2281
1145.8752	2158.5
1141.8048	2099.5
1137.7307	2090
1133.6565	2042.5
1129.5804	2062.5
1125.5006	2049
1121.4208	2045.5
1117.3372	2117.5
1113.2517	2137
1109.1643	2119
1105.0751	2269.5
1100.9839	2247.5
1096.8907	2142.5
1092.7959	2125.5
1088.6971	2154
1084.5984	2204.5
1080.4958	2239.5
1076.3932	2106
1072.2869	2127.5
1068.1786	2234.5
1064.0685	2178
1059.9564	2156.5
1055.8424	2254.5
1051.7266	2576.5
1047.6088	3068
1043.489	3348
1039.3655	3377
1035.2419	3040
1031.1145	2508
1026.9852	2250
1022.856	2967
1018.7228	4969.5
1014.5877	6026
1010.4507	6490.5
1006.3118	6518.5
1002.1691	4168
998.02631	2438.5
993.88159	2092
989.73303	1898
985.58447	1751
981.43201	1671
977.27765	1701
973.12134	1639
968.96313	1658
964.80292	1602
960.64081	1544.5
956.47675	1474.5
952.31073	1492.5
948.14081	1521.5
943.97089	1505
939.79706	1463
935.62329	1366
931.44556	1440
927.26587	1464.5
923.08429	1539
918.9007	1458.5
914.71515	1535
910.52765	1547
906.3382	1510
902.14484	1476.5
897.95142	1365
893.75409	1428.5
889.55676	1420
885.35553	1442
881.15234	1431
876.94714	1418
872.73993	1386
868.53082	1429.5
864.3197	1379.5
860.10657	1382.5
855.89148	1376
851.67249	1426.5
847.45343	1395.5
843.23041	1391.5
839.00739	1248
834.78046	1255.5
830.55145	1288
826.3205	1336.5
822.08759	1383.5
817.8526	1483
813.61566	1636.5
809.37476	1737.5
805.13385	1819
800.89093	1752.5
796.64398	1627.5
792.39508	1480
788.14612	1383.5
783.89319	1323
779.63824	1343
775.38129	1410.5
771.12231	1395.5
766.86133	1373.5
762.59833	1402.5
758.33136	1278
754.06433	1212
749.79327	1270.5
745.52222	1154.5
741.24713	1097
736.97003	1052.5
732.69092	970.5
728.40973	939
724.12653	926
719.84131	951
715.55408	965
711.26477	1001
706.97144	1024
702.6781	898
698.38068	924
694.08325	906
689.78174	940.5
685.47821	872
681.17267	828
676.86499	812.5
672.55536	935.5
668.24359	918
663.92987	860.5
659.61401	874.5
655.29413	917
650.97418	917.5
646.65015	946
642.32611	953
637.99799	1033
633.66779	1333
629.33551	1348.5
625.00122	1380.5
620.66479	1111
616.32635	902
611.98578	916
607.64117	866
603.29645	858
598.94769	909
594.59882	870.5
590.24591	865
585.89087	899
581.53375	856
577.17657	800.5
572.81531	837
568.44989	878
564.08441	856
559.71686	836
555.34723	776
550.97345	909.5
546.59961	925
542.22168	849.5
537.84161	784
533.46143	814.5
529.07721	766.5
524.6908	807
520.30231	799.5
515.91174	682.5
511.51697	692
507.12216	845
502.72522	818
498.32413	792.5
493.92297	738
489.51764	763
485.1102	742.5
480.70267	772.5
476.29099	721
471.87717	717
467.46121	761.5
463.04312	800
458.62088	753
454.19855	780.5
449.77405	770
445.3454	774.5
440.91666	756.5
436.4837	826.5
432.04865	814
427.61142	806
423.1741	878
418.73257	936
414.28891	852
409.84103	878.5
405.39307	893.5
400.94296	864.5
396.49069	828
392.03421	800
387.57761	757
383.11679	754.5
378.65381	765
374.18869	720.5
369.72137	706
365.25397	690
360.78027	665
356.30646	684
351.83047	673
347.35233	683.5
342.8699	795
338.38739	722.5
333.90063	685.5
329.41376	727.5
324.92264	711.5
320.42932	683
315.93381	667
311.43613	587.5
306.93625	563.5
302.43417	646.5
297.9299	681.5
293.42346	697.5
288.91272	716.5
284.40186	701.5
279.88672	744
275.37146	756.5
270.8519	769.5
266.33014	744
261.80826	805.5
257.2821	857
252.75371	870
248.22101	972.5
243.6882	1074
239.15317	1317.5
234.61592	1502
230.07434	1513.5
225.53265	1597
220.98663	1618.5
216.4384	1556.5
211.89003	1544
207.33734	1420.5
202.78241	1291.5
198.22523	1353
193.66585	1399
189.1042	1380
184.53822	1475
179.97211	1463.5
175.40376	1568
170.83104	1633
166.25821	1639
161.681	1707
157.10155	1693.5
152.51984	1753
147.93588	1785
143.34967	1384
138.7612	554.5
134.17047	24.5
129.57748	32.5
124.98223	50.5
