# Supplementary material for: Transition across a sharp interface: Data from Raman and Brillouin imaging spectroscopy
Source: Data Brief. 2020 Oct 2;33:106368. doi: 10.1016/j.dib.2020.106368 (PMC7557971; doi:10.1016/j.dib.2020.106368)
Supplement: Supplementary file 1 [file mmc1.zip › PET_Glycerol20X_step05/Raman/petgly_20X_70PH_2s_05step_17_51_22.txt]

3813.9915	2394.5
3811.1724	2364.5
3808.3525	2385
3805.5327	2425
3802.7104	2397
3799.8872	2383
3797.063	2423
3794.2363	2368.5
3791.4099	2400
3788.5811	2343
3785.7524	2298
3782.9214	2357.5
3780.0894	2386
3777.2561	2428
3774.4219	2441
3771.5867	2419
3768.7502	2410.5
3765.9116	2422.5
3763.0715	2472
3760.2322	2412
3757.3901	2379.5
3754.5469	2388
3751.7029	2482
3748.8577	2537
3746.0098	2403.5
3743.1624	2428.5
3740.3125	2458.5
3737.4631	2469
3734.6111	2473
3731.7578	2464.5
3728.9038	2458
3726.0486	2481
3723.1921	2490.5
3720.3333	2373.5
3717.4749	2468
3714.6138	2487
3711.7517	2495.5
3708.8899	2554
3706.0256	2456.5
3703.1589	2410.5
3700.2927	2514
3697.425	2521.5
3694.5552	2469
3691.6853	2483
3688.8132	2419
3685.9399	2497.5
3683.0657	2576.5
3680.1902	2468.5
3677.3137	2514.5
3674.436	2552.5
3671.5559	2467.5
3668.676	2529
3665.7937	2452
3662.9102	2459
3660.0271	2508
3657.1416	2477.5
3654.2534	2510
3651.3655	2392.5
3648.4766	2504
3645.5852	2449
3642.6941	2526.5
3639.8005	2587
3636.9058	2479
3634.0098	2463
3631.1128	2589.5
3628.2148	2540
3625.3157	2544.5
3622.4141	2510.5
3619.5127	2523.5
3616.6086	2593.5
3613.7036	2657
3610.7976	2460
3607.8904	2592
3604.9819	2528.5
3602.0725	2501.5
3599.1604	2597.5
3596.2488	2542
3593.3345	2574.5
3590.4192	2556
3587.5042	2512.5
3584.5867	2603.5
3581.6665	2580
3578.7466	2591
3575.8257	2582
3572.9021	2579
3569.979	2613.5
3567.0532	2606.5
3564.1265	2568
3561.1985	2637.5
3558.2693	2677
3555.3391	2611.5
3552.4077	2688
3549.4753	2667.5
3546.5403	2587.5
3543.6042	2574.5
3540.6682	2535.5
3537.7297	2551.5
3534.7903	2620.5
3531.8496	2662.5
3528.9077	2584
3525.9634	2633.5
3523.0193	2664.5
3520.0728	2639
3517.125	2723
3514.1775	2688.5
3511.2273	2682.5
3508.2761	2698
3505.3237	2681.5
3502.3689	2739.5
3499.4143	2588
3496.457	2735
3493.5002	2769.5
3490.5408	2714.5
3487.5801	2690.5
3484.6182	2698.5
3481.6553	2739
3478.6914	2815.5
3475.7261	2759
3472.7583	2747
3469.7908	2790
3466.8208	2712
3463.8494	2794.5
3460.877	2719
3457.9036	2761
3454.9287	2746
3451.9529	2800.5
3448.9744	2804
3445.9963	2855.5
3443.0156	2764
3440.0337	2772
3437.052	2884
3434.0679	2815
3431.0823	2785.5
3428.0945	2796
3425.1067	2869.5
3422.1177	2848.5
3419.1262	2863
3416.1335	2732.5
3413.1414	2799
3410.1462	2814.5
3407.1501	2791
3404.1528	2847.5
3401.1528	2814
3398.1533	2756.5
3395.1523	2844
3392.1489	2826
3389.1443	2770.5
3386.1387	2859.5
3383.1331	2844
3380.1235	2807.5
3377.1143	2800.5
3374.1038	2855
3371.092	2760.5
3368.0779	2858
3365.0623	2876.5
3362.0471	2883
3359.0293	2899.5
3356.0103	2866
3352.9902	2850
3349.9688	2872
3346.9448	2895.5
3343.9211	2827.5
3340.8948	2876.5
3337.8687	2920.5
3334.8398	2911.5
3331.8098	2914.5
3328.7788	2820.5
3325.7466	2917
3322.7129	2950
3319.6768	2852.5
3316.6409	2943
3313.6025	3037
3310.5627	2948
3307.5232	2930
3304.4812	2885
3301.4377	2902.5
3298.3918	2889.5
3295.3462	2929.5
3292.2993	2935.5
3289.2498	2863.5
3286.2004	2936
3283.1484	2920.5
3280.0952	2866.5
3277.041	2988.5
3273.9854	2917.5
3270.9287	2982
3267.8706	2974
3264.8101	2925
3261.7495	2896
3258.6865	2899.5
3255.6223	2958.5
3252.5569	2894
3249.49	2925
3246.4221	2906
3243.353	3051.5
3240.2827	3020
3237.2097	3003
3234.137	2861.5
3231.0615	2938.5
3227.9849	2972.5
3224.907	2995
3221.8279	2982
3218.7476	3055.5
3215.666	3039
3212.5833	3011
3209.4978	3162.5
3206.4111	3088
3203.3247	3087.5
3200.2356	3038.5
3197.1453	3239.5
3194.0537	3197
3190.9609	3231.5
3187.8669	3118.5
3184.7703	3135
3181.6738	3130.5
3178.5745	3179.5
3175.4741	3123.5
3172.374	3114
3169.271	3132
3166.167	3212
3163.0601	3096.5
3159.9536	3176.5
3156.8457	3142.5
3153.7351	3188.5
3150.6248	3194
3147.5117	3163
3144.3975	3198
3141.282	3103
3138.1653	3144
3135.0474	3224.5
3131.9265	3189
3128.8062	3176.5
3125.6829	3212.5
3122.5598	3295
3119.4343	3271
3116.3074	3313
3113.1792	3292
3110.0496	3280
3106.9189	3419.5
3103.7869	3467.5
3100.6523	3450.5
3097.5178	3597.5
3094.3806	3707.5
3091.2422	3771.5
3088.1025	4078.5
3084.9614	4259
3081.8193	4573.5
3078.6758	4976.5
3075.531	5325.5
3072.3835	5788
3069.2363	6120
3066.0862	6589.5
3062.9348	7041
3059.7825	7340.5
3056.6287	7465
3053.4734	7431
3050.3171	7455.5
3047.1594	7219.5
3043.999	6734
3040.8389	6310
3037.676	5566.5
3034.5117	5166.5
3031.3464	4887.5
3028.1797	4724
3025.0115	4598
3021.8423	4360
3018.6716	4099
3015.4983	3995.5
3012.3252	3857
3009.1494	3910
3005.9722	3783.5
3002.7937	3807.5
2999.614	3898.5
2996.4329	3929
2993.2505	3992
2990.0669	4000.5
2986.8806	3969.5
2983.6943	3953
2980.5054	3964
2977.3152	4063.5
2974.1235	4130
2970.9309	4095.5
2967.7366	4048
2964.5413	4064.5
2961.3445	4117.5
2958.145	4076.5
2954.9458	4074.5
2951.7437	4224.5
2948.5403	4334
2945.3354	4375.5
2942.1294	4474
2938.9221	4582
2935.7136	4543
2932.5037	4729.5
2929.291	4876.5
2926.0786	5085.5
2922.8633	5182.5
2919.6465	5179
2916.4287	5393.5
2913.2092	5464
2909.9888	5565.5
2906.7668	5440
2903.5437	5470
2900.3179	5428.5
2897.092	5320.5
2893.8633	5269.5
2890.6333	4975
2887.4021	4695.5
2884.1697	4607
2880.9358	4511
2877.7004	4411.5
2874.4639	4381
2871.2246	4483.5
2867.9854	4471
2864.7434	4487.5
2861.5	4306.5
2858.2571	4359.5
2855.011	4383.5
2851.7637	4438
2848.5134	4324.5
2845.2637	4175
2842.0122	4137.5
2838.7581	4077.5
2835.5042	3953.5
2832.2476	3775
2828.9893	3742
2825.7297	3726.5
2822.469	3740.5
2819.2068	3666.5
2815.9419	3723
2812.677	3763.5
2809.4109	3699
2806.1418	3621
2802.8716	3711
2799.5999	3770.5
2796.3269	3605.5
2793.0525	3740.5
2789.7766	3709
2786.4998	3721.5
2783.2212	3730
2779.9399	3781.5
2776.6589	3690
2773.3748	3669.5
2770.0896	3748.5
2766.8027	3795
2763.5146	3733.5
2760.2253	3803.5
2756.9346	3730.5
2753.6409	3761
2750.3474	3780.5
2747.051	3805.5
2743.7549	3735.5
2740.4558	3792
2737.1555	3839.5
2733.8538	3757
2730.5505	3812.5
2727.2461	3687.5
2723.9402	3783.5
2720.6313	3747.5
2717.3228	3771.5
2714.0112	3766
2710.6982	3786.5
2707.384	3820.5
2704.0684	3774.5
2700.7515	3807.5
2697.4331	3842
2694.1133	3764
2690.7905	3836
2687.4683	3784
2684.1428	3875.5
2680.8176	3834.5
2677.4893	3714
2674.1599	3798
2670.8289	3848.5
2667.4966	3801.5
2664.1614	3808
2660.8262	3756.5
2657.4897	3771.5
2654.1504	3851
2650.8096	3816.5
2647.469	3748
2644.1255	3873
2640.7805	3825.5
2637.4341	3820
2634.085	3846
2630.7358	3820.5
2627.3853	3856
2624.0317	3871.5
2620.677	3910.5
2617.3223	3815.5
2613.9646	3877
2610.6057	3847.5
2607.2451	3882.5
2603.8833	3929
2600.5186	3834.5
2597.1538	3871
2593.7861	3784.5
2590.4187	3897
2587.0483	3779
2583.6765	3778
2580.3032	3764
2576.9287	3916
2573.5527	3848.5
2570.175	3729
2566.7964	3758
2563.4146	3739
2560.0327	3806
2556.6482	3765
2553.262	3745
2549.8745	3690.5
2546.4856	3779
2543.0952	3726.5
2539.7034	3749.5
2536.3103	3736
2532.9141	3709
2529.5181	3747
2526.1189	3807
2522.7185	3830.5
2519.3184	3768.5
2515.915	3765.5
2512.5103	3743
2509.1025	3688.5
2505.6948	3726
2502.2859	3772
2498.8738	3664.5
2495.4619	3680
2492.0471	3675
2488.6306	3740.5
2485.2129	3722
2481.7937	3692
2478.373	3743
2474.9509	3763.5
2471.5273	3757
2468.1008	3742.5
2464.6746	3616
2461.2451	3712
2457.8157	3717.5
2454.3833	3681.5
2450.9497	3704
2447.5144	3637.5
2444.0776	3764.5
2440.6379	3628.5
2437.1985	3696.5
2433.7573	3708
2430.3132	3730.5
2426.8679	3548
2423.4224	3554
2419.9741	3677
2416.5242	3654
2413.0728	3524
2409.6184	3633
2406.1641	3624
2402.7083	3626.5
2399.2495	3684.5
2395.791	3616
2392.3291	3606.5
2388.866	3610.5
2385.4014	3652
2381.9353	3569
2378.4675	3664.5
2374.9985	3637
2371.5281	3566
2368.0544	3657
2364.5811	3592.5
2361.1045	3575
2357.6262	3610.5
2354.1467	3636
2350.6658	3622.5
2347.1833	3581
2343.6995	3573.5
2340.2141	3583
2336.7256	3571
2333.2371	3593
2329.7456	3593
2326.2544	3556.5
2322.7598	3527.5
2319.2639	3469
2315.7664	3490
2312.2676	3489
2308.7671	3605
2305.2637	3461.5
2301.7603	3593
2298.2554	3510
2294.7473	3518
2291.2378	3423.5
2287.7268	3413.5
2284.2158	3534
2280.7002	3655.5
2277.1848	3506.5
2273.6677	3441.5
2270.1494	3424.5
2266.6277	3509.5
2263.1062	3555.5
2259.5815	3489
2256.0554	3503.5
2252.5293	3367
2249.0002	3382.5
2245.4695	3425.5
2241.9358	3461
2238.4021	3412.5
2234.8667	3395.5
2231.3284	3411
2227.7903	3499.5
2224.2488	3369
2220.7058	3360
2217.1631	3420.5
2213.6172	3403.5
2210.0698	3376.5
2206.519	3369
2202.9685	3419
2199.4165	3396
2195.8613	3434.5
2192.3062	3439
2188.748	3425
2185.1882	3399
2181.627	3368.5
2178.064	3364
2174.4995	3432.5
2170.9336	3420.5
2167.3662	3384
2163.7957	3427
2160.2251	3376
2156.6514	3343
2153.0779	3361
2149.501	3335
2145.9226	3373.5
2142.3428	3406
2138.7612	3401
2135.1768	3453.5
2131.5923	3422.5
2128.0061	3346.5
2124.417	3389.5
2120.8276	3457.5
2117.2354	3418.5
2113.6414	3425
2110.0459	3444
2106.449	3446.5
2102.8503	3421.5
2099.2502	3422
2095.6487	3404.5
2092.0437	3444
2088.439	3429
2084.8308	3507.5
2081.2212	3456.5
2077.6101	3414
2073.999	3477
2070.3831	3548
2066.7671	3497.5
2063.1497	3538
2059.5308	3581
2055.9084	3491
2052.2864	3631.5
2048.6609	3577.5
2045.0358	3537
2041.4072	3445
2037.7771	3501
2034.1454	3576.5
2030.5122	3601.5
2026.8756	3607
2023.2393	3604.5
2019.6012	3595
2015.96	3596
2012.3171	3587.5
2008.6744	3502
2005.0283	3601
2001.3807	3614.5
1997.7316	3644
1994.0808	3635.5
1990.4283	3629.5
1986.7727	3747.5
1983.1172	3588
1979.4584	3634
1975.7996	3713.5
1972.1376	3657.5
1968.4739	3707.5
1964.8087	3677
1961.1418	3736.5
1957.4734	3693.5
1953.8033	3636.5
1950.1317	3694.5
1946.4568	3743
1942.7819	3781
1939.1038	3718.5
1935.424	3748
1931.7426	3698
1928.0613	3766
1924.3767	3740
1920.6887	3731
1917.001	3729
1913.3115	3812.5
1909.6205	3771
1905.926	3733.5
1902.23	3779.5
1898.5342	3788.5
1894.8348	3760
1891.134	3759.5
1887.4315	3762.5
1883.7274	3769.5
1880.0216	3766
1876.3125	3807
1872.6035	3768.5
1868.8929	3815
1865.1788	3803.5
1861.4633	3824.5
1857.746	3779
1854.0288	3868
1850.3083	3896
1846.5862	3852.5
1842.8606	3803
1839.1353	3824
1835.4081	3856
1831.6776	3869.5
1827.9473	3781
1824.2136	3852.5
1820.4781	3860
1816.7411	3827.5
1813.0024	3721.5
1809.2621	3799
1805.5201	3820
1801.7765	3855.5
1798.0313	3812.5
1794.2826	3824.5
1790.5339	3841
1786.782	3922
1783.0283	3775.5
1779.2731	3839
1775.5161	3823
1771.7574	3841.5
1767.9972	3857.5
1764.2352	3844.5
1760.4716	3898
1756.7046	3849
1752.9376	3865.5
1749.1672	3870.5
1745.3951	3890
1741.6232	3903.5
1737.8478	3922.5
1734.0708	3889.5
1730.292	3822
1726.5099	3808
1722.7278	3837.5
1718.944	3895
1715.1567	3848.5
1711.3696	3832.5
1707.5791	3910.5
1703.7869	3897.5
1699.9929	4052
1696.1973	3841
1692.3999	3792
1688.601	3844
1684.8003	3885.5
1680.9961	3896.5
1677.192	3856.5
1673.3845	3870.5
1669.577	3880
1665.7661	3839.5
1661.9535	3884
1658.1392	3880
1654.3231	3752
1650.5054	3893.5
1646.6859	4004.5
1642.8647	3943.5
1639.0402	3946
1635.2156	3950
1631.3876	4005.5
1627.5579	4264
1623.7281	4494.5
1619.895	4772
1616.0601	4869.5
1612.2235	5167.5
1608.3834	5348.5
1604.5433	4997
1600.7017	4622.5
1596.8563	4349.5
1593.0111	4356.5
1589.1625	4303
1585.312	4165.5
1581.4598	3924
1577.606	3923.5
1573.7504	3821
1569.8931	3749.5
1566.0341	3800.5
1562.1732	3852.5
1558.3088	3841.5
1554.4447	3727.5
1550.5769	3795.5
1546.7091	3709
1542.8379	3821
1538.9648	3773.5
1535.0901	3766.5
1531.2136	3632.5
1527.3353	3733
1523.4536	3743.5
1519.5719	3678.5
1515.6866	3715
1511.8014	3612
1507.9126	3629.5
1504.0239	3537.5
1500.1316	3681
1496.2375	3673.5
1492.3418	3628.5
1488.4442	3658.5
1484.5431	3556.5
1480.6421	3493
1476.7393	3685.5
1472.8329	3716
1468.9265	3769
1465.0166	3845
1461.1049	3957.5
1457.1914	3856.5
1453.2762	3896
1449.3593	3796.5
1445.4404	3727.5
1441.5199	3562.5
1437.5957	3578
1433.6716	3462
1429.744	3525
1425.8163	3490.5
1421.8851	3425
1417.952	3440.5
1414.0172	3406
1410.0807	3404
1406.1422	3378
1402.202	3360.5
1398.2601	3416
1394.3146	3379.5
1390.369	3424
1386.4198	3412.5
1382.4707	3341
1378.5179	3384.5
1374.5635	3445.5
1370.6071	3399.5
1366.6489	3408
1362.689	3395
1358.7273	3459
1354.7638	3468.5
1350.7965	3433.5
1346.8293	3465.5
1342.8586	3524.5
1338.886	3523.5
1334.9135	3550
1330.9371	3428.5
1326.9591	3343.5
1322.9792	3342
1318.9976	3327.5
1315.0122	3299.5
1311.027	3273
1307.0398	3256.5
1303.049	3189.5
1299.0582	3133.5
1295.0638	3173.5
1291.0675	3129.5
1287.0695	2999
1283.0695	3003.5
1279.0677	3171.5
1275.0641	3170.5
1271.0587	3058.5
1267.0515	3091.5
1263.0405	3054.5
1259.0295	3032.5
1255.015	3038
1250.9985	2943
1246.9802	2984.5
1242.9619	3128
1238.9399	3129
1234.9161	3153
1230.8885	3156
1226.861	3298
1222.8317	3482
1218.7986	3578
1214.7655	3717
1210.7286	3940.5
1206.6899	3928
1202.6514	3842
1198.609	3882.5
1194.5647	3645
1190.5187	3545
1186.4707	3357.5
1182.4189	3211
1178.3673	3015
1174.3137	3017
1170.2565	3120
1166.1973	3143.5
1162.1382	3064.5
1158.0752	2902
1154.0105	2721
1149.9438	2637
1145.8752	2514.5
1141.8048	2343
1137.7307	2440
1133.6565	2396
1129.5804	2395
1125.5006	2430
1121.4208	2434.5
1117.3372	2471
1113.2517	2544
1109.1643	2551
1105.0751	2528
1100.9839	2420
1096.8907	2436
1092.7959	2529
1088.6971	2501
1084.5984	2509.5
1080.4958	2436
1076.3932	2437.5
1072.2869	2482.5
1068.1786	2425
1064.0685	2363.5
1059.9564	2334.5
1055.8424	2628.5
1051.7266	2943
1047.6088	3374
1043.489	3624.5
1039.3655	3695
1035.2419	3485
1031.1145	2876.5
1026.9852	2525
1022.856	3161
1018.7228	5256.5
1014.5877	6310
1010.4507	6825
1006.3118	7056
1002.1691	4582
998.02631	2782
993.88159	2368.5
989.73303	2076
985.58447	1961.5
981.43201	1945
977.27765	1866
973.12134	1895
968.96313	1853
964.80292	1722.5
960.64081	1772.5
956.47675	1734.5
952.31073	1785
948.14081	1715
943.97089	1732
939.79706	1713
935.62329	1723
931.44556	1651
927.26587	1668
923.08429	1752
918.9007	1785
914.71515	1759.5
910.52765	1785
906.3382	1626
902.14484	1621.5
897.95142	1601
893.75409	1635.5
889.55676	1641.5
885.35553	1629
881.15234	1637.5
876.94714	1621
872.73993	1645.5
868.53082	1584.5
864.3197	1540.5
860.10657	1664.5
855.89148	1654.5
851.67249	1656.5
847.45343	1565
843.23041	1553
839.00739	1474
834.78046	1460
830.55145	1512
826.3205	1521
822.08759	1565.5
817.8526	1656
813.61566	1794
809.37476	1898
805.13385	1975
800.89093	1975.5
796.64398	1830
792.39508	1657
788.14612	1574
783.89319	1532.5
779.63824	1476.5
775.38129	1533
771.12231	1491.5
766.86133	1530
762.59833	1569
758.33136	1456
754.06433	1418.5
749.79327	1339.5
745.52222	1306.5
741.24713	1252
736.97003	1194
732.69092	1076
728.40973	1069.5
724.12653	1089
719.84131	1072
715.55408	1097.5
711.26477	1086
706.97144	1049.5
702.6781	1055
698.38068	1061
694.08325	1071.5
689.78174	1026.5
685.47821	1047.5
681.17267	1092
676.86499	1091
672.55536	1067.5
668.24359	935
663.92987	979.5
659.61401	1013.5
655.29413	1041.5
650.97418	1040.5
646.65015	1046.5
642.32611	1042.5
637.99799	1240.5
633.66779	1399.5
629.33551	1498
625.00122	1611
620.66479	1351
616.32635	1082
611.98578	1055.5
607.64117	941.5
603.29645	972
598.94769	973
594.59882	966.5
590.24591	965.5
585.89087	986.5
581.53375	941.5
577.17657	992
572.81531	1016
568.44989	934.5
564.08441	934
559.71686	982.5
555.34723	1031
550.97345	1025
546.59961	972
542.22168	953
537.84161	921
533.46143	869.5
529.07721	882.5
524.6908	863.5
520.30231	877
515.91174	835.5
511.51697	917.5
507.12216	891
502.72522	863.5
498.32413	890
493.92297	892.5
489.51764	984.5
485.1102	911
480.70267	897.5
476.29099	892.5
471.87717	919
467.46121	887
463.04312	806.5
458.62088	839.5
454.19855	860
449.77405	877.5
445.3454	871
440.91666	899
436.4837	870.5
432.04865	950.5
427.61142	932.5
423.1741	985.5
418.73257	1064
414.28891	1074
409.84103	1073
405.39307	995
400.94296	968.5
396.49069	944.5
392.03421	927
387.57761	850
383.11679	851
378.65381	816
374.18869	853
369.72137	871.5
365.25397	803
360.78027	756.5
356.30646	792
351.83047	839
347.35233	814.5
342.8699	788
338.38739	803
333.90063	819.5
329.41376	788.5
324.92264	752
320.42932	755.5
315.93381	768.5
311.43613	775.5
306.93625	798
302.43417	824.5
297.9299	844.5
293.42346	787
288.91272	794.5
284.40186	839.5
279.88672	848
275.37146	836
270.8519	848.5
266.33014	874
261.80826	1012.5
257.2821	958.5
252.75371	887
248.22101	1071
243.6882	1223
239.15317	1421
234.61592	1593
230.07434	1659.5
225.53265	1770
220.98663	1780
216.4384	1630
211.89003	1580.5
207.33734	1480.5
202.78241	1495
198.22523	1525
193.66585	1536
189.1042	1511
184.53822	1509
179.97211	1586
175.40376	1674.5
170.83104	1737
166.25821	1755
161.681	1774.5
157.10155	1838
152.51984	1928
147.93588	1830.5
143.34967	1408.5
138.7612	603
134.17047	135
129.57748	41.5
124.98223	42
