# Supplementary material for: Transition across a sharp interface: Data from Raman and Brillouin imaging spectroscopy
Source: Data Brief. 2020 Oct 2;33:106368. doi: 10.1016/j.dib.2020.106368 (PMC7557971; doi:10.1016/j.dib.2020.106368)
Supplement: Supplementary file 1 [file mmc1.zip › PET_Glycerol20X_step05/Raman/petgly_20X_70PH_2s_05step_17_51_23.txt]

3813.9915	2525.5
3811.1724	2645
3808.3525	2490.5
3805.5327	2471
3802.7104	2455.5
3799.8872	2471.5
3797.063	2445
3794.2363	2451
3791.4099	2518.5
3788.5811	2514.5
3785.7524	2509.5
3782.9214	2540
3780.0894	2501.5
3777.2561	2495
3774.4219	2474
3771.5867	2444.5
3768.7502	2564.5
3765.9116	2486.5
3763.0715	2557
3760.2322	2571.5
3757.3901	2482
3754.5469	2506
3751.7029	2607
3748.8577	2562.5
3746.0098	2585.5
3743.1624	2510.5
3740.3125	2567.5
3737.4631	2594
3734.6111	2579
3731.7578	2660.5
3728.9038	2627
3726.0486	2636.5
3723.1921	2590.5
3720.3333	2635.5
3717.4749	2629
3714.6138	2599.5
3711.7517	2627
3708.8899	2575
3706.0256	2612.5
3703.1589	2695.5
3700.2927	2689.5
3697.425	2650
3694.5552	2599.5
3691.6853	2690
3688.8132	2643.5
3685.9399	2619.5
3683.0657	2666.5
3680.1902	2602.5
3677.3137	2644
3674.436	2736.5
3671.5559	2657.5
3668.676	2677
3665.7937	2592
3662.9102	2679.5
3660.0271	2675
3657.1416	2698.5
3654.2534	2631.5
3651.3655	2703
3648.4766	2663.5
3645.5852	2651
3642.6941	2634
3639.8005	2703.5
3636.9058	2694.5
3634.0098	2793.5
3631.1128	2759
3628.2148	2741.5
3625.3157	2716.5
3622.4141	2715
3619.5127	2786.5
3616.6086	2739
3613.7036	2674.5
3610.7976	2721
3607.8904	2775
3604.9819	2850
3602.0725	2870.5
3599.1604	2901
3596.2488	2817
3593.3345	2782.5
3590.4192	2889
3587.5042	2871
3584.5867	2889
3581.6665	2857.5
3578.7466	2860
3575.8257	2879
3572.9021	2834.5
3569.979	2798.5
3567.0532	2833.5
3564.1265	2898
3561.1985	2906
3558.2693	2949
3555.3391	2935
3552.4077	2879.5
3549.4753	2926.5
3546.5403	2908.5
3543.6042	2923
3540.6682	2888.5
3537.7297	2972.5
3534.7903	2985
3531.8496	2928
3528.9077	2927
3525.9634	2887
3523.0193	2917
3520.0728	2915.5
3517.125	2987.5
3514.1775	2940
3511.2273	3013
3508.2761	3049
3505.3237	2968.5
3502.3689	2987.5
3499.4143	3027.5
3496.457	3059.5
3493.5002	2967.5
3490.5408	3142
3487.5801	3156.5
3484.6182	3036.5
3481.6553	3137.5
3478.6914	3141.5
3475.7261	3102
3472.7583	3141
3469.7908	3077
3466.8208	3181.5
3463.8494	3162.5
3460.877	3213
3457.9036	3152
3454.9287	3107.5
3451.9529	3143.5
3448.9744	3166
3445.9963	3106.5
3443.0156	3184.5
3440.0337	3161.5
3437.052	3152.5
3434.0679	3132.5
3431.0823	3211
3428.0945	3185
3425.1067	3189.5
3422.1177	3191
3419.1262	3210
3416.1335	3239.5
3413.1414	3212
3410.1462	3238.5
3407.1501	3171.5
3404.1528	3216.5
3401.1528	3241.5
3398.1533	3234.5
3395.1523	3325
3392.1489	3312.5
3389.1443	3275
3386.1387	3264.5
3383.1331	3285
3380.1235	3287
3377.1143	3193
3374.1038	3280.5
3371.092	3300
3368.0779	3286
3365.0623	3306.5
3362.0471	3232.5
3359.0293	3242
3356.0103	3257
3352.9902	3316
3349.9688	3345
3346.9448	3368
3343.9211	3243.5
3340.8948	3448
3337.8687	3359.5
3334.8398	3339
3331.8098	3389
3328.7788	3330.5
3325.7466	3451
3322.7129	3301.5
3319.6768	3354.5
3316.6409	3380.5
3313.6025	3451
3310.5627	3387.5
3307.5232	3354.5
3304.4812	3346
3301.4377	3362
3298.3918	3338
3295.3462	3364.5
3292.2993	3407
3289.2498	3312.5
3286.2004	3265.5
3283.1484	3464
3280.0952	3464
3277.041	3444.5
3273.9854	3354
3270.9287	3343.5
3267.8706	3332.5
3264.8101	3410
3261.7495	3394
3258.6865	3389
3255.6223	3400.5
3252.5569	3392
3249.49	3435.5
3246.4221	3361.5
3243.353	3465
3240.2827	3395
3237.2097	3346
3234.137	3494.5
3231.0615	3488.5
3227.9849	3495.5
3224.907	3566
3221.8279	3496.5
3218.7476	3517
3215.666	3496
3212.5833	3524.5
3209.4978	3498
3206.4111	3587
3203.3247	3637.5
3200.2356	3620
3197.1453	3731
3194.0537	3628.5
3190.9609	3644.5
3187.8669	3559.5
3184.7703	3545
3181.6738	3601.5
3178.5745	3621
3175.4741	3646
3172.374	3575.5
3169.271	3622.5
3166.167	3639.5
3163.0601	3662.5
3159.9536	3596.5
3156.8457	3598.5
3153.7351	3712
3150.6248	3674.5
3147.5117	3551
3144.3975	3623
3141.282	3710
3138.1653	3606
3135.0474	3691
3131.9265	3747
3128.8062	3779
3125.6829	3715
3122.5598	3738.5
3119.4343	3806.5
3116.3074	3719.5
3113.1792	3780
3110.0496	3856.5
3106.9189	3888
3103.7869	3915
3100.6523	3959.5
3097.5178	4074.5
3094.3806	4176
3091.2422	4226
3088.1025	4412
3084.9614	4672.5
3081.8193	4956
3078.6758	5332.5
3075.531	5754
3072.3835	6012.5
3069.2363	6404
3066.0862	6839
3062.9348	7250
3059.7825	7566
3056.6287	7719
3053.4734	7807.5
3050.3171	7816.5
3047.1594	7606.5
3043.999	7119.5
3040.8389	6499
3037.676	6013.5
3034.5117	5486
3031.3464	5415
3028.1797	5286.5
3025.0115	4972
3021.8423	4771.5
3018.6716	4535.5
3015.4983	4509.5
3012.3252	4411
3009.1494	4447.5
3005.9722	4360.5
3002.7937	4482.5
2999.614	4475.5
2996.4329	4642
2993.2505	4563.5
2990.0669	4683
2986.8806	4615
2983.6943	4710.5
2980.5054	4739.5
2977.3152	4710.5
2974.1235	4924
2970.9309	4900.5
2967.7366	4876
2964.5413	4762.5
2961.3445	4899
2958.145	4943
2954.9458	5053
2951.7437	5056.5
2948.5403	5161
2945.3354	5160.5
2942.1294	5313.5
2938.9221	5331
2935.7136	5471
2932.5037	5524.5
2929.291	5775
2926.0786	5777.5
2922.8633	5933
2919.6465	5969.5
2916.4287	6172
2913.2092	6262
2909.9888	6351.5
2906.7668	6299.5
2903.5437	6220.5
2900.3179	6192
2897.092	6183.5
2893.8633	5980.5
2890.6333	5919.5
2887.4021	5704
2884.1697	5580.5
2880.9358	5341.5
2877.7004	5235
2874.4639	5196.5
2871.2246	5205
2867.9854	5007
2864.7434	5125.5
2861.5	5098
2858.2571	5117
2855.011	5074.5
2851.7637	5047.5
2848.5134	4995.5
2845.2637	4891.5
2842.0122	4698
2838.7581	4679
2835.5042	4529.5
2832.2476	4467.5
2828.9893	4402.5
2825.7297	4452
2822.469	4480
2819.2068	4444.5
2815.9419	4277.5
2812.677	4350
2809.4109	4274
2806.1418	4320
2802.8716	4321
2799.5999	4382.5
2796.3269	4365
2793.0525	4449
2789.7766	4322
2786.4998	4215
2783.2212	4399
2779.9399	4390.5
2776.6589	4381.5
2773.3748	4354
2770.0896	4463.5
2766.8027	4381.5
2763.5146	4421
2760.2253	4401.5
2756.9346	4312.5
2753.6409	4399.5
2750.3474	4393.5
2747.051	4458
2743.7549	4499.5
2740.4558	4431
2737.1555	4440.5
2733.8538	4387.5
2730.5505	4440
2727.2461	4526.5
2723.9402	4394
2720.6313	4391
2717.3228	4422.5
2714.0112	4419
2710.6982	4329
2707.384	4544.5
2704.0684	4364.5
2700.7515	4414
2697.4331	4475
2694.1133	4377
2690.7905	4350
2687.4683	4446
2684.1428	4316
2680.8176	4403.5
2677.4893	4349
2674.1599	4438.5
2670.8289	4414
2667.4966	4431.5
2664.1614	4482.5
2660.8262	4423
2657.4897	4436
2654.1504	4383
2650.8096	4484.5
2647.469	4402
2644.1255	4497
2640.7805	4512
2637.4341	4479
2634.085	4477
2630.7358	4468.5
2627.3853	4532
2624.0317	4479.5
2620.677	4566.5
2617.3223	4561
2613.9646	4516
2610.6057	4530
2607.2451	4570.5
2603.8833	4550
2600.5186	4481.5
2597.1538	4349.5
2593.7861	4523.5
2590.4187	4513
2587.0483	4502
2583.6765	4459.5
2580.3032	4494.5
2576.9287	4486.5
2573.5527	4519
2570.175	4453
2566.7964	4433.5
2563.4146	4470
2560.0327	4459
2556.6482	4373.5
2553.262	4422
2549.8745	4407.5
2546.4856	4443
2543.0952	4368
2539.7034	4376.5
2536.3103	4463.5
2532.9141	4363.5
2529.5181	4477
2526.1189	4416.5
2522.7185	4369
2519.3184	4363.5
2515.915	4435.5
2512.5103	4505.5
2509.1025	4546
2505.6948	4400.5
2502.2859	4342.5
2498.8738	4354.5
2495.4619	4510.5
2492.0471	4452
2488.6306	4412
2485.2129	4435
2481.7937	4422
2478.373	4467
2474.9509	4485.5
2471.5273	4443.5
2468.1008	4449
2464.6746	4444
2461.2451	4481.5
2457.8157	4450.5
2454.3833	4431.5
2450.9497	4386
2447.5144	4412.5
2444.0776	4386.5
2440.6379	4358
2437.1985	4382.5
2433.7573	4329.5
2430.3132	4424
2426.8679	4374
2423.4224	4362.5
2419.9741	4359
2416.5242	4303.5
2413.0728	4323.5
2409.6184	4304.5
2406.1641	4345
2402.7083	4292
2399.2495	4427.5
2395.791	4351.5
2392.3291	4357
2388.866	4366.5
2385.4014	4347
2381.9353	4334.5
2378.4675	4384.5
2374.9985	4362.5
2371.5281	4352
2368.0544	4287
2364.5811	4297
2361.1045	4262
2357.6262	4412
2354.1467	4357
2350.6658	4309.5
2347.1833	4351
2343.6995	4312
2340.2141	4308.5
2336.7256	4227
2333.2371	4232.5
2329.7456	4196.5
2326.2544	4299.5
2322.7598	4212
2319.2639	4292.5
2315.7664	4272
2312.2676	4204
2308.7671	4243.5
2305.2637	4267.5
2301.7603	4308
2298.2554	4298.5
2294.7473	4212.5
2291.2378	4183.5
2287.7268	4366.5
2284.2158	4291
2280.7002	4168
2277.1848	4119
2273.6677	4169.5
2270.1494	4246
2266.6277	4242
2263.1062	4215
2259.5815	4139
2256.0554	4125.5
2252.5293	4232
2249.0002	4120.5
2245.4695	4191.5
2241.9358	4182
2238.4021	4132.5
2234.8667	4199
2231.3284	4063
2227.7903	4054.5
2224.2488	4111
2220.7058	4099
2217.1631	4066
2213.6172	4071.5
2210.0698	4137
2206.519	4012.5
2202.9685	4129.5
2199.4165	4164.5
2195.8613	4123.5
2192.3062	4103
2188.748	4084
2185.1882	4110.5
2181.627	4096
2178.064	4116.5
2174.4995	4126
2170.9336	4084.5
2167.3662	4157
2163.7957	4219
2160.2251	4086
2156.6514	4181.5
2153.0779	4160
2149.501	4098
2145.9226	4129
2142.3428	4097
2138.7612	4099.5
2135.1768	4114.5
2131.5923	4263
2128.0061	4145.5
2124.417	4125
2120.8276	4222.5
2117.2354	4242
2113.6414	4185.5
2110.0459	4125.5
2106.449	4151
2102.8503	4120
2099.2502	4045.5
2095.6487	4171.5
2092.0437	4246.5
2088.439	4172.5
2084.8308	4188
2081.2212	4276.5
2077.6101	4241.5
2073.999	4270
2070.3831	4343
2066.7671	4258.5
2063.1497	4326
2059.5308	4257.5
2055.9084	4339.5
2052.2864	4223
2048.6609	4269
2045.0358	4320.5
2041.4072	4431.5
2037.7771	4366.5
2034.1454	4299.5
2030.5122	4312
2026.8756	4376
2023.2393	4327.5
2019.6012	4325
2015.96	4448.5
2012.3171	4388.5
2008.6744	4352
2005.0283	4442.5
2001.3807	4317
1997.7316	4418
1994.0808	4535
1990.4283	4338.5
1986.7727	4453
1983.1172	4567
1979.4584	4471.5
1975.7996	4498
1972.1376	4514
1968.4739	4517.5
1964.8087	4493
1961.1418	4552.5
1957.4734	4514.5
1953.8033	4527
1950.1317	4660.5
1946.4568	4638.5
1942.7819	4606
1939.1038	4504
1935.424	4544.5
1931.7426	4650
1928.0613	4674
1924.3767	4620
1920.6887	4638.5
1917.001	4643
1913.3115	4572.5
1909.6205	4656.5
1905.926	4582
1902.23	4633
1898.5342	4696
1894.8348	4608
1891.134	4702
1887.4315	4723
1883.7274	4580
1880.0216	4720.5
1876.3125	4683
1872.6035	4679
1868.8929	4644
1865.1788	4618
1861.4633	4642
1857.746	4683.5
1854.0288	4643
1850.3083	4615
1846.5862	4643
1842.8606	4736.5
1839.1353	4767.5
1835.4081	4762
1831.6776	4746.5
1827.9473	4722
1824.2136	4698
1820.4781	4688.5
1816.7411	4701.5
1813.0024	4749
1809.2621	4854
1805.5201	4768
1801.7765	4707
1798.0313	4760.5
1794.2826	4743
1790.5339	4698
1786.782	4686.5
1783.0283	4728
1779.2731	4668
1775.5161	4735.5
1771.7574	4778
1767.9972	4760
1764.2352	4699.5
1760.4716	4764.5
1756.7046	4732.5
1752.9376	4724
1749.1672	4783
1745.3951	4729.5
1741.6232	4871
1737.8478	4780
1734.0708	4727.5
1730.292	4688
1726.5099	4854.5
1722.7278	4842.5
1718.944	4839
1715.1567	4822.5
1711.3696	4736
1707.5791	4792
1703.7869	4717
1699.9929	4746
1696.1973	4739
1692.3999	4854
1688.601	4809
1684.8003	4789
1680.9961	4840
1677.192	4828.5
1673.3845	4768.5
1669.577	4836.5
1665.7661	4762.5
1661.9535	4782
1658.1392	4740
1654.3231	4840
1650.5054	4808
1646.6859	4794
1642.8647	4708.5
1639.0402	4815
1635.2156	4888
1631.3876	4972
1627.5579	5108.5
1623.7281	5238
1619.895	5558.5
1616.0601	5685
1612.2235	5852
1608.3834	6058
1604.5433	5900
1600.7017	5651
1596.8563	5191
1593.0111	5223.5
1589.1625	5203.5
1585.312	5030.5
1581.4598	4906
1577.606	4653.5
1573.7504	4722.5
1569.8931	4648.5
1566.0341	4665
1562.1732	4627
1558.3088	4650.5
1554.4447	4652
1550.5769	4713
1546.7091	4616.5
1542.8379	4613.5
1538.9648	4729
1535.0901	4670.5
1531.2136	4622.5
1527.3353	4605
1523.4536	4527.5
1519.5719	4476
1515.6866	4542
1511.8014	4576
1507.9126	4630.5
1504.0239	4609.5
1500.1316	4653.5
1496.2375	4489.5
1492.3418	4454
1488.4442	4517
1484.5431	4498.5
1480.6421	4534.5
1476.7393	4609.5
1472.8329	4540
1468.9265	4636
1465.0166	4721
1461.1049	4633
1457.1914	4800.5
1453.2762	4647
1449.3593	4597
1445.4404	4513
1441.5199	4499
1437.5957	4379
1433.6716	4311.5
1429.744	4368
1425.8163	4299.5
1421.8851	4327.5
1417.952	4268.5
1414.0172	4245.5
1410.0807	4373
1406.1422	4281.5
1402.202	4241.5
1398.2601	4217
1394.3146	4200.5
1390.369	4171.5
1386.4198	4214.5
1382.4707	4294.5
1378.5179	4249.5
1374.5635	4238
1370.6071	4194.5
1366.6489	4233
1362.689	4173
1358.7273	4235.5
1354.7638	4209
1350.7965	4349
1346.8293	4252.5
1342.8586	4246
1338.886	4322.5
1334.9135	4323
1330.9371	4256.5
1326.9591	4147
1322.9792	4170.5
1318.9976	4179
1315.0122	4212
1311.027	4149
1307.0398	4046
1303.049	3979
1299.0582	3947.5
1295.0638	3949
1291.0675	3889
1287.0695	3828.5
1283.0695	3819
1279.0677	3878.5
1275.0641	3762
1271.0587	3746
1267.0515	3769
1263.0405	3795
1259.0295	3803
1255.015	3762
1250.9985	3751.5
1246.9802	3794.5
1242.9619	3821.5
1238.9399	3862.5
1234.9161	3788.5
1230.8885	3877.5
1226.861	3984
1222.8317	4098.5
1218.7986	4244
1214.7655	4462
1210.7286	4589.5
1206.6899	4632
1202.6514	4585
1198.609	4370
1194.5647	4229
1190.5187	4258.5
1186.4707	4060.5
1182.4189	3848
1178.3673	3637.5
1174.3137	3664
1170.2565	3650
1166.1973	3702
1162.1382	3702.5
1158.0752	3651.5
1154.0105	3330.5
1149.9438	3191
1145.8752	3071
1141.8048	3022
1137.7307	3080.5
1133.6565	3009
1129.5804	3069.5
1125.5006	3035
1121.4208	3065
1117.3372	3063
1113.2517	3078
1109.1643	3014.5
1105.0751	3076
1100.9839	3134.5
1096.8907	3079.5
1092.7959	3142
1088.6971	3105
1084.5984	3049.5
1080.4958	3109
1076.3932	3095.5
1072.2869	3077.5
1068.1786	3139.5
1064.0685	3060.5
1059.9564	3067.5
1055.8424	3215.5
1051.7266	3520.5
1047.6088	3843.5
1043.489	4163
1039.3655	4229.5
1035.2419	4016.5
1031.1145	3319
1026.9852	3044.5
1022.856	3458
1018.7228	5237.5
1014.5877	6594
1010.4507	7212.5
1006.3118	7599
1002.1691	5403
998.02631	3413.5
993.88159	2777
989.73303	2574
985.58447	2446.5
981.43201	2397
977.27765	2336.5
973.12134	2301
968.96313	2262
964.80292	2210
960.64081	2243
956.47675	2160
952.31073	2179.5
948.14081	2150
943.97089	2101
939.79706	2071
935.62329	2122
931.44556	2110.5
927.26587	2066.5
923.08429	2110.5
918.9007	2096.5
914.71515	2110.5
910.52765	2122
906.3382	2054
902.14484	2047
897.95142	2120
893.75409	2070
889.55676	2001
885.35553	2044.5
881.15234	2035.5
876.94714	2108
872.73993	2096.5
868.53082	2091
864.3197	2163
860.10657	2173.5
855.89148	2168
851.67249	2074
847.45343	1874.5
843.23041	1923
839.00739	1959.5
834.78046	1975.5
830.55145	1857.5
826.3205	1890
822.08759	1881
817.8526	1948.5
813.61566	2141.5
809.37476	2229.5
805.13385	2337
800.89093	2319
796.64398	2131
792.39508	2012.5
788.14612	1866.5
783.89319	1754
779.63824	1771
775.38129	1868.5
771.12231	1866
766.86133	1798
762.59833	1766
758.33136	1764
754.06433	1640
749.79327	1518
745.52222	1540.5
741.24713	1498
736.97003	1441.5
732.69092	1403.5
728.40973	1451.5
724.12653	1393
719.84131	1325.5
715.55408	1427.5
711.26477	1328.5
706.97144	1283.5
702.6781	1436.5
698.38068	1398.5
694.08325	1344.5
689.78174	1378
685.47821	1324.5
681.17267	1288
676.86499	1251
672.55536	1248
668.24359	1204.5
663.92987	1237
659.61401	1265
655.29413	1297
650.97418	1235.5
646.65015	1235
642.32611	1282.5
637.99799	1389
633.66779	1634.5
629.33551	1700.5
625.00122	1765
620.66479	1503
616.32635	1263.5
611.98578	1176
607.64117	1207
603.29645	1222
598.94769	1198
594.59882	1191.5
590.24591	1127
585.89087	1150.5
581.53375	1170
577.17657	1225.5
572.81531	1138.5
568.44989	1197
564.08441	1232
559.71686	1227.5
555.34723	1162.5
550.97345	1187
546.59961	1135.5
542.22168	1114.5
537.84161	1134.5
533.46143	1170
529.07721	1113
524.6908	1128.5
520.30231	1113
515.91174	1100
511.51697	1133
507.12216	1051.5
502.72522	1049
498.32413	1184.5
493.92297	1230
489.51764	1207.5
485.1102	1170.5
480.70267	1145.5
476.29099	1057
471.87717	1112
467.46121	998.5
463.04312	1010
458.62088	1049.5
454.19855	1022
449.77405	1123
445.3454	1071
440.91666	1082.5
436.4837	1121.5
432.04865	1105.5
427.61142	1125
423.1741	1188
418.73257	1204
414.28891	1185.5
409.84103	1200.5
405.39307	1188
400.94296	1175.5
396.49069	1127.5
392.03421	1122.5
387.57761	1042
383.11679	1103.5
378.65381	973.5
374.18869	936.5
369.72137	958
365.25397	928
360.78027	951.5
356.30646	975.5
351.83047	986
347.35233	991.5
342.8699	1011.5
338.38739	921.5
333.90063	933.5
329.41376	986.5
324.92264	978.5
320.42932	938.5
315.93381	925.5
311.43613	941.5
306.93625	959
302.43417	913
297.9299	848
293.42346	875.5
288.91272	959.5
284.40186	976
279.88672	1035
275.37146	952.5
270.8519	988.5
266.33014	978.5
261.80826	1030
257.2821	1004.5
252.75371	1067
248.22101	1184
243.6882	1422
239.15317	1554.5
234.61592	1647
230.07434	1740
225.53265	1852
220.98663	1818
216.4384	1755
211.89003	1694
207.33734	1670.5
202.78241	1573.5
198.22523	1524.5
193.66585	1531.5
189.1042	1521.5
184.53822	1697
179.97211	1722.5
175.40376	1739
170.83104	1766.5
166.25821	1831.5
161.681	1859.5
157.10155	1888
152.51984	1934.5
147.93588	1873
143.34967	1544.5
138.7612	754.5
134.17047	208
129.57748	45
124.98223	-8.5
