# Supplementary material for: Transition across a sharp interface: Data from Raman and Brillouin imaging spectroscopy
Source: Data Brief. 2020 Oct 2;33:106368. doi: 10.1016/j.dib.2020.106368 (PMC7557971; doi:10.1016/j.dib.2020.106368)
Supplement: Supplementary file 1 [file mmc1.zip › PET_Glycerol20X_step05/Raman/petgly_20X_70PH_2s_05step_17_51_24.txt]

3813.9915	2584.5
3811.1724	2532.5
3808.3525	2478
3805.5327	2503.5
3802.7104	2557.5
3799.8872	2533
3797.063	2522
3794.2363	2559.5
3791.4099	2515.5
3788.5811	2558.5
3785.7524	2593
3782.9214	2532
3780.0894	2614.5
3777.2561	2565.5
3774.4219	2536
3771.5867	2585
3768.7502	2535.5
3765.9116	2528
3763.0715	2485.5
3760.2322	2532.5
3757.3901	2546
3754.5469	2622.5
3751.7029	2622.5
3748.8577	2569.5
3746.0098	2673
3743.1624	2588
3740.3125	2540
3737.4631	2604
3734.6111	2685.5
3731.7578	2604
3728.9038	2601.5
3726.0486	2592.5
3723.1921	2707.5
3720.3333	2574.5
3717.4749	2676
3714.6138	2639.5
3711.7517	2677
3708.8899	2690.5
3706.0256	2747
3703.1589	2753
3700.2927	2685.5
3697.425	2674
3694.5552	2665
3691.6853	2654
3688.8132	2716
3685.9399	2707.5
3683.0657	2684.5
3680.1902	2789.5
3677.3137	2792.5
3674.436	2670
3671.5559	2656.5
3668.676	2705
3665.7937	2694.5
3662.9102	2711
3660.0271	2669.5
3657.1416	2648
3654.2534	2656.5
3651.3655	2716
3648.4766	2674.5
3645.5852	2740.5
3642.6941	2783.5
3639.8005	2729
3636.9058	2792
3634.0098	2778
3631.1128	2781
3628.2148	2736.5
3625.3157	2759
3622.4141	2754.5
3619.5127	2763.5
3616.6086	2781.5
3613.7036	2811
3610.7976	2857.5
3607.8904	2839
3604.9819	2823.5
3602.0725	2841.5
3599.1604	2831.5
3596.2488	2852.5
3593.3345	2845.5
3590.4192	2875.5
3587.5042	2807.5
3584.5867	2899.5
3581.6665	2899
3578.7466	2937.5
3575.8257	2848.5
3572.9021	2871.5
3569.979	2954.5
3567.0532	2967
3564.1265	2977.5
3561.1985	2888
3558.2693	2965.5
3555.3391	2920
3552.4077	3002.5
3549.4753	2961.5
3546.5403	2963
3543.6042	2996.5
3540.6682	2998.5
3537.7297	2941
3534.7903	2978.5
3531.8496	3036
3528.9077	2959
3525.9634	3029
3523.0193	2976
3520.0728	2953
3517.125	2999.5
3514.1775	3029
3511.2273	3034
3508.2761	3047.5
3505.3237	2971
3502.3689	3117.5
3499.4143	3190
3496.457	3096.5
3493.5002	3112.5
3490.5408	3092.5
3487.5801	3216.5
3484.6182	3125
3481.6553	3146
3478.6914	3129
3475.7261	3175
3472.7583	3259
3469.7908	3240
3466.8208	3125.5
3463.8494	3167
3460.877	3202.5
3457.9036	3279
3454.9287	3181
3451.9529	3229.5
3448.9744	3310
3445.9963	3314
3443.0156	3388
3440.0337	3257
3437.052	3270.5
3434.0679	3267.5
3431.0823	3311.5
3428.0945	3310
3425.1067	3298.5
3422.1177	3248
3419.1262	3288.5
3416.1335	3311.5
3413.1414	3338.5
3410.1462	3323
3407.1501	3360
3404.1528	3330
3401.1528	3390.5
3398.1533	3325
3395.1523	3308.5
3392.1489	3295.5
3389.1443	3317
3386.1387	3317
3383.1331	3390
3380.1235	3280
3377.1143	3363.5
3374.1038	3338
3371.092	3433.5
3368.0779	3383.5
3365.0623	3344.5
3362.0471	3417.5
3359.0293	3475
3356.0103	3403.5
3352.9902	3393.5
3349.9688	3387
3346.9448	3394.5
3343.9211	3475.5
3340.8948	3366.5
3337.8687	3452.5
3334.8398	3491.5
3331.8098	3418
3328.7788	3464.5
3325.7466	3395
3322.7129	3459
3319.6768	3509.5
3316.6409	3494.5
3313.6025	3496
3310.5627	3496.5
3307.5232	3439
3304.4812	3500.5
3301.4377	3517
3298.3918	3508.5
3295.3462	3461
3292.2993	3450.5
3289.2498	3454
3286.2004	3567
3283.1484	3503
3280.0952	3512
3277.041	3550
3273.9854	3477.5
3270.9287	3481
3267.8706	3474
3264.8101	3605.5
3261.7495	3598
3258.6865	3482.5
3255.6223	3524
3252.5569	3496
3249.49	3587.5
3246.4221	3560
3243.353	3639
3240.2827	3535.5
3237.2097	3537.5
3234.137	3498.5
3231.0615	3583.5
3227.9849	3644.5
3224.907	3536.5
3221.8279	3545.5
3218.7476	3599
3215.666	3680.5
3212.5833	3593
3209.4978	3670
3206.4111	3743.5
3203.3247	3710
3200.2356	3657
3197.1453	3752
3194.0537	3634
3190.9609	3816.5
3187.8669	3792.5
3184.7703	3721
3181.6738	3736
3178.5745	3685
3175.4741	3678
3172.374	3745
3169.271	3806.5
3166.167	3765.5
3163.0601	3673
3159.9536	3716
3156.8457	3833
3153.7351	3764
3150.6248	3810.5
3147.5117	3785
3144.3975	3773.5
3141.282	3766
3138.1653	3753
3135.0474	3798
3131.9265	3808
3128.8062	3853.5
3125.6829	3657
3122.5598	3798.5
3119.4343	3852.5
3116.3074	3794
3113.1792	3971.5
3110.0496	3946.5
3106.9189	4000
3103.7869	4086
3100.6523	4108.5
3097.5178	4147.5
3094.3806	4229
3091.2422	4341.5
3088.1025	4529.5
3084.9614	4678
3081.8193	5075.5
3078.6758	5337
3075.531	5703.5
3072.3835	6150.5
3069.2363	6597
3066.0862	6818.5
3062.9348	7389
3059.7825	7604.5
3056.6287	7874
3053.4734	7922.5
3050.3171	7829
3047.1594	7650
3043.999	7098
3040.8389	6714
3037.676	6115
3034.5117	5670.5
3031.3464	5538
3028.1797	5332.5
3025.0115	5158
3021.8423	4916
3018.6716	4738
3015.4983	4660
3012.3252	4545
3009.1494	4469.5
3005.9722	4477.5
3002.7937	4483
2999.614	4687
2996.4329	4803
2993.2505	4740.5
2990.0669	4851.5
2986.8806	4856.5
2983.6943	4880.5
2980.5054	4973.5
2977.3152	4955
2974.1235	5079.5
2970.9309	5190
2967.7366	5240
2964.5413	5265.5
2961.3445	5193
2958.145	5300.5
2954.9458	5377.5
2951.7437	5275
2948.5403	5486.5
2945.3354	5539
2942.1294	5544
2938.9221	5705.5
2935.7136	5785.5
2932.5037	5909
2929.291	5924.5
2926.0786	6048.5
2922.8633	6301.5
2919.6465	6346.5
2916.4287	6537.5
2913.2092	6599
2909.9888	6691
2906.7668	6714.5
2903.5437	6748
2900.3179	6526.5
2897.092	6338
2893.8633	6352
2890.6333	6234
2887.4021	5896.5
2884.1697	5991
2880.9358	5663
2877.7004	5496
2874.4639	5394.5
2871.2246	5388
2867.9854	5351
2864.7434	5374.5
2861.5	5352
2858.2571	5328
2855.011	5248
2851.7637	5176.5
2848.5134	5218
2845.2637	5177
2842.0122	5009.5
2838.7581	4768.5
2835.5042	4687
2832.2476	4802
2828.9893	4650.5
2825.7297	4550.5
2822.469	4569
2819.2068	4461.5
2815.9419	4520.5
2812.677	4590
2809.4109	4570
2806.1418	4514.5
2802.8716	4512.5
2799.5999	4452
2796.3269	4490
2793.0525	4534
2789.7766	4563
2786.4998	4568
2783.2212	4613.5
2779.9399	4572.5
2776.6589	4511
2773.3748	4610
2770.0896	4587
2766.8027	4556.5
2763.5146	4609
2760.2253	4540.5
2756.9346	4522
2753.6409	4659.5
2750.3474	4488
2747.051	4510
2743.7549	4622
2740.4558	4604
2737.1555	4641.5
2733.8538	4599
2730.5505	4582.5
2727.2461	4573
2723.9402	4591.5
2720.6313	4568.5
2717.3228	4636
2714.0112	4677
2710.6982	4599.5
2707.384	4686.5
2704.0684	4562
2700.7515	4627.5
2697.4331	4609.5
2694.1133	4559.5
2690.7905	4566
2687.4683	4657.5
2684.1428	4580.5
2680.8176	4655.5
2677.4893	4614.5
2674.1599	4601
2670.8289	4585.5
2667.4966	4595
2664.1614	4554.5
2660.8262	4686
2657.4897	4573.5
2654.1504	4518.5
2650.8096	4575.5
2647.469	4593
2644.1255	4618
2640.7805	4618.5
2637.4341	4639
2634.085	4617.5
2630.7358	4710
2627.3853	4847
2624.0317	4709
2620.677	4626.5
2617.3223	4707.5
2613.9646	4751
2610.6057	4628
2607.2451	4699.5
2603.8833	4630
2600.5186	4717.5
2597.1538	4764
2593.7861	4723.5
2590.4187	4597.5
2587.0483	4591.5
2583.6765	4686.5
2580.3032	4638
2576.9287	4553.5
2573.5527	4581.5
2570.175	4632.5
2566.7964	4567
2563.4146	4631
2560.0327	4571.5
2556.6482	4640.5
2553.262	4565
2549.8745	4666.5
2546.4856	4542.5
2543.0952	4539.5
2539.7034	4493
2536.3103	4507.5
2532.9141	4597
2529.5181	4564
2526.1189	4546.5
2522.7185	4617.5
2519.3184	4558.5
2515.915	4609
2512.5103	4629.5
2509.1025	4515
2505.6948	4589.5
2502.2859	4552
2498.8738	4545
2495.4619	4544.5
2492.0471	4494.5
2488.6306	4556.5
2485.2129	4493
2481.7937	4605.5
2478.373	4587
2474.9509	4508
2471.5273	4561
2468.1008	4556.5
2464.6746	4567.5
2461.2451	4543
2457.8157	4505.5
2454.3833	4544
2450.9497	4599
2447.5144	4443.5
2444.0776	4459.5
2440.6379	4486.5
2437.1985	4498
2433.7573	4485.5
2430.3132	4535.5
2426.8679	4449.5
2423.4224	4413
2419.9741	4475
2416.5242	4436.5
2413.0728	4487.5
2409.6184	4479.5
2406.1641	4551
2402.7083	4444.5
2399.2495	4516
2395.791	4519.5
2392.3291	4470.5
2388.866	4430.5
2385.4014	4517
2381.9353	4433
2378.4675	4481.5
2374.9985	4503
2371.5281	4490
2368.0544	4369.5
2364.5811	4501.5
2361.1045	4553.5
2357.6262	4554
2354.1467	4485
2350.6658	4441.5
2347.1833	4459.5
2343.6995	4346.5
2340.2141	4403
2336.7256	4407.5
2333.2371	4370.5
2329.7456	4419.5
2326.2544	4425
2322.7598	4335.5
2319.2639	4376.5
2315.7664	4333
2312.2676	4268.5
2308.7671	4436.5
2305.2637	4339.5
2301.7603	4321
2298.2554	4333
2294.7473	4310
2291.2378	4415
2287.7268	4321.5
2284.2158	4243.5
2280.7002	4299.5
2277.1848	4378.5
2273.6677	4373
2270.1494	4333.5
2266.6277	4281.5
2263.1062	4322.5
2259.5815	4282
2256.0554	4341
2252.5293	4306.5
2249.0002	4266.5
2245.4695	4380
2241.9358	4358
2238.4021	4323
2234.8667	4280
2231.3284	4219
2227.7903	4289.5
2224.2488	4213.5
2220.7058	4299.5
2217.1631	4242.5
2213.6172	4199
2210.0698	4276.5
2206.519	4226.5
2202.9685	4191.5
2199.4165	4215
2195.8613	4307.5
2192.3062	4263
2188.748	4251
2185.1882	4186.5
2181.627	4277.5
2178.064	4253.5
2174.4995	4298
2170.9336	4274.5
2167.3662	4258
2163.7957	4183.5
2160.2251	4281.5
2156.6514	4289
2153.0779	4274
2149.501	4150.5
2145.9226	4206.5
2142.3428	4331.5
2138.7612	4304
2135.1768	4194.5
2131.5923	4269
2128.0061	4216
2124.417	4266.5
2120.8276	4217.5
2117.2354	4244
2113.6414	4329.5
2110.0459	4373
2106.449	4282
2102.8503	4327.5
2099.2502	4360.5
2095.6487	4278.5
2092.0437	4301
2088.439	4368.5
2084.8308	4353.5
2081.2212	4510
2077.6101	4344
2073.999	4488.5
2070.3831	4459
2066.7671	4340.5
2063.1497	4318.5
2059.5308	4463.5
2055.9084	4504
2052.2864	4478.5
2048.6609	4455
2045.0358	4503
2041.4072	4532.5
2037.7771	4571
2034.1454	4485
2030.5122	4475.5
2026.8756	4559
2023.2393	4524
2019.6012	4582.5
2015.96	4539.5
2012.3171	4620.5
2008.6744	4468
2005.0283	4679
2001.3807	4586
1997.7316	4635.5
1994.0808	4557
1990.4283	4652
1986.7727	4615.5
1983.1172	4617
1979.4584	4502.5
1975.7996	4678.5
1972.1376	4696
1968.4739	4746.5
1964.8087	4572
1961.1418	4709
1957.4734	4695
1953.8033	4801
1950.1317	4711
1946.4568	4729
1942.7819	4728
1939.1038	4715
1935.424	4785.5
1931.7426	4824.5
1928.0613	4744.5
1924.3767	4798.5
1920.6887	4802.5
1917.001	4767.5
1913.3115	4809
1909.6205	4777
1905.926	4887
1902.23	4885
1898.5342	4760.5
1894.8348	4827
1891.134	4790
1887.4315	4839
1883.7274	4844.5
1880.0216	4828
1876.3125	4890.5
1872.6035	4874
1868.8929	4917
1865.1788	4909
1861.4633	4934
1857.746	4743
1854.0288	4836.5
1850.3083	4851.5
1846.5862	4839.5
1842.8606	4887
1839.1353	4879
1835.4081	4963
1831.6776	5028.5
1827.9473	4930.5
1824.2136	4927.5
1820.4781	4863
1816.7411	4980.5
1813.0024	4941
1809.2621	4940
1805.5201	4934.5
1801.7765	4985.5
1798.0313	5023
1794.2826	4916.5
1790.5339	5069.5
1786.782	4944
1783.0283	4941.5
1779.2731	5041
1775.5161	4823
1771.7574	4993.5
1767.9972	4945.5
1764.2352	5011.5
1760.4716	5047.5
1756.7046	4931.5
1752.9376	4912.5
1749.1672	5025.5
1745.3951	5004.5
1741.6232	4998.5
1737.8478	4999.5
1734.0708	4997
1730.292	4896.5
1726.5099	5094
1722.7278	5007
1718.944	4918.5
1715.1567	5014
1711.3696	5018
1707.5791	4952
1703.7869	4904
1699.9929	4979
1696.1973	5130.5
1692.3999	5028
1688.601	4920
1684.8003	4994.5
1680.9961	4940.5
1677.192	4947
1673.3845	5068
1669.577	4999
1665.7661	4951
1661.9535	5008
1658.1392	5025
1654.3231	4915
1650.5054	5054.5
1646.6859	4979
1642.8647	4973.5
1639.0402	5093
1635.2156	5063
1631.3876	5103
1627.5579	5246
1623.7281	5584.5
1619.895	5781
1616.0601	5960
1612.2235	6106.5
1608.3834	6271
1604.5433	6104
1600.7017	5717
1596.8563	5406.5
1593.0111	5332
1589.1625	5398.5
1585.312	5289.5
1581.4598	5095
1577.606	4989
1573.7504	4915
1569.8931	4821
1566.0341	4871.5
1562.1732	4909
1558.3088	4883.5
1554.4447	4900.5
1550.5769	4863
1546.7091	4874.5
1542.8379	4972
1538.9648	4798.5
1535.0901	4791
1531.2136	4809
1527.3353	4756
1523.4536	4745
1519.5719	4753
1515.6866	4780.5
1511.8014	4687.5
1507.9126	4731
1504.0239	4704.5
1500.1316	4698
1496.2375	4720
1492.3418	4823.5
1488.4442	4772.5
1484.5431	4691
1480.6421	4690.5
1476.7393	4647
1472.8329	4781.5
1468.9265	4848
1465.0166	4811
1461.1049	4967
1457.1914	5036.5
1453.2762	4956.5
1449.3593	4811.5
1445.4404	4656
1441.5199	4674.5
1437.5957	4599
1433.6716	4487
1429.744	4462.5
1425.8163	4610.5
1421.8851	4535
1417.952	4479
1414.0172	4392.5
1410.0807	4406
1406.1422	4407
1402.202	4379.5
1398.2601	4336
1394.3146	4317
1390.369	4351.5
1386.4198	4337.5
1382.4707	4473.5
1378.5179	4373
1374.5635	4348.5
1370.6071	4365.5
1366.6489	4370.5
1362.689	4398.5
1358.7273	4331.5
1354.7638	4476
1350.7965	4413.5
1346.8293	4432
1342.8586	4518
1338.886	4440.5
1334.9135	4449
1330.9371	4490.5
1326.9591	4396
1322.9792	4322
1318.9976	4155
1315.0122	4212
1311.027	4169
1307.0398	4147
1303.049	4104
1299.0582	4027.5
1295.0638	3980.5
1291.0675	4050.5
1287.0695	4003
1283.0695	3979
1279.0677	3977.5
1275.0641	4017
1271.0587	3975
1267.0515	3920.5
1263.0405	3899
1259.0295	3833.5
1255.015	3837
1250.9985	3866
1246.9802	3864
1242.9619	3760.5
1238.9399	3956.5
1234.9161	4016
1230.8885	4017.5
1226.861	4113
1222.8317	4282
1218.7986	4405
1214.7655	4593
1210.7286	4678.5
1206.6899	4760.5
1202.6514	4678.5
1198.609	4680.5
1194.5647	4488.5
1190.5187	4304
1186.4707	4089
1182.4189	3837
1178.3673	3842
1174.3137	3739
1170.2565	3725.5
1166.1973	3802.5
1162.1382	3908
1158.0752	3643.5
1154.0105	3486.5
1149.9438	3295.5
1145.8752	3241
1141.8048	3202
1137.7307	3207.5
1133.6565	3165
1129.5804	3180.5
1125.5006	3175
1121.4208	3183.5
1117.3372	3175.5
1113.2517	3173.5
1109.1643	3073
1105.0751	3129
1100.9839	3159.5
1096.8907	3273.5
1092.7959	3162.5
1088.6971	3157
1084.5984	3217
1080.4958	3247.5
1076.3932	3269.5
1072.2869	3160
1068.1786	3230
1064.0685	3107
1059.9564	3181.5
1055.8424	3175.5
1051.7266	3553.5
1047.6088	3988
1043.489	4249
1039.3655	4431.5
1035.2419	4103.5
1031.1145	3438.5
1026.9852	3147
1022.856	3649.5
1018.7228	5305.5
1014.5877	6739.5
1010.4507	7526
1006.3118	7809.5
1002.1691	5518.5
998.02631	3495.5
993.88159	2837.5
989.73303	2740
985.58447	2541.5
981.43201	2410
977.27765	2383.5
973.12134	2379.5
968.96313	2312.5
964.80292	2283.5
960.64081	2215.5
956.47675	2149.5
952.31073	2242.5
948.14081	2252
943.97089	2249.5
939.79706	2233.5
935.62329	2232.5
931.44556	2142
927.26587	2183
923.08429	2230.5
918.9007	2273.5
914.71515	2268
910.52765	2261
906.3382	2181.5
902.14484	2143
897.95142	2035.5
893.75409	2006
889.55676	2084.5
885.35553	2150.5
881.15234	2085
876.94714	2165.5
872.73993	2198
868.53082	2179
864.3197	2243
860.10657	2158
855.89148	2139.5
851.67249	2219
847.45343	2110
843.23041	2058.5
839.00739	2117.5
834.78046	2044.5
830.55145	1950
826.3205	2017.5
822.08759	1938
817.8526	2041.5
813.61566	2108
809.37476	2288
805.13385	2304.5
800.89093	2335.5
796.64398	2162.5
792.39508	2077
788.14612	1974
783.89319	1905
779.63824	1850.5
775.38129	1923
771.12231	1906.5
766.86133	1825
762.59833	1817.5
758.33136	1789
754.06433	1739
749.79327	1734
745.52222	1635.5
741.24713	1565.5
736.97003	1498.5
732.69092	1430
728.40973	1435.5
724.12653	1393.5
719.84131	1375.5
715.55408	1387
711.26477	1424
706.97144	1465.5
702.6781	1400.5
698.38068	1345.5
694.08325	1345.5
689.78174	1415.5
685.47821	1441.5
681.17267	1452
676.86499	1325.5
672.55536	1405.5
668.24359	1365.5
663.92987	1341.5
659.61401	1277
655.29413	1238.5
650.97418	1306.5
646.65015	1349.5
642.32611	1335.5
637.99799	1439.5
633.66779	1603
629.33551	1737
625.00122	1789.5
620.66479	1576.5
616.32635	1280.5
611.98578	1274
607.64117	1299.5
603.29645	1274.5
598.94769	1203
594.59882	1138
590.24591	1228
585.89087	1255.5
581.53375	1195
577.17657	1217
572.81531	1247.5
568.44989	1301
564.08441	1276.5
559.71686	1232
555.34723	1203
550.97345	1208.5
546.59961	1213
542.22168	1228
537.84161	1191.5
533.46143	1156.5
529.07721	1129
524.6908	1160.5
520.30231	1115.5
515.91174	1155.5
511.51697	1113
507.12216	1213
502.72522	1276
498.32413	1258.5
493.92297	1246.5
489.51764	1183.5
485.1102	1214
480.70267	1164
476.29099	1134
471.87717	1101
467.46121	1154.5
463.04312	1104.5
458.62088	1101
454.19855	1059
449.77405	1120
445.3454	1106
440.91666	1093
436.4837	1141.5
432.04865	1160
427.61142	1257
423.1741	1265
418.73257	1241.5
414.28891	1223.5
409.84103	1297.5
405.39307	1221.5
400.94296	1233.5
396.49069	1160.5
392.03421	1073.5
387.57761	1097.5
383.11679	1056.5
378.65381	1035.5
374.18869	1010
369.72137	1046.5
365.25397	1004.5
360.78027	1099
356.30646	974.5
351.83047	962.5
347.35233	1012
342.8699	1033
338.38739	951.5
333.90063	1011
329.41376	989
324.92264	978.5
320.42932	996.5
315.93381	958.5
311.43613	926.5
306.93625	954
302.43417	914
297.9299	956
293.42346	993
288.91272	944
284.40186	996
279.88672	1029
275.37146	1032.5
270.8519	1084
266.33014	1047
261.80826	962
257.2821	1110
252.75371	1215
248.22101	1236
243.6882	1333.5
239.15317	1486
234.61592	1664
230.07434	1785
225.53265	1872
220.98663	1737.5
216.4384	1764.5
211.89003	1733
207.33734	1686.5
202.78241	1618.5
198.22523	1475.5
193.66585	1600
189.1042	1595
184.53822	1603
179.97211	1717
175.40376	1724.5
170.83104	1753
166.25821	1805
161.681	1870.5
157.10155	1873
152.51984	1939
147.93588	1921
143.34967	1565.5
138.7612	744
134.17047	135
129.57748	26.5
124.98223	27
