# Supplementary material for: Transition across a sharp interface: Data from Raman and Brillouin imaging spectroscopy
Source: Data Brief. 2020 Oct 2;33:106368. doi: 10.1016/j.dib.2020.106368 (PMC7557971; doi:10.1016/j.dib.2020.106368)
Supplement: Supplementary file 1 [file mmc1.zip › PET_Glycerol20X_step05/Raman/petgly_20X_70PH_2s_05step_17_51_25.txt]

3813.9915	2505
3811.1724	2356
3808.3525	2464
3805.5327	2517.5
3802.7104	2498.5
3799.8872	2388.5
3797.063	2488.5
3794.2363	2451.5
3791.4099	2456.5
3788.5811	2475
3785.7524	2415
3782.9214	2538
3780.0894	2482.5
3777.2561	2484
3774.4219	2482
3771.5867	2537.5
3768.7502	2465
3765.9116	2415
3763.0715	2481
3760.2322	2476.5
3757.3901	2535.5
3754.5469	2458
3751.7029	2491.5
3748.8577	2537
3746.0098	2526
3743.1624	2516.5
3740.3125	2607.5
3737.4631	2633.5
3734.6111	2582
3731.7578	2529
3728.9038	2565
3726.0486	2558.5
3723.1921	2652.5
3720.3333	2616.5
3717.4749	2626.5
3714.6138	2598
3711.7517	2597
3708.8899	2625
3706.0256	2608
3703.1589	2564
3700.2927	2545.5
3697.425	2640.5
3694.5552	2658.5
3691.6853	2682
3688.8132	2727
3685.9399	2567.5
3683.0657	2719
3680.1902	2673
3677.3137	2589.5
3674.436	2595.5
3671.5559	2753.5
3668.676	2634.5
3665.7937	2651.5
3662.9102	2695.5
3660.0271	2625.5
3657.1416	2670.5
3654.2534	2650
3651.3655	2747.5
3648.4766	2701.5
3645.5852	2675.5
3642.6941	2733
3639.8005	2692
3636.9058	2716.5
3634.0098	2774.5
3631.1128	2652.5
3628.2148	2778.5
3625.3157	2747.5
3622.4141	2757
3619.5127	2704
3616.6086	2783
3613.7036	2792
3610.7976	2752.5
3607.8904	2766.5
3604.9819	2801
3602.0725	2808
3599.1604	2800
3596.2488	2876
3593.3345	2863
3590.4192	2825.5
3587.5042	2840
3584.5867	2847
3581.6665	2891.5
3578.7466	2872.5
3575.8257	2896.5
3572.9021	2869
3569.979	2915.5
3567.0532	2877.5
3564.1265	2944
3561.1985	2954
3558.2693	2907.5
3555.3391	2936.5
3552.4077	2975.5
3549.4753	2982
3546.5403	3024.5
3543.6042	2914.5
3540.6682	2958
3537.7297	2946.5
3534.7903	2922.5
3531.8496	2978
3528.9077	3054
3525.9634	2977.5
3523.0193	2965
3520.0728	3059
3517.125	3089
3514.1775	3056.5
3511.2273	2997.5
3508.2761	3068.5
3505.3237	3135
3502.3689	3156
3499.4143	3048
3496.457	2954.5
3493.5002	3054
3490.5408	3178.5
3487.5801	3158.5
3484.6182	3144.5
3481.6553	3209
3478.6914	3282
3475.7261	3127
3472.7583	3217
3469.7908	3202
3466.8208	3233
3463.8494	3269.5
3460.877	3195
3457.9036	3272
3454.9287	3240
3451.9529	3227.5
3448.9744	3259.5
3445.9963	3279.5
3443.0156	3270.5
3440.0337	3363.5
3437.052	3332.5
3434.0679	3275.5
3431.0823	3285.5
3428.0945	3361
3425.1067	3321.5
3422.1177	3362
3419.1262	3286.5
3416.1335	3310.5
3413.1414	3403.5
3410.1462	3376.5
3407.1501	3371
3404.1528	3305
3401.1528	3401
3398.1533	3333.5
3395.1523	3324
3392.1489	3388
3389.1443	3400.5
3386.1387	3370.5
3383.1331	3350.5
3380.1235	3406.5
3377.1143	3382
3374.1038	3415
3371.092	3448
3368.0779	3386
3365.0623	3431
3362.0471	3531.5
3359.0293	3509
3356.0103	3457.5
3352.9902	3445.5
3349.9688	3406
3346.9448	3375.5
3343.9211	3514
3340.8948	3452.5
3337.8687	3570.5
3334.8398	3545.5
3331.8098	3473.5
3328.7788	3494
3325.7466	3528
3322.7129	3494
3319.6768	3545.5
3316.6409	3498.5
3313.6025	3469
3310.5627	3559.5
3307.5232	3552.5
3304.4812	3487.5
3301.4377	3655
3298.3918	3535
3295.3462	3552.5
3292.2993	3602
3289.2498	3491.5
3286.2004	3568
3283.1484	3524
3280.0952	3511
3277.041	3535.5
3273.9854	3573.5
3270.9287	3610
3267.8706	3691.5
3264.8101	3573
3261.7495	3526.5
3258.6865	3562.5
3255.6223	3588.5
3252.5569	3553.5
3249.49	3519.5
3246.4221	3622
3243.353	3585
3240.2827	3580
3237.2097	3699.5
3234.137	3575.5
3231.0615	3610.5
3227.9849	3651
3224.907	3578
3221.8279	3651.5
3218.7476	3726.5
3215.666	3655
3212.5833	3691.5
3209.4978	3625.5
3206.4111	3704.5
3203.3247	3706
3200.2356	3742
3197.1453	3730.5
3194.0537	3805.5
3190.9609	3823
3187.8669	3755.5
3184.7703	3736
3181.6738	3711
3178.5745	3779.5
3175.4741	3775.5
3172.374	3751.5
3169.271	3804.5
3166.167	3745.5
3163.0601	3762.5
3159.9536	3814.5
3156.8457	3848.5
3153.7351	3817
3150.6248	3913.5
3147.5117	3806
3144.3975	3825
3141.282	3818
3138.1653	3796.5
3135.0474	3738.5
3131.9265	3821.5
3128.8062	3840
3125.6829	3814.5
3122.5598	3872
3119.4343	3939
3116.3074	3966.5
3113.1792	3963
3110.0496	4036
3106.9189	3912.5
3103.7869	4056.5
3100.6523	4104
3097.5178	4230
3094.3806	4265
3091.2422	4432
3088.1025	4520
3084.9614	4779.5
3081.8193	4922
3078.6758	5167.5
3075.531	5717
3072.3835	6068.5
3069.2363	6449.5
3066.0862	6924.5
3062.9348	7192.5
3059.7825	7530.5
3056.6287	7844
3053.4734	7802.5
3050.3171	7800
3047.1594	7533
3043.999	7092
3040.8389	6512
3037.676	6215
3034.5117	5688.5
3031.3464	5491
3028.1797	5318.5
3025.0115	5079.5
3021.8423	4995
3018.6716	4781
3015.4983	4616.5
3012.3252	4471
3009.1494	4510.5
3005.9722	4618.5
3002.7937	4709.5
2999.614	4720
2996.4329	4847.5
2993.2505	4903
2990.0669	4965
2986.8806	4924.5
2983.6943	4985
2980.5054	5089.5
2977.3152	5214
2974.1235	5349.5
2970.9309	5445
2967.7366	5483
2964.5413	5415.5
2961.3445	5446
2958.145	5552.5
2954.9458	5633
2951.7437	5677
2948.5403	5603.5
2945.3354	5791
2942.1294	5989
2938.9221	5967.5
2935.7136	6021
2932.5037	6124.5
2929.291	6262.5
2926.0786	6233
2922.8633	6499.5
2919.6465	6538
2916.4287	6680
2913.2092	6831
2909.9888	6790.5
2906.7668	7020.5
2903.5437	6829.5
2900.3179	6943.5
2897.092	6768
2893.8633	6772
2890.6333	6398
2887.4021	6440.5
2884.1697	6132.5
2880.9358	5836
2877.7004	5779
2874.4639	5759
2871.2246	5659
2867.9854	5489
2864.7434	5513
2861.5	5460.5
2858.2571	5468
2855.011	5311
2851.7637	5431
2848.5134	5349.5
2845.2637	5234
2842.0122	5201.5
2838.7581	4921.5
2835.5042	4897.5
2832.2476	4787.5
2828.9893	4819
2825.7297	4746.5
2822.469	4671.5
2819.2068	4609.5
2815.9419	4606.5
2812.677	4700.5
2809.4109	4697
2806.1418	4647.5
2802.8716	4532.5
2799.5999	4738
2796.3269	4621
2793.0525	4749
2789.7766	4588.5
2786.4998	4718
2783.2212	4627
2779.9399	4745.5
2776.6589	4596.5
2773.3748	4644
2770.0896	4632.5
2766.8027	4689
2763.5146	4655.5
2760.2253	4593
2756.9346	4684.5
2753.6409	4759
2750.3474	4630
2747.051	4734.5
2743.7549	4671
2740.4558	4750
2737.1555	4715.5
2733.8538	4668
2730.5505	4710
2727.2461	4756
2723.9402	4662.5
2720.6313	4713.5
2717.3228	4804.5
2714.0112	4786
2710.6982	4741
2707.384	4653
2704.0684	4657.5
2700.7515	4718
2697.4331	4765
2694.1133	4724.5
2690.7905	4772.5
2687.4683	4768.5
2684.1428	4690.5
2680.8176	4716.5
2677.4893	4690
2674.1599	4693
2670.8289	4645
2667.4966	4721
2664.1614	4807
2660.8262	4658
2657.4897	4663
2654.1504	4733.5
2650.8096	4711.5
2647.469	4641.5
2644.1255	4794.5
2640.7805	4774.5
2637.4341	4820.5
2634.085	4767.5
2630.7358	4797.5
2627.3853	4806
2624.0317	4701
2620.677	4778
2617.3223	4727.5
2613.9646	4863.5
2610.6057	4834
2607.2451	4778
2603.8833	4736.5
2600.5186	4884.5
2597.1538	4725.5
2593.7861	4740
2590.4187	4663
2587.0483	4730
2583.6765	4761
2580.3032	4850.5
2576.9287	4828.5
2573.5527	4730.5
2570.175	4756
2566.7964	4689
2563.4146	4732
2560.0327	4734
2556.6482	4743
2553.262	4746.5
2549.8745	4759.5
2546.4856	4694.5
2543.0952	4747.5
2539.7034	4597.5
2536.3103	4745
2532.9141	4765.5
2529.5181	4642
2526.1189	4802.5
2522.7185	4779.5
2519.3184	4723.5
2515.915	4683.5
2512.5103	4723.5
2509.1025	4810
2505.6948	4705.5
2502.2859	4780.5
2498.8738	4782.5
2495.4619	4691.5
2492.0471	4729.5
2488.6306	4709.5
2485.2129	4663
2481.7937	4675
2478.373	4763.5
2474.9509	4704.5
2471.5273	4691.5
2468.1008	4700
2464.6746	4726
2461.2451	4675.5
2457.8157	4591
2454.3833	4716.5
2450.9497	4617.5
2447.5144	4727
2444.0776	4778.5
2440.6379	4664
2437.1985	4743
2433.7573	4682.5
2430.3132	4626
2426.8679	4745
2423.4224	4709.5
2419.9741	4730
2416.5242	4652
2413.0728	4604
2409.6184	4623.5
2406.1641	4541.5
2402.7083	4715
2399.2495	4644.5
2395.791	4733.5
2392.3291	4670.5
2388.866	4634.5
2385.4014	4631
2381.9353	4584
2378.4675	4608.5
2374.9985	4708
2371.5281	4687
2368.0544	4661
2364.5811	4584.5
2361.1045	4737
2357.6262	4673
2354.1467	4663
2350.6658	4551
2347.1833	4535
2343.6995	4603
2340.2141	4542
2336.7256	4544.5
2333.2371	4633.5
2329.7456	4538.5
2326.2544	4464
2322.7598	4641
2319.2639	4493
2315.7664	4600.5
2312.2676	4594
2308.7671	4581.5
2305.2637	4675.5
2301.7603	4460
2298.2554	4500
2294.7473	4584
2291.2378	4610.5
2287.7268	4556.5
2284.2158	4533
2280.7002	4557
2277.1848	4501.5
2273.6677	4605
2270.1494	4477
2266.6277	4595
2263.1062	4578
2259.5815	4431.5
2256.0554	4463.5
2252.5293	4522.5
2249.0002	4553.5
2245.4695	4520.5
2241.9358	4510.5
2238.4021	4479.5
2234.8667	4490
2231.3284	4505.5
2227.7903	4476
2224.2488	4497
2220.7058	4467.5
2217.1631	4428.5
2213.6172	4374.5
2210.0698	4422.5
2206.519	4442
2202.9685	4454.5
2199.4165	4536
2195.8613	4451
2192.3062	4385
2188.748	4502.5
2185.1882	4472
2181.627	4418.5
2178.064	4480.5
2174.4995	4451.5
2170.9336	4386
2167.3662	4435
2163.7957	4478
2160.2251	4435
2156.6514	4491.5
2153.0779	4434
2149.501	4472.5
2145.9226	4482
2142.3428	4478
2138.7612	4461.5
2135.1768	4518.5
2131.5923	4498
2128.0061	4549.5
2124.417	4528
2120.8276	4451.5
2117.2354	4536
2113.6414	4583.5
2110.0459	4517.5
2106.449	4582
2102.8503	4575.5
2099.2502	4632
2095.6487	4555.5
2092.0437	4588.5
2088.439	4693.5
2084.8308	4497.5
2081.2212	4594
2077.6101	4586.5
2073.999	4671
2070.3831	4520.5
2066.7671	4696.5
2063.1497	4727
2059.5308	4644
2055.9084	4711.5
2052.2864	4781
2048.6609	4755
2045.0358	4678.5
2041.4072	4674.5
2037.7771	4627.5
2034.1454	4797.5
2030.5122	4747
2026.8756	4829
2023.2393	4787
2019.6012	4773.5
2015.96	4760.5
2012.3171	4748
2008.6744	4785.5
2005.0283	4861
2001.3807	4864.5
1997.7316	4946
1994.0808	4796.5
1990.4283	4884.5
1986.7727	4854
1983.1172	4783
1979.4584	4839.5
1975.7996	4924
1972.1376	4943
1968.4739	4992
1964.8087	5039
1961.1418	4911.5
1957.4734	5035.5
1953.8033	4984
1950.1317	4950.5
1946.4568	5016.5
1942.7819	5061.5
1939.1038	5043.5
1935.424	5089.5
1931.7426	5024
1928.0613	5119
1924.3767	5088.5
1920.6887	5023.5
1917.001	5014.5
1913.3115	5030.5
1909.6205	5124
1905.926	5067
1902.23	5090.5
1898.5342	4983
1894.8348	5013
1891.134	5125
1887.4315	5036.5
1883.7274	5214
1880.0216	5153.5
1876.3125	5070.5
1872.6035	5148
1868.8929	5097
1865.1788	5205
1861.4633	5194.5
1857.746	5183
1854.0288	5126
1850.3083	5236.5
1846.5862	5123.5
1842.8606	5247
1839.1353	5270.5
1835.4081	5188.5
1831.6776	5154
1827.9473	5199.5
1824.2136	5291.5
1820.4781	5181
1816.7411	5278
1813.0024	5243
1809.2621	5242.5
1805.5201	5261.5
1801.7765	5142
1798.0313	5213.5
1794.2826	5274
1790.5339	5195
1786.782	5312.5
1783.0283	5199.5
1779.2731	5216.5
1775.5161	5215
1771.7574	5240
1767.9972	5181
1764.2352	5228.5
1760.4716	5302
1756.7046	5239
1752.9376	5234
1749.1672	5290
1745.3951	5311
1741.6232	5297
1737.8478	5218
1734.0708	5268.5
1730.292	5303.5
1726.5099	5306.5
1722.7278	5258.5
1718.944	5292
1715.1567	5229
1711.3696	5297.5
1707.5791	5284
1703.7869	5297
1699.9929	5223.5
1696.1973	5242.5
1692.3999	5276.5
1688.601	5403.5
1684.8003	5302.5
1680.9961	5366.5
1677.192	5239
1673.3845	5247
1669.577	5337.5
1665.7661	5343
1661.9535	5391
1658.1392	5352
1654.3231	5349
1650.5054	5359.5
1646.6859	5500.5
1642.8647	5408.5
1639.0402	5477
1635.2156	5376.5
1631.3876	5487.5
1627.5579	5597
1623.7281	5887
1619.895	6127
1616.0601	6264
1612.2235	6383.5
1608.3834	6617.5
1604.5433	6405
1600.7017	6139
1596.8563	5769
1593.0111	5711.5
1589.1625	5824.5
1585.312	5694
1581.4598	5435
1577.606	5313
1573.7504	5249.5
1569.8931	5199
1566.0341	5250.5
1562.1732	5248.5
1558.3088	5159.5
1554.4447	5247.5
1550.5769	5216
1546.7091	5148
1542.8379	5179
1538.9648	5194.5
1535.0901	5095.5
1531.2136	5146
1527.3353	5195.5
1523.4536	5169.5
1519.5719	5116
1515.6866	5087.5
1511.8014	5099.5
1507.9126	5011.5
1504.0239	5094.5
1500.1316	5076
1496.2375	5070.5
1492.3418	5035.5
1488.4442	5028.5
1484.5431	5043
1480.6421	5075.5
1476.7393	5167
1472.8329	5133.5
1468.9265	5255
1465.0166	5162.5
1461.1049	5288.5
1457.1914	5284.5
1453.2762	5134.5
1449.3593	5124.5
1445.4404	5072
1441.5199	4905
1437.5957	4951
1433.6716	4843
1429.744	4861
1425.8163	4861
1421.8851	4847.5
1417.952	4796
1414.0172	4748.5
1410.0807	4739
1406.1422	4725
1402.202	4769.5
1398.2601	4763.5
1394.3146	4721
1390.369	4693.5
1386.4198	4690.5
1382.4707	4676.5
1378.5179	4795.5
1374.5635	4844
1370.6071	4777.5
1366.6489	4667
1362.689	4690
1358.7273	4712.5
1354.7638	4659.5
1350.7965	4642.5
1346.8293	4912
1342.8586	4863
1338.886	4761
1334.9135	4844.5
1330.9371	4770
1326.9591	4626.5
1322.9792	4616.5
1318.9976	4580
1315.0122	4570
1311.027	4474.5
1307.0398	4441
1303.049	4412
1299.0582	4330
1295.0638	4286.5
1291.0675	4319
1287.0695	4297.5
1283.0695	4273
1279.0677	4255.5
1275.0641	4309
1271.0587	4152
1267.0515	4237.5
1263.0405	4212.5
1259.0295	4097.5
1255.015	4210.5
1250.9985	4158.5
1246.9802	4201.5
1242.9619	4294
1238.9399	4176.5
1234.9161	4199
1230.8885	4265
1226.861	4323.5
1222.8317	4568
1218.7986	4630
1214.7655	4749
1210.7286	4939.5
1206.6899	4977.5
1202.6514	4994
1198.609	4772.5
1194.5647	4675.5
1190.5187	4457.5
1186.4707	4408.5
1182.4189	4246
1178.3673	3987
1174.3137	3975.5
1170.2565	3950.5
1166.1973	4045
1162.1382	4028
1158.0752	3924
1154.0105	3664.5
1149.9438	3573
1145.8752	3557.5
1141.8048	3400
1137.7307	3460
1133.6565	3384
1129.5804	3374
1125.5006	3410.5
1121.4208	3391.5
1117.3372	3368.5
1113.2517	3320
1109.1643	3431
1105.0751	3401
1100.9839	3401.5
1096.8907	3446
1092.7959	3455.5
1088.6971	3407.5
1084.5984	3519
1080.4958	3494.5
1076.3932	3495
1072.2869	3425.5
1068.1786	3384.5
1064.0685	3371.5
1059.9564	3290
1055.8424	3465.5
1051.7266	3711.5
1047.6088	4116
1043.489	4417.5
1039.3655	4487
1035.2419	4219.5
1031.1145	3685.5
1026.9852	3310.5
1022.856	3645.5
1018.7228	5284.5
1014.5877	6846.5
1010.4507	7728.5
1006.3118	8036
1002.1691	5681.5
998.02631	3614
993.88159	3254
989.73303	2916
985.58447	2730.5
981.43201	2614.5
977.27765	2549
973.12134	2458.5
968.96313	2419.5
964.80292	2393
960.64081	2358
956.47675	2449
952.31073	2477
948.14081	2402.5
943.97089	2396.5
939.79706	2343
935.62329	2357.5
931.44556	2293
927.26587	2368
923.08429	2286
918.9007	2349
914.71515	2259.5
910.52765	2343
906.3382	2284.5
902.14484	2161
897.95142	2158.5
893.75409	2222.5
889.55676	2281.5
885.35553	2322
881.15234	2360
876.94714	2352
872.73993	2273
868.53082	2418.5
864.3197	2368.5
860.10657	2401
855.89148	2408.5
851.67249	2415.5
847.45343	2225
843.23041	2129
839.00739	2152.5
834.78046	2116
830.55145	2097.5
826.3205	2107
822.08759	2018.5
817.8526	2168
813.61566	2225.5
809.37476	2335.5
805.13385	2397.5
800.89093	2419
796.64398	2345.5
792.39508	2193.5
788.14612	2018.5
783.89319	1970.5
779.63824	2004
775.38129	1924.5
771.12231	1951.5
766.86133	1937
762.59833	1896
758.33136	1915
754.06433	1785
749.79327	1779.5
745.52222	1737
741.24713	1664
736.97003	1612.5
732.69092	1525.5
728.40973	1515.5
724.12653	1508.5
719.84131	1556.5
715.55408	1470
711.26477	1508.5
706.97144	1465.5
702.6781	1394
698.38068	1442
694.08325	1412.5
689.78174	1500
685.47821	1493.5
681.17267	1454
676.86499	1379
672.55536	1392
668.24359	1344.5
663.92987	1304.5
659.61401	1323
655.29413	1385.5
650.97418	1387
646.65015	1338
642.32611	1391
637.99799	1464.5
633.66779	1646.5
629.33551	1802
625.00122	1867
620.66479	1628.5
616.32635	1360
611.98578	1319
607.64117	1259
603.29645	1258.5
598.94769	1262
594.59882	1241
590.24591	1281.5
585.89087	1350.5
581.53375	1352
577.17657	1291.5
572.81531	1234.5
568.44989	1233.5
564.08441	1206
559.71686	1295
555.34723	1280.5
550.97345	1278
546.59961	1260.5
542.22168	1238.5
537.84161	1254.5
533.46143	1168
529.07721	1185.5
524.6908	1207
520.30231	1243
515.91174	1247
511.51697	1215.5
507.12216	1318.5
502.72522	1346
498.32413	1299
493.92297	1322
489.51764	1273.5
485.1102	1228
480.70267	1241
476.29099	1181
471.87717	1101.5
467.46121	1146.5
463.04312	1091.5
458.62088	1059
454.19855	1107
449.77405	1153.5
445.3454	1148
440.91666	1173.5
436.4837	1221.5
432.04865	1247
427.61142	1236.5
423.1741	1244
418.73257	1277.5
414.28891	1337.5
409.84103	1272.5
405.39307	1288
400.94296	1193.5
396.49069	1119.5
392.03421	1151.5
387.57761	1148
383.11679	1122
378.65381	1069.5
374.18869	1100.5
369.72137	1040.5
365.25397	1091.5
360.78027	1050.5
356.30646	1016.5
351.83047	966
347.35233	1056
342.8699	1059.5
338.38739	1020
333.90063	1022
329.41376	1060
324.92264	1020.5
320.42932	1040.5
315.93381	986
311.43613	1009.5
306.93625	971.5
302.43417	977
297.9299	1066
293.42346	995.5
288.91272	1010.5
284.40186	960.5
279.88672	1024
275.37146	1061.5
270.8519	1067.5
266.33014	1052
261.80826	1120
257.2821	1119
252.75371	1143.5
248.22101	1187.5
243.6882	1310
239.15317	1483
234.61592	1687
230.07434	1780.5
225.53265	1828.5
220.98663	1775.5
216.4384	1735
211.89003	1703
207.33734	1606
202.78241	1586
198.22523	1576.5
193.66585	1595
189.1042	1558.5
184.53822	1617.5
179.97211	1675.5
175.40376	1712
170.83104	1729
166.25821	1791
161.681	1779.5
157.10155	1863.5
152.51984	1847.5
147.93588	1807.5
143.34967	1488
138.7612	735.5
134.17047	163.5
129.57748	21.5
124.98223	36.5
