# Supplementary material for: Transition across a sharp interface: Data from Raman and Brillouin imaging spectroscopy
Source: Data Brief. 2020 Oct 2;33:106368. doi: 10.1016/j.dib.2020.106368 (PMC7557971; doi:10.1016/j.dib.2020.106368)
Supplement: Supplementary file 1 [file mmc1.zip › PET_Glycerol20X_step05/Raman/petgly_20X_70PH_2s_05step_17_51_26.txt]

3813.9915	2537
3811.1724	2457.5
3808.3525	2472.5
3805.5327	2502.5
3802.7104	2470.5
3799.8872	2430
3797.063	2440.5
3794.2363	2408
3791.4099	2427
3788.5811	2550
3785.7524	2486.5
3782.9214	2433
3780.0894	2441
3777.2561	2424.5
3774.4219	2483
3771.5867	2460
3768.7502	2447
3765.9116	2496
3763.0715	2545
3760.2322	2442.5
3757.3901	2487.5
3754.5469	2486.5
3751.7029	2426
3748.8577	2507
3746.0098	2507
3743.1624	2510.5
3740.3125	2570
3737.4631	2583.5
3734.6111	2536
3731.7578	2512.5
3728.9038	2528
3726.0486	2500.5
3723.1921	2630.5
3720.3333	2577
3717.4749	2634
3714.6138	2558
3711.7517	2639
3708.8899	2594
3706.0256	2585.5
3703.1589	2568
3700.2927	2556
3697.425	2653.5
3694.5552	2639.5
3691.6853	2570.5
3688.8132	2601.5
3685.9399	2661.5
3683.0657	2631.5
3680.1902	2607.5
3677.3137	2546
3674.436	2706.5
3671.5559	2664.5
3668.676	2597.5
3665.7937	2563.5
3662.9102	2634.5
3660.0271	2645
3657.1416	2712
3654.2534	2706.5
3651.3655	2610.5
3648.4766	2647
3645.5852	2605
3642.6941	2705.5
3639.8005	2674
3636.9058	2633
3634.0098	2653
3631.1128	2776.5
3628.2148	2839.5
3625.3157	2762
3622.4141	2674
3619.5127	2663
3616.6086	2723
3613.7036	2672.5
3610.7976	2724
3607.8904	2639
3604.9819	2790.5
3602.0725	2788
3599.1604	2707
3596.2488	2685.5
3593.3345	2826.5
3590.4192	2761
3587.5042	2910.5
3584.5867	2916
3581.6665	2853.5
3578.7466	2837
3575.8257	2896
3572.9021	2861
3569.979	2857.5
3567.0532	2820.5
3564.1265	2879.5
3561.1985	2872
3558.2693	2940.5
3555.3391	2928.5
3552.4077	2964
3549.4753	2884.5
3546.5403	2914
3543.6042	2887
3540.6682	2931
3537.7297	2931
3534.7903	2933
3531.8496	2884
3528.9077	2905.5
3525.9634	2869
3523.0193	2949
3520.0728	3001.5
3517.125	2979.5
3514.1775	3049.5
3511.2273	3033
3508.2761	3002.5
3505.3237	2962.5
3502.3689	3014.5
3499.4143	2968.5
3496.457	3049.5
3493.5002	3085
3490.5408	3139
3487.5801	3123
3484.6182	3110
3481.6553	3108.5
3478.6914	3100
3475.7261	3138.5
3472.7583	3126
3469.7908	3183
3466.8208	3204
3463.8494	3251.5
3460.877	3159
3457.9036	3188
3454.9287	3175
3451.9529	3299.5
3448.9744	3298.5
3445.9963	3294.5
3443.0156	3313
3440.0337	3247
3437.052	3213.5
3434.0679	3249
3431.0823	3248
3428.0945	3238.5
3425.1067	3247.5
3422.1177	3305.5
3419.1262	3354
3416.1335	3249.5
3413.1414	3294
3410.1462	3320.5
3407.1501	3290.5
3404.1528	3214
3401.1528	3321.5
3398.1533	3287.5
3395.1523	3383
3392.1489	3227
3389.1443	3325.5
3386.1387	3296.5
3383.1331	3322.5
3380.1235	3342.5
3377.1143	3332.5
3374.1038	3339.5
3371.092	3370
3368.0779	3337
3365.0623	3518
3362.0471	3355
3359.0293	3293.5
3356.0103	3338.5
3352.9902	3438.5
3349.9688	3520
3346.9448	3532.5
3343.9211	3398.5
3340.8948	3404
3337.8687	3487
3334.8398	3423
3331.8098	3417
3328.7788	3414
3325.7466	3488.5
3322.7129	3574
3319.6768	3505.5
3316.6409	3419.5
3313.6025	3393
3310.5627	3447
3307.5232	3522
3304.4812	3429.5
3301.4377	3475.5
3298.3918	3517.5
3295.3462	3532
3292.2993	3424.5
3289.2498	3444.5
3286.2004	3423.5
3283.1484	3433.5
3280.0952	3451
3277.041	3518
3273.9854	3451
3270.9287	3508.5
3267.8706	3503.5
3264.8101	3564
3261.7495	3494
3258.6865	3545.5
3255.6223	3498
3252.5569	3513.5
3249.49	3545
3246.4221	3506
3243.353	3493.5
3240.2827	3540.5
3237.2097	3644.5
3234.137	3595.5
3231.0615	3644.5
3227.9849	3637.5
3224.907	3571
3221.8279	3605
3218.7476	3603.5
3215.666	3580
3212.5833	3582.5
3209.4978	3589.5
3206.4111	3644.5
3203.3247	3718.5
3200.2356	3703.5
3197.1453	3734
3194.0537	3744.5
3190.9609	3662
3187.8669	3715
3184.7703	3693.5
3181.6738	3760.5
3178.5745	3689
3175.4741	3768
3172.374	3657.5
3169.271	3769.5
3166.167	3673
3163.0601	3711
3159.9536	3762
3156.8457	3802.5
3153.7351	3815.5
3150.6248	3852
3147.5117	3722
3144.3975	3665.5
3141.282	3707
3138.1653	3815.5
3135.0474	3744
3131.9265	3762
3128.8062	3733.5
3125.6829	3890
3122.5598	3823.5
3119.4343	3810
3116.3074	3822
3113.1792	3868.5
3110.0496	3941
3106.9189	3973.5
3103.7869	4012
3100.6523	4033.5
3097.5178	4132
3094.3806	4209.5
3091.2422	4294.5
3088.1025	4450.5
3084.9614	4655.5
3081.8193	4925
3078.6758	5296.5
3075.531	5676
3072.3835	6132
3069.2363	6359.5
3066.0862	6673.5
3062.9348	7346
3059.7825	7693
3056.6287	7713
3053.4734	7793.5
3050.3171	7771.5
3047.1594	7543
3043.999	7113
3040.8389	6470
3037.676	6086.5
3034.5117	5719.5
3031.3464	5450.5
3028.1797	5345.5
3025.0115	5070.5
3021.8423	4800
3018.6716	4694.5
3015.4983	4653
3012.3252	4479.5
3009.1494	4408
3005.9722	4529.5
3002.7937	4606
2999.614	4677
2996.4329	4741.5
2993.2505	4761
2990.0669	4761.5
2986.8806	4907.5
2983.6943	4851.5
2980.5054	5033.5
2977.3152	5167
2974.1235	5172.5
2970.9309	5262.5
2967.7366	5321.5
2964.5413	5314.5
2961.3445	5291.5
2958.145	5341
2954.9458	5509
2951.7437	5531.5
2948.5403	5584
2945.3354	5614.5
2942.1294	5768.5
2938.9221	5742.5
2935.7136	5817.5
2932.5037	5954.5
2929.291	6220
2926.0786	6221
2922.8633	6304
2919.6465	6468.5
2916.4287	6568
2913.2092	6709.5
2909.9888	6747
2906.7668	6872.5
2903.5437	6856
2900.3179	6812
2897.092	6800.5
2893.8633	6491
2890.6333	6289
2887.4021	6150.5
2884.1697	5925.5
2880.9358	5701
2877.7004	5604
2874.4639	5587.5
2871.2246	5356
2867.9854	5481.5
2864.7434	5383
2861.5	5257
2858.2571	5295.5
2855.011	5277.5
2851.7637	5423.5
2848.5134	5243.5
2845.2637	5022
2842.0122	4938.5
2838.7581	4954.5
2835.5042	4896.5
2832.2476	4648.5
2828.9893	4538
2825.7297	4653
2822.469	4554
2819.2068	4548
2815.9419	4583
2812.677	4539.5
2809.4109	4581
2806.1418	4584.5
2802.8716	4597
2799.5999	4502
2796.3269	4573.5
2793.0525	4512.5
2789.7766	4536
2786.4998	4525
2783.2212	4476.5
2779.9399	4481.5
2776.6589	4598
2773.3748	4621.5
2770.0896	4606
2766.8027	4592
2763.5146	4462.5
2760.2253	4555
2756.9346	4571.5
2753.6409	4552.5
2750.3474	4505.5
2747.051	4571
2743.7549	4719
2740.4558	4742.5
2737.1555	4608
2733.8538	4604.5
2730.5505	4585.5
2727.2461	4610
2723.9402	4644
2720.6313	4572.5
2717.3228	4659
2714.0112	4541.5
2710.6982	4571
2707.384	4624.5
2704.0684	4572
2700.7515	4604
2697.4331	4554.5
2694.1133	4647
2690.7905	4601
2687.4683	4602
2684.1428	4592.5
2680.8176	4630
2677.4893	4617.5
2674.1599	4636.5
2670.8289	4618.5
2667.4966	4497
2664.1614	4698
2660.8262	4532.5
2657.4897	4662
2654.1504	4623
2650.8096	4619.5
2647.469	4649
2644.1255	4594
2640.7805	4634.5
2637.4341	4724.5
2634.085	4612.5
2630.7358	4645.5
2627.3853	4594
2624.0317	4737
2620.677	4744
2617.3223	4708
2613.9646	4583.5
2610.6057	4727.5
2607.2451	4730
2603.8833	4720.5
2600.5186	4658
2597.1538	4646.5
2593.7861	4664.5
2590.4187	4674.5
2587.0483	4729
2583.6765	4672
2580.3032	4622
2576.9287	4542
2573.5527	4652
2570.175	4596
2566.7964	4614
2563.4146	4647.5
2560.0327	4644.5
2556.6482	4601
2553.262	4595.5
2549.8745	4490.5
2546.4856	4574.5
2543.0952	4643
2539.7034	4683.5
2536.3103	4492.5
2532.9141	4607
2529.5181	4612
2526.1189	4599.5
2522.7185	4641.5
2519.3184	4554
2515.915	4638.5
2512.5103	4644.5
2509.1025	4648.5
2505.6948	4627.5
2502.2859	4642
2498.8738	4443
2495.4619	4561
2492.0471	4707
2488.6306	4637.5
2485.2129	4571.5
2481.7937	4574
2478.373	4556
2474.9509	4616
2471.5273	4601.5
2468.1008	4528.5
2464.6746	4606
2461.2451	4653
2457.8157	4595
2454.3833	4608.5
2450.9497	4551
2447.5144	4530.5
2444.0776	4597
2440.6379	4489
2437.1985	4584
2433.7573	4432.5
2430.3132	4535
2426.8679	4561.5
2423.4224	4540.5
2419.9741	4421.5
2416.5242	4492
2413.0728	4593.5
2409.6184	4525.5
2406.1641	4564
2402.7083	4535.5
2399.2495	4623.5
2395.791	4475.5
2392.3291	4610.5
2388.866	4475
2385.4014	4477.5
2381.9353	4558.5
2378.4675	4437.5
2374.9985	4453
2371.5281	4492.5
2368.0544	4483.5
2364.5811	4559
2361.1045	4531.5
2357.6262	4537.5
2354.1467	4521
2350.6658	4574.5
2347.1833	4488
2343.6995	4424.5
2340.2141	4352.5
2336.7256	4352
2333.2371	4500
2329.7456	4437
2326.2544	4386
2322.7598	4436
2319.2639	4473.5
2315.7664	4517
2312.2676	4480.5
2308.7671	4412
2305.2637	4446
2301.7603	4422.5
2298.2554	4444.5
2294.7473	4344
2291.2378	4342
2287.7268	4413
2284.2158	4568
2280.7002	4472
2277.1848	4317
2273.6677	4381
2270.1494	4417.5
2266.6277	4506.5
2263.1062	4457
2259.5815	4361
2256.0554	4360.5
2252.5293	4453.5
2249.0002	4341
2245.4695	4407
2241.9358	4434.5
2238.4021	4342
2234.8667	4354.5
2231.3284	4377.5
2227.7903	4310
2224.2488	4299
2220.7058	4250.5
2217.1631	4495
2213.6172	4260.5
2210.0698	4379.5
2206.519	4287
2202.9685	4295
2199.4165	4353
2195.8613	4382
2192.3062	4185.5
2188.748	4344.5
2185.1882	4213
2181.627	4292.5
2178.064	4370
2174.4995	4227.5
2170.9336	4333
2167.3662	4316.5
2163.7957	4399
2160.2251	4428
2156.6514	4368.5
2153.0779	4356
2149.501	4393
2145.9226	4358.5
2142.3428	4295
2138.7612	4320
2135.1768	4294.5
2131.5923	4502
2128.0061	4389
2124.417	4418.5
2120.8276	4394.5
2117.2354	4382
2113.6414	4455.5
2110.0459	4485.5
2106.449	4392
2102.8503	4460
2099.2502	4438.5
2095.6487	4522.5
2092.0437	4444.5
2088.439	4352.5
2084.8308	4394.5
2081.2212	4528
2077.6101	4509
2073.999	4568
2070.3831	4588
2066.7671	4563
2063.1497	4510
2059.5308	4484
2055.9084	4505
2052.2864	4594
2048.6609	4554
2045.0358	4623
2041.4072	4717.5
2037.7771	4660
2034.1454	4680
2030.5122	4655
2026.8756	4635
2023.2393	4606.5
2019.6012	4668
2015.96	4667.5
2012.3171	4665.5
2008.6744	4710
2005.0283	4759
2001.3807	4622.5
1997.7316	4666.5
1994.0808	4802.5
1990.4283	4793
1986.7727	4823
1983.1172	4723
1979.4584	4825
1975.7996	4813
1972.1376	4687
1968.4739	4793
1964.8087	4799
1961.1418	4827.5
1957.4734	4871
1953.8033	4854
1950.1317	4830.5
1946.4568	4912
1942.7819	4885.5
1939.1038	4892
1935.424	4749.5
1931.7426	4868
1928.0613	5003
1924.3767	5019.5
1920.6887	4915
1917.001	4938.5
1913.3115	4924.5
1909.6205	4888.5
1905.926	4952.5
1902.23	4922.5
1898.5342	4995
1894.8348	5047
1891.134	5015
1887.4315	5003
1883.7274	4945
1880.0216	4853.5
1876.3125	4989
1872.6035	5058
1868.8929	4978
1865.1788	4944
1861.4633	5086.5
1857.746	4962.5
1854.0288	4971.5
1850.3083	4984.5
1846.5862	5030
1842.8606	5041
1839.1353	5076
1835.4081	4977.5
1831.6776	5041
1827.9473	5063.5
1824.2136	5118
1820.4781	4997
1816.7411	5027.5
1813.0024	5086.5
1809.2621	5068.5
1805.5201	5049
1801.7765	5085
1798.0313	5029.5
1794.2826	5025
1790.5339	5060
1786.782	5088.5
1783.0283	5084
1779.2731	5049.5
1775.5161	5177.5
1771.7574	5111.5
1767.9972	4985
1764.2352	5073.5
1760.4716	5099.5
1756.7046	5122.5
1752.9376	5108.5
1749.1672	5205
1745.3951	5113.5
1741.6232	5171.5
1737.8478	5139
1734.0708	5235
1730.292	5122.5
1726.5099	5124.5
1722.7278	5130.5
1718.944	5206.5
1715.1567	5090
1711.3696	5081
1707.5791	5104
1703.7869	5202
1699.9929	5186
1696.1973	5234.5
1692.3999	5089
1688.601	5180.5
1684.8003	5163.5
1680.9961	5143
1677.192	5158
1673.3845	5174.5
1669.577	5176
1665.7661	5224.5
1661.9535	5202
1658.1392	5139
1654.3231	5143
1650.5054	5183.5
1646.6859	5224
1642.8647	5079.5
1639.0402	5176.5
1635.2156	5172
1631.3876	5299.5
1627.5579	5460.5
1623.7281	5611.5
1619.895	5817
1616.0601	6066
1612.2235	6301.5
1608.3834	6420
1604.5433	6140.5
1600.7017	5920
1596.8563	5585
1593.0111	5520.5
1589.1625	5527
1585.312	5426
1581.4598	5196.5
1577.606	5137.5
1573.7504	5116
1569.8931	5122.5
1566.0341	5048.5
1562.1732	4970
1558.3088	5021.5
1554.4447	5038
1550.5769	4929
1546.7091	4896
1542.8379	5023
1538.9648	5011.5
1535.0901	4977.5
1531.2136	4992.5
1527.3353	4964
1523.4536	4928
1519.5719	4890.5
1515.6866	4968.5
1511.8014	4910
1507.9126	4905
1504.0239	4914
1500.1316	4938
1496.2375	4865
1492.3418	4906.5
1488.4442	4889
1484.5431	4856
1480.6421	4950
1476.7393	4945
1472.8329	4962
1468.9265	5001.5
1465.0166	5054
1461.1049	5091.5
1457.1914	4992
1453.2762	5006.5
1449.3593	4989.5
1445.4404	4872.5
1441.5199	4837.5
1437.5957	4735.5
1433.6716	4770
1429.744	4634.5
1425.8163	4643
1421.8851	4578.5
1417.952	4700.5
1414.0172	4717
1410.0807	4607
1406.1422	4484.5
1402.202	4588
1398.2601	4570
1394.3146	4641.5
1390.369	4503
1386.4198	4587
1382.4707	4446.5
1378.5179	4516
1374.5635	4590.5
1370.6071	4508.5
1366.6489	4459.5
1362.689	4428
1358.7273	4559.5
1354.7638	4540
1350.7965	4529
1346.8293	4600.5
1342.8586	4568
1338.886	4650.5
1334.9135	4672.5
1330.9371	4563
1326.9591	4443
1322.9792	4558.5
1318.9976	4405
1315.0122	4398
1311.027	4364
1307.0398	4267
1303.049	4194
1299.0582	4246
1295.0638	4223
1291.0675	4084
1287.0695	4069.5
1283.0695	4181
1279.0677	4204.5
1275.0641	4160.5
1271.0587	3971
1267.0515	4040.5
1263.0405	4140
1259.0295	4097
1255.015	4005
1250.9985	4100.5
1246.9802	4024
1242.9619	4110
1238.9399	4046.5
1234.9161	4044
1230.8885	4141
1226.861	4138
1222.8317	4382.5
1218.7986	4511
1214.7655	4535
1210.7286	4651
1206.6899	4857
1202.6514	4865
1198.609	4686.5
1194.5647	4655
1190.5187	4376.5
1186.4707	4366
1182.4189	4077
1178.3673	3901
1174.3137	3812.5
1170.2565	3863
1166.1973	3838.5
1162.1382	3906.5
1158.0752	3776
1154.0105	3600
1149.9438	3389
1145.8752	3327
1141.8048	3324
1137.7307	3346.5
1133.6565	3314.5
1129.5804	3237
1125.5006	3288
1121.4208	3325.5
1117.3372	3189
1113.2517	3319
1109.1643	3271.5
1105.0751	3331
1100.9839	3386.5
1096.8907	3293.5
1092.7959	3375
1088.6971	3384.5
1084.5984	3369.5
1080.4958	3297
1076.3932	3386.5
1072.2869	3392
1068.1786	3356
1064.0685	3293.5
1059.9564	3360.5
1055.8424	3390
1051.7266	3723
1047.6088	4058.5
1043.489	4264.5
1039.3655	4398
1035.2419	4232.5
1031.1145	3624
1026.9852	3119
1022.856	3508
1018.7228	5252
1014.5877	6807
1010.4507	7578.5
1006.3118	7948
1002.1691	5571
998.02631	3557
993.88159	3104
989.73303	2825
985.58447	2494
981.43201	2405.5
977.27765	2452
973.12134	2508
968.96313	2440.5
964.80292	2403
960.64081	2367.5
956.47675	2357
952.31073	2281.5
948.14081	2318
943.97089	2234
939.79706	2219.5
935.62329	2192
931.44556	2258.5
927.26587	2247
923.08429	2189
918.9007	2256.5
914.71515	2279
910.52765	2213
906.3382	2196.5
902.14484	2111
897.95142	2237
893.75409	2218
889.55676	2159.5
885.35553	2150
881.15234	2203
876.94714	2233
872.73993	2334
868.53082	2282.5
864.3197	2322.5
860.10657	2349.5
855.89148	2337.5
851.67249	2216
847.45343	2119
843.23041	2071
839.00739	2100.5
834.78046	2106.5
830.55145	2150
826.3205	2011
822.08759	2069
817.8526	2035
813.61566	2156
809.37476	2307
805.13385	2439
800.89093	2368.5
796.64398	2329.5
792.39508	2150
788.14612	1914
783.89319	1890.5
779.63824	1837
775.38129	1905.5
771.12231	1909.5
766.86133	1965.5
762.59833	1889
758.33136	1824.5
754.06433	1757.5
749.79327	1755.5
745.52222	1574.5
741.24713	1590.5
736.97003	1532
732.69092	1494.5
728.40973	1469.5
724.12653	1410
719.84131	1414
715.55408	1437
711.26477	1455
706.97144	1442.5
702.6781	1443.5
698.38068	1508
694.08325	1435.5
689.78174	1467
685.47821	1450
681.17267	1398.5
676.86499	1374
672.55536	1328.5
668.24359	1338.5
663.92987	1320
659.61401	1366
655.29413	1376.5
650.97418	1303
646.65015	1277
642.32611	1305.5
637.99799	1452
633.66779	1637
629.33551	1695
625.00122	1846.5
620.66479	1554.5
616.32635	1372
611.98578	1224.5
607.64117	1280.5
603.29645	1224
598.94769	1297
594.59882	1276.5
590.24591	1239
585.89087	1261
581.53375	1256
577.17657	1310.5
572.81531	1258
568.44989	1211
564.08441	1200.5
559.71686	1281
555.34723	1292
550.97345	1240
546.59961	1136
542.22168	1244
537.84161	1215
533.46143	1256.5
529.07721	1184.5
524.6908	1115.5
520.30231	1134
515.91174	1171
511.51697	1186
507.12216	1207
502.72522	1155.5
498.32413	1221
493.92297	1430
489.51764	1363
485.1102	1228.5
480.70267	1140.5
476.29099	1108
471.87717	1156
467.46121	1127
463.04312	1054
458.62088	1050
454.19855	1127.5
449.77405	1136
445.3454	1143
440.91666	1122
436.4837	1143.5
432.04865	1200.5
427.61142	1261.5
423.1741	1258.5
418.73257	1286.5
414.28891	1231.5
409.84103	1230
405.39307	1281.5
400.94296	1180
396.49069	1128
392.03421	1137.5
387.57761	1162.5
383.11679	1096.5
378.65381	1060
374.18869	1010.5
369.72137	1008.5
365.25397	999
360.78027	1005
356.30646	1059.5
351.83047	1035
347.35233	960
342.8699	976.5
338.38739	1034.5
333.90063	983.5
329.41376	952.5
324.92264	1003
320.42932	956
315.93381	1030
311.43613	975.5
306.93625	976
302.43417	931.5
297.9299	933
293.42346	837
288.91272	984.5
284.40186	1003.5
279.88672	1034.5
275.37146	1012
270.8519	1008
266.33014	1058
261.80826	1027.5
257.2821	1026
252.75371	985
248.22101	1180
243.6882	1304
239.15317	1529.5
234.61592	1643.5
230.07434	1760
225.53265	1793.5
220.98663	1839.5
216.4384	1734.5
211.89003	1646.5
207.33734	1585
202.78241	1557.5
198.22523	1521.5
193.66585	1550
189.1042	1518
184.53822	1613.5
179.97211	1648.5
175.40376	1790.5
170.83104	1763.5
166.25821	1760.5
161.681	1803.5
157.10155	1825
152.51984	1912
147.93588	1822.5
143.34967	1491
138.7612	723.5
134.17047	194.5
129.57748	51
124.98223	9
