# Supplementary material for: Transition across a sharp interface: Data from Raman and Brillouin imaging spectroscopy
Source: Data Brief. 2020 Oct 2;33:106368. doi: 10.1016/j.dib.2020.106368 (PMC7557971; doi:10.1016/j.dib.2020.106368)
Supplement: Supplementary file 1 [file mmc1.zip › PET_Glycerol20X_step05/Raman/petgly_20X_70PH_2s_05step_17_51_27.txt]

3813.9915	2349
3811.1724	2268
3808.3525	2369.5
3805.5327	2301.5
3802.7104	2216
3799.8872	2315.5
3797.063	2278.5
3794.2363	2285.5
3791.4099	2301.5
3788.5811	2276.5
3785.7524	2351.5
3782.9214	2216
3780.0894	2298.5
3777.2561	2251.5
3774.4219	2317
3771.5867	2229.5
3768.7502	2373
3765.9116	2380
3763.0715	2330.5
3760.2322	2364
3757.3901	2409.5
3754.5469	2326.5
3751.7029	2304.5
3748.8577	2428
3746.0098	2329.5
3743.1624	2430.5
3740.3125	2407
3737.4631	2283
3734.6111	2310
3731.7578	2424.5
3728.9038	2386
3726.0486	2370
3723.1921	2317
3720.3333	2375.5
3717.4749	2431
3714.6138	2461
3711.7517	2424
3708.8899	2475
3706.0256	2496.5
3703.1589	2440
3700.2927	2511
3697.425	2438
3694.5552	2444.5
3691.6853	2491
3688.8132	2491.5
3685.9399	2535.5
3683.0657	2445
3680.1902	2484
3677.3137	2406
3674.436	2451.5
3671.5559	2509.5
3668.676	2490.5
3665.7937	2578
3662.9102	2553
3660.0271	2494.5
3657.1416	2457.5
3654.2534	2544
3651.3655	2505
3648.4766	2501.5
3645.5852	2489
3642.6941	2556.5
3639.8005	2635
3636.9058	2537
3634.0098	2592.5
3631.1128	2609.5
3628.2148	2583
3625.3157	2547.5
3622.4141	2635
3619.5127	2599
3616.6086	2609.5
3613.7036	2627.5
3610.7976	2598.5
3607.8904	2707.5
3604.9819	2628.5
3602.0725	2605.5
3599.1604	2624.5
3596.2488	2719
3593.3345	2761.5
3590.4192	2686
3587.5042	2770.5
3584.5867	2739
3581.6665	2842
3578.7466	2746.5
3575.8257	2754.5
3572.9021	2783
3569.979	2848
3567.0532	2864.5
3564.1265	2821
3561.1985	2768
3558.2693	2792.5
3555.3391	2867
3552.4077	2873
3549.4753	2874.5
3546.5403	2779.5
3543.6042	2872
3540.6682	2913
3537.7297	2904
3534.7903	2814
3531.8496	2892.5
3528.9077	2978
3525.9634	2987.5
3523.0193	2990.5
3520.0728	2901.5
3517.125	2943
3514.1775	2970
3511.2273	3006.5
3508.2761	2960
3505.3237	3034.5
3502.3689	3031
3499.4143	3067
3496.457	3033
3493.5002	3027
3490.5408	3039
3487.5801	3126
3484.6182	3145
3481.6553	3033.5
3478.6914	3142
3475.7261	3105.5
3472.7583	3096.5
3469.7908	3183
3466.8208	3191.5
3463.8494	3175
3460.877	3208.5
3457.9036	3222
3454.9287	3245.5
3451.9529	3251.5
3448.9744	3204.5
3445.9963	3208
3443.0156	3282
3440.0337	3304.5
3437.052	3318.5
3434.0679	3326
3431.0823	3325.5
3428.0945	3299
3425.1067	3299
3422.1177	3324
3419.1262	3293
3416.1335	3320.5
3413.1414	3323
3410.1462	3415.5
3407.1501	3366
3404.1528	3396
3401.1528	3387
3398.1533	3375.5
3395.1523	3351.5
3392.1489	3425.5
3389.1443	3398.5
3386.1387	3374
3383.1331	3370.5
3380.1235	3390.5
3377.1143	3433.5
3374.1038	3375
3371.092	3449.5
3368.0779	3415
3365.0623	3422
3362.0471	3438.5
3359.0293	3458
3356.0103	3435.5
3352.9902	3531
3349.9688	3449.5
3346.9448	3502
3343.9211	3441.5
3340.8948	3513.5
3337.8687	3552
3334.8398	3399.5
3331.8098	3532.5
3328.7788	3602.5
3325.7466	3473.5
3322.7129	3485
3319.6768	3556.5
3316.6409	3535
3313.6025	3576
3310.5627	3544.5
3307.5232	3654.5
3304.4812	3469
3301.4377	3505.5
3298.3918	3574
3295.3462	3480
3292.2993	3478
3289.2498	3626.5
3286.2004	3564.5
3283.1484	3678.5
3280.0952	3624.5
3277.041	3573.5
3273.9854	3500
3270.9287	3693
3267.8706	3591
3264.8101	3688
3261.7495	3620.5
3258.6865	3662
3255.6223	3567.5
3252.5569	3649
3249.49	3642.5
3246.4221	3634
3243.353	3625
3240.2827	3633.5
3237.2097	3718
3234.137	3694
3231.0615	3699.5
3227.9849	3652
3224.907	3678.5
3221.8279	3651.5
3218.7476	3655.5
3215.666	3757.5
3212.5833	3755
3209.4978	3813
3206.4111	3776.5
3203.3247	3747.5
3200.2356	3805.5
3197.1453	3829
3194.0537	3767.5
3190.9609	3786
3187.8669	3798.5
3184.7703	3786.5
3181.6738	3754.5
3178.5745	3824.5
3175.4741	3843
3172.374	3757
3169.271	3785
3166.167	3798
3163.0601	3750
3159.9536	3783
3156.8457	3781.5
3153.7351	3843
3150.6248	3819.5
3147.5117	3775
3144.3975	3781.5
3141.282	3750.5
3138.1653	3745
3135.0474	3811.5
3131.9265	3752.5
3128.8062	3805.5
3125.6829	3794
3122.5598	3829.5
3119.4343	3873.5
3116.3074	3897
3113.1792	3912.5
3110.0496	3855
3106.9189	3944.5
3103.7869	4117.5
3100.6523	4194.5
3097.5178	4086
3094.3806	4234
3091.2422	4247
3088.1025	4506.5
3084.9614	4568
3081.8193	4816.5
3078.6758	4926.5
3075.531	5307.5
3072.3835	5678
3069.2363	6033
3066.0862	6526
3062.9348	7006
3059.7825	7414.5
3056.6287	7449.5
3053.4734	7638
3050.3171	7618
3047.1594	7322
3043.999	6881
3040.8389	6477.5
3037.676	6075.5
3034.5117	5590
3031.3464	5364.5
3028.1797	5205.5
3025.0115	5084.5
3021.8423	5015.5
3018.6716	4771.5
3015.4983	4599
3012.3252	4583.5
3009.1494	4672
3005.9722	4629.5
3002.7937	4713.5
2999.614	4770.5
2996.4329	4841.5
2993.2505	4913
2990.0669	5052.5
2986.8806	5151.5
2983.6943	5147
2980.5054	5456.5
2977.3152	5520.5
2974.1235	5648
2970.9309	5631.5
2967.7366	5844.5
2964.5413	5784
2961.3445	5875
2958.145	5938
2954.9458	6021.5
2951.7437	6115
2948.5403	6080
2945.3354	6161.5
2942.1294	6137
2938.9221	6241.5
2935.7136	6348.5
2932.5037	6478
2929.291	6548.5
2926.0786	6599
2922.8633	6726.5
2919.6465	6864
2916.4287	7033
2913.2092	7075
2909.9888	7336
2906.7668	7187
2903.5437	7558
2900.3179	7306
2897.092	7245
2893.8633	7167
2890.6333	6942.5
2887.4021	6740.5
2884.1697	6549.5
2880.9358	6309
2877.7004	6091
2874.4639	5986
2871.2246	5861
2867.9854	5707.5
2864.7434	5685
2861.5	5710
2858.2571	5613
2855.011	5648.5
2851.7637	5560.5
2848.5134	5412.5
2845.2637	5405
2842.0122	5296.5
2838.7581	5103
2835.5042	5003
2832.2476	4896
2828.9893	4797
2825.7297	4789
2822.469	4756
2819.2068	4801.5
2815.9419	4758.5
2812.677	4747.5
2809.4109	4660.5
2806.1418	4698.5
2802.8716	4691.5
2799.5999	4711
2796.3269	4623.5
2793.0525	4698
2789.7766	4750
2786.4998	4718.5
2783.2212	4669.5
2779.9399	4758.5
2776.6589	4709.5
2773.3748	4676.5
2770.0896	4796
2766.8027	4764.5
2763.5146	4809
2760.2253	4749.5
2756.9346	4665
2753.6409	4759
2750.3474	4785
2747.051	4790.5
2743.7549	4673.5
2740.4558	4760.5
2737.1555	4740
2733.8538	4889
2730.5505	4868
2727.2461	4777.5
2723.9402	4863
2720.6313	4824.5
2717.3228	4792
2714.0112	4777
2710.6982	4770.5
2707.384	4871.5
2704.0684	4785
2700.7515	4745
2697.4331	4812.5
2694.1133	4713
2690.7905	4799.5
2687.4683	4741.5
2684.1428	4759.5
2680.8176	4831
2677.4893	4869.5
2674.1599	4837.5
2670.8289	4769.5
2667.4966	4732.5
2664.1614	4811.5
2660.8262	4805.5
2657.4897	4838.5
2654.1504	4760.5
2650.8096	4867
2647.469	4828.5
2644.1255	4871.5
2640.7805	4831
2637.4341	4812
2634.085	4819.5
2630.7358	4877
2627.3853	4859.5
2624.0317	4827
2620.677	4891
2617.3223	4914.5
2613.9646	4886
2610.6057	4816.5
2607.2451	4898.5
2603.8833	4926
2600.5186	4903
2597.1538	4894.5
2593.7861	4855
2590.4187	4982
2587.0483	4851
2583.6765	4866
2580.3032	4820
2576.9287	4822.5
2573.5527	4938
2570.175	4773
2566.7964	4807
2563.4146	4788.5
2560.0327	4760
2556.6482	4879
2553.262	4751.5
2549.8745	4746.5
2546.4856	4789
2543.0952	4776
2539.7034	4820
2536.3103	4844.5
2532.9141	4749
2529.5181	4791
2526.1189	4790.5
2522.7185	4924
2519.3184	4864
2515.915	4880
2512.5103	4760.5
2509.1025	4840
2505.6948	4777
2502.2859	4756.5
2498.8738	4831
2495.4619	4844
2492.0471	4827.5
2488.6306	4792.5
2485.2129	4932
2481.7937	4837
2478.373	4813
2474.9509	4850.5
2471.5273	4755
2468.1008	4886.5
2464.6746	4782.5
2461.2451	4904.5
2457.8157	4816
2454.3833	4898
2450.9497	4909
2447.5144	4792
2444.0776	4784
2440.6379	4744.5
2437.1985	4772.5
2433.7573	4769
2430.3132	4668
2426.8679	4885
2423.4224	4848
2419.9741	4756
2416.5242	4701
2413.0728	4856.5
2409.6184	4821
2406.1641	4800.5
2402.7083	4827.5
2399.2495	4817.5
2395.791	4859
2392.3291	4773.5
2388.866	4789
2385.4014	4796.5
2381.9353	4701.5
2378.4675	4819.5
2374.9985	4766.5
2371.5281	4891
2368.0544	4777
2364.5811	4840.5
2361.1045	4782.5
2357.6262	4710
2354.1467	4723.5
2350.6658	4726.5
2347.1833	4840
2343.6995	4773
2340.2141	4737
2336.7256	4869.5
2333.2371	4796
2329.7456	4821.5
2326.2544	4819
2322.7598	4776.5
2319.2639	4805.5
2315.7664	4771
2312.2676	4687.5
2308.7671	4749.5
2305.2637	4762
2301.7603	4803.5
2298.2554	4843
2294.7473	4806.5
2291.2378	4718.5
2287.7268	4754
2284.2158	4749.5
2280.7002	4772
2277.1848	4786
2273.6677	4774
2270.1494	4731
2266.6277	4747.5
2263.1062	4805.5
2259.5815	4840.5
2256.0554	4732
2252.5293	4758.5
2249.0002	4772.5
2245.4695	4780.5
2241.9358	4689
2238.4021	4723
2234.8667	4759
2231.3284	4751
2227.7903	4712
2224.2488	4681
2220.7058	4727.5
2217.1631	4644.5
2213.6172	4773
2210.0698	4736
2206.519	4718
2202.9685	4689.5
2199.4165	4667
2195.8613	4655.5
2192.3062	4696
2188.748	4740.5
2185.1882	4661.5
2181.627	4757.5
2178.064	4795.5
2174.4995	4814
2170.9336	4782
2167.3662	4744.5
2163.7957	4878.5
2160.2251	4753.5
2156.6514	4805.5
2153.0779	4661
2149.501	4764
2145.9226	4713
2142.3428	4845.5
2138.7612	4776.5
2135.1768	4829
2131.5923	4867.5
2128.0061	4783.5
2124.417	4806.5
2120.8276	4854
2117.2354	4716.5
2113.6414	4741.5
2110.0459	4891.5
2106.449	4942
2102.8503	4845.5
2099.2502	4895
2095.6487	4830.5
2092.0437	4865.5
2088.439	4853
2084.8308	4971.5
2081.2212	4993.5
2077.6101	5068
2073.999	5012.5
2070.3831	5058.5
2066.7671	5008.5
2063.1497	4993.5
2059.5308	5023.5
2055.9084	5069
2052.2864	5138
2048.6609	5161
2045.0358	5115.5
2041.4072	5136.5
2037.7771	5116
2034.1454	5222
2030.5122	5096.5
2026.8756	5134.5
2023.2393	5147
2019.6012	5232.5
2015.96	5218.5
2012.3171	5163
2008.6744	5201
2005.0283	5263
2001.3807	5282
1997.7316	5334
1994.0808	5240
1990.4283	5283
1986.7727	5285.5
1983.1172	5365
1979.4584	5441
1975.7996	5372.5
1972.1376	5415.5
1968.4739	5432.5
1964.8087	5471.5
1961.1418	5474.5
1957.4734	5518
1953.8033	5400.5
1950.1317	5657
1946.4568	5501.5
1942.7819	5566
1939.1038	5484
1935.424	5580
1931.7426	5561
1928.0613	5590.5
1924.3767	5609.5
1920.6887	5572
1917.001	5626
1913.3115	5596
1909.6205	5588
1905.926	5611.5
1902.23	5688
1898.5342	5585
1894.8348	5682
1891.134	5554.5
1887.4315	5661.5
1883.7274	5621
1880.0216	5701
1876.3125	5652.5
1872.6035	5660
1868.8929	5646.5
1865.1788	5787.5
1861.4633	5689.5
1857.746	5764
1854.0288	5795.5
1850.3083	5780
1846.5862	5738.5
1842.8606	5697.5
1839.1353	5716
1835.4081	5786.5
1831.6776	5819.5
1827.9473	5781
1824.2136	5825.5
1820.4781	5903
1816.7411	5812
1813.0024	5864.5
1809.2621	5844.5
1805.5201	5811.5
1801.7765	5762
1798.0313	5841.5
1794.2826	5844
1790.5339	5912
1786.782	5829.5
1783.0283	5853
1779.2731	5936.5
1775.5161	5928.5
1771.7574	5927
1767.9972	5910.5
1764.2352	5942.5
1760.4716	5993
1756.7046	5963
1752.9376	6053
1749.1672	5895
1745.3951	5986
1741.6232	5898
1737.8478	5939.5
1734.0708	5934
1730.292	6021
1726.5099	6048.5
1722.7278	5988.5
1718.944	5952.5
1715.1567	5942
1711.3696	5972.5
1707.5791	5947
1703.7869	5975
1699.9929	5968
1696.1973	6012.5
1692.3999	5992
1688.601	6015
1684.8003	5977
1680.9961	5974
1677.192	5999
1673.3845	6023.5
1669.577	5960.5
1665.7661	5945
1661.9535	5994
1658.1392	5976
1654.3231	6049.5
1650.5054	5991
1646.6859	6096
1642.8647	6088
1639.0402	6042.5
1635.2156	6107.5
1631.3876	6083.5
1627.5579	6223
1623.7281	6368.5
1619.895	6662
1616.0601	6812.5
1612.2235	7168.5
1608.3834	7148
1604.5433	6996
1600.7017	6626.5
1596.8563	6385
1593.0111	6279
1589.1625	6419.5
1585.312	6298.5
1581.4598	6169
1577.606	6025.5
1573.7504	6005.5
1569.8931	5909.5
1566.0341	5950
1562.1732	5827
1558.3088	5894.5
1554.4447	5857.5
1550.5769	5911.5
1546.7091	5910.5
1542.8379	5912.5
1538.9648	5891
1535.0901	5850.5
1531.2136	5836.5
1527.3353	5861
1523.4536	5931
1519.5719	5807.5
1515.6866	5707
1511.8014	5854
1507.9126	5834
1504.0239	5674
1500.1316	5717.5
1496.2375	5827
1492.3418	5870
1488.4442	5849
1484.5431	5837.5
1480.6421	5692.5
1476.7393	5808.5
1472.8329	5812
1468.9265	5948.5
1465.0166	5924.5
1461.1049	5951
1457.1914	5883
1453.2762	6014.5
1449.3593	5931
1445.4404	5701
1441.5199	5673
1437.5957	5614.5
1433.6716	5590
1429.744	5539
1425.8163	5556
1421.8851	5555.5
1417.952	5466
1414.0172	5507.5
1410.0807	5412
1406.1422	5405
1402.202	5410.5
1398.2601	5332.5
1394.3146	5366.5
1390.369	5293.5
1386.4198	5380.5
1382.4707	5359
1378.5179	5412
1374.5635	5450
1370.6071	5283.5
1366.6489	5329
1362.689	5299
1358.7273	5309
1354.7638	5327.5
1350.7965	5392.5
1346.8293	5322
1342.8586	5313
1338.886	5414.5
1334.9135	5384.5
1330.9371	5348
1326.9591	5311.5
1322.9792	5276.5
1318.9976	5138
1315.0122	5160
1311.027	5107.5
1307.0398	5141.5
1303.049	4977
1299.0582	4886
1295.0638	4944.5
1291.0675	5053.5
1287.0695	4875.5
1283.0695	4943.5
1279.0677	4774
1275.0641	4800
1271.0587	4904.5
1267.0515	4857.5
1263.0405	4858.5
1259.0295	4728
1255.015	4754.5
1250.9985	4648
1246.9802	4727.5
1242.9619	4728
1238.9399	4650
1234.9161	4825
1230.8885	4847
1226.861	4884.5
1222.8317	4980
1218.7986	5055.5
1214.7655	5290
1210.7286	5461.5
1206.6899	5479
1202.6514	5366.5
1198.609	5367.5
1194.5647	5068
1190.5187	5065.5
1186.4707	4790.5
1182.4189	4661
1178.3673	4477.5
1174.3137	4421.5
1170.2565	4482.5
1166.1973	4573
1162.1382	4466.5
1158.0752	4371.5
1154.0105	4252.5
1149.9438	4039
1145.8752	3893.5
1141.8048	3856
1137.7307	3879.5
1133.6565	3836
1129.5804	3874.5
1125.5006	3908.5
1121.4208	3904.5
1117.3372	3814.5
1113.2517	3826.5
1109.1643	3816
1105.0751	3846
1100.9839	3888
1096.8907	3847
1092.7959	3856
1088.6971	3759
1084.5984	3788
1080.4958	3901.5
1076.3932	3926.5
1072.2869	3949
1068.1786	3834
1064.0685	3819.5
1059.9564	3891.5
1055.8424	3916
1051.7266	3977.5
1047.6088	4396.5
1043.489	4702.5
1039.3655	4891.5
1035.2419	4687
1031.1145	3987.5
1026.9852	3401
1022.856	3785
1018.7228	5116.5
1014.5877	6712.5
1010.4507	7815.5
1006.3118	8374
1002.1691	6045
998.02631	3904
993.88159	3360
989.73303	3117.5
985.58447	2960.5
981.43201	2866
977.27765	2798.5
973.12134	2719
968.96313	2772.5
964.80292	2753
960.64081	2686
956.47675	2652
952.31073	2668.5
948.14081	2708
943.97089	2631.5
939.79706	2625
935.62329	2619.5
931.44556	2551
927.26587	2601
923.08429	2556.5
918.9007	2549.5
914.71515	2585.5
910.52765	2500.5
906.3382	2432.5
902.14484	2393
897.95142	2451.5
893.75409	2331.5
889.55676	2383
885.35553	2549
881.15234	2605.5
876.94714	2618.5
872.73993	2667.5
868.53082	2736
864.3197	2783.5
860.10657	2721.5
855.89148	2609
851.67249	2530.5
847.45343	2495.5
843.23041	2481.5
839.00739	2310.5
834.78046	2337
830.55145	2341
826.3205	2378.5
822.08759	2300.5
817.8526	2315
813.61566	2406
809.37476	2462.5
805.13385	2588
800.89093	2556
796.64398	2307
792.39508	2196.5
788.14612	2158
783.89319	2062.5
779.63824	2062.5
775.38129	2010.5
771.12231	2021
766.86133	2086
762.59833	2060
758.33136	1904
754.06433	1963
749.79327	1887.5
745.52222	1826
741.24713	1735.5
736.97003	1676.5
732.69092	1624
728.40973	1614.5
724.12653	1597
719.84131	1541.5
715.55408	1613
711.26477	1558
706.97144	1601
702.6781	1595.5
698.38068	1527.5
694.08325	1493
689.78174	1503.5
685.47821	1479
681.17267	1534.5
676.86499	1507.5
672.55536	1470.5
668.24359	1459.5
663.92987	1476
659.61401	1482
655.29413	1398.5
650.97418	1427
646.65015	1429.5
642.32611	1433
637.99799	1487
633.66779	1653
629.33551	1795.5
625.00122	1837.5
620.66479	1650.5
616.32635	1396
611.98578	1369.5
607.64117	1367.5
603.29645	1298.5
598.94769	1283
594.59882	1323
590.24591	1279.5
585.89087	1297.5
581.53375	1331
577.17657	1282.5
572.81531	1333
568.44989	1249.5
564.08441	1302.5
559.71686	1259
555.34723	1276
550.97345	1289.5
546.59961	1355.5
542.22168	1287
537.84161	1204.5
533.46143	1268.5
529.07721	1185.5
524.6908	1253.5
520.30231	1243.5
515.91174	1172
511.51697	1303
507.12216	1338.5
502.72522	1378.5
498.32413	1445.5
493.92297	1438
489.51764	1344.5
485.1102	1369
480.70267	1259
476.29099	1216.5
471.87717	1155.5
467.46121	1048
463.04312	1165
458.62088	1232.5
454.19855	1145
449.77405	1090.5
445.3454	1150
440.91666	1188
436.4837	1216
432.04865	1252.5
427.61142	1235
423.1741	1322
418.73257	1299.5
414.28891	1278.5
409.84103	1237
405.39307	1256.5
400.94296	1234.5
396.49069	1215.5
392.03421	1167
387.57761	1155.5
383.11679	1058
378.65381	1073
374.18869	1049.5
369.72137	1020
365.25397	954.5
360.78027	980
356.30646	1106
351.83047	1024.5
347.35233	958.5
342.8699	1012
338.38739	1043.5
333.90063	1006.5
329.41376	1020
324.92264	1017
320.42932	930
315.93381	965.5
311.43613	946
306.93625	994
302.43417	1003
297.9299	994.5
293.42346	1016.5
288.91272	1073
284.40186	1049.5
279.88672	1007
275.37146	996
270.8519	1003
266.33014	1042.5
261.80826	982.5
257.2821	999
252.75371	1085
248.22101	1185.5
243.6882	1209
239.15317	1320
234.61592	1568
230.07434	1599
225.53265	1617.5
220.98663	1679.5
216.4384	1627.5
211.89003	1540
207.33734	1491
202.78241	1471.5
198.22523	1390.5
193.66585	1441.5
189.1042	1489
184.53822	1494
179.97211	1526.5
175.40376	1612
170.83104	1688.5
166.25821	1692.5
161.681	1634.5
157.10155	1695
152.51984	1750.5
147.93588	1779
143.34967	1383
138.7612	594
134.17047	119.5
129.57748	41
124.98223	34.5
