# Supplementary material for: Transition across a sharp interface: Data from Raman and Brillouin imaging spectroscopy
Source: Data Brief. 2020 Oct 2;33:106368. doi: 10.1016/j.dib.2020.106368 (PMC7557971; doi:10.1016/j.dib.2020.106368)
Supplement: Supplementary file 1 [file mmc1.zip › PET_Glycerol20X_step05/Raman/petgly_20X_70PH_2s_05step_17_51_28.txt]

3813.9915	2271
3811.1724	2160.5
3808.3525	2218.5
3805.5327	2196
3802.7104	2237.5
3799.8872	2148
3797.063	2168
3794.2363	2134
3791.4099	2166
3788.5811	2122.5
3785.7524	2165
3782.9214	2219
3780.0894	2232
3777.2561	2102
3774.4219	2194
3771.5867	2250.5
3768.7502	2238
3765.9116	2169.5
3763.0715	2135.5
3760.2322	2242
3757.3901	2305
3754.5469	2269
3751.7029	2221.5
3748.8577	2234.5
3746.0098	2237
3743.1624	2270
3740.3125	2244
3737.4631	2226.5
3734.6111	2307
3731.7578	2363.5
3728.9038	2255
3726.0486	2278.5
3723.1921	2178
3720.3333	2252
3717.4749	2319.5
3714.6138	2284
3711.7517	2286
3708.8899	2315.5
3706.0256	2327
3703.1589	2363.5
3700.2927	2228
3697.425	2291
3694.5552	2373.5
3691.6853	2319.5
3688.8132	2361.5
3685.9399	2370.5
3683.0657	2327
3680.1902	2293.5
3677.3137	2333.5
3674.436	2399.5
3671.5559	2312
3668.676	2388.5
3665.7937	2400.5
3662.9102	2430.5
3660.0271	2376.5
3657.1416	2366
3654.2534	2335
3651.3655	2369
3648.4766	2353
3645.5852	2406
3642.6941	2366
3639.8005	2467.5
3636.9058	2474.5
3634.0098	2383
3631.1128	2434
3628.2148	2402.5
3625.3157	2427.5
3622.4141	2466
3619.5127	2440.5
3616.6086	2541
3613.7036	2432
3610.7976	2378.5
3607.8904	2539.5
3604.9819	2489
3602.0725	2501
3599.1604	2548.5
3596.2488	2611
3593.3345	2560.5
3590.4192	2583.5
3587.5042	2551.5
3584.5867	2682
3581.6665	2608
3578.7466	2626
3575.8257	2681.5
3572.9021	2688.5
3569.979	2624
3567.0532	2693.5
3564.1265	2693
3561.1985	2612.5
3558.2693	2711
3555.3391	2714
3552.4077	2735.5
3549.4753	2787
3546.5403	2741
3543.6042	2759.5
3540.6682	2798
3537.7297	2713.5
3534.7903	2752
3531.8496	2861
3528.9077	2831.5
3525.9634	2742
3523.0193	2841.5
3520.0728	2816.5
3517.125	2888.5
3514.1775	2777.5
3511.2273	2849.5
3508.2761	2785.5
3505.3237	2829
3502.3689	2870
3499.4143	2876.5
3496.457	2892.5
3493.5002	2906.5
3490.5408	2870
3487.5801	2949
3484.6182	3019
3481.6553	2974
3478.6914	3030
3475.7261	3016
3472.7583	3085.5
3469.7908	3068.5
3466.8208	3064
3463.8494	2946
3460.877	3093
3457.9036	3116.5
3454.9287	3148
3451.9529	3137.5
3448.9744	3110
3445.9963	3085
3443.0156	3144
3440.0337	3205.5
3437.052	3191.5
3434.0679	3200
3431.0823	3224.5
3428.0945	3240.5
3425.1067	3164.5
3422.1177	3173.5
3419.1262	3231.5
3416.1335	3225
3413.1414	3292
3410.1462	3230
3407.1501	3247.5
3404.1528	3176.5
3401.1528	3143
3398.1533	3201.5
3395.1523	3194.5
3392.1489	3231.5
3389.1443	3287
3386.1387	3361.5
3383.1331	3302.5
3380.1235	3272
3377.1143	3352.5
3374.1038	3319.5
3371.092	3214.5
3368.0779	3305
3365.0623	3256
3362.0471	3335
3359.0293	3425.5
3356.0103	3399
3352.9902	3310
3349.9688	3330.5
3346.9448	3400.5
3343.9211	3396.5
3340.8948	3409.5
3337.8687	3431.5
3334.8398	3364
3331.8098	3473
3328.7788	3440
3325.7466	3346.5
3322.7129	3332.5
3319.6768	3380
3316.6409	3367
3313.6025	3434
3310.5627	3460
3307.5232	3374
3304.4812	3496.5
3301.4377	3452.5
3298.3918	3394.5
3295.3462	3463.5
3292.2993	3433.5
3289.2498	3468
3286.2004	3456
3283.1484	3478
3280.0952	3391.5
3277.041	3495.5
3273.9854	3481
3270.9287	3523
3267.8706	3490.5
3264.8101	3467.5
3261.7495	3509.5
3258.6865	3408.5
3255.6223	3436.5
3252.5569	3441
3249.49	3535.5
3246.4221	3445.5
3243.353	3555
3240.2827	3508
3237.2097	3451.5
3234.137	3557.5
3231.0615	3479.5
3227.9849	3582
3224.907	3467
3221.8279	3594.5
3218.7476	3661.5
3215.666	3802.5
3212.5833	3621.5
3209.4978	3619.5
3206.4111	3604
3203.3247	3632.5
3200.2356	3679
3197.1453	3658.5
3194.0537	3604.5
3190.9609	3778
3187.8669	3695
3184.7703	3630.5
3181.6738	3638
3178.5745	3604
3175.4741	3669
3172.374	3691.5
3169.271	3766
3166.167	3689.5
3163.0601	3739.5
3159.9536	3650.5
3156.8457	3738.5
3153.7351	3561
3150.6248	3650.5
3147.5117	3715.5
3144.3975	3631
3141.282	3642
3138.1653	3648.5
3135.0474	3604
3131.9265	3652.5
3128.8062	3728.5
3125.6829	3812
3122.5598	3792
3119.4343	3751.5
3116.3074	3701
3113.1792	3775
3110.0496	3848
3106.9189	3839.5
3103.7869	3898.5
3100.6523	3961
3097.5178	4064.5
3094.3806	4138
3091.2422	4194.5
3088.1025	4149
3084.9614	4392.5
3081.8193	4564
3078.6758	4843
3075.531	5205
3072.3835	5482.5
3069.2363	5742
3066.0862	6166
3062.9348	6602.5
3059.7825	6939
3056.6287	7147
3053.4734	7267.5
3050.3171	7350
3047.1594	7050
3043.999	6730
3040.8389	6269.5
3037.676	5745.5
3034.5117	5381.5
3031.3464	5234
3028.1797	4995
3025.0115	4874.5
3021.8423	4741.5
3018.6716	4587.5
3015.4983	4498.5
3012.3252	4434.5
3009.1494	4387
3005.9722	4518.5
3002.7937	4558.5
2999.614	4704
2996.4329	4732
2993.2505	4821
2990.0669	4890
2986.8806	5068
2983.6943	5001
2980.5054	5180
2977.3152	5396
2974.1235	5415.5
2970.9309	5592.5
2967.7366	5787.5
2964.5413	5733.5
2961.3445	5690.5
2958.145	5788.5
2954.9458	5942
2951.7437	5946.5
2948.5403	6144.5
2945.3354	6111
2942.1294	6078
2938.9221	6151.5
2935.7136	6258
2932.5037	6196
2929.291	6318
2926.0786	6638.5
2922.8633	6776.5
2919.6465	6869
2916.4287	6889
2913.2092	7085
2909.9888	7145
2906.7668	7265
2903.5437	7312.5
2900.3179	7285.5
2897.092	7068.5
2893.8633	7053
2890.6333	6937
2887.4021	6700
2884.1697	6402.5
2880.9358	6164
2877.7004	5965
2874.4639	5924
2871.2246	5719.5
2867.9854	5657
2864.7434	5534
2861.5	5591
2858.2571	5499.5
2855.011	5452.5
2851.7637	5500.5
2848.5134	5360
2845.2637	5241.5
2842.0122	5123.5
2838.7581	5115
2835.5042	4855
2832.2476	4755.5
2828.9893	4665.5
2825.7297	4666.5
2822.469	4744.5
2819.2068	4633.5
2815.9419	4703.5
2812.677	4590.5
2809.4109	4604
2806.1418	4472
2802.8716	4581.5
2799.5999	4545.5
2796.3269	4593
2793.0525	4593
2789.7766	4568.5
2786.4998	4598.5
2783.2212	4624.5
2779.9399	4439.5
2776.6589	4580.5
2773.3748	4668
2770.0896	4628
2766.8027	4688
2763.5146	4592.5
2760.2253	4651
2756.9346	4632.5
2753.6409	4649.5
2750.3474	4625
2747.051	4611
2743.7549	4600
2740.4558	4762
2737.1555	4695.5
2733.8538	4596.5
2730.5505	4606
2727.2461	4619.5
2723.9402	4662
2720.6313	4582.5
2717.3228	4644
2714.0112	4629.5
2710.6982	4709.5
2707.384	4720
2704.0684	4658
2700.7515	4589.5
2697.4331	4596.5
2694.1133	4682.5
2690.7905	4665.5
2687.4683	4676
2684.1428	4604.5
2680.8176	4535
2677.4893	4707
2674.1599	4684.5
2670.8289	4638.5
2667.4966	4658
2664.1614	4629.5
2660.8262	4749.5
2657.4897	4693
2654.1504	4661
2650.8096	4666.5
2647.469	4633.5
2644.1255	4828.5
2640.7805	4675.5
2637.4341	4805
2634.085	4731
2630.7358	4721.5
2627.3853	4756
2624.0317	4739.5
2620.677	4734.5
2617.3223	4727
2613.9646	4805.5
2610.6057	4760
2607.2451	4756.5
2603.8833	4724
2600.5186	4706
2597.1538	4719.5
2593.7861	4788
2590.4187	4686
2587.0483	4653
2583.6765	4772
2580.3032	4745.5
2576.9287	4805
2573.5527	4768.5
2570.175	4700.5
2566.7964	4764
2563.4146	4738.5
2560.0327	4810.5
2556.6482	4765
2553.262	4698
2549.8745	4665.5
2546.4856	4661
2543.0952	4710
2539.7034	4745
2536.3103	4708.5
2532.9141	4752.5
2529.5181	4703.5
2526.1189	4707
2522.7185	4685
2519.3184	4699
2515.915	4717
2512.5103	4678.5
2509.1025	4695
2505.6948	4746.5
2502.2859	4745
2498.8738	4740.5
2495.4619	4780
2492.0471	4792
2488.6306	4783
2485.2129	4605
2481.7937	4738
2478.373	4747.5
2474.9509	4833
2471.5273	4661
2468.1008	4727
2464.6746	4715.5
2461.2451	4723.5
2457.8157	4684.5
2454.3833	4781.5
2450.9497	4590.5
2447.5144	4761.5
2444.0776	4723.5
2440.6379	4655
2437.1985	4749.5
2433.7573	4705
2430.3132	4647.5
2426.8679	4780.5
2423.4224	4730.5
2419.9741	4813.5
2416.5242	4646
2413.0728	4646.5
2409.6184	4734
2406.1641	4713
2402.7083	4729.5
2399.2495	4607
2395.791	4740
2392.3291	4770.5
2388.866	4732.5
2385.4014	4588.5
2381.9353	4731.5
2378.4675	4678
2374.9985	4789
2371.5281	4726
2368.0544	4783
2364.5811	4735.5
2361.1045	4713
2357.6262	4761.5
2354.1467	4754.5
2350.6658	4699
2347.1833	4782.5
2343.6995	4708
2340.2141	4780.5
2336.7256	4787
2333.2371	4642.5
2329.7456	4670
2326.2544	4643
2322.7598	4694
2319.2639	4680
2315.7664	4675
2312.2676	4767.5
2308.7671	4658.5
2305.2637	4771
2301.7603	4698.5
2298.2554	4709.5
2294.7473	4666.5
2291.2378	4708
2287.7268	4656.5
2284.2158	4748
2280.7002	4723.5
2277.1848	4695
2273.6677	4723
2270.1494	4639
2266.6277	4722.5
2263.1062	4615.5
2259.5815	4658.5
2256.0554	4698.5
2252.5293	4705.5
2249.0002	4685
2245.4695	4548.5
2241.9358	4641
2238.4021	4651
2234.8667	4593.5
2231.3284	4605.5
2227.7903	4735
2224.2488	4664
2220.7058	4704
2217.1631	4799.5
2213.6172	4648.5
2210.0698	4609
2206.519	4703.5
2202.9685	4723.5
2199.4165	4693.5
2195.8613	4654
2192.3062	4654.5
2188.748	4647.5
2185.1882	4656.5
2181.627	4637.5
2178.064	4747
2174.4995	4712
2170.9336	4697.5
2167.3662	4711
2163.7957	4699.5
2160.2251	4711
2156.6514	4717
2153.0779	4613.5
2149.501	4757
2145.9226	4834.5
2142.3428	4808.5
2138.7612	4825.5
2135.1768	4695.5
2131.5923	4750
2128.0061	4808
2124.417	4817
2120.8276	4800.5
2117.2354	4769.5
2113.6414	4844
2110.0459	4960
2106.449	4832.5
2102.8503	4797
2099.2502	4929.5
2095.6487	4982.5
2092.0437	4841
2088.439	4917
2084.8308	4899.5
2081.2212	4854.5
2077.6101	4973
2073.999	4955
2070.3831	4961
2066.7671	4845.5
2063.1497	5014
2059.5308	4965.5
2055.9084	5098
2052.2864	5130.5
2048.6609	5097.5
2045.0358	5124.5
2041.4072	5134.5
2037.7771	5177.5
2034.1454	5140
2030.5122	5122.5
2026.8756	5205
2023.2393	5152
2019.6012	5325.5
2015.96	5191
2012.3171	5125
2008.6744	5123.5
2005.0283	5272
2001.3807	5264.5
1997.7316	5203
1994.0808	5373.5
1990.4283	5257.5
1986.7727	5350.5
1983.1172	5340
1979.4584	5300.5
1975.7996	5440.5
1972.1376	5391.5
1968.4739	5496
1964.8087	5459.5
1961.1418	5462
1957.4734	5429
1953.8033	5488.5
1950.1317	5495
1946.4568	5484.5
1942.7819	5501
1939.1038	5546
1935.424	5577
1931.7426	5674
1928.0613	5570
1924.3767	5592
1920.6887	5487.5
1917.001	5558.5
1913.3115	5660.5
1909.6205	5647
1905.926	5621.5
1902.23	5622.5
1898.5342	5580
1894.8348	5526
1891.134	5650.5
1887.4315	5672.5
1883.7274	5772
1880.0216	5631.5
1876.3125	5770
1872.6035	5725
1868.8929	5674
1865.1788	5702.5
1861.4633	5732.5
1857.746	5810
1854.0288	5837.5
1850.3083	5664
1846.5862	5755
1842.8606	5828
1839.1353	5716.5
1835.4081	5772.5
1831.6776	5903.5
1827.9473	5892.5
1824.2136	5858
1820.4781	5877
1816.7411	5910
1813.0024	5865.5
1809.2621	5773
1805.5201	5769.5
1801.7765	5859
1798.0313	5973
1794.2826	5938.5
1790.5339	5918
1786.782	5889.5
1783.0283	5888.5
1779.2731	5937.5
1775.5161	5917
1771.7574	5909
1767.9972	5983.5
1764.2352	6000
1760.4716	5951.5
1756.7046	5899.5
1752.9376	5929.5
1749.1672	5999.5
1745.3951	6072
1741.6232	5999.5
1737.8478	6049.5
1734.0708	5890.5
1730.292	5968.5
1726.5099	6065
1722.7278	5943.5
1718.944	6016.5
1715.1567	6011
1711.3696	5969
1707.5791	6164
1703.7869	5950.5
1699.9929	6053
1696.1973	6021.5
1692.3999	6022.5
1688.601	6063.5
1684.8003	6098
1680.9961	6006
1677.192	5992.5
1673.3845	6113
1669.577	6087.5
1665.7661	6003
1661.9535	5979.5
1658.1392	6120
1654.3231	6124
1650.5054	6132.5
1646.6859	6096
1642.8647	6053.5
1639.0402	6174
1635.2156	6122
1631.3876	6089
1627.5579	6212.5
1623.7281	6483.5
1619.895	6617.5
1616.0601	6953
1612.2235	7100.5
1608.3834	7281
1604.5433	6925.5
1600.7017	6633.5
1596.8563	6481.5
1593.0111	6451
1589.1625	6384
1585.312	6398.5
1581.4598	6210.5
1577.606	6165.5
1573.7504	6077.5
1569.8931	6032
1566.0341	5920
1562.1732	5921
1558.3088	6001.5
1554.4447	6007.5
1550.5769	6079
1546.7091	5970.5
1542.8379	6055.5
1538.9648	5887.5
1535.0901	6030.5
1531.2136	5945.5
1527.3353	5873
1523.4536	5877.5
1519.5719	5892.5
1515.6866	5869
1511.8014	5823.5
1507.9126	5812.5
1504.0239	5863.5
1500.1316	5781
1496.2375	5877.5
1492.3418	5861.5
1488.4442	5771
1484.5431	5756.5
1480.6421	5956.5
1476.7393	5860.5
1472.8329	5839.5
1468.9265	5926.5
1465.0166	5985
1461.1049	6038
1457.1914	5953
1453.2762	6028.5
1449.3593	5817
1445.4404	5884
1441.5199	5750.5
1437.5957	5639
1433.6716	5640
1429.744	5571
1425.8163	5530
1421.8851	5629
1417.952	5578.5
1414.0172	5556.5
1410.0807	5415
1406.1422	5493
1402.202	5415
1398.2601	5496
1394.3146	5389
1390.369	5423.5
1386.4198	5491
1382.4707	5453
1378.5179	5426.5
1374.5635	5388.5
1370.6071	5584.5
1366.6489	5428.5
1362.689	5418
1358.7273	5344
1354.7638	5345
1350.7965	5339
1346.8293	5377
1342.8586	5394.5
1338.886	5474
1334.9135	5398
1330.9371	5488.5
1326.9591	5302.5
1322.9792	5341
1318.9976	5194.5
1315.0122	5160.5
1311.027	5172
1307.0398	5125
1303.049	5193.5
1299.0582	5084
1295.0638	4917
1291.0675	4873
1287.0695	4969.5
1283.0695	4964.5
1279.0677	5044
1275.0641	4915.5
1271.0587	4822.5
1267.0515	4848.5
1263.0405	4880
1259.0295	4914
1255.015	4780.5
1250.9985	4820
1246.9802	4830
1242.9619	4887
1238.9399	4847.5
1234.9161	4808
1230.8885	4823
1226.861	4926
1222.8317	4996
1218.7986	5133.5
1214.7655	5307
1210.7286	5445
1206.6899	5481
1202.6514	5408.5
1198.609	5433.5
1194.5647	5079.5
1190.5187	5058
1186.4707	4912
1182.4189	4756
1178.3673	4586.5
1174.3137	4501.5
1170.2565	4547.5
1166.1973	4481
1162.1382	4519
1158.0752	4377
1154.0105	4242.5
1149.9438	3975.5
1145.8752	3951
1141.8048	4003
1137.7307	3909.5
1133.6565	3951
1129.5804	3941.5
1125.5006	3924
1121.4208	3974
1117.3372	3973.5
1113.2517	3903.5
1109.1643	3845.5
1105.0751	3943.5
1100.9839	3899.5
1096.8907	3929.5
1092.7959	3883.5
1088.6971	3813.5
1084.5984	3965.5
1080.4958	4075.5
1076.3932	3950.5
1072.2869	3941.5
1068.1786	3942.5
1064.0685	3874.5
1059.9564	3935.5
1055.8424	3997
1051.7266	4154.5
1047.6088	4393
1043.489	4737
1039.3655	4869.5
1035.2419	4540.5
1031.1145	3954
1026.9852	3595
1022.856	3768.5
1018.7228	5040.5
1014.5877	6501
1010.4507	7672
1006.3118	8104
1002.1691	5936
998.02631	3911
993.88159	3380
989.73303	3161
985.58447	2982
981.43201	2956
977.27765	2910
973.12134	2808
968.96313	2708
964.80292	2669.5
960.64081	2745
956.47675	2711.5
952.31073	2651
948.14081	2605
943.97089	2656.5
939.79706	2700
935.62329	2575.5
931.44556	2558
927.26587	2560.5
923.08429	2547
918.9007	2528.5
914.71515	2558.5
910.52765	2552
906.3382	2564
902.14484	2397
897.95142	2430
893.75409	2396
889.55676	2525
885.35553	2610
881.15234	2623
876.94714	2661
872.73993	2730.5
868.53082	2798
864.3197	2761.5
860.10657	2749.5
855.89148	2627
851.67249	2628
847.45343	2596
843.23041	2416.5
839.00739	2390.5
834.78046	2405.5
830.55145	2397.5
826.3205	2406.5
822.08759	2323
817.8526	2302
813.61566	2328.5
809.37476	2446.5
805.13385	2561
800.89093	2503
796.64398	2365
792.39508	2331
788.14612	2148
783.89319	2015
779.63824	2029.5
775.38129	2012
771.12231	2031.5
766.86133	2004
762.59833	2018
758.33136	1946.5
754.06433	1972.5
749.79327	1925.5
745.52222	1791.5
741.24713	1720.5
736.97003	1625
732.69092	1565
728.40973	1645.5
724.12653	1619.5
719.84131	1559
715.55408	1484.5
711.26477	1586
706.97144	1597.5
702.6781	1526.5
698.38068	1461
694.08325	1522
689.78174	1549
685.47821	1608.5
681.17267	1549
676.86499	1511.5
672.55536	1452.5
668.24359	1391
663.92987	1466
659.61401	1439.5
655.29413	1434.5
650.97418	1468
646.65015	1468
642.32611	1450.5
637.99799	1503.5
633.66779	1588
629.33551	1712.5
625.00122	1837
620.66479	1634
616.32635	1361.5
611.98578	1371.5
607.64117	1339
603.29645	1292
598.94769	1214.5
594.59882	1242.5
590.24591	1287.5
585.89087	1262
581.53375	1303.5
577.17657	1300
572.81531	1281
568.44989	1224.5
564.08441	1336
559.71686	1214.5
555.34723	1307
550.97345	1295.5
546.59961	1276
542.22168	1256.5
537.84161	1205
533.46143	1160
529.07721	1183.5
524.6908	1219
520.30231	1186
515.91174	1247.5
511.51697	1294
507.12216	1294.5
502.72522	1298
498.32413	1322.5
493.92297	1366.5
489.51764	1382.5
485.1102	1350
480.70267	1199.5
476.29099	1164
471.87717	1174
467.46121	1113
463.04312	1141.5
458.62088	1108.5
454.19855	1058.5
449.77405	1132.5
445.3454	1194.5
440.91666	1184.5
436.4837	1149
432.04865	1162
427.61142	1215
423.1741	1337
418.73257	1330
414.28891	1260
409.84103	1231.5
405.39307	1230.5
400.94296	1189.5
396.49069	1111
392.03421	1029.5
387.57761	1139.5
383.11679	1101
378.65381	1107.5
374.18869	1003
369.72137	988.5
365.25397	958.5
360.78027	1017.5
356.30646	1019.5
351.83047	966
347.35233	1033
342.8699	1056
338.38739	1026.5
333.90063	971.5
329.41376	1001.5
324.92264	917
320.42932	981
315.93381	1002
311.43613	966.5
306.93625	910.5
302.43417	910.5
297.9299	953.5
293.42346	973
288.91272	909
284.40186	925
279.88672	937
275.37146	999.5
270.8519	965.5
266.33014	994
261.80826	969.5
257.2821	968
252.75371	1049.5
248.22101	1093.5
243.6882	1155.5
239.15317	1303.5
234.61592	1399.5
230.07434	1593.5
225.53265	1607.5
220.98663	1556.5
216.4384	1489.5
211.89003	1481.5
207.33734	1433.5
202.78241	1406.5
198.22523	1409
193.66585	1399.5
189.1042	1480.5
184.53822	1434.5
179.97211	1497
175.40376	1523.5
170.83104	1562.5
166.25821	1594
161.681	1601
157.10155	1674.5
152.51984	1624.5
147.93588	1561
143.34967	1202.5
138.7612	565
134.17047	137
129.57748	50
124.98223	16
