# Supplementary material for: Transition across a sharp interface: Data from Raman and Brillouin imaging spectroscopy
Source: Data Brief. 2020 Oct 2;33:106368. doi: 10.1016/j.dib.2020.106368 (PMC7557971; doi:10.1016/j.dib.2020.106368)
Supplement: Supplementary file 1 [file mmc1.zip › PET_Glycerol20X_step05/Raman/petgly_20X_70PH_2s_05step_17_51_29.txt]

3813.9915	2216
3811.1724	2145
3808.3525	2118
3805.5327	2206.5
3802.7104	2216
3799.8872	2086.5
3797.063	2103.5
3794.2363	2169
3791.4099	2171
3788.5811	2182.5
3785.7524	2144
3782.9214	2229.5
3780.0894	2193
3777.2561	2185.5
3774.4219	2169
3771.5867	2148
3768.7502	2139.5
3765.9116	2195.5
3763.0715	2277.5
3760.2322	2305.5
3757.3901	2178
3754.5469	2226.5
3751.7029	2243.5
3748.8577	2232.5
3746.0098	2306.5
3743.1624	2239.5
3740.3125	2286
3737.4631	2348.5
3734.6111	2255
3731.7578	2212
3728.9038	2271.5
3726.0486	2324
3723.1921	2262
3720.3333	2278.5
3717.4749	2269.5
3714.6138	2289.5
3711.7517	2344.5
3708.8899	2372
3706.0256	2302
3703.1589	2306.5
3700.2927	2355.5
3697.425	2358
3694.5552	2340.5
3691.6853	2190
3688.8132	2348
3685.9399	2311.5
3683.0657	2316
3680.1902	2410
3677.3137	2276.5
3674.436	2351
3671.5559	2370.5
3668.676	2341
3665.7937	2336
3662.9102	2320
3660.0271	2353
3657.1416	2462
3654.2534	2378.5
3651.3655	2355.5
3648.4766	2409
3645.5852	2426.5
3642.6941	2429.5
3639.8005	2475
3636.9058	2438.5
3634.0098	2447
3631.1128	2444
3628.2148	2450.5
3625.3157	2453
3622.4141	2498
3619.5127	2485
3616.6086	2483
3613.7036	2517
3610.7976	2480
3607.8904	2494.5
3604.9819	2553.5
3602.0725	2618
3599.1604	2602.5
3596.2488	2569
3593.3345	2553
3590.4192	2600.5
3587.5042	2662.5
3584.5867	2638
3581.6665	2603
3578.7466	2599
3575.8257	2651
3572.9021	2700
3569.979	2705.5
3567.0532	2692
3564.1265	2711
3561.1985	2741
3558.2693	2709
3555.3391	2685.5
3552.4077	2657
3549.4753	2720
3546.5403	2754
3543.6042	2786.5
3540.6682	2794.5
3537.7297	2825
3534.7903	2773
3531.8496	2789.5
3528.9077	2818
3525.9634	2760
3523.0193	2860.5
3520.0728	2894
3517.125	2870.5
3514.1775	2830.5
3511.2273	2872
3508.2761	2830
3505.3237	2903.5
3502.3689	2978
3499.4143	2958
3496.457	2961.5
3493.5002	2954
3490.5408	2993.5
3487.5801	2941
3484.6182	2978
3481.6553	3008.5
3478.6914	3028.5
3475.7261	3068.5
3472.7583	3082
3469.7908	2976.5
3466.8208	3055
3463.8494	3184
3460.877	3114
3457.9036	3143
3454.9287	3123
3451.9529	3140.5
3448.9744	3159
3445.9963	3141
3443.0156	3208.5
3440.0337	3151
3437.052	3275
3434.0679	3255
3431.0823	3247
3428.0945	3247
3425.1067	3231.5
3422.1177	3245.5
3419.1262	3239
3416.1335	3260
3413.1414	3198.5
3410.1462	3215.5
3407.1501	3220.5
3404.1528	3231
3401.1528	3215.5
3398.1533	3333
3395.1523	3340.5
3392.1489	3351
3389.1443	3270
3386.1387	3244.5
3383.1331	3329
3380.1235	3333
3377.1143	3303
3374.1038	3375
3371.092	3397
3368.0779	3398.5
3365.0623	3323
3362.0471	3395
3359.0293	3273.5
3356.0103	3359.5
3352.9902	3539
3349.9688	3464.5
3346.9448	3326
3343.9211	3373.5
3340.8948	3471.5
3337.8687	3418.5
3334.8398	3358
3331.8098	3386.5
3328.7788	3422.5
3325.7466	3463.5
3322.7129	3536
3319.6768	3459
3316.6409	3411
3313.6025	3492
3310.5627	3448.5
3307.5232	3477
3304.4812	3519
3301.4377	3470.5
3298.3918	3433
3295.3462	3591
3292.2993	3457
3289.2498	3338.5
3286.2004	3423
3283.1484	3426
3280.0952	3558.5
3277.041	3438.5
3273.9854	3528
3270.9287	3507.5
3267.8706	3469.5
3264.8101	3520
3261.7495	3558
3258.6865	3467.5
3255.6223	3584.5
3252.5569	3518.5
3249.49	3544.5
3246.4221	3515
3243.353	3468.5
3240.2827	3579
3237.2097	3614
3234.137	3498
3231.0615	3613
3227.9849	3567
3224.907	3663.5
3221.8279	3608.5
3218.7476	3675
3215.666	3654
3212.5833	3642
3209.4978	3703.5
3206.4111	3601
3203.3247	3680
3200.2356	3692
3197.1453	3663
3194.0537	3799.5
3190.9609	3714
3187.8669	3521.5
3184.7703	3546.5
3181.6738	3670
3178.5745	3704.5
3175.4741	3717
3172.374	3725.5
3169.271	3682
3166.167	3742.5
3163.0601	3739
3159.9536	3770
3156.8457	3689.5
3153.7351	3798.5
3150.6248	3647
3147.5117	3721.5
3144.3975	3678.5
3141.282	3663.5
3138.1653	3732
3135.0474	3695
3131.9265	3820.5
3128.8062	3691
3125.6829	3674.5
3122.5598	3781
3119.4343	3721.5
3116.3074	3759
3113.1792	3755
3110.0496	3778
3106.9189	3908.5
3103.7869	3950.5
3100.6523	3989.5
3097.5178	3982.5
3094.3806	4114.5
3091.2422	4177
3088.1025	4220
3084.9614	4487.5
3081.8193	4600
3078.6758	4809
3075.531	5106
3072.3835	5499.5
3069.2363	5709.5
3066.0862	6203.5
3062.9348	6608
3059.7825	7076
3056.6287	7135.5
3053.4734	7431.5
3050.3171	7263.5
3047.1594	7107.5
3043.999	6781
3040.8389	6136.5
3037.676	5697.5
3034.5117	5495.5
3031.3464	5310.5
3028.1797	5049
3025.0115	4952
3021.8423	4705.5
3018.6716	4581.5
3015.4983	4496
3012.3252	4486
3009.1494	4334
3005.9722	4495.5
3002.7937	4508.5
2999.614	4645.5
2996.4329	4815.5
2993.2505	4844.5
2990.0669	5055.5
2986.8806	5090
2983.6943	5090.5
2980.5054	5239.5
2977.3152	5447
2974.1235	5581.5
2970.9309	5730
2967.7366	5710
2964.5413	5849.5
2961.3445	5979
2958.145	5913.5
2954.9458	6025.5
2951.7437	6042
2948.5403	5995.5
2945.3354	6171
2942.1294	6274.5
2938.9221	6278.5
2935.7136	6322.5
2932.5037	6469.5
2929.291	6560.5
2926.0786	6664
2922.8633	6733
2919.6465	6804
2916.4287	7057.5
2913.2092	7018
2909.9888	7320
2906.7668	7378
2903.5437	7362
2900.3179	7448.5
2897.092	7398
2893.8633	7324
2890.6333	7112
2887.4021	6869.5
2884.1697	6690
2880.9358	6378
2877.7004	6138
2874.4639	5846.5
2871.2246	5687.5
2867.9854	5662
2864.7434	5829.5
2861.5	5556
2858.2571	5528
2855.011	5606.5
2851.7637	5577.5
2848.5134	5386.5
2845.2637	5261.5
2842.0122	5096
2838.7581	4979
2835.5042	4861.5
2832.2476	4841
2828.9893	4776.5
2825.7297	4633
2822.469	4737
2819.2068	4639.5
2815.9419	4569.5
2812.677	4599
2809.4109	4649
2806.1418	4651.5
2802.8716	4652.5
2799.5999	4594.5
2796.3269	4587
2793.0525	4562
2789.7766	4598.5
2786.4998	4619
2783.2212	4582
2779.9399	4668.5
2776.6589	4716.5
2773.3748	4732
2770.0896	4487.5
2766.8027	4652.5
2763.5146	4611
2760.2253	4706
2756.9346	4710.5
2753.6409	4643.5
2750.3474	4739
2747.051	4709
2743.7549	4587.5
2740.4558	4573
2737.1555	4635.5
2733.8538	4727
2730.5505	4724.5
2727.2461	4696.5
2723.9402	4604.5
2720.6313	4677.5
2717.3228	4657
2714.0112	4649
2710.6982	4605
2707.384	4577
2704.0684	4515.5
2700.7515	4731
2697.4331	4685
2694.1133	4722
2690.7905	4578
2687.4683	4676.5
2684.1428	4783
2680.8176	4615.5
2677.4893	4740
2674.1599	4677.5
2670.8289	4764
2667.4966	4725
2664.1614	4648.5
2660.8262	4655.5
2657.4897	4669.5
2654.1504	4739
2650.8096	4622.5
2647.469	4692
2644.1255	4726.5
2640.7805	4782.5
2637.4341	4781.5
2634.085	4619
2630.7358	4735.5
2627.3853	4765
2624.0317	4727
2620.677	4733.5
2617.3223	4778
2613.9646	4665.5
2610.6057	4730
2607.2451	4772.5
2603.8833	4773.5
2600.5186	4763.5
2597.1538	4711.5
2593.7861	4718
2590.4187	4919
2587.0483	4807.5
2583.6765	4720.5
2580.3032	4663.5
2576.9287	4719
2573.5527	4690.5
2570.175	4745.5
2566.7964	4733
2563.4146	4664.5
2560.0327	4714.5
2556.6482	4676
2553.262	4593.5
2549.8745	4749
2546.4856	4718
2543.0952	4742
2539.7034	4728.5
2536.3103	4713.5
2532.9141	4737.5
2529.5181	4702
2526.1189	4711.5
2522.7185	4709
2519.3184	4709.5
2515.915	4696.5
2512.5103	4704
2509.1025	4724.5
2505.6948	4726.5
2502.2859	4784.5
2498.8738	4740
2495.4619	4735
2492.0471	4785
2488.6306	4728
2485.2129	4745
2481.7937	4728
2478.373	4812
2474.9509	4627.5
2471.5273	4643
2468.1008	4626.5
2464.6746	4759.5
2461.2451	4787.5
2457.8157	4836.5
2454.3833	4758.5
2450.9497	4719
2447.5144	4730.5
2444.0776	4695.5
2440.6379	4778
2437.1985	4582
2433.7573	4740
2430.3132	4761
2426.8679	4708.5
2423.4224	4732.5
2419.9741	4676.5
2416.5242	4689.5
2413.0728	4719
2409.6184	4779
2406.1641	4730
2402.7083	4729
2399.2495	4762.5
2395.791	4714
2392.3291	4701.5
2388.866	4754
2385.4014	4730.5
2381.9353	4776
2378.4675	4880
2374.9985	4611.5
2371.5281	4668
2368.0544	4743
2364.5811	4754
2361.1045	4717.5
2357.6262	4718.5
2354.1467	4692
2350.6658	4705.5
2347.1833	4701.5
2343.6995	4728.5
2340.2141	4764
2336.7256	4566.5
2333.2371	4705.5
2329.7456	4671.5
2326.2544	4747
2322.7598	4753.5
2319.2639	4647
2315.7664	4726.5
2312.2676	4690.5
2308.7671	4738.5
2305.2637	4665.5
2301.7603	4697
2298.2554	4659
2294.7473	4747
2291.2378	4662
2287.7268	4654.5
2284.2158	4733.5
2280.7002	4649.5
2277.1848	4679
2273.6677	4618
2270.1494	4770
2266.6277	4725.5
2263.1062	4788.5
2259.5815	4734
2256.0554	4765
2252.5293	4726.5
2249.0002	4749.5
2245.4695	4687
2241.9358	4621.5
2238.4021	4751.5
2234.8667	4656
2231.3284	4604.5
2227.7903	4772
2224.2488	4621.5
2220.7058	4663.5
2217.1631	4715.5
2213.6172	4692
2210.0698	4599.5
2206.519	4675.5
2202.9685	4765.5
2199.4165	4666.5
2195.8613	4685.5
2192.3062	4758.5
2188.748	4665.5
2185.1882	4644.5
2181.627	4647
2178.064	4672.5
2174.4995	4818
2170.9336	4732.5
2167.3662	4619
2163.7957	4700
2160.2251	4686
2156.6514	4738
2153.0779	4676
2149.501	4730.5
2145.9226	4728.5
2142.3428	4721
2138.7612	4702.5
2135.1768	4846.5
2131.5923	4867
2128.0061	4801
2124.417	4734.5
2120.8276	4811
2117.2354	4926
2113.6414	4877
2110.0459	4745
2106.449	4796
2102.8503	4910.5
2099.2502	5035
2095.6487	4914.5
2092.0437	4908.5
2088.439	4875.5
2084.8308	4981
2081.2212	5102.5
2077.6101	5006
2073.999	4867
2070.3831	5078.5
2066.7671	5047.5
2063.1497	5040
2059.5308	5132
2055.9084	5061
2052.2864	5121
2048.6609	5162.5
2045.0358	5150
2041.4072	5117
2037.7771	5116
2034.1454	5137.5
2030.5122	5137
2026.8756	5117
2023.2393	5201.5
2019.6012	5229
2015.96	5283.5
2012.3171	5229
2008.6744	5320.5
2005.0283	5205.5
2001.3807	5300
1997.7316	5297.5
1994.0808	5325
1990.4283	5204
1986.7727	5319.5
1983.1172	5350
1979.4584	5422.5
1975.7996	5429.5
1972.1376	5316
1968.4739	5424.5
1964.8087	5382
1961.1418	5433
1957.4734	5534.5
1953.8033	5589.5
1950.1317	5545
1946.4568	5556
1942.7819	5592
1939.1038	5445
1935.424	5530.5
1931.7426	5589.5
1928.0613	5558.5
1924.3767	5674
1920.6887	5624
1917.001	5590
1913.3115	5714.5
1909.6205	5637
1905.926	5681
1902.23	5584
1898.5342	5686.5
1894.8348	5648
1891.134	5697
1887.4315	5549
1883.7274	5645.5
1880.0216	5776
1876.3125	5789
1872.6035	5829.5
1868.8929	5679
1865.1788	5833.5
1861.4633	5821.5
1857.746	5733
1854.0288	5821.5
1850.3083	5755.5
1846.5862	5930.5
1842.8606	5882.5
1839.1353	5889.5
1835.4081	5835.5
1831.6776	5862.5
1827.9473	5872
1824.2136	6008
1820.4781	5905.5
1816.7411	5788.5
1813.0024	5850
1809.2621	6010
1805.5201	5976.5
1801.7765	5823.5
1798.0313	5808
1794.2826	5793
1790.5339	5978
1786.782	6002
1783.0283	5955.5
1779.2731	5845
1775.5161	5907
1771.7574	5993
1767.9972	5987
1764.2352	5895.5
1760.4716	5945
1756.7046	5943
1752.9376	6016
1749.1672	6114
1745.3951	6147.5
1741.6232	6006.5
1737.8478	5927
1734.0708	5960.5
1730.292	6073
1726.5099	6049.5
1722.7278	6037
1718.944	6083.5
1715.1567	6091
1711.3696	5972.5
1707.5791	6069.5
1703.7869	6041
1699.9929	6001.5
1696.1973	6086
1692.3999	6110
1688.601	6141.5
1684.8003	6023
1680.9961	6077.5
1677.192	6029
1673.3845	6051
1669.577	6064.5
1665.7661	6032
1661.9535	6131.5
1658.1392	6133.5
1654.3231	6056
1650.5054	6168
1646.6859	6103.5
1642.8647	6154.5
1639.0402	6138.5
1635.2156	6120.5
1631.3876	6339.5
1627.5579	6500.5
1623.7281	6479
1619.895	6795
1616.0601	6873
1612.2235	7165.5
1608.3834	7192
1604.5433	7149
1600.7017	6776
1596.8563	6493.5
1593.0111	6572.5
1589.1625	6507
1585.312	6286
1581.4598	6252
1577.606	6151.5
1573.7504	6061
1569.8931	6119
1566.0341	5976.5
1562.1732	6112
1558.3088	6119.5
1554.4447	6045.5
1550.5769	6048
1546.7091	5855
1542.8379	6000
1538.9648	6078.5
1535.0901	6029.5
1531.2136	5915.5
1527.3353	6043.5
1523.4536	5972
1519.5719	5969
1515.6866	5949.5
1511.8014	5751.5
1507.9126	5886.5
1504.0239	5934
1500.1316	6028.5
1496.2375	5926.5
1492.3418	5887.5
1488.4442	5834
1484.5431	5894
1480.6421	5924
1476.7393	5924
1472.8329	5909.5
1468.9265	5890
1465.0166	6013
1461.1049	6130.5
1457.1914	5989.5
1453.2762	6001.5
1449.3593	5978.5
1445.4404	6057.5
1441.5199	5854
1437.5957	5645.5
1433.6716	5708.5
1429.744	5682
1425.8163	5691.5
1421.8851	5621.5
1417.952	5507.5
1414.0172	5633
1410.0807	5740
1406.1422	5603.5
1402.202	5484.5
1398.2601	5572.5
1394.3146	5498.5
1390.369	5467
1386.4198	5451.5
1382.4707	5505
1378.5179	5508
1374.5635	5441
1370.6071	5560.5
1366.6489	5484.5
1362.689	5470
1358.7273	5423
1354.7638	5506.5
1350.7965	5392
1346.8293	5440
1342.8586	5533
1338.886	5502
1334.9135	5441
1330.9371	5445.5
1326.9591	5336.5
1322.9792	5325.5
1318.9976	5321
1315.0122	5201.5
1311.027	5288.5
1307.0398	5159
1303.049	5185.5
1299.0582	5139
1295.0638	5052.5
1291.0675	5044
1287.0695	4966.5
1283.0695	4994.5
1279.0677	4964.5
1275.0641	5034
1271.0587	4910.5
1267.0515	4908
1263.0405	4965
1259.0295	4972
1255.015	4873.5
1250.9985	4809
1246.9802	4766
1242.9619	4850.5
1238.9399	4856.5
1234.9161	4762.5
1230.8885	4927.5
1226.861	4971
1222.8317	5021
1218.7986	5123
1214.7655	5215
1210.7286	5469.5
1206.6899	5505.5
1202.6514	5444.5
1198.609	5371.5
1194.5647	5188
1190.5187	4977.5
1186.4707	4911.5
1182.4189	4753
1178.3673	4432.5
1174.3137	4514
1170.2565	4637.5
1166.1973	4631.5
1162.1382	4543
1158.0752	4453
1154.0105	4249
1149.9438	4185.5
1145.8752	3980.5
1141.8048	3985
1137.7307	3985.5
1133.6565	4039.5
1129.5804	3996.5
1125.5006	3959
1121.4208	3950.5
1117.3372	3910.5
1113.2517	3904.5
1109.1643	3838
1105.0751	3871.5
1100.9839	3773
1096.8907	3946
1092.7959	3900
1088.6971	3919
1084.5984	3993.5
1080.4958	3879.5
1076.3932	3993
1072.2869	4010
1068.1786	3960.5
1064.0685	3852.5
1059.9564	3911.5
1055.8424	3875.5
1051.7266	4179
1047.6088	4371
1043.489	4634
1039.3655	4913.5
1035.2419	4664.5
1031.1145	3997
1026.9852	3550
1022.856	3699.5
1018.7228	4892.5
1014.5877	6418
1010.4507	7917.5
1006.3118	8361
1002.1691	5903.5
998.02631	3905
993.88159	3399.5
989.73303	3225.5
985.58447	2987
981.43201	2913.5
977.27765	2857
973.12134	2845.5
968.96313	2761.5
964.80292	2762
960.64081	2752.5
956.47675	2659.5
952.31073	2684.5
948.14081	2667.5
943.97089	2580.5
939.79706	2682
935.62329	2621.5
931.44556	2581
927.26587	2585.5
923.08429	2553
918.9007	2547
914.71515	2572.5
910.52765	2528.5
906.3382	2519.5
902.14484	2437.5
897.95142	2480
893.75409	2489
889.55676	2531
885.35553	2528.5
881.15234	2595.5
876.94714	2752
872.73993	2706
868.53082	2799
864.3197	2738
860.10657	2805.5
855.89148	2758
851.67249	2597
847.45343	2522.5
843.23041	2484
839.00739	2509.5
834.78046	2467.5
830.55145	2416.5
826.3205	2305
822.08759	2309
817.8526	2267.5
813.61566	2375.5
809.37476	2476
805.13385	2524.5
800.89093	2557.5
796.64398	2465.5
792.39508	2254.5
788.14612	2103.5
783.89319	1984
779.63824	2058.5
775.38129	2056.5
771.12231	2101
766.86133	2015.5
762.59833	2058
758.33136	1978
754.06433	1873
749.79327	1817
745.52222	1792.5
741.24713	1734
736.97003	1682.5
732.69092	1682.5
728.40973	1552.5
724.12653	1588
719.84131	1572.5
715.55408	1602
711.26477	1546
706.97144	1589
702.6781	1520.5
698.38068	1547
694.08325	1497
689.78174	1527.5
685.47821	1497
681.17267	1495
676.86499	1540
672.55536	1499
668.24359	1408.5
663.92987	1546
659.61401	1428.5
655.29413	1486
650.97418	1331.5
646.65015	1338
642.32611	1397.5
637.99799	1437
633.66779	1661.5
629.33551	1717.5
625.00122	1745
620.66479	1544.5
616.32635	1341
611.98578	1340.5
607.64117	1284.5
603.29645	1338
598.94769	1301
594.59882	1279
590.24591	1285
585.89087	1265
581.53375	1287.5
577.17657	1301
572.81531	1315.5
568.44989	1229
564.08441	1241.5
559.71686	1261.5
555.34723	1296.5
550.97345	1200.5
546.59961	1202.5
542.22168	1251.5
537.84161	1221.5
533.46143	1224
529.07721	1177
524.6908	1197
520.30231	1195.5
515.91174	1250.5
511.51697	1276
507.12216	1292
502.72522	1328.5
498.32413	1393.5
493.92297	1480
489.51764	1433
485.1102	1226.5
480.70267	1245
476.29099	1194.5
471.87717	1200.5
467.46121	1122.5
463.04312	1130
458.62088	1091.5
454.19855	1192
449.77405	1153
445.3454	1084
440.91666	1110
436.4837	1208.5
432.04865	1277.5
427.61142	1314.5
423.1741	1243.5
418.73257	1250.5
414.28891	1234
409.84103	1232.5
405.39307	1233
400.94296	1183.5
396.49069	1153
392.03421	1155.5
387.57761	1107
383.11679	998
378.65381	983.5
374.18869	991
369.72137	991.5
365.25397	972.5
360.78027	989
356.30646	1045.5
351.83047	1000
347.35233	1022.5
342.8699	1009
338.38739	999.5
333.90063	960.5
329.41376	931.5
324.92264	1021
320.42932	934
315.93381	935.5
311.43613	959
306.93625	962.5
302.43417	928.5
297.9299	938.5
293.42346	993.5
288.91272	940.5
284.40186	992
279.88672	982
275.37146	987
270.8519	995.5
266.33014	988
261.80826	959
257.2821	1006
252.75371	1021.5
248.22101	1119.5
243.6882	1249.5
239.15317	1342.5
234.61592	1400
230.07434	1567.5
225.53265	1592.5
220.98663	1553.5
216.4384	1577
211.89003	1503
207.33734	1473.5
202.78241	1410
198.22523	1361.5
193.66585	1403
189.1042	1386
184.53822	1418.5
179.97211	1547.5
175.40376	1523.5
170.83104	1547.5
166.25821	1493
161.681	1591
157.10155	1605.5
152.51984	1628.5
147.93588	1564.5
143.34967	1303.5
138.7612	682
134.17047	185.5
129.57748	-17
124.98223	0
