# Supplementary material for: Transition across a sharp interface: Data from Raman and Brillouin imaging spectroscopy
Source: Data Brief. 2020 Oct 2;33:106368. doi: 10.1016/j.dib.2020.106368 (PMC7557971; doi:10.1016/j.dib.2020.106368)
Supplement: Supplementary file 1 [file mmc1.zip › PET_Glycerol20X_step05/Raman/petgly_20X_70PH_2s_05step_17_51_30.txt]

3813.9915	2053
3811.1724	2104.5
3808.3525	2097
3805.5327	2100
3802.7104	2059
3799.8872	2063
3797.063	2112
3794.2363	2111
3791.4099	2140
3788.5811	2094
3785.7524	2088.5
3782.9214	2106
3780.0894	2129
3777.2561	2140.5
3774.4219	2122
3771.5867	2109
3768.7502	2048
3765.9116	2113
3763.0715	2112
3760.2322	2116
3757.3901	2079
3754.5469	2187
3751.7029	2224.5
3748.8577	2240
3746.0098	2182.5
3743.1624	2104
3740.3125	2088.5
3737.4631	2135
3734.6111	2129
3731.7578	2093
3728.9038	2196
3726.0486	2189
3723.1921	2172.5
3720.3333	2179
3717.4749	2162
3714.6138	2172
3711.7517	2233
3708.8899	2217
3706.0256	2174.5
3703.1589	2182
3700.2927	2194
3697.425	2221
3694.5552	2249
3691.6853	2306
3688.8132	2217.5
3685.9399	2296
3683.0657	2281.5
3680.1902	2274.5
3677.3137	2264.5
3674.436	2273.5
3671.5559	2260
3668.676	2260.5
3665.7937	2300
3662.9102	2253
3660.0271	2274.5
3657.1416	2336
3654.2534	2328
3651.3655	2412.5
3648.4766	2319
3645.5852	2398
3642.6941	2344.5
3639.8005	2264
3636.9058	2402
3634.0098	2331.5
3631.1128	2350
3628.2148	2257
3625.3157	2302.5
3622.4141	2346
3619.5127	2436.5
3616.6086	2421
3613.7036	2426.5
3610.7976	2413
3607.8904	2446.5
3604.9819	2494
3602.0725	2484.5
3599.1604	2468
3596.2488	2456
3593.3345	2601
3590.4192	2576
3587.5042	2454
3584.5867	2526
3581.6665	2607
3578.7466	2605
3575.8257	2554
3572.9021	2573
3569.979	2636
3567.0532	2601
3564.1265	2602
3561.1985	2623
3558.2693	2677
3555.3391	2683.5
3552.4077	2557.5
3549.4753	2729.5
3546.5403	2648.5
3543.6042	2671.5
3540.6682	2694.5
3537.7297	2648.5
3534.7903	2664.5
3531.8496	2705
3528.9077	2766.5
3525.9634	2727
3523.0193	2659
3520.0728	2742
3517.125	2774
3514.1775	2794
3511.2273	2797
3508.2761	2813
3505.3237	2802
3502.3689	2792
3499.4143	2906
3496.457	2852
3493.5002	2975
3490.5408	2912.5
3487.5801	2966.5
3484.6182	2934.5
3481.6553	2913
3478.6914	2988
3475.7261	3009
3472.7583	2945
3469.7908	2958
3466.8208	2990.5
3463.8494	3025
3460.877	3074.5
3457.9036	3023
3454.9287	3094.5
3451.9529	3054
3448.9744	3064
3445.9963	3156
3443.0156	3110
3440.0337	3135
3437.052	3088
3434.0679	3126
3431.0823	3133
3428.0945	3114
3425.1067	3107.5
3422.1177	3106.5
3419.1262	3190.5
3416.1335	3221.5
3413.1414	3198.5
3410.1462	3181.5
3407.1501	3189
3404.1528	3201
3401.1528	3291.5
3398.1533	3281
3395.1523	3095.5
3392.1489	3150.5
3389.1443	3134.5
3386.1387	3170.5
3383.1331	3210
3380.1235	3176.5
3377.1143	3209
3374.1038	3228
3371.092	3243
3368.0779	3291
3365.0623	3317
3362.0471	3321
3359.0293	3294.5
3356.0103	3343.5
3352.9902	3331.5
3349.9688	3274
3346.9448	3363
3343.9211	3359
3340.8948	3366.5
3337.8687	3407.5
3334.8398	3331
3331.8098	3361
3328.7788	3326.5
3325.7466	3449
3322.7129	3332.5
3319.6768	3325
3316.6409	3426.5
3313.6025	3360
3310.5627	3400.5
3307.5232	3365
3304.4812	3443.5
3301.4377	3345
3298.3918	3490
3295.3462	3415
3292.2993	3395.5
3289.2498	3379.5
3286.2004	3357.5
3283.1484	3470.5
3280.0952	3477.5
3277.041	3438.5
3273.9854	3398.5
3270.9287	3361.5
3267.8706	3539
3264.8101	3405.5
3261.7495	3357
3258.6865	3423
3255.6223	3463.5
3252.5569	3461.5
3249.49	3429.5
3246.4221	3422.5
3243.353	3501.5
3240.2827	3499.5
3237.2097	3447.5
3234.137	3599.5
3231.0615	3478
3227.9849	3504.5
3224.907	3558.5
3221.8279	3546.5
3218.7476	3606.5
3215.666	3484
3212.5833	3621
3209.4978	3595
3206.4111	3565
3203.3247	3619
3200.2356	3495.5
3197.1453	3536
3194.0537	3638.5
3190.9609	3657
3187.8669	3623
3184.7703	3622.5
3181.6738	3504.5
3178.5745	3590
3175.4741	3621
3172.374	3533
3169.271	3560
3166.167	3543
3163.0601	3581.5
3159.9536	3668
3156.8457	3635
3153.7351	3656.5
3150.6248	3560
3147.5117	3665.5
3144.3975	3634.5
3141.282	3607.5
3138.1653	3588
3135.0474	3551
3131.9265	3510.5
3128.8062	3636
3125.6829	3556.5
3122.5598	3603.5
3119.4343	3614
3116.3074	3733
3113.1792	3718.5
3110.0496	3760
3106.9189	3740.5
3103.7869	3772.5
3100.6523	3835
3097.5178	3835
3094.3806	3973.5
3091.2422	3893
3088.1025	4053
3084.9614	4232
3081.8193	4491
3078.6758	4584.5
3075.531	4968
3072.3835	5289.5
3069.2363	5606.5
3066.0862	6114.5
3062.9348	6453
3059.7825	6801
3056.6287	6940.5
3053.4734	7047
3050.3171	7101
3047.1594	6902.5
3043.999	6439
3040.8389	6129
3037.676	5630.5
3034.5117	5351
3031.3464	5092
3028.1797	4880.5
3025.0115	4814
3021.8423	4547
3018.6716	4457
3015.4983	4324.5
3012.3252	4297
3009.1494	4279.5
3005.9722	4365
3002.7937	4412.5
2999.614	4594
2996.4329	4656.5
2993.2505	4768.5
2990.0669	4782.5
2986.8806	4894
2983.6943	5013
2980.5054	5115
2977.3152	5325
2974.1235	5463
2970.9309	5579
2967.7366	5645
2964.5413	5763
2961.3445	5836
2958.145	5867
2954.9458	6012
2951.7437	5966
2948.5403	6039.5
2945.3354	6027.5
2942.1294	6157
2938.9221	6062.5
2935.7136	6403.5
2932.5037	6343.5
2929.291	6355.5
2926.0786	6441.5
2922.8633	6745
2919.6465	6696.5
2916.4287	6872.5
2913.2092	7070.5
2909.9888	7202.5
2906.7668	7262
2903.5437	7319
2900.3179	7283
2897.092	7283
2893.8633	7171
2890.6333	6962
2887.4021	6659
2884.1697	6458
2880.9358	6261
2877.7004	6099.5
2874.4639	5884.5
2871.2246	5732
2867.9854	5576
2864.7434	5564
2861.5	5484.5
2858.2571	5478
2855.011	5375
2851.7637	5381.5
2848.5134	5278
2845.2637	5156
2842.0122	5152.5
2838.7581	4934
2835.5042	4814.5
2832.2476	4718.5
2828.9893	4730.5
2825.7297	4538
2822.469	4615
2819.2068	4492
2815.9419	4521
2812.677	4602
2809.4109	4604
2806.1418	4431.5
2802.8716	4402.5
2799.5999	4468
2796.3269	4496.5
2793.0525	4478.5
2789.7766	4428.5
2786.4998	4463
2783.2212	4458
2779.9399	4523
2776.6589	4521
2773.3748	4498
2770.0896	4497
2766.8027	4503
2763.5146	4547.5
2760.2253	4601
2756.9346	4558.5
2753.6409	4560.5
2750.3474	4507.5
2747.051	4569.5
2743.7549	4542
2740.4558	4626
2737.1555	4533
2733.8538	4619.5
2730.5505	4507.5
2727.2461	4501
2723.9402	4546
2720.6313	4585
2717.3228	4526.5
2714.0112	4518.5
2710.6982	4508.5
2707.384	4601.5
2704.0684	4521
2700.7515	4591
2697.4331	4499
2694.1133	4581
2690.7905	4506.5
2687.4683	4509
2684.1428	4547.5
2680.8176	4563
2677.4893	4547.5
2674.1599	4581
2670.8289	4460.5
2667.4966	4519.5
2664.1614	4543.5
2660.8262	4627.5
2657.4897	4561.5
2654.1504	4573
2650.8096	4542.5
2647.469	4557.5
2644.1255	4605.5
2640.7805	4621.5
2637.4341	4554.5
2634.085	4606
2630.7358	4670.5
2627.3853	4739.5
2624.0317	4711.5
2620.677	4575
2617.3223	4679.5
2613.9646	4691
2610.6057	4612.5
2607.2451	4589.5
2603.8833	4652.5
2600.5186	4700.5
2597.1538	4695.5
2593.7861	4610
2590.4187	4670.5
2587.0483	4574
2583.6765	4608
2580.3032	4648.5
2576.9287	4699
2573.5527	4554
2570.175	4614.5
2566.7964	4622
2563.4146	4649
2560.0327	4674.5
2556.6482	4586
2553.262	4637
2549.8745	4636.5
2546.4856	4667.5
2543.0952	4587
2539.7034	4680.5
2536.3103	4611.5
2532.9141	4677
2529.5181	4657.5
2526.1189	4639
2522.7185	4665
2519.3184	4662.5
2515.915	4739
2512.5103	4582.5
2509.1025	4625
2505.6948	4635
2502.2859	4616
2498.8738	4591
2495.4619	4689
2492.0471	4682
2488.6306	4582
2485.2129	4648
2481.7937	4677
2478.373	4723
2474.9509	4678
2471.5273	4668.5
2468.1008	4597
2464.6746	4752
2461.2451	4791
2457.8157	4613
2454.3833	4648
2450.9497	4631.5
2447.5144	4655
2444.0776	4596
2440.6379	4703
2437.1985	4634.5
2433.7573	4598.5
2430.3132	4565
2426.8679	4498.5
2423.4224	4585
2419.9741	4601
2416.5242	4663
2413.0728	4696
2409.6184	4732
2406.1641	4592
2402.7083	4668
2399.2495	4679
2395.791	4732.5
2392.3291	4629
2388.866	4617
2385.4014	4650.5
2381.9353	4591
2378.4675	4721
2374.9985	4679.5
2371.5281	4661
2368.0544	4547
2364.5811	4699.5
2361.1045	4698.5
2357.6262	4605.5
2354.1467	4683
2350.6658	4584
2347.1833	4684.5
2343.6995	4671
2340.2141	4700.5
2336.7256	4608
2333.2371	4522
2329.7456	4606
2326.2544	4615
2322.7598	4636
2319.2639	4666.5
2315.7664	4610
2312.2676	4639
2308.7671	4705
2305.2637	4753
2301.7603	4623
2298.2554	4582
2294.7473	4625
2291.2378	4617
2287.7268	4611
2284.2158	4538.5
2280.7002	4673.5
2277.1848	4567.5
2273.6677	4686.5
2270.1494	4654
2266.6277	4633
2263.1062	4568.5
2259.5815	4625.5
2256.0554	4626
2252.5293	4680.5
2249.0002	4570
2245.4695	4597
2241.9358	4696.5
2238.4021	4678
2234.8667	4606
2231.3284	4600.5
2227.7903	4644
2224.2488	4561
2220.7058	4498
2217.1631	4527
2213.6172	4549
2210.0698	4578
2206.519	4619.5
2202.9685	4624.5
2199.4165	4623.5
2195.8613	4544
2192.3062	4562.5
2188.748	4631.5
2185.1882	4654
2181.627	4602.5
2178.064	4558
2174.4995	4611
2170.9336	4632.5
2167.3662	4686
2163.7957	4654
2160.2251	4647
2156.6514	4666
2153.0779	4600
2149.501	4639
2145.9226	4632
2142.3428	4761.5
2138.7612	4702
2135.1768	4781
2131.5923	4659
2128.0061	4706.5
2124.417	4706.5
2120.8276	4796.5
2117.2354	4795.5
2113.6414	4704
2110.0459	4689
2106.449	4857
2102.8503	4809
2099.2502	4849.5
2095.6487	4752
2092.0437	4783
2088.439	4803
2084.8308	4860
2081.2212	4991.5
2077.6101	4819
2073.999	4913
2070.3831	4959
2066.7671	4977
2063.1497	5059.5
2059.5308	4940
2055.9084	5038
2052.2864	4943.5
2048.6609	4975.5
2045.0358	5035.5
2041.4072	5138.5
2037.7771	5042
2034.1454	5014.5
2030.5122	5084.5
2026.8756	5093.5
2023.2393	5168
2019.6012	5115.5
2015.96	5040
2012.3171	5139
2008.6744	5169.5
2005.0283	5215
2001.3807	5189.5
1997.7316	5101
1994.0808	5236
1990.4283	5320.5
1986.7727	5339
1983.1172	5213.5
1979.4584	5276
1975.7996	5280
1972.1376	5340
1968.4739	5454.5
1964.8087	5405.5
1961.1418	5359
1957.4734	5308.5
1953.8033	5400
1950.1317	5433
1946.4568	5446.5
1942.7819	5400.5
1939.1038	5405
1935.424	5481.5
1931.7426	5540
1928.0613	5531
1924.3767	5544
1920.6887	5463.5
1917.001	5529.5
1913.3115	5536
1909.6205	5579
1905.926	5565
1902.23	5579.5
1898.5342	5552.5
1894.8348	5564
1891.134	5609.5
1887.4315	5544.5
1883.7274	5654.5
1880.0216	5716
1876.3125	5621
1872.6035	5648.5
1868.8929	5681
1865.1788	5621
1861.4633	5787.5
1857.746	5729
1854.0288	5795
1850.3083	5638.5
1846.5862	5751
1842.8606	5753.5
1839.1353	5805.5
1835.4081	5733.5
1831.6776	5765
1827.9473	5808.5
1824.2136	5794.5
1820.4781	5787.5
1816.7411	5713.5
1813.0024	5828
1809.2621	5815
1805.5201	5908
1801.7765	5876.5
1798.0313	5790.5
1794.2826	5812.5
1790.5339	5859
1786.782	5854
1783.0283	5965
1779.2731	5816
1775.5161	5889
1771.7574	5839
1767.9972	5771
1764.2352	5815
1760.4716	5896.5
1756.7046	5942
1752.9376	6030.5
1749.1672	5933.5
1745.3951	5990
1741.6232	5903
1737.8478	5985.5
1734.0708	5914
1730.292	5963.5
1726.5099	5957.5
1722.7278	5907.5
1718.944	5861.5
1715.1567	5972.5
1711.3696	5970.5
1707.5791	5978.5
1703.7869	6024.5
1699.9929	5992.5
1696.1973	6036
1692.3999	6036
1688.601	6007
1684.8003	5934
1680.9961	6013
1677.192	5989.5
1673.3845	6008
1669.577	5894.5
1665.7661	6055
1661.9535	6009
1658.1392	6157.5
1654.3231	6088
1650.5054	6061
1646.6859	6014.5
1642.8647	6029
1639.0402	6074.5
1635.2156	6123
1631.3876	6225
1627.5579	6172
1623.7281	6250
1619.895	6572
1616.0601	6848
1612.2235	7009.5
1608.3834	7232.5
1604.5433	6909.5
1600.7017	6659
1596.8563	6444
1593.0111	6286.5
1589.1625	6223
1585.312	6194.5
1581.4598	6088.5
1577.606	6008
1573.7504	5989
1569.8931	6004
1566.0341	6005
1562.1732	6054
1558.3088	6076
1554.4447	5960.5
1550.5769	5970.5
1546.7091	6021
1542.8379	5971.5
1538.9648	5836
1535.0901	5878
1531.2136	5971
1527.3353	5864.5
1523.4536	5868.5
1519.5719	5897.5
1515.6866	5880.5
1511.8014	5856.5
1507.9126	5887
1504.0239	5885
1500.1316	5834.5
1496.2375	5755
1492.3418	5814
1488.4442	5777.5
1484.5431	5975.5
1480.6421	5896
1476.7393	5900
1472.8329	5877
1468.9265	5810.5
1465.0166	5901.5
1461.1049	6006
1457.1914	5996
1453.2762	6001.5
1449.3593	5864
1445.4404	5720.5
1441.5199	5651.5
1437.5957	5651.5
1433.6716	5620.5
1429.744	5658
1425.8163	5587
1421.8851	5528.5
1417.952	5571.5
1414.0172	5586
1410.0807	5497
1406.1422	5450
1402.202	5472
1398.2601	5423.5
1394.3146	5371
1390.369	5453.5
1386.4198	5412.5
1382.4707	5466.5
1378.5179	5463.5
1374.5635	5294
1370.6071	5439.5
1366.6489	5439
1362.689	5349
1358.7273	5329.5
1354.7638	5302
1350.7965	5351.5
1346.8293	5368
1342.8586	5397.5
1338.886	5303.5
1334.9135	5343
1330.9371	5363.5
1326.9591	5316
1322.9792	5349.5
1318.9976	5224.5
1315.0122	5183
1311.027	5132.5
1307.0398	5072
1303.049	5168.5
1299.0582	5013
1295.0638	5002.5
1291.0675	4889
1287.0695	4908.5
1283.0695	5001
1279.0677	4877.5
1275.0641	4936
1271.0587	4956
1267.0515	4916
1263.0405	4872.5
1259.0295	4759.5
1255.015	4829.5
1250.9985	4782
1246.9802	4748
1242.9619	4807
1238.9399	4757.5
1234.9161	4823.5
1230.8885	4841
1226.861	4958
1222.8317	4895
1218.7986	5027.5
1214.7655	5335.5
1210.7286	5413.5
1206.6899	5527.5
1202.6514	5358.5
1198.609	5223.5
1194.5647	5045.5
1190.5187	4967.5
1186.4707	4907.5
1182.4189	4700
1178.3673	4491.5
1174.3137	4503.5
1170.2565	4427.5
1166.1973	4489.5
1162.1382	4478.5
1158.0752	4309.5
1154.0105	4137.5
1149.9438	4065.5
1145.8752	4125.5
1141.8048	3951
1137.7307	3932.5
1133.6565	3906.5
1129.5804	3998.5
1125.5006	3926.5
1121.4208	3922.5
1117.3372	3901
1113.2517	3851
1109.1643	3852
1105.0751	3878
1100.9839	3868
1096.8907	3988
1092.7959	3902.5
1088.6971	3912
1084.5984	4003
1080.4958	4064.5
1076.3932	3991
1072.2869	4021
1068.1786	3971
1064.0685	3926
1059.9564	3819
1055.8424	3896
1051.7266	4104.5
1047.6088	4277
1043.489	4726
1039.3655	4897.5
1035.2419	4579
1031.1145	3887
1026.9852	3514.5
1022.856	3753.5
1018.7228	4858.5
1014.5877	6324
1010.4507	7646
1006.3118	8033
1002.1691	5774.5
998.02631	3923
993.88159	3358
989.73303	3138
985.58447	2966
981.43201	2891
977.27765	2798.5
973.12134	2744
968.96313	2697
964.80292	2758
960.64081	2688.5
956.47675	2679
952.31073	2553
948.14081	2689
943.97089	2667
939.79706	2636
935.62329	2623
931.44556	2557.5
927.26587	2600.5
923.08429	2568.5
918.9007	2493.5
914.71515	2552.5
910.52765	2548.5
906.3382	2478
902.14484	2444
897.95142	2404.5
893.75409	2408
889.55676	2414
885.35553	2572.5
881.15234	2629
876.94714	2729
872.73993	2708.5
868.53082	2730.5
864.3197	2779
860.10657	2792
855.89148	2717.5
851.67249	2553
847.45343	2496
843.23041	2455
839.00739	2386.5
834.78046	2427.5
830.55145	2417.5
826.3205	2262
822.08759	2311
817.8526	2322
813.61566	2330.5
809.37476	2374.5
805.13385	2503
800.89093	2485
796.64398	2535
792.39508	2257
788.14612	2074
783.89319	2060
779.63824	1987
775.38129	1964.5
771.12231	1933
766.86133	2015.5
762.59833	1942
758.33136	1921
754.06433	1899
749.79327	1793.5
745.52222	1753.5
741.24713	1683.5
736.97003	1653.5
732.69092	1628.5
728.40973	1585.5
724.12653	1527.5
719.84131	1546.5
715.55408	1566.5
711.26477	1556
706.97144	1506.5
702.6781	1471.5
698.38068	1551
694.08325	1500
689.78174	1544
685.47821	1525
681.17267	1483.5
676.86499	1542
672.55536	1515.5
668.24359	1449.5
663.92987	1387
659.61401	1378.5
655.29413	1338.5
650.97418	1382.5
646.65015	1404.5
642.32611	1411
637.99799	1444
633.66779	1598
629.33551	1706
625.00122	1761
620.66479	1563
616.32635	1375.5
611.98578	1258
607.64117	1319
603.29645	1258
598.94769	1261.5
594.59882	1266.5
590.24591	1249
585.89087	1294.5
581.53375	1299
577.17657	1219.5
572.81531	1219
568.44989	1260
564.08441	1323
559.71686	1254
555.34723	1270.5
550.97345	1211
546.59961	1214.5
542.22168	1239.5
537.84161	1218.5
533.46143	1202
529.07721	1126
524.6908	1184
520.30231	1245.5
515.91174	1206
511.51697	1193
507.12216	1285.5
502.72522	1321.5
498.32413	1409.5
493.92297	1444
489.51764	1344
485.1102	1268.5
480.70267	1257.5
476.29099	1212.5
471.87717	1162
467.46121	1102.5
463.04312	1028
458.62088	1005.5
454.19855	1037
449.77405	1091.5
445.3454	1060
440.91666	1132.5
436.4837	1164.5
432.04865	1232.5
427.61142	1267.5
423.1741	1263.5
418.73257	1259
414.28891	1244
409.84103	1237
405.39307	1171.5
400.94296	1135.5
396.49069	1031.5
392.03421	1114.5
387.57761	1105
383.11679	1075.5
378.65381	1031.5
374.18869	993.5
369.72137	1001
365.25397	1001.5
360.78027	1002.5
356.30646	939.5
351.83047	918.5
347.35233	966.5
342.8699	985.5
338.38739	1031
333.90063	949.5
329.41376	978
324.92264	951
320.42932	963.5
315.93381	934.5
311.43613	903.5
306.93625	884.5
302.43417	902.5
297.9299	981.5
293.42346	925
288.91272	918.5
284.40186	904
279.88672	897
275.37146	924.5
270.8519	962.5
266.33014	949
261.80826	991
257.2821	986.5
252.75371	1026
248.22101	1083
243.6882	1122
239.15317	1237.5
234.61592	1388
230.07434	1546.5
225.53265	1491
220.98663	1474
216.4384	1481.5
211.89003	1420.5
207.33734	1460
202.78241	1385
198.22523	1377
193.66585	1325.5
189.1042	1368
184.53822	1365.5
179.97211	1459
175.40376	1470
170.83104	1580.5
166.25821	1553
161.681	1561.5
157.10155	1592
152.51984	1604
147.93588	1537
143.34967	1272.5
138.7612	596.5
134.17047	108
129.57748	-17.5
124.98223	-4.5
