# Supplementary material for: Transition across a sharp interface: Data from Raman and Brillouin imaging spectroscopy
Source: Data Brief. 2020 Oct 2;33:106368. doi: 10.1016/j.dib.2020.106368 (PMC7557971; doi:10.1016/j.dib.2020.106368)
Supplement: Supplementary file 1 [file mmc1.zip › PET_Glycerol20X_step05/Raman/petgly_20X_70PH_2s_05step_17_52_31.txt]

3813.9915	1919
3811.1724	1923
3808.3525	1902.5
3805.5327	1941.5
3802.7104	1998.5
3799.8872	1963
3797.063	1997
3794.2363	2008
3791.4099	1950.5
3788.5811	1988
3785.7524	1929.5
3782.9214	1975
3780.0894	1919
3777.2561	1962
3774.4219	1896
3771.5867	1957.5
3768.7502	2040.5
3765.9116	2000.5
3763.0715	2028
3760.2322	1988.5
3757.3901	2111.5
3754.5469	2084
3751.7029	2019
3748.8577	1996
3746.0098	1997
3743.1624	2061.5
3740.3125	2030.5
3737.4631	1941.5
3734.6111	2033.5
3731.7578	2064.5
3728.9038	2125.5
3726.0486	2078
3723.1921	2005.5
3720.3333	2041.5
3717.4749	2110
3714.6138	2155.5
3711.7517	2108
3708.8899	2050.5
3706.0256	2092.5
3703.1589	2083.5
3700.2927	2185.5
3697.425	2124
3694.5552	2056
3691.6853	2193
3688.8132	2215.5
3685.9399	2142.5
3683.0657	2076
3680.1902	2184.5
3677.3137	2147.5
3674.436	2192.5
3671.5559	2111
3668.676	2162
3665.7937	2140
3662.9102	2159.5
3660.0271	2142
3657.1416	2229
3654.2534	2179
3651.3655	2201
3648.4766	2173.5
3645.5852	2163.5
3642.6941	2202
3639.8005	2173.5
3636.9058	2144
3634.0098	2214.5
3631.1128	2220.5
3628.2148	2148.5
3625.3157	2191.5
3622.4141	2307.5
3619.5127	2362
3616.6086	2294
3613.7036	2276
3610.7976	2308.5
3607.8904	2276.5
3604.9819	2319.5
3602.0725	2286.5
3599.1604	2341.5
3596.2488	2369
3593.3345	2356
3590.4192	2430.5
3587.5042	2398
3584.5867	2413.5
3581.6665	2402.5
3578.7466	2414
3575.8257	2479
3572.9021	2426.5
3569.979	2379.5
3567.0532	2469
3564.1265	2437.5
3561.1985	2483
3558.2693	2552
3555.3391	2553.5
3552.4077	2508.5
3549.4753	2520.5
3546.5403	2549.5
3543.6042	2545.5
3540.6682	2538.5
3537.7297	2555
3534.7903	2544
3531.8496	2598.5
3528.9077	2584.5
3525.9634	2693
3523.0193	2640
3520.0728	2717.5
3517.125	2691
3514.1775	2617
3511.2273	2801.5
3508.2761	2700
3505.3237	2712.5
3502.3689	2657
3499.4143	2723
3496.457	2732.5
3493.5002	2762
3490.5408	2717
3487.5801	2795.5
3484.6182	2855.5
3481.6553	2939
3478.6914	2975
3475.7261	2928
3472.7583	2869.5
3469.7908	2882.5
3466.8208	2852
3463.8494	2884.5
3460.877	2892
3457.9036	3022.5
3454.9287	2990
3451.9529	3041
3448.9744	2942
3445.9963	2956
3443.0156	3082
3440.0337	3060.5
3437.052	3064.5
3434.0679	3032
3431.0823	3046
3428.0945	3142
3425.1067	3077
3422.1177	3049
3419.1262	3069.5
3416.1335	3063
3413.1414	3206.5
3410.1462	3111.5
3407.1501	3073.5
3404.1528	3115.5
3401.1528	3073
3398.1533	3041
3395.1523	3094.5
3392.1489	3158.5
3389.1443	3171.5
3386.1387	3166
3383.1331	3120.5
3380.1235	3185
3377.1143	3138
3374.1038	3212.5
3371.092	3204.5
3368.0779	3163
3365.0623	3210.5
3362.0471	3183.5
3359.0293	3252
3356.0103	3256
3352.9902	3192.5
3349.9688	3165
3346.9448	3213.5
3343.9211	3319
3340.8948	3365.5
3337.8687	3314
3334.8398	3255.5
3331.8098	3268.5
3328.7788	3338
3325.7466	3298.5
3322.7129	3176.5
3319.6768	3241.5
3316.6409	3313
3313.6025	3288.5
3310.5627	3307
3307.5232	3360
3304.4812	3325.5
3301.4377	3370
3298.3918	3375
3295.3462	3383
3292.2993	3334
3289.2498	3331.5
3286.2004	3323
3283.1484	3314
3280.0952	3268.5
3277.041	3296.5
3273.9854	3478.5
3270.9287	3358.5
3267.8706	3445.5
3264.8101	3377
3261.7495	3431
3258.6865	3367
3255.6223	3258
3252.5569	3360.5
3249.49	3352.5
3246.4221	3411
3243.353	3439.5
3240.2827	3378
3237.2097	3405
3234.137	3386
3231.0615	3470
3227.9849	3488.5
3224.907	3499
3221.8279	3501.5
3218.7476	3389
3215.666	3519
3212.5833	3515
3209.4978	3413.5
3206.4111	3371.5
3203.3247	3551
3200.2356	3548
3197.1453	3531.5
3194.0537	3476.5
3190.9609	3688.5
3187.8669	3454
3184.7703	3464.5
3181.6738	3397.5
3178.5745	3436
3175.4741	3524
3172.374	3478.5
3169.271	3471
3166.167	3553.5
3163.0601	3533
3159.9536	3481.5
3156.8457	3538
3153.7351	3509.5
3150.6248	3450.5
3147.5117	3485
3144.3975	3528.5
3141.282	3493.5
3138.1653	3519.5
3135.0474	3477
3131.9265	3492.5
3128.8062	3526
3125.6829	3450.5
3122.5598	3547.5
3119.4343	3590.5
3116.3074	3514
3113.1792	3641
3110.0496	3691
3106.9189	3649.5
3103.7869	3652
3100.6523	3690
3097.5178	3754.5
3094.3806	3852.5
3091.2422	3760.5
3088.1025	3894.5
3084.9614	4087.5
3081.8193	4299
3078.6758	4468
3075.531	4710
3072.3835	4955
3069.2363	5430.5
3066.0862	5777.5
3062.9348	6224
3059.7825	6335.5
3056.6287	6719.5
3053.4734	6864
3050.3171	6656.5
3047.1594	6592.5
3043.999	6204.5
3040.8389	5825.5
3037.676	5509.5
3034.5117	5128
3031.3464	4964
3028.1797	4723
3025.0115	4639.5
3021.8423	4461.5
3018.6716	4375
3015.4983	4195
3012.3252	4177.5
3009.1494	4140.5
3005.9722	4270.5
3002.7937	4369
2999.614	4520.5
2996.4329	4622.5
2993.2505	4696
2990.0669	4778
2986.8806	4863
2983.6943	4991
2980.5054	5185
2977.3152	5338
2974.1235	5559.5
2970.9309	5634
2967.7366	5821
2964.5413	5934.5
2961.3445	5969.5
2958.145	6018.5
2954.9458	6083.5
2951.7437	6117.5
2948.5403	6275
2945.3354	6172.5
2942.1294	6214
2938.9221	6334.5
2935.7136	6297.5
2932.5037	6431.5
2929.291	6350
2926.0786	6510
2922.8633	6632
2919.6465	6917.5
2916.4287	6982.5
2913.2092	6996
2909.9888	7202
2906.7668	7288
2903.5437	7395.5
2900.3179	7484
2897.092	7382
2893.8633	7267
2890.6333	7050.5
2887.4021	6953.5
2884.1697	6736
2880.9358	6266
2877.7004	6173.5
2874.4639	5868
2871.2246	5793.5
2867.9854	5551.5
2864.7434	5555
2861.5	5585.5
2858.2571	5452.5
2855.011	5529.5
2851.7637	5357.5
2848.5134	5235.5
2845.2637	5170.5
2842.0122	5043
2838.7581	5029.5
2835.5042	4785.5
2832.2476	4729.5
2828.9893	4649
2825.7297	4689
2822.469	4614.5
2819.2068	4560.5
2815.9419	4511.5
2812.677	4570
2809.4109	4444.5
2806.1418	4527
2802.8716	4465
2799.5999	4485.5
2796.3269	4473
2793.0525	4490
2789.7766	4445
2786.4998	4396
2783.2212	4396.5
2779.9399	4463
2776.6589	4493
2773.3748	4552
2770.0896	4441.5
2766.8027	4613
2763.5146	4571
2760.2253	4457.5
2756.9346	4529.5
2753.6409	4518.5
2750.3474	4546
2747.051	4560.5
2743.7549	4500.5
2740.4558	4596.5
2737.1555	4577
2733.8538	4533.5
2730.5505	4482
2727.2461	4568
2723.9402	4561
2720.6313	4486
2717.3228	4583.5
2714.0112	4468
2710.6982	4476.5
2707.384	4477
2704.0684	4474
2700.7515	4509.5
2697.4331	4427.5
2694.1133	4509
2690.7905	4504
2687.4683	4576
2684.1428	4417.5
2680.8176	4425.5
2677.4893	4430.5
2674.1599	4547
2670.8289	4457
2667.4966	4507.5
2664.1614	4604.5
2660.8262	4589
2657.4897	4486.5
2654.1504	4530
2650.8096	4553.5
2647.469	4487
2644.1255	4550.5
2640.7805	4586
2637.4341	4598.5
2634.085	4493.5
2630.7358	4591
2627.3853	4611
2624.0317	4589.5
2620.677	4542
2617.3223	4545.5
2613.9646	4649.5
2610.6057	4728.5
2607.2451	4625.5
2603.8833	4668.5
2600.5186	4602.5
2597.1538	4677.5
2593.7861	4639
2590.4187	4555.5
2587.0483	4563
2583.6765	4563
2580.3032	4569.5
2576.9287	4588.5
2573.5527	4586.5
2570.175	4527.5
2566.7964	4594.5
2563.4146	4658.5
2560.0327	4606
2556.6482	4618
2553.262	4501.5
2549.8745	4570
2546.4856	4592
2543.0952	4700.5
2539.7034	4512
2536.3103	4555.5
2532.9141	4707
2529.5181	4639
2526.1189	4651
2522.7185	4586
2519.3184	4603.5
2515.915	4595
2512.5103	4636.5
2509.1025	4585
2505.6948	4690
2502.2859	4621.5
2498.8738	4675.5
2495.4619	4709
2492.0471	4620
2488.6306	4634
2485.2129	4692.5
2481.7937	4624.5
2478.373	4661
2474.9509	4715
2471.5273	4615
2468.1008	4655
2464.6746	4605
2461.2451	4537.5
2457.8157	4594.5
2454.3833	4688
2450.9497	4653.5
2447.5144	4730
2444.0776	4658.5
2440.6379	4675
2437.1985	4580.5
2433.7573	4729.5
2430.3132	4688
2426.8679	4641
2423.4224	4621.5
2419.9741	4618
2416.5242	4629.5
2413.0728	4671.5
2409.6184	4592.5
2406.1641	4708.5
2402.7083	4758
2399.2495	4651.5
2395.791	4746.5
2392.3291	4731
2388.866	4725
2385.4014	4751.5
2381.9353	4743.5
2378.4675	4694
2374.9985	4686
2371.5281	4802.5
2368.0544	4691.5
2364.5811	4702.5
2361.1045	4674.5
2357.6262	4755
2354.1467	4746
2350.6658	4705.5
2347.1833	4678
2343.6995	4701
2340.2141	4670.5
2336.7256	4646
2333.2371	4644.5
2329.7456	4661
2326.2544	4724.5
2322.7598	4767
2319.2639	4818
2315.7664	4736
2312.2676	4750.5
2308.7671	4703
2305.2637	4761.5
2301.7603	4652
2298.2554	4677.5
2294.7473	4590
2291.2378	4744.5
2287.7268	4802.5
2284.2158	4765
2280.7002	4798.5
2277.1848	4702.5
2273.6677	4750
2270.1494	4688
2266.6277	4736
2263.1062	4717
2259.5815	4699
2256.0554	4743.5
2252.5293	4747.5
2249.0002	4762.5
2245.4695	4671.5
2241.9358	4622
2238.4021	4871.5
2234.8667	4651.5
2231.3284	4674
2227.7903	4748.5
2224.2488	4772.5
2220.7058	4654.5
2217.1631	4728.5
2213.6172	4740.5
2210.0698	4624
2206.519	4784
2202.9685	4830
2199.4165	4739
2195.8613	4734
2192.3062	4853.5
2188.748	4789.5
2185.1882	4774
2181.627	4824
2178.064	4792.5
2174.4995	4772.5
2170.9336	4888.5
2167.3662	4861
2163.7957	4786.5
2160.2251	4813
2156.6514	4916
2153.0779	4867
2149.501	4938
2145.9226	4838
2142.3428	4809.5
2138.7612	4853
2135.1768	5016
2131.5923	4881.5
2128.0061	5017.5
2124.417	4944.5
2120.8276	4896
2117.2354	5065
2113.6414	4903.5
2110.0459	4999.5
2106.449	5021
2102.8503	5082.5
2099.2502	4970
2095.6487	4972.5
2092.0437	5043.5
2088.439	5110.5
2084.8308	5096
2081.2212	5033.5
2077.6101	5106
2073.999	5120.5
2070.3831	5156
2066.7671	5161
2063.1497	5149.5
2059.5308	5176
2055.9084	5307
2052.2864	5285
2048.6609	5237.5
2045.0358	5346.5
2041.4072	5274.5
2037.7771	5321.5
2034.1454	5276
2030.5122	5334.5
2026.8756	5347
2023.2393	5469
2019.6012	5378.5
2015.96	5403.5
2012.3171	5343
2008.6744	5457.5
2005.0283	5454.5
2001.3807	5488
1997.7316	5514.5
1994.0808	5482.5
1990.4283	5525.5
1986.7727	5538
1983.1172	5657
1979.4584	5635
1975.7996	5587
1972.1376	5753.5
1968.4739	5748.5
1964.8087	5657.5
1961.1418	5710.5
1957.4734	5591
1953.8033	5673.5
1950.1317	5750
1946.4568	5868.5
1942.7819	5850
1939.1038	5695
1935.424	5892.5
1931.7426	5869
1928.0613	5948
1924.3767	5940
1920.6887	5870
1917.001	6009
1913.3115	5967
1909.6205	5969.5
1905.926	5981.5
1902.23	5891.5
1898.5342	5954.5
1894.8348	5924
1891.134	5946.5
1887.4315	6119.5
1883.7274	6097.5
1880.0216	6072
1876.3125	5988.5
1872.6035	6080
1868.8929	6022.5
1865.1788	6126.5
1861.4633	6051.5
1857.746	6186
1854.0288	6174
1850.3083	6252
1846.5862	6248
1842.8606	6283.5
1839.1353	6194
1835.4081	6198
1831.6776	6366
1827.9473	6244.5
1824.2136	6102.5
1820.4781	6219.5
1816.7411	6186
1813.0024	6202.5
1809.2621	6210
1805.5201	6223
1801.7765	6282.5
1798.0313	6425.5
1794.2826	6321
1790.5339	6271.5
1786.782	6259.5
1783.0283	6328
1779.2731	6299.5
1775.5161	6498.5
1771.7574	6346.5
1767.9972	6367.5
1764.2352	6469
1760.4716	6471.5
1756.7046	6383
1752.9376	6391
1749.1672	6458.5
1745.3951	6529.5
1741.6232	6514.5
1737.8478	6418.5
1734.0708	6425.5
1730.292	6456
1726.5099	6474.5
1722.7278	6502
1718.944	6583
1715.1567	6472.5
1711.3696	6573
1707.5791	6611
1703.7869	6551
1699.9929	6502
1696.1973	6521
1692.3999	6513
1688.601	6578.5
1684.8003	6587
1680.9961	6551.5
1677.192	6541
1673.3845	6652.5
1669.577	6649
1665.7661	6505
1661.9535	6492.5
1658.1392	6595.5
1654.3231	6601
1650.5054	6493
1646.6859	6640.5
1642.8647	6535
1639.0402	6639.5
1635.2156	6782
1631.3876	6687
1627.5579	6646
1623.7281	6849
1619.895	7078.5
1616.0601	7288
1612.2235	7541
1608.3834	7583
1604.5433	7441.5
1600.7017	7207
1596.8563	6970.5
1593.0111	6907.5
1589.1625	6874.5
1585.312	6861.5
1581.4598	6753
1577.606	6527
1573.7504	6529.5
1569.8931	6517
1566.0341	6532.5
1562.1732	6538
1558.3088	6493
1554.4447	6531.5
1550.5769	6590.5
1546.7091	6615
1542.8379	6533.5
1538.9648	6488
1535.0901	6518.5
1531.2136	6571
1527.3353	6497
1523.4536	6485.5
1519.5719	6460.5
1515.6866	6403
1511.8014	6419.5
1507.9126	6442
1504.0239	6302.5
1500.1316	6531
1496.2375	6445.5
1492.3418	6354.5
1488.4442	6531
1484.5431	6439
1480.6421	6484.5
1476.7393	6448.5
1472.8329	6359
1468.9265	6514
1465.0166	6473.5
1461.1049	6585
1457.1914	6610
1453.2762	6541.5
1449.3593	6390.5
1445.4404	6376.5
1441.5199	6324
1437.5957	6267
1433.6716	6265.5
1429.744	6299
1425.8163	6108
1421.8851	6140.5
1417.952	6007.5
1414.0172	6086.5
1410.0807	5937.5
1406.1422	5977
1402.202	5933
1398.2601	5884.5
1394.3146	5957
1390.369	5936.5
1386.4198	5847
1382.4707	6001.5
1378.5179	6037
1374.5635	5905
1370.6071	5879
1366.6489	5991
1362.689	6054.5
1358.7273	5818.5
1354.7638	5834.5
1350.7965	5819.5
1346.8293	5843
1342.8586	5914
1338.886	5990
1334.9135	5960
1330.9371	5844.5
1326.9591	5818.5
1322.9792	5835
1318.9976	5723.5
1315.0122	5605.5
1311.027	5602
1307.0398	5519
1303.049	5559.5
1299.0582	5438.5
1295.0638	5395.5
1291.0675	5491.5
1287.0695	5423
1283.0695	5430.5
1279.0677	5479
1275.0641	5495.5
1271.0587	5371.5
1267.0515	5406.5
1263.0405	5383
1259.0295	5321.5
1255.015	5178.5
1250.9985	5308.5
1246.9802	5218
1242.9619	5222.5
1238.9399	5225.5
1234.9161	5254
1230.8885	5173
1226.861	5316
1222.8317	5294
1218.7986	5433.5
1214.7655	5638
1210.7286	5707.5
1206.6899	5815.5
1202.6514	5781
1198.609	5679.5
1194.5647	5447
1190.5187	5374.5
1186.4707	5226.5
1182.4189	4971
1178.3673	4783.5
1174.3137	4806.5
1170.2565	4811
1166.1973	4800
1162.1382	4839.5
1158.0752	4737.5
1154.0105	4557
1149.9438	4377
1145.8752	4291
1141.8048	4271.5
1137.7307	4384.5
1133.6565	4273
1129.5804	4292.5
1125.5006	4315
1121.4208	4299.5
1117.3372	4306
1113.2517	4234
1109.1643	4304
1105.0751	4236.5
1100.9839	4272.5
1096.8907	4314
1092.7959	4271
1088.6971	4262
1084.5984	4313
1080.4958	4399
1076.3932	4397.5
1072.2869	4244
1068.1786	4193.5
1064.0685	4222
1059.9564	4174.5
1055.8424	4165.5
1051.7266	4415.5
1047.6088	4563.5
1043.489	4855
1039.3655	5104
1035.2419	4823.5
1031.1145	4191.5
1026.9852	3852.5
1022.856	3948
1018.7228	4907.5
1014.5877	6248.5
1010.4507	7600.5
1006.3118	8003
1002.1691	5916.5
998.02631	4151.5
993.88159	3622
989.73303	3387
985.58447	3212.5
981.43201	3166
977.27765	3026.5
973.12134	2941.5
968.96313	2955.5
964.80292	2891
960.64081	2961.5
956.47675	2816
952.31073	2813.5
948.14081	2840.5
943.97089	2849
939.79706	2827.5
935.62329	2765.5
931.44556	2730.5
927.26587	2708
923.08429	2718
918.9007	2741.5
914.71515	2726.5
910.52765	2666
906.3382	2655
902.14484	2592
897.95142	2623.5
893.75409	2547
889.55676	2613
885.35553	2755.5
881.15234	2873
876.94714	2806.5
872.73993	2854.5
868.53082	2997
864.3197	3042.5
860.10657	3013.5
855.89148	2869
851.67249	2712
847.45343	2683
843.23041	2671
839.00739	2540.5
834.78046	2567.5
830.55145	2505.5
826.3205	2454
822.08759	2370.5
817.8526	2393
813.61566	2304.5
809.37476	2462.5
805.13385	2579.5
800.89093	2537
796.64398	2476
792.39508	2346
788.14612	2261
783.89319	2148.5
779.63824	2063
775.38129	2073
771.12231	2101
766.86133	2021
762.59833	1999
758.33136	2009.5
754.06433	1953.5
749.79327	1931
745.52222	1859.5
741.24713	1775.5
736.97003	1710.5
732.69092	1619.5
728.40973	1626
724.12653	1579.5
719.84131	1613.5
715.55408	1545
711.26477	1563.5
706.97144	1608.5
702.6781	1610.5
698.38068	1583.5
694.08325	1631
689.78174	1614.5
685.47821	1692
681.17267	1643
676.86499	1540.5
672.55536	1477
668.24359	1507
663.92987	1497.5
659.61401	1424.5
655.29413	1389
650.97418	1401
646.65015	1506
642.32611	1506.5
637.99799	1509
633.66779	1610.5
629.33551	1697
625.00122	1746
620.66479	1608
616.32635	1406
611.98578	1276
607.64117	1340.5
603.29645	1314
598.94769	1312.5
594.59882	1303
590.24591	1288.5
585.89087	1289
581.53375	1370
577.17657	1242
572.81531	1251
568.44989	1230
564.08441	1238.5
559.71686	1251
555.34723	1275.5
550.97345	1246.5
546.59961	1277.5
542.22168	1265
537.84161	1230.5
533.46143	1205.5
529.07721	1186
524.6908	1161.5
520.30231	1192
515.91174	1241
511.51697	1215.5
507.12216	1261
502.72522	1325.5
498.32413	1428.5
493.92297	1470.5
489.51764	1427.5
485.1102	1332
480.70267	1343.5
476.29099	1193
471.87717	1115
467.46121	1149.5
463.04312	1085
458.62088	1086.5
454.19855	1084
449.77405	1086.5
445.3454	1105.5
440.91666	1183
436.4837	1153
432.04865	1166
427.61142	1247
423.1741	1266.5
418.73257	1278
414.28891	1262
409.84103	1196
405.39307	1166.5
400.94296	1198
396.49069	1116.5
392.03421	1078
387.57761	1042.5
383.11679	1055
378.65381	1015.5
374.18869	984
369.72137	943
365.25397	913
360.78027	985.5
356.30646	983.5
351.83047	928.5
347.35233	916
342.8699	980
338.38739	982.5
333.90063	995.5
329.41376	983
324.92264	912.5
320.42932	949
315.93381	942
311.43613	937.5
306.93625	887.5
302.43417	847
297.9299	875.5
293.42346	938.5
288.91272	945.5
284.40186	845.5
279.88672	871.5
275.37146	919.5
270.8519	1001
266.33014	967.5
261.80826	980.5
257.2821	907.5
252.75371	962.5
248.22101	1080.5
243.6882	1103.5
239.15317	1235
234.61592	1296.5
230.07434	1466
225.53265	1422
220.98663	1468.5
216.4384	1400
211.89003	1342
207.33734	1356.5
202.78241	1270
198.22523	1274
193.66585	1261
189.1042	1278.5
184.53822	1314
179.97211	1330
175.40376	1387
170.83104	1412.5
166.25821	1500
161.681	1493
157.10155	1476.5
152.51984	1493
147.93588	1459
143.34967	1150
138.7612	508.5
134.17047	93
129.57748	26.5
124.98223	-8
