# Supplementary material for: Transition across a sharp interface: Data from Raman and Brillouin imaging spectroscopy
Source: Data Brief. 2020 Oct 2;33:106368. doi: 10.1016/j.dib.2020.106368 (PMC7557971; doi:10.1016/j.dib.2020.106368)
Supplement: Supplementary file 1 [file mmc1.zip › PET_Glycerol20X_step05/Raman/petgly_20X_70PH_2s_05step_17_52_32.txt]

3813.9915	1863
3811.1724	1842
3808.3525	1772
3805.5327	1842
3802.7104	1819.5
3799.8872	1848.5
3797.063	1810
3794.2363	1813
3791.4099	1884.5
3788.5811	1956.5
3785.7524	1751
3782.9214	1748
3780.0894	1818.5
3777.2561	1865
3774.4219	1899
3771.5867	1835
3768.7502	1906.5
3765.9116	1909
3763.0715	1931
3760.2322	1889
3757.3901	1852.5
3754.5469	1879
3751.7029	1867.5
3748.8577	1930.5
3746.0098	1947
3743.1624	1944
3740.3125	2055.5
3737.4631	1986.5
3734.6111	1931
3731.7578	1970.5
3728.9038	1957
3726.0486	1994.5
3723.1921	2005
3720.3333	1975.5
3717.4749	1959
3714.6138	1935
3711.7517	2020
3708.8899	2017.5
3706.0256	2052.5
3703.1589	2035
3700.2927	2037
3697.425	2010.5
3694.5552	2015.5
3691.6853	2017
3688.8132	1973.5
3685.9399	1975
3683.0657	2061
3680.1902	2037.5
3677.3137	2039
3674.436	1971.5
3671.5559	2102
3668.676	2040
3665.7937	2056.5
3662.9102	2065.5
3660.0271	2101.5
3657.1416	2131.5
3654.2534	1998.5
3651.3655	1999
3648.4766	2094.5
3645.5852	2049.5
3642.6941	2176.5
3639.8005	2170
3636.9058	2127.5
3634.0098	2151
3631.1128	2218.5
3628.2148	2173
3625.3157	2185
3622.4141	2183.5
3619.5127	2169
3616.6086	2162
3613.7036	2183
3610.7976	2273.5
3607.8904	2194.5
3604.9819	2234
3602.0725	2265
3599.1604	2288.5
3596.2488	2240.5
3593.3345	2299
3590.4192	2323
3587.5042	2342.5
3584.5867	2238
3581.6665	2316
3578.7466	2361.5
3575.8257	2420.5
3572.9021	2403
3569.979	2400.5
3567.0532	2412.5
3564.1265	2407.5
3561.1985	2423
3558.2693	2435
3555.3391	2425
3552.4077	2518
3549.4753	2462.5
3546.5403	2485.5
3543.6042	2570.5
3540.6682	2436
3537.7297	2450.5
3534.7903	2514
3531.8496	2590.5
3528.9077	2483
3525.9634	2499.5
3523.0193	2510
3520.0728	2548
3517.125	2594
3514.1775	2514
3511.2273	2581.5
3508.2761	2664
3505.3237	2649
3502.3689	2692
3499.4143	2623.5
3496.457	2749.5
3493.5002	2715.5
3490.5408	2837.5
3487.5801	2782
3484.6182	2757.5
3481.6553	2747.5
3478.6914	2791.5
3475.7261	2897.5
3472.7583	2903
3469.7908	2846.5
3466.8208	2963.5
3463.8494	2884.5
3460.877	2919.5
3457.9036	2934.5
3454.9287	2908
3451.9529	2953.5
3448.9744	2897
3445.9963	2959.5
3443.0156	2989
3440.0337	3016
3437.052	2989.5
3434.0679	2976.5
3431.0823	2998.5
3428.0945	3005.5
3425.1067	3039
3422.1177	2985.5
3419.1262	3020
3416.1335	3034
3413.1414	3125.5
3410.1462	3072
3407.1501	2998.5
3404.1528	3071
3401.1528	3066
3398.1533	3087.5
3395.1523	3201
3392.1489	3025
3389.1443	3052.5
3386.1387	3077
3383.1331	3201.5
3380.1235	3085.5
3377.1143	3128.5
3374.1038	3144
3371.092	3107
3368.0779	3169.5
3365.0623	3150.5
3362.0471	3119
3359.0293	3204.5
3356.0103	3114
3352.9902	3209.5
3349.9688	3254
3346.9448	3219
3343.9211	3259
3340.8948	3220.5
3337.8687	3286.5
3334.8398	3281
3331.8098	3327
3328.7788	3325
3325.7466	3292
3322.7129	3284
3319.6768	3267
3316.6409	3198.5
3313.6025	3391
3310.5627	3294.5
3307.5232	3322.5
3304.4812	3319.5
3301.4377	3225
3298.3918	3329.5
3295.3462	3249
3292.2993	3203
3289.2498	3253.5
3286.2004	3293.5
3283.1484	3308.5
3280.0952	3386
3277.041	3343.5
3273.9854	3286.5
3270.9287	3310.5
3267.8706	3309
3264.8101	3399.5
3261.7495	3308.5
3258.6865	3322
3255.6223	3368
3252.5569	3371
3249.49	3403.5
3246.4221	3372
3243.353	3283.5
3240.2827	3422
3237.2097	3388.5
3234.137	3491.5
3231.0615	3370
3227.9849	3381.5
3224.907	3389
3221.8279	3379
3218.7476	3405.5
3215.666	3439.5
3212.5833	3362.5
3209.4978	3469
3206.4111	3470
3203.3247	3465.5
3200.2356	3517.5
3197.1453	3462
3194.0537	3499
3190.9609	3418
3187.8669	3535.5
3184.7703	3373.5
3181.6738	3460.5
3178.5745	3495
3175.4741	3458.5
3172.374	3431.5
3169.271	3394.5
3166.167	3449
3163.0601	3465
3159.9536	3489
3156.8457	3433.5
3153.7351	3444
3150.6248	3527
3147.5117	3445.5
3144.3975	3426.5
3141.282	3469.5
3138.1653	3457.5
3135.0474	3378
3131.9265	3433.5
3128.8062	3385
3125.6829	3435.5
3122.5598	3496.5
3119.4343	3530.5
3116.3074	3477.5
3113.1792	3591.5
3110.0496	3549.5
3106.9189	3516
3103.7869	3663
3100.6523	3590.5
3097.5178	3796.5
3094.3806	3692.5
3091.2422	3779.5
3088.1025	3929.5
3084.9614	3950
3081.8193	4127
3078.6758	4304
3075.531	4493.5
3072.3835	4787.5
3069.2363	5072
3066.0862	5391.5
3062.9348	5861
3059.7825	6148.5
3056.6287	6508.5
3053.4734	6534
3050.3171	6641.5
3047.1594	6420
3043.999	6106
3040.8389	5564
3037.676	5236.5
3034.5117	5044.5
3031.3464	4875
3028.1797	4751.5
3025.0115	4479.5
3021.8423	4319
3018.6716	4259
3015.4983	4204.5
3012.3252	4142.5
3009.1494	4083.5
3005.9722	4159.5
3002.7937	4192.5
2999.614	4435
2996.4329	4481
2993.2505	4573.5
2990.0669	4646.5
2986.8806	4870
2983.6943	4924
2980.5054	5258
2977.3152	5372.5
2974.1235	5509
2970.9309	5692.5
2967.7366	5764.5
2964.5413	5861.5
2961.3445	5978
2958.145	6068
2954.9458	6146
2951.7437	6097
2948.5403	6180.5
2945.3354	6314
2942.1294	6213.5
2938.9221	6310.5
2935.7136	6287
2932.5037	6468
2929.291	6509.5
2926.0786	6649.5
2922.8633	6795
2919.6465	6806.5
2916.4287	6976
2913.2092	7228.5
2909.9888	7389.5
2906.7668	7483.5
2903.5437	7494
2900.3179	7619.5
2897.092	7484
2893.8633	7491.5
2890.6333	7246.5
2887.4021	6879.5
2884.1697	6774.5
2880.9358	6408
2877.7004	6211.5
2874.4639	6023
2871.2246	5749.5
2867.9854	5731
2864.7434	5530
2861.5	5509.5
2858.2571	5427
2855.011	5488.5
2851.7637	5366
2848.5134	5295
2845.2637	5144.5
2842.0122	5071.5
2838.7581	4898
2835.5042	4738.5
2832.2476	4657.5
2828.9893	4602
2825.7297	4567.5
2822.469	4510.5
2819.2068	4563
2815.9419	4475.5
2812.677	4510
2809.4109	4534.5
2806.1418	4463
2802.8716	4424.5
2799.5999	4355.5
2796.3269	4411.5
2793.0525	4408
2789.7766	4452
2786.4998	4405
2783.2212	4412.5
2779.9399	4468.5
2776.6589	4513
2773.3748	4378
2770.0896	4470.5
2766.8027	4400
2763.5146	4571
2760.2253	4486
2756.9346	4457
2753.6409	4495
2750.3474	4421
2747.051	4538
2743.7549	4470
2740.4558	4551.5
2737.1555	4453.5
2733.8538	4461.5
2730.5505	4565.5
2727.2461	4514
2723.9402	4439.5
2720.6313	4406.5
2717.3228	4511.5
2714.0112	4544.5
2710.6982	4506.5
2707.384	4514.5
2704.0684	4413
2700.7515	4552.5
2697.4331	4550
2694.1133	4434
2690.7905	4382
2687.4683	4410.5
2684.1428	4470
2680.8176	4507
2677.4893	4512
2674.1599	4390
2670.8289	4440
2667.4966	4388.5
2664.1614	4454.5
2660.8262	4553.5
2657.4897	4479
2654.1504	4566.5
2650.8096	4568
2647.469	4517
2644.1255	4442.5
2640.7805	4433
2637.4341	4488
2634.085	4608
2630.7358	4553.5
2627.3853	4611
2624.0317	4618.5
2620.677	4658
2617.3223	4594.5
2613.9646	4590.5
2610.6057	4579
2607.2451	4560
2603.8833	4595.5
2600.5186	4657
2597.1538	4564
2593.7861	4617.5
2590.4187	4622.5
2587.0483	4628.5
2583.6765	4634.5
2580.3032	4543
2576.9287	4543.5
2573.5527	4625
2570.175	4703
2566.7964	4658
2563.4146	4702
2560.0327	4573.5
2556.6482	4634.5
2553.262	4552
2549.8745	4621.5
2546.4856	4678.5
2543.0952	4626.5
2539.7034	4562
2536.3103	4616
2532.9141	4609.5
2529.5181	4639
2526.1189	4535
2522.7185	4573
2519.3184	4657
2515.915	4693.5
2512.5103	4730.5
2509.1025	4658
2505.6948	4650.5
2502.2859	4567
2498.8738	4683.5
2495.4619	4663
2492.0471	4686.5
2488.6306	4622
2485.2129	4621.5
2481.7937	4681.5
2478.373	4645
2474.9509	4580
2471.5273	4642
2468.1008	4652.5
2464.6746	4567.5
2461.2451	4786.5
2457.8157	4662
2454.3833	4640
2450.9497	4630
2447.5144	4696.5
2444.0776	4705
2440.6379	4639.5
2437.1985	4725.5
2433.7573	4722
2430.3132	4697
2426.8679	4829.5
2423.4224	4744.5
2419.9741	4676.5
2416.5242	4743.5
2413.0728	4677.5
2409.6184	4685.5
2406.1641	4686
2402.7083	4710
2399.2495	4761.5
2395.791	4713.5
2392.3291	4681.5
2388.866	4655.5
2385.4014	4750.5
2381.9353	4699.5
2378.4675	4770.5
2374.9985	4694.5
2371.5281	4773.5
2368.0544	4754
2364.5811	4751.5
2361.1045	4836
2357.6262	4706
2354.1467	4730.5
2350.6658	4721
2347.1833	4737.5
2343.6995	4699.5
2340.2141	4709
2336.7256	4757
2333.2371	4823
2329.7456	4812.5
2326.2544	4748.5
2322.7598	4794
2319.2639	4728.5
2315.7664	4786.5
2312.2676	4647
2308.7671	4774
2305.2637	4846
2301.7603	4685
2298.2554	4769
2294.7473	4819
2291.2378	4850.5
2287.7268	4765
2284.2158	4736.5
2280.7002	4735
2277.1848	4788
2273.6677	4780
2270.1494	4863.5
2266.6277	4749
2263.1062	4889
2259.5815	4764.5
2256.0554	4816.5
2252.5293	4766.5
2249.0002	4861.5
2245.4695	4726
2241.9358	4809
2238.4021	4823
2234.8667	4798
2231.3284	4731.5
2227.7903	4740.5
2224.2488	4711
2220.7058	4714
2217.1631	4822
2213.6172	4813.5
2210.0698	4871
2206.519	4822.5
2202.9685	4806.5
2199.4165	4860
2195.8613	4825.5
2192.3062	4821.5
2188.748	4902
2185.1882	4870
2181.627	4858
2178.064	4793.5
2174.4995	4880.5
2170.9336	4917
2167.3662	4985.5
2163.7957	4978.5
2160.2251	4977.5
2156.6514	4967
2153.0779	5069.5
2149.501	5018.5
2145.9226	4830
2142.3428	4940.5
2138.7612	4998.5
2135.1768	5020.5
2131.5923	5050
2128.0061	4986.5
2124.417	5015
2120.8276	4974
2117.2354	5122
2113.6414	5090
2110.0459	5123
2106.449	5066.5
2102.8503	5110.5
2099.2502	5137.5
2095.6487	5241.5
2092.0437	5164
2088.439	5226
2084.8308	5195
2081.2212	5256.5
2077.6101	5286.5
2073.999	5282
2070.3831	5252
2066.7671	5402
2063.1497	5350
2059.5308	5378
2055.9084	5399.5
2052.2864	5428.5
2048.6609	5457
2045.0358	5457.5
2041.4072	5505
2037.7771	5479.5
2034.1454	5416
2030.5122	5536
2026.8756	5561.5
2023.2393	5553.5
2019.6012	5549.5
2015.96	5558
2012.3171	5622.5
2008.6744	5551.5
2005.0283	5679.5
2001.3807	5608.5
1997.7316	5762.5
1994.0808	5782
1990.4283	5679.5
1986.7727	5738.5
1983.1172	5813
1979.4584	5813
1975.7996	5875.5
1972.1376	5707.5
1968.4739	5924
1964.8087	5932
1961.1418	5899.5
1957.4734	5997.5
1953.8033	5983.5
1950.1317	6066
1946.4568	5916
1942.7819	5945.5
1939.1038	5914.5
1935.424	6096.5
1931.7426	6039
1928.0613	6152
1924.3767	6142.5
1920.6887	6073
1917.001	6191
1913.3115	6170.5
1909.6205	6155
1905.926	6173
1902.23	6226
1898.5342	6292.5
1894.8348	6289
1891.134	6247.5
1887.4315	6210
1883.7274	6215.5
1880.0216	6326
1876.3125	6221.5
1872.6035	6295.5
1868.8929	6271.5
1865.1788	6293.5
1861.4633	6328
1857.746	6324.5
1854.0288	6320.5
1850.3083	6406.5
1846.5862	6364.5
1842.8606	6493
1839.1353	6537
1835.4081	6514
1831.6776	6545
1827.9473	6377
1824.2136	6541
1820.4781	6559.5
1816.7411	6529.5
1813.0024	6623
1809.2621	6504.5
1805.5201	6533.5
1801.7765	6622.5
1798.0313	6553.5
1794.2826	6522.5
1790.5339	6646
1786.782	6655.5
1783.0283	6619
1779.2731	6627.5
1775.5161	6567
1771.7574	6645
1767.9972	6590.5
1764.2352	6747
1760.4716	6652.5
1756.7046	6781.5
1752.9376	6723.5
1749.1672	6825
1745.3951	6723
1741.6232	6798
1737.8478	6839.5
1734.0708	6752.5
1730.292	6847
1726.5099	6865
1722.7278	6730
1718.944	6777.5
1715.1567	6719
1711.3696	6754
1707.5791	6838.5
1703.7869	6811
1699.9929	6910.5
1696.1973	6829.5
1692.3999	6884.5
1688.601	6929
1684.8003	6877
1680.9961	6809
1677.192	6919.5
1673.3845	6878
1669.577	6945.5
1665.7661	6926.5
1661.9535	6947.5
1658.1392	6787.5
1654.3231	6941.5
1650.5054	7004.5
1646.6859	6878
1642.8647	6896.5
1639.0402	6820.5
1635.2156	7095.5
1631.3876	6949
1627.5579	7125
1623.7281	7268
1619.895	7325
1616.0601	7561.5
1612.2235	7727
1608.3834	7938.5
1604.5433	7785.5
1600.7017	7468.5
1596.8563	7337.5
1593.0111	7262.5
1589.1625	7202
1585.312	7148.5
1581.4598	7003
1577.606	7072.5
1573.7504	6924
1569.8931	6945
1566.0341	6870
1562.1732	6911.5
1558.3088	6921
1554.4447	6914
1550.5769	6797.5
1546.7091	6926.5
1542.8379	6879.5
1538.9648	6844.5
1535.0901	6879
1531.2136	6834.5
1527.3353	6786
1523.4536	6705.5
1519.5719	6664
1515.6866	6799.5
1511.8014	6819
1507.9126	6750
1504.0239	6812.5
1500.1316	6765
1496.2375	6757.5
1492.3418	6828.5
1488.4442	6850.5
1484.5431	7003
1480.6421	6887.5
1476.7393	6781.5
1472.8329	6737
1468.9265	6719
1465.0166	6861
1461.1049	6925.5
1457.1914	6801.5
1453.2762	6915
1449.3593	6725.5
1445.4404	6741
1441.5199	6690.5
1437.5957	6516.5
1433.6716	6572.5
1429.744	6563.5
1425.8163	6562.5
1421.8851	6457
1417.952	6392
1414.0172	6441
1410.0807	6412.5
1406.1422	6328
1402.202	6287.5
1398.2601	6399.5
1394.3146	6391
1390.369	6299
1386.4198	6287
1382.4707	6236.5
1378.5179	6245.5
1374.5635	6315.5
1370.6071	6328.5
1366.6489	6159
1362.689	6271
1358.7273	6280.5
1354.7638	6269.5
1350.7965	6253
1346.8293	6163.5
1342.8586	6229
1338.886	6219
1334.9135	6209.5
1330.9371	6140.5
1326.9591	6092.5
1322.9792	6041.5
1318.9976	6001
1315.0122	5973.5
1311.027	5898
1307.0398	5994
1303.049	5822.5
1299.0582	5869.5
1295.0638	5743.5
1291.0675	5810.5
1287.0695	5751.5
1283.0695	5764
1279.0677	5678.5
1275.0641	5601.5
1271.0587	5647
1267.0515	5718.5
1263.0405	5685
1259.0295	5643
1255.015	5548.5
1250.9985	5653
1246.9802	5557
1242.9619	5501.5
1238.9399	5498.5
1234.9161	5497
1230.8885	5519.5
1226.861	5640
1222.8317	5646.5
1218.7986	5744
1214.7655	5799
1210.7286	6014.5
1206.6899	6060.5
1202.6514	5933
1198.609	5805
1194.5647	5661.5
1190.5187	5555
1186.4707	5461
1182.4189	5318
1178.3673	4947
1174.3137	5056.5
1170.2565	5073
1166.1973	5079
1162.1382	5107
1158.0752	4931
1154.0105	4770
1149.9438	4707.5
1145.8752	4577
1141.8048	4609
1137.7307	4389.5
1133.6565	4566.5
1129.5804	4559.5
1125.5006	4582
1121.4208	4432
1117.3372	4424.5
1113.2517	4523
1109.1643	4528.5
1105.0751	4467
1100.9839	4437
1096.8907	4379
1092.7959	4419.5
1088.6971	4489
1084.5984	4502.5
1080.4958	4526
1076.3932	4567
1072.2869	4570.5
1068.1786	4635
1064.0685	4482
1059.9564	4427.5
1055.8424	4369
1051.7266	4484
1047.6088	4742
1043.489	4886.5
1039.3655	5091.5
1035.2419	4961.5
1031.1145	4416.5
1026.9852	3836
1022.856	4104
1018.7228	4802.5
1014.5877	5953.5
1010.4507	7571
1006.3118	8140.5
1002.1691	6038.5
998.02631	4255
993.88159	3746.5
989.73303	3474.5
985.58447	3353
981.43201	3237
977.27765	3174
973.12134	3194
968.96313	3151
964.80292	3109
960.64081	2959
956.47675	3045.5
952.31073	2943.5
948.14081	3006.5
943.97089	2929.5
939.79706	3026
935.62329	2894.5
931.44556	2904.5
927.26587	2814
923.08429	2778.5
918.9007	2842
914.71515	2742
910.52765	2777
906.3382	2709
902.14484	2744
897.95142	2766
893.75409	2781
889.55676	2732.5
885.35553	2785.5
881.15234	2790
876.94714	2921
872.73993	3064
868.53082	3078
864.3197	3164.5
860.10657	3126.5
855.89148	3020.5
851.67249	2937
847.45343	2717.5
843.23041	2685
839.00739	2687
834.78046	2693
830.55145	2634
826.3205	2476.5
822.08759	2429
817.8526	2401.5
813.61566	2484
809.37476	2453
805.13385	2576
800.89093	2627
796.64398	2576.5
792.39508	2373.5
788.14612	2190
783.89319	2117.5
779.63824	2109.5
775.38129	2145
771.12231	2081.5
766.86133	2074.5
762.59833	2087.5
758.33136	2084.5
754.06433	1990
749.79327	1890.5
745.52222	1835
741.24713	1873.5
736.97003	1806
732.69092	1751.5
728.40973	1649
724.12653	1553.5
719.84131	1671.5
715.55408	1623
711.26477	1648.5
706.97144	1580
702.6781	1606.5
698.38068	1646.5
694.08325	1612
689.78174	1646
685.47821	1579
681.17267	1556
676.86499	1550
672.55536	1589
668.24359	1523.5
663.92987	1495
659.61401	1491.5
655.29413	1432
650.97418	1481.5
646.65015	1388.5
642.32611	1428.5
637.99799	1432.5
633.66779	1557.5
629.33551	1669.5
625.00122	1748
620.66479	1521
616.32635	1401
611.98578	1311.5
607.64117	1360.5
603.29645	1305
598.94769	1335
594.59882	1283.5
590.24591	1240.5
585.89087	1291
581.53375	1279
577.17657	1255
572.81531	1250.5
568.44989	1298
564.08441	1296.5
559.71686	1230.5
555.34723	1268.5
550.97345	1275
546.59961	1235.5
542.22168	1210
537.84161	1238
533.46143	1209
529.07721	1142.5
524.6908	1143.5
520.30231	1174.5
515.91174	1231.5
511.51697	1284.5
507.12216	1311
502.72522	1371.5
498.32413	1466
493.92297	1476.5
489.51764	1477
485.1102	1368.5
480.70267	1261.5
476.29099	1233.5
471.87717	1170
467.46121	1167.5
463.04312	1091
458.62088	1093.5
454.19855	1089.5
449.77405	1089
445.3454	1105.5
440.91666	1048
436.4837	1154.5
432.04865	1261.5
427.61142	1238.5
423.1741	1271.5
418.73257	1261
414.28891	1297
409.84103	1243.5
405.39307	1162
400.94296	1141.5
396.49069	1097.5
392.03421	1120.5
387.57761	1109.5
383.11679	1035
378.65381	996.5
374.18869	966.5
369.72137	905
365.25397	993.5
360.78027	985.5
356.30646	909
351.83047	941
347.35233	987
342.8699	947.5
338.38739	961.5
333.90063	923
329.41376	1004.5
324.92264	914
320.42932	896.5
315.93381	915.5
311.43613	875
306.93625	876
302.43417	904.5
297.9299	904
293.42346	918.5
288.91272	868
284.40186	900.5
279.88672	955
275.37146	935
270.8519	887
266.33014	861
261.80826	943
257.2821	957
252.75371	970.5
248.22101	999.5
243.6882	1103.5
239.15317	1234.5
234.61592	1309
230.07434	1359
225.53265	1390.5
220.98663	1358.5
216.4384	1406
211.89003	1354
207.33734	1269.5
202.78241	1193
198.22523	1226
193.66585	1215.5
189.1042	1216.5
184.53822	1314.5
179.97211	1306.5
175.40376	1408
170.83104	1305.5
166.25821	1463
161.681	1379
157.10155	1461
152.51984	1465.5
147.93588	1388.5
143.34967	1099.5
138.7612	541
134.17047	165.5
129.57748	20.5
124.98223	-30
