# Supplementary material for: Transition across a sharp interface: Data from Raman and Brillouin imaging spectroscopy
Source: Data Brief. 2020 Oct 2;33:106368. doi: 10.1016/j.dib.2020.106368 (PMC7557971; doi:10.1016/j.dib.2020.106368)
Supplement: Supplementary file 1 [file mmc1.zip › PET_Glycerol20X_step05/Raman/petgly_20X_70PH_2s_05step_17_52_33.txt]

3813.9915	1778
3811.1724	1743
3808.3525	1738
3805.5327	1708.5
3802.7104	1693.5
3799.8872	1714.5
3797.063	1709
3794.2363	1701
3791.4099	1750
3788.5811	1699.5
3785.7524	1748
3782.9214	1641
3780.0894	1754.5
3777.2561	1708.5
3774.4219	1686.5
3771.5867	1711
3768.7502	1734.5
3765.9116	1770
3763.0715	1769
3760.2322	1791
3757.3901	1782
3754.5469	1858
3751.7029	1843.5
3748.8577	1811.5
3746.0098	1797.5
3743.1624	1793.5
3740.3125	1811.5
3737.4631	1862.5
3734.6111	1822.5
3731.7578	1774.5
3728.9038	1825.5
3726.0486	1787.5
3723.1921	1800
3720.3333	1864
3717.4749	1827
3714.6138	1906.5
3711.7517	1953.5
3708.8899	1880.5
3706.0256	1822
3703.1589	1869.5
3700.2927	1889
3697.425	1871.5
3694.5552	1903
3691.6853	1870
3688.8132	1932.5
3685.9399	1876.5
3683.0657	1960.5
3680.1902	1844
3677.3137	1863
3674.436	1955
3671.5559	1926
3668.676	1949
3665.7937	1961
3662.9102	1953
3660.0271	1933.5
3657.1416	1931.5
3654.2534	1918.5
3651.3655	1981.5
3648.4766	1987.5
3645.5852	1969.5
3642.6941	1940.5
3639.8005	1994
3636.9058	2013.5
3634.0098	1975.5
3631.1128	1941.5
3628.2148	1996
3625.3157	2022
3622.4141	2084.5
3619.5127	2114.5
3616.6086	2076.5
3613.7036	2066.5
3610.7976	2061.5
3607.8904	2111
3604.9819	2073
3602.0725	2093
3599.1604	2156
3596.2488	2180.5
3593.3345	2224.5
3590.4192	2133.5
3587.5042	2124
3584.5867	2219
3581.6665	2175
3578.7466	2265
3575.8257	2251.5
3572.9021	2297
3569.979	2265
3567.0532	2287.5
3564.1265	2278.5
3561.1985	2292.5
3558.2693	2283
3555.3391	2315.5
3552.4077	2355.5
3549.4753	2345
3546.5403	2370
3543.6042	2257.5
3540.6682	2409.5
3537.7297	2367.5
3534.7903	2474
3531.8496	2421.5
3528.9077	2484.5
3525.9634	2415.5
3523.0193	2482.5
3520.0728	2386.5
3517.125	2468.5
3514.1775	2418
3511.2273	2523.5
3508.2761	2545
3505.3237	2603
3502.3689	2533
3499.4143	2626.5
3496.457	2599.5
3493.5002	2610.5
3490.5408	2569
3487.5801	2586
3484.6182	2651
3481.6553	2736.5
3478.6914	2686
3475.7261	2681.5
3472.7583	2680.5
3469.7908	2698.5
3466.8208	2829
3463.8494	2695
3460.877	2770.5
3457.9036	2864
3454.9287	2843
3451.9529	2884
3448.9744	2843.5
3445.9963	2828
3443.0156	2849.5
3440.0337	2910
3437.052	2835.5
3434.0679	2979.5
3431.0823	2965.5
3428.0945	2852.5
3425.1067	2833.5
3422.1177	2918.5
3419.1262	2967.5
3416.1335	2907.5
3413.1414	2967
3410.1462	2926.5
3407.1501	2997
3404.1528	3034.5
3401.1528	3007.5
3398.1533	2913.5
3395.1523	2933
3392.1489	3062
3389.1443	3027
3386.1387	3011.5
3383.1331	2984.5
3380.1235	3072
3377.1143	2998.5
3374.1038	3108.5
3371.092	3096.5
3368.0779	3094
3365.0623	3068.5
3362.0471	3103
3359.0293	3075
3356.0103	3134
3352.9902	3059
3349.9688	3034
3346.9448	3089.5
3343.9211	3138
3340.8948	3117.5
3337.8687	3193.5
3334.8398	3165
3331.8098	3125.5
3328.7788	3208.5
3325.7466	3088.5
3322.7129	3062.5
3319.6768	3223.5
3316.6409	3185.5
3313.6025	3212
3310.5627	3193
3307.5232	3185
3304.4812	3155.5
3301.4377	3244.5
3298.3918	3219
3295.3462	3237.5
3292.2993	3268
3289.2498	3187.5
3286.2004	3167
3283.1484	3164
3280.0952	3136.5
3277.041	3200
3273.9854	3277.5
3270.9287	3238
3267.8706	3196
3264.8101	3249
3261.7495	3111
3258.6865	3167.5
3255.6223	3279
3252.5569	3225
3249.49	3238
3246.4221	3288.5
3243.353	3276.5
3240.2827	3297.5
3237.2097	3345.5
3234.137	3303.5
3231.0615	3287
3227.9849	3358
3224.907	3360.5
3221.8279	3287.5
3218.7476	3395.5
3215.666	3369
3212.5833	3363
3209.4978	3418
3206.4111	3417.5
3203.3247	3296.5
3200.2356	3423
3197.1453	3387.5
3194.0537	3416
3190.9609	3335.5
3187.8669	3319
3184.7703	3305
3181.6738	3286.5
3178.5745	3253.5
3175.4741	3343.5
3172.374	3336.5
3169.271	3259
3166.167	3400
3163.0601	3363.5
3159.9536	3403.5
3156.8457	3344
3153.7351	3381.5
3150.6248	3343.5
3147.5117	3364.5
3144.3975	3354.5
3141.282	3251.5
3138.1653	3299.5
3135.0474	3319.5
3131.9265	3304
3128.8062	3302
3125.6829	3337.5
3122.5598	3341.5
3119.4343	3426.5
3116.3074	3364
3113.1792	3331
3110.0496	3440.5
3106.9189	3415.5
3103.7869	3470
3100.6523	3436.5
3097.5178	3562.5
3094.3806	3588
3091.2422	3558.5
3088.1025	3695
3084.9614	3843
3081.8193	3931
3078.6758	4065.5
3075.531	4251
3072.3835	4529
3069.2363	4852
3066.0862	5176
3062.9348	5369.5
3059.7825	5739.5
3056.6287	6086
3053.4734	6197.5
3050.3171	6134.5
3047.1594	6080.5
3043.999	5798.5
3040.8389	5269
3037.676	5000.5
3034.5117	4636
3031.3464	4533
3028.1797	4460
3025.0115	4317
3021.8423	4258
3018.6716	4068.5
3015.4983	3998
3012.3252	3994.5
3009.1494	4045.5
3005.9722	4045
3002.7937	4219
2999.614	4360.5
2996.4329	4494
2993.2505	4559.5
2990.0669	4686.5
2986.8806	4807
2983.6943	4918
2980.5054	5118
2977.3152	5464.5
2974.1235	5612
2970.9309	5736.5
2967.7366	5853
2964.5413	6057.5
2961.3445	6101
2958.145	6163.5
2954.9458	6248
2951.7437	6220
2948.5403	6243.5
2945.3354	6282
2942.1294	6370.5
2938.9221	6371
2935.7136	6464
2932.5037	6382.5
2929.291	6574
2926.0786	6544
2922.8633	6729.5
2919.6465	6782
2916.4287	6986
2913.2092	7163.5
2909.9888	7227.5
2906.7668	7327.5
2903.5437	7559
2900.3179	7633.5
2897.092	7556.5
2893.8633	7442.5
2890.6333	7276.5
2887.4021	7111.5
2884.1697	6681.5
2880.9358	6610
2877.7004	6283
2874.4639	5901
2871.2246	5834.5
2867.9854	5764.5
2864.7434	5589
2861.5	5562
2858.2571	5444
2855.011	5359
2851.7637	5242
2848.5134	5211
2845.2637	5165
2842.0122	5050
2838.7581	4813.5
2835.5042	4774.5
2832.2476	4654.5
2828.9893	4687
2825.7297	4491
2822.469	4451.5
2819.2068	4458
2815.9419	4379
2812.677	4451
2809.4109	4440.5
2806.1418	4357.5
2802.8716	4337.5
2799.5999	4320.5
2796.3269	4260.5
2793.0525	4361
2789.7766	4318.5
2786.4998	4412.5
2783.2212	4453
2779.9399	4369
2776.6589	4348
2773.3748	4393
2770.0896	4381
2766.8027	4478.5
2763.5146	4474.5
2760.2253	4466.5
2756.9346	4407.5
2753.6409	4525.5
2750.3474	4490
2747.051	4430
2743.7549	4429
2740.4558	4478.5
2737.1555	4563.5
2733.8538	4454.5
2730.5505	4464.5
2727.2461	4395
2723.9402	4431
2720.6313	4447.5
2717.3228	4511
2714.0112	4452
2710.6982	4389
2707.384	4567.5
2704.0684	4431.5
2700.7515	4395
2697.4331	4355
2694.1133	4359.5
2690.7905	4387.5
2687.4683	4397.5
2684.1428	4425
2680.8176	4419
2677.4893	4437.5
2674.1599	4394.5
2670.8289	4381.5
2667.4966	4483.5
2664.1614	4406.5
2660.8262	4538.5
2657.4897	4411
2654.1504	4445.5
2650.8096	4417.5
2647.469	4435
2644.1255	4483
2640.7805	4504
2637.4341	4578.5
2634.085	4607.5
2630.7358	4561.5
2627.3853	4423
2624.0317	4527.5
2620.677	4489
2617.3223	4531.5
2613.9646	4569.5
2610.6057	4608.5
2607.2451	4596.5
2603.8833	4548
2600.5186	4665.5
2597.1538	4556.5
2593.7861	4549
2590.4187	4553
2587.0483	4574
2583.6765	4553.5
2580.3032	4524
2576.9287	4525
2573.5527	4517
2570.175	4611.5
2566.7964	4548.5
2563.4146	4565.5
2560.0327	4615.5
2556.6482	4516.5
2553.262	4611.5
2549.8745	4467
2546.4856	4575.5
2543.0952	4580.5
2539.7034	4541
2536.3103	4656.5
2532.9141	4633
2529.5181	4663.5
2526.1189	4631
2522.7185	4595
2519.3184	4622
2515.915	4675.5
2512.5103	4565.5
2509.1025	4533.5
2505.6948	4662
2502.2859	4640
2498.8738	4578.5
2495.4619	4636.5
2492.0471	4663.5
2488.6306	4548.5
2485.2129	4794
2481.7937	4706
2478.373	4649
2474.9509	4663.5
2471.5273	4650
2468.1008	4662
2464.6746	4711
2461.2451	4662
2457.8157	4581.5
2454.3833	4609.5
2450.9497	4787.5
2447.5144	4611
2444.0776	4579.5
2440.6379	4626.5
2437.1985	4711.5
2433.7573	4739.5
2430.3132	4726.5
2426.8679	4721.5
2423.4224	4615
2419.9741	4735.5
2416.5242	4731.5
2413.0728	4828
2409.6184	4718.5
2406.1641	4735.5
2402.7083	4798.5
2399.2495	4763.5
2395.791	4799
2392.3291	4754
2388.866	4691.5
2385.4014	4819
2381.9353	4792.5
2378.4675	4863.5
2374.9985	4782.5
2371.5281	4784.5
2368.0544	4922
2364.5811	4859
2361.1045	4760.5
2357.6262	4821
2354.1467	4784
2350.6658	4734
2347.1833	4844.5
2343.6995	4741
2340.2141	4820
2336.7256	4796
2333.2371	4889
2329.7456	4875
2326.2544	4730.5
2322.7598	4883
2319.2639	4886.5
2315.7664	4879.5
2312.2676	4948
2308.7671	4865
2305.2637	4805.5
2301.7603	4842
2298.2554	4860.5
2294.7473	4844
2291.2378	4869.5
2287.7268	4871.5
2284.2158	4888
2280.7002	4958
2277.1848	4918
2273.6677	4810.5
2270.1494	4810.5
2266.6277	4842
2263.1062	4911
2259.5815	5075.5
2256.0554	4989
2252.5293	4954
2249.0002	4963.5
2245.4695	4983
2241.9358	4900.5
2238.4021	4999
2234.8667	4810
2231.3284	4963.5
2227.7903	4903
2224.2488	4925
2220.7058	5013.5
2217.1631	4987.5
2213.6172	4997.5
2210.0698	5043
2206.519	4971
2202.9685	4985.5
2199.4165	5068.5
2195.8613	5064.5
2192.3062	5046.5
2188.748	4971
2185.1882	5048.5
2181.627	5034
2178.064	5060
2174.4995	5108
2170.9336	5154
2167.3662	5089
2163.7957	5130.5
2160.2251	5146.5
2156.6514	5050
2153.0779	5081
2149.501	5081
2145.9226	5188
2142.3428	5182
2138.7612	5151.5
2135.1768	5247.5
2131.5923	5226.5
2128.0061	5169.5
2124.417	5203
2120.8276	5283.5
2117.2354	5314.5
2113.6414	5331
2110.0459	5314.5
2106.449	5382
2102.8503	5385.5
2099.2502	5392
2095.6487	5378.5
2092.0437	5339
2088.439	5502
2084.8308	5540.5
2081.2212	5600.5
2077.6101	5524
2073.999	5467.5
2070.3831	5549.5
2066.7671	5573
2063.1497	5662
2059.5308	5660.5
2055.9084	5740.5
2052.2864	5654.5
2048.6609	5693
2045.0358	5679.5
2041.4072	5652
2037.7771	5839
2034.1454	5807
2030.5122	5789
2026.8756	5836.5
2023.2393	5872.5
2019.6012	5847.5
2015.96	6014.5
2012.3171	5888.5
2008.6744	5861
2005.0283	5845
2001.3807	5961.5
1997.7316	6039
1994.0808	6120
1990.4283	6044
1986.7727	6030
1983.1172	6058.5
1979.4584	6009
1975.7996	6116.5
1972.1376	6155.5
1968.4739	6260.5
1964.8087	6206
1961.1418	6321.5
1957.4734	6201
1953.8033	6306.5
1950.1317	6342
1946.4568	6343.5
1942.7819	6415.5
1939.1038	6464.5
1935.424	6537
1931.7426	6423
1928.0613	6395.5
1924.3767	6512.5
1920.6887	6576
1917.001	6593
1913.3115	6586
1909.6205	6622.5
1905.926	6572
1902.23	6603.5
1898.5342	6554
1894.8348	6595.5
1891.134	6640
1887.4315	6641.5
1883.7274	6805.5
1880.0216	6707
1876.3125	6759.5
1872.6035	6743.5
1868.8929	6843.5
1865.1788	6908.5
1861.4633	6788
1857.746	6756.5
1854.0288	6793.5
1850.3083	6807.5
1846.5862	6907
1842.8606	6892.5
1839.1353	6868
1835.4081	6969.5
1831.6776	7035.5
1827.9473	6957.5
1824.2136	7112
1820.4781	7056.5
1816.7411	7006.5
1813.0024	6966.5
1809.2621	7002.5
1805.5201	7023.5
1801.7765	7039
1798.0313	7072
1794.2826	7217
1790.5339	7214
1786.782	7141.5
1783.0283	7158
1779.2731	7190.5
1775.5161	7227
1771.7574	7159
1767.9972	7080.5
1764.2352	7257.5
1760.4716	7153
1756.7046	7268.5
1752.9376	7104.5
1749.1672	7324
1745.3951	7294.5
1741.6232	7316.5
1737.8478	7377
1734.0708	7321
1730.292	7321.5
1726.5099	7265
1722.7278	7347
1718.944	7360.5
1715.1567	7259.5
1711.3696	7305.5
1707.5791	7380
1703.7869	7326.5
1699.9929	7474
1696.1973	7312.5
1692.3999	7442.5
1688.601	7372
1684.8003	7355
1680.9961	7392.5
1677.192	7469
1673.3845	7591
1669.577	7536
1665.7661	7438
1661.9535	7582
1658.1392	7506
1654.3231	7484
1650.5054	7459.5
1646.6859	7562
1642.8647	7541
1639.0402	7591
1635.2156	7584
1631.3876	7651.5
1627.5579	7666.5
1623.7281	7706.5
1619.895	7927
1616.0601	8120.5
1612.2235	8314.5
1608.3834	8494
1604.5433	8399
1600.7017	7988.5
1596.8563	7849
1593.0111	7902
1589.1625	7823
1585.312	7685.5
1581.4598	7676
1577.606	7628
1573.7504	7589
1569.8931	7479
1566.0341	7429.5
1562.1732	7481
1558.3088	7430
1554.4447	7471.5
1550.5769	7497
1546.7091	7662.5
1542.8379	7592.5
1538.9648	7485.5
1535.0901	7472.5
1531.2136	7454
1527.3353	7489
1523.4536	7462
1519.5719	7311.5
1515.6866	7322
1511.8014	7526
1507.9126	7320
1504.0239	7382.5
1500.1316	7375.5
1496.2375	7453
1492.3418	7374
1488.4442	7398.5
1484.5431	7366
1480.6421	7307.5
1476.7393	7459
1472.8329	7292
1468.9265	7398
1465.0166	7497
1461.1049	7457.5
1457.1914	7490
1453.2762	7487.5
1449.3593	7363
1445.4404	7232.5
1441.5199	7317.5
1437.5957	7183.5
1433.6716	7115.5
1429.744	7080
1425.8163	7239
1421.8851	6942.5
1417.952	6938.5
1414.0172	6969.5
1410.0807	6888
1406.1422	6990.5
1402.202	6839
1398.2601	6948
1394.3146	6873.5
1390.369	6850.5
1386.4198	6787
1382.4707	6905.5
1378.5179	6905
1374.5635	6810.5
1370.6071	6865
1366.6489	6728.5
1362.689	6711.5
1358.7273	6857.5
1354.7638	6691
1350.7965	6715.5
1346.8293	6758
1342.8586	6779.5
1338.886	6766.5
1334.9135	6749
1330.9371	6828.5
1326.9591	6628.5
1322.9792	6623.5
1318.9976	6553
1315.0122	6554.5
1311.027	6481
1307.0398	6415
1303.049	6455.5
1299.0582	6404
1295.0638	6409
1291.0675	6071.5
1287.0695	6315.5
1283.0695	6196.5
1279.0677	6099.5
1275.0641	6228
1271.0587	6300.5
1267.0515	6246.5
1263.0405	6147
1259.0295	5960.5
1255.015	5951.5
1250.9985	6017
1246.9802	6002
1242.9619	6072
1238.9399	5979
1234.9161	5998.5
1230.8885	5882.5
1226.861	5931
1222.8317	5974.5
1218.7986	6019
1214.7655	6202
1210.7286	6352
1206.6899	6277
1202.6514	6261
1198.609	6238.5
1194.5647	6016.5
1190.5187	6046
1186.4707	5768.5
1182.4189	5619
1178.3673	5425
1174.3137	5348
1170.2565	5386
1166.1973	5402
1162.1382	5373
1158.0752	5380.5
1154.0105	5204.5
1149.9438	5107
1145.8752	4886.5
1141.8048	4933.5
1137.7307	4903
1133.6565	4937
1129.5804	4913.5
1125.5006	4866
1121.4208	4842.5
1117.3372	4857
1113.2517	4838
1109.1643	4790.5
1105.0751	4725.5
1100.9839	4744
1096.8907	4825
1092.7959	4756.5
1088.6971	4832
1084.5984	4815.5
1080.4958	4932
1076.3932	4904
1072.2869	4862
1068.1786	4778.5
1064.0685	4737.5
1059.9564	4725
1055.8424	4683
1051.7266	4704
1047.6088	4971
1043.489	5086.5
1039.3655	5346
1035.2419	5212
1031.1145	4596.5
1026.9852	4145.5
1022.856	4195
1018.7228	4827
1014.5877	5973.5
1010.4507	7571
1006.3118	8142.5
1002.1691	5971
998.02631	4417
993.88159	3923.5
989.73303	3748.5
985.58447	3647
981.43201	3569.5
977.27765	3464.5
973.12134	3365.5
968.96313	3396
964.80292	3238.5
960.64081	3224.5
956.47675	3299
952.31073	3262.5
948.14081	3205
943.97089	3158
939.79706	3219
935.62329	3093.5
931.44556	3056
927.26587	3058.5
923.08429	3096
918.9007	2969
914.71515	3020.5
910.52765	2854.5
906.3382	2837
902.14484	2753
897.95142	2881.5
893.75409	2811
889.55676	2930
885.35553	3062
881.15234	3112.5
876.94714	3155.5
872.73993	3198
868.53082	3305
864.3197	3448
860.10657	3318
855.89148	3221.5
851.67249	3058
847.45343	2990.5
843.23041	2876.5
839.00739	2709
834.78046	2754.5
830.55145	2797.5
826.3205	2684
822.08759	2639
817.8526	2566.5
813.61566	2505
809.37476	2655.5
805.13385	2678
800.89093	2619
796.64398	2580
792.39508	2363.5
788.14612	2352.5
783.89319	2257.5
779.63824	2143
775.38129	2201.5
771.12231	2106.5
766.86133	2203
762.59833	2156.5
758.33136	2149
754.06433	2084.5
749.79327	1994
745.52222	1998
741.24713	1889
736.97003	1840
732.69092	1806
728.40973	1710.5
724.12653	1725
719.84131	1724
715.55408	1735.5
711.26477	1751.5
706.97144	1739
702.6781	1716.5
698.38068	1642.5
694.08325	1770.5
689.78174	1700.5
685.47821	1713.5
681.17267	1743
676.86499	1655
672.55536	1573
668.24359	1581
663.92987	1598.5
659.61401	1522.5
655.29413	1539.5
650.97418	1502
646.65015	1510.5
642.32611	1515
637.99799	1467
633.66779	1586.5
629.33551	1654
625.00122	1775
620.66479	1585
616.32635	1466.5
611.98578	1376
607.64117	1340
603.29645	1336
598.94769	1313.5
594.59882	1326
590.24591	1370
585.89087	1353.5
581.53375	1291.5
577.17657	1291.5
572.81531	1303
568.44989	1309.5
564.08441	1298.5
559.71686	1262.5
555.34723	1252.5
550.97345	1333
546.59961	1303.5
542.22168	1232
537.84161	1226
533.46143	1258
529.07721	1233
524.6908	1209.5
520.30231	1208.5
515.91174	1266
511.51697	1264
507.12216	1345.5
502.72522	1465.5
498.32413	1513
493.92297	1563
489.51764	1475
485.1102	1431.5
480.70267	1360.5
476.29099	1261.5
471.87717	1164
467.46121	1122
463.04312	1052.5
458.62088	1104
454.19855	1122.5
449.77405	1135
445.3454	1105.5
440.91666	1190
436.4837	1245.5
432.04865	1182
427.61142	1225.5
423.1741	1244.5
418.73257	1274
414.28891	1273.5
409.84103	1201
405.39307	1175.5
400.94296	1118
396.49069	1089.5
392.03421	1067.5
387.57761	1008.5
383.11679	994.5
378.65381	955.5
374.18869	1005.5
369.72137	963.5
365.25397	950
360.78027	885
356.30646	931.5
351.83047	971.5
347.35233	968.5
342.8699	948.5
338.38739	930.5
333.90063	951.5
329.41376	971.5
324.92264	914
320.42932	861
315.93381	889
311.43613	859.5
306.93625	942.5
302.43417	890.5
297.9299	876.5
293.42346	846
288.91272	879.5
284.40186	883
279.88672	844
275.37146	810
270.8519	864
266.33014	852.5
261.80826	830.5
257.2821	867
252.75371	906.5
248.22101	965.5
243.6882	1033
239.15317	1102
234.61592	1243
230.07434	1319
225.53265	1331.5
220.98663	1240.5
216.4384	1255.5
211.89003	1184.5
207.33734	1203.5
202.78241	1138.5
198.22523	1134
193.66585	1220.5
189.1042	1199
184.53822	1197.5
179.97211	1225
175.40376	1230.5
170.83104	1286
166.25821	1344.5
161.681	1293.5
157.10155	1346
152.51984	1324
147.93588	1291
143.34967	1011
138.7612	477.5
134.17047	76.5
129.57748	21
124.98223	42.5
