# Supplementary material for: Transition across a sharp interface: Data from Raman and Brillouin imaging spectroscopy
Source: Data Brief. 2020 Oct 2;33:106368. doi: 10.1016/j.dib.2020.106368 (PMC7557971; doi:10.1016/j.dib.2020.106368)
Supplement: Supplementary file 1 [file mmc1.zip › PET_Glycerol20X_step05/Raman/petgly_20X_70PH_2s_05step_17_52_34.txt]

3813.9915	1742.5
3811.1724	1719
3808.3525	1697
3805.5327	1675
3802.7104	1698.5
3799.8872	1706
3797.063	1678
3794.2363	1699.5
3791.4099	1759
3788.5811	1745
3785.7524	1738
3782.9214	1733
3780.0894	1672.5
3777.2561	1715
3774.4219	1710.5
3771.5867	1733
3768.7502	1765.5
3765.9116	1781
3763.0715	1736.5
3760.2322	1708
3757.3901	1744
3754.5469	1743.5
3751.7029	1662.5
3748.8577	1711
3746.0098	1831
3743.1624	1808.5
3740.3125	1824.5
3737.4631	1856
3734.6111	1858
3731.7578	1785
3728.9038	1724
3726.0486	1784
3723.1921	1807.5
3720.3333	1915
3717.4749	1925.5
3714.6138	1872
3711.7517	1883.5
3708.8899	1880.5
3706.0256	1832.5
3703.1589	1881.5
3700.2927	1896.5
3697.425	1823.5
3694.5552	1880
3691.6853	1884
3688.8132	1874.5
3685.9399	1906
3683.0657	1913.5
3680.1902	1931
3677.3137	1910.5
3674.436	1906
3671.5559	1930.5
3668.676	1907.5
3665.7937	1873
3662.9102	1837
3660.0271	1966.5
3657.1416	1936
3654.2534	1988.5
3651.3655	2006.5
3648.4766	2012.5
3645.5852	2005
3642.6941	1999.5
3639.8005	1981
3636.9058	1989
3634.0098	1928
3631.1128	2059.5
3628.2148	1981.5
3625.3157	2033
3622.4141	2021
3619.5127	1926.5
3616.6086	1996.5
3613.7036	2041.5
3610.7976	2074.5
3607.8904	2032.5
3604.9819	2105
3602.0725	2116
3599.1604	2153.5
3596.2488	2204
3593.3345	2182
3590.4192	2129.5
3587.5042	2300
3584.5867	2243.5
3581.6665	2193.5
3578.7466	2231
3575.8257	2296.5
3572.9021	2259
3569.979	2282.5
3567.0532	2289.5
3564.1265	2301.5
3561.1985	2294
3558.2693	2342.5
3555.3391	2350
3552.4077	2303.5
3549.4753	2340.5
3546.5403	2347
3543.6042	2369
3540.6682	2380.5
3537.7297	2290.5
3534.7903	2471
3531.8496	2382
3528.9077	2485
3525.9634	2384
3523.0193	2429
3520.0728	2469.5
3517.125	2541
3514.1775	2558
3511.2273	2532
3508.2761	2484.5
3505.3237	2539.5
3502.3689	2498
3499.4143	2652.5
3496.457	2594.5
3493.5002	2615
3490.5408	2636.5
3487.5801	2707.5
3484.6182	2716
3481.6553	2630
3478.6914	2619.5
3475.7261	2713
3472.7583	2808.5
3469.7908	2769
3466.8208	2806.5
3463.8494	2802.5
3460.877	2854
3457.9036	2818
3454.9287	2823.5
3451.9529	2822
3448.9744	2824
3445.9963	2836.5
3443.0156	2806.5
3440.0337	2878.5
3437.052	2919
3434.0679	2913
3431.0823	2956
3428.0945	2948
3425.1067	2938
3422.1177	2950
3419.1262	3004
3416.1335	2949.5
3413.1414	2962
3410.1462	2934
3407.1501	3049.5
3404.1528	2974.5
3401.1528	3072.5
3398.1533	2931
3395.1523	2992
3392.1489	3017.5
3389.1443	3021
3386.1387	3011
3383.1331	2959
3380.1235	3090
3377.1143	3120.5
3374.1038	3102.5
3371.092	3116.5
3368.0779	3072.5
3365.0623	3095.5
3362.0471	3076
3359.0293	3096
3356.0103	3129
3352.9902	3127
3349.9688	3215.5
3346.9448	3157
3343.9211	3233
3340.8948	3160
3337.8687	3140.5
3334.8398	3174.5
3331.8098	3181.5
3328.7788	3134.5
3325.7466	3120
3322.7129	3223
3319.6768	3122
3316.6409	3160.5
3313.6025	3112
3310.5627	3111.5
3307.5232	3209.5
3304.4812	3217.5
3301.4377	3164
3298.3918	3229
3295.3462	3244.5
3292.2993	3218.5
3289.2498	3271.5
3286.2004	3240
3283.1484	3261.5
3280.0952	3227
3277.041	3289
3273.9854	3299.5
3270.9287	3277.5
3267.8706	3107.5
3264.8101	3269.5
3261.7495	3267
3258.6865	3287.5
3255.6223	3266.5
3252.5569	3319.5
3249.49	3417.5
3246.4221	3288
3243.353	3252.5
3240.2827	3303
3237.2097	3257.5
3234.137	3277.5
3231.0615	3252.5
3227.9849	3327
3224.907	3384.5
3221.8279	3416.5
3218.7476	3259.5
3215.666	3366
3212.5833	3294.5
3209.4978	3364
3206.4111	3443
3203.3247	3450.5
3200.2356	3379.5
3197.1453	3331
3194.0537	3337.5
3190.9609	3390
3187.8669	3356
3184.7703	3399.5
3181.6738	3329
3178.5745	3397.5
3175.4741	3402
3172.374	3378.5
3169.271	3276.5
3166.167	3355
3163.0601	3381.5
3159.9536	3436.5
3156.8457	3435
3153.7351	3285
3150.6248	3362.5
3147.5117	3365.5
3144.3975	3371
3141.282	3336.5
3138.1653	3356
3135.0474	3355
3131.9265	3334.5
3128.8062	3381
3125.6829	3293
3122.5598	3337.5
3119.4343	3336
3116.3074	3352
3113.1792	3334
3110.0496	3478.5
3106.9189	3542.5
3103.7869	3516.5
3100.6523	3473
3097.5178	3514
3094.3806	3514
3091.2422	3660
3088.1025	3695
3084.9614	3771.5
3081.8193	3961
3078.6758	4158.5
3075.531	4271
3072.3835	4452
3069.2363	4782.5
3066.0862	5101
3062.9348	5442
3059.7825	5838
3056.6287	6159
3053.4734	6259
3050.3171	6246
3047.1594	6000
3043.999	5713.5
3040.8389	5391.5
3037.676	4938.5
3034.5117	4774.5
3031.3464	4675.5
3028.1797	4510.5
3025.0115	4431.5
3021.8423	4226
3018.6716	4082
3015.4983	3946.5
3012.3252	4036
3009.1494	4028.5
3005.9722	4069.5
3002.7937	4222
2999.614	4392
2996.4329	4443
2993.2505	4527
2990.0669	4693.5
2986.8806	4825
2983.6943	5032
2980.5054	5169
2977.3152	5332
2974.1235	5700.5
2970.9309	5802.5
2967.7366	5915.5
2964.5413	5915
2961.3445	6186
2958.145	6233
2954.9458	6309
2951.7437	6480.5
2948.5403	6392.5
2945.3354	6336
2942.1294	6487
2938.9221	6426.5
2935.7136	6406
2932.5037	6415
2929.291	6556.5
2926.0786	6729.5
2922.8633	6742
2919.6465	6891.5
2916.4287	7011
2913.2092	7146
2909.9888	7399.5
2906.7668	7488
2903.5437	7637.5
2900.3179	7746.5
2897.092	7559.5
2893.8633	7675.5
2890.6333	7286.5
2887.4021	7117.5
2884.1697	6871
2880.9358	6658.5
2877.7004	6322.5
2874.4639	6014
2871.2246	5855.5
2867.9854	5745
2864.7434	5653
2861.5	5581
2858.2571	5487
2855.011	5460.5
2851.7637	5318
2848.5134	5307
2845.2637	5192.5
2842.0122	5013
2838.7581	4848
2835.5042	4752
2832.2476	4664.5
2828.9893	4571
2825.7297	4572.5
2822.469	4538
2819.2068	4440
2815.9419	4470
2812.677	4551.5
2809.4109	4438
2806.1418	4453
2802.8716	4478
2799.5999	4456
2796.3269	4320.5
2793.0525	4354
2789.7766	4404.5
2786.4998	4297
2783.2212	4344.5
2779.9399	4384
2776.6589	4367
2773.3748	4430
2770.0896	4392
2766.8027	4422
2763.5146	4308.5
2760.2253	4359.5
2756.9346	4452
2753.6409	4390.5
2750.3474	4456.5
2747.051	4484
2743.7549	4494.5
2740.4558	4497.5
2737.1555	4525
2733.8538	4418
2730.5505	4509.5
2727.2461	4513
2723.9402	4519.5
2720.6313	4447
2717.3228	4425.5
2714.0112	4486.5
2710.6982	4348.5
2707.384	4399.5
2704.0684	4441
2700.7515	4532.5
2697.4331	4487
2694.1133	4416
2690.7905	4492.5
2687.4683	4436.5
2684.1428	4405
2680.8176	4417
2677.4893	4480
2674.1599	4425
2670.8289	4435
2667.4966	4499
2664.1614	4412
2660.8262	4437.5
2657.4897	4351
2654.1504	4423
2650.8096	4502.5
2647.469	4563.5
2644.1255	4456.5
2640.7805	4517
2637.4341	4514.5
2634.085	4481
2630.7358	4423.5
2627.3853	4493
2624.0317	4505.5
2620.677	4548
2617.3223	4669
2613.9646	4564.5
2610.6057	4574
2607.2451	4510.5
2603.8833	4519.5
2600.5186	4579
2597.1538	4627
2593.7861	4576
2590.4187	4564
2587.0483	4663.5
2583.6765	4621
2580.3032	4488
2576.9287	4436
2573.5527	4639.5
2570.175	4663.5
2566.7964	4575.5
2563.4146	4482
2560.0327	4524.5
2556.6482	4554.5
2553.262	4538.5
2549.8745	4605.5
2546.4856	4570.5
2543.0952	4599
2539.7034	4595
2536.3103	4539
2532.9141	4612.5
2529.5181	4584
2526.1189	4582
2522.7185	4624.5
2519.3184	4643.5
2515.915	4620
2512.5103	4577.5
2509.1025	4682
2505.6948	4617
2502.2859	4612.5
2498.8738	4600.5
2495.4619	4665.5
2492.0471	4684.5
2488.6306	4606.5
2485.2129	4707
2481.7937	4666
2478.373	4679.5
2474.9509	4611
2471.5273	4626
2468.1008	4684.5
2464.6746	4658.5
2461.2451	4731.5
2457.8157	4780.5
2454.3833	4778
2450.9497	4714
2447.5144	4673
2444.0776	4774.5
2440.6379	4639
2437.1985	4687
2433.7573	4682.5
2430.3132	4804
2426.8679	4834
2423.4224	4699.5
2419.9741	4646.5
2416.5242	4652
2413.0728	4734
2409.6184	4752.5
2406.1641	4701.5
2402.7083	4686
2399.2495	4723
2395.791	4817
2392.3291	4760
2388.866	4727.5
2385.4014	4739.5
2381.9353	4801
2378.4675	4820.5
2374.9985	4850.5
2371.5281	4764.5
2368.0544	4726.5
2364.5811	4748
2361.1045	4793
2357.6262	4779
2354.1467	4776
2350.6658	4772
2347.1833	4895
2343.6995	4872.5
2340.2141	4755
2336.7256	4799.5
2333.2371	4783
2329.7456	4815.5
2326.2544	4909
2322.7598	4906.5
2319.2639	4792.5
2315.7664	4793
2312.2676	4801.5
2308.7671	4844.5
2305.2637	4906
2301.7603	4920
2298.2554	4965
2294.7473	4936.5
2291.2378	4954
2287.7268	4826.5
2284.2158	4841.5
2280.7002	4994.5
2277.1848	4899
2273.6677	4870
2270.1494	4847
2266.6277	4857.5
2263.1062	4952
2259.5815	4960.5
2256.0554	4998.5
2252.5293	4838.5
2249.0002	4902.5
2245.4695	4974.5
2241.9358	4900
2238.4021	4943
2234.8667	4948
2231.3284	4964
2227.7903	4994
2224.2488	4992.5
2220.7058	4947.5
2217.1631	4919.5
2213.6172	4925
2210.0698	4967.5
2206.519	4883
2202.9685	4932.5
2199.4165	4959.5
2195.8613	4964.5
2192.3062	4971.5
2188.748	5040.5
2185.1882	5071
2181.627	5031.5
2178.064	5154
2174.4995	5055.5
2170.9336	4941
2167.3662	5082
2163.7957	5095.5
2160.2251	5155.5
2156.6514	5153.5
2153.0779	5165
2149.501	5110
2145.9226	5241.5
2142.3428	5159.5
2138.7612	5190.5
2135.1768	5067.5
2131.5923	5184
2128.0061	5304.5
2124.417	5339.5
2120.8276	5291
2117.2354	5275.5
2113.6414	5294
2110.0459	5318
2106.449	5280.5
2102.8503	5267
2099.2502	5427.5
2095.6487	5449.5
2092.0437	5465.5
2088.439	5437
2084.8308	5411
2081.2212	5445.5
2077.6101	5545.5
2073.999	5548.5
2070.3831	5553.5
2066.7671	5493
2063.1497	5638.5
2059.5308	5610.5
2055.9084	5556
2052.2864	5645.5
2048.6609	5778
2045.0358	5803
2041.4072	5824
2037.7771	5799
2034.1454	5810.5
2030.5122	5806
2026.8756	5823
2023.2393	5796
2019.6012	5788.5
2015.96	5901
2012.3171	6005.5
2008.6744	5988.5
2005.0283	5887.5
2001.3807	5951
1997.7316	5966.5
1994.0808	6026.5
1990.4283	6034
1986.7727	6093.5
1983.1172	6051
1979.4584	6074
1975.7996	6160
1972.1376	6186
1968.4739	6162.5
1964.8087	6140
1961.1418	6163.5
1957.4734	6198
1953.8033	6276.5
1950.1317	6261
1946.4568	6351
1942.7819	6391.5
1939.1038	6303.5
1935.424	6355
1931.7426	6408.5
1928.0613	6488
1924.3767	6562.5
1920.6887	6475.5
1917.001	6550
1913.3115	6573
1909.6205	6592
1905.926	6577
1902.23	6556.5
1898.5342	6549
1894.8348	6535.5
1891.134	6740
1887.4315	6599.5
1883.7274	6693
1880.0216	6726.5
1876.3125	6787.5
1872.6035	6840.5
1868.8929	6758.5
1865.1788	6768
1861.4633	6770
1857.746	6800.5
1854.0288	6911
1850.3083	6751
1846.5862	6867.5
1842.8606	6996.5
1839.1353	6906
1835.4081	6911
1831.6776	6941.5
1827.9473	7051.5
1824.2136	6896
1820.4781	7021.5
1816.7411	7188
1813.0024	7006.5
1809.2621	7075.5
1805.5201	7050.5
1801.7765	7033.5
1798.0313	7073.5
1794.2826	7017
1790.5339	7028.5
1786.782	7178
1783.0283	7156.5
1779.2731	7095.5
1775.5161	7049
1771.7574	7166
1767.9972	7100
1764.2352	7120
1760.4716	7152.5
1756.7046	7242
1752.9376	7167.5
1749.1672	7335
1745.3951	7216.5
1741.6232	7282
1737.8478	7363
1734.0708	7274.5
1730.292	7315.5
1726.5099	7336
1722.7278	7391.5
1718.944	7327
1715.1567	7374
1711.3696	7346.5
1707.5791	7296
1703.7869	7315.5
1699.9929	7358.5
1696.1973	7476
1692.3999	7466
1688.601	7489.5
1684.8003	7311.5
1680.9961	7432
1677.192	7427.5
1673.3845	7385
1669.577	7362.5
1665.7661	7503.5
1661.9535	7478.5
1658.1392	7544.5
1654.3231	7449
1650.5054	7383
1646.6859	7486.5
1642.8647	7470
1639.0402	7528
1635.2156	7512.5
1631.3876	7567
1627.5579	7636
1623.7281	7730
1619.895	7753.5
1616.0601	7968
1612.2235	8305
1608.3834	8411.5
1604.5433	8296
1600.7017	8016.5
1596.8563	7779
1593.0111	7898
1589.1625	7765.5
1585.312	7795.5
1581.4598	7620
1577.606	7544.5
1573.7504	7583
1569.8931	7430.5
1566.0341	7606.5
1562.1732	7521
1558.3088	7422
1554.4447	7524
1550.5769	7486
1546.7091	7422
1542.8379	7365
1538.9648	7412.5
1535.0901	7463.5
1531.2136	7361
1527.3353	7356
1523.4536	7437
1519.5719	7293
1515.6866	7412.5
1511.8014	7362.5
1507.9126	7311
1504.0239	7252
1500.1316	7454.5
1496.2375	7389
1492.3418	7295
1488.4442	7251.5
1484.5431	7370.5
1480.6421	7343
1476.7393	7527
1472.8329	7327.5
1468.9265	7483.5
1465.0166	7398
1461.1049	7429
1457.1914	7392
1453.2762	7388.5
1449.3593	7323.5
1445.4404	7327
1441.5199	7254.5
1437.5957	7167.5
1433.6716	7065
1429.744	7032.5
1425.8163	7052.5
1421.8851	7017
1417.952	6971.5
1414.0172	7020
1410.0807	6985
1406.1422	7008
1402.202	6829
1398.2601	6902.5
1394.3146	6887
1390.369	6843.5
1386.4198	6817
1382.4707	6793.5
1378.5179	6796
1374.5635	6696.5
1370.6071	6882.5
1366.6489	6732.5
1362.689	6762.5
1358.7273	6668
1354.7638	6649
1350.7965	6756
1346.8293	6763
1342.8586	6787
1338.886	6629
1334.9135	6649
1330.9371	6661
1326.9591	6690.5
1322.9792	6525
1318.9976	6575.5
1315.0122	6452
1311.027	6409.5
1307.0398	6302
1303.049	6294.5
1299.0582	6257.5
1295.0638	6190.5
1291.0675	6297.5
1287.0695	6121.5
1283.0695	6158
1279.0677	6116.5
1275.0641	6163
1271.0587	6028.5
1267.0515	6096.5
1263.0405	6118.5
1259.0295	6014
1255.015	6023
1250.9985	6034
1246.9802	5979
1242.9619	5933
1238.9399	5939.5
1234.9161	6013
1230.8885	5966.5
1226.861	5887.5
1222.8317	6060.5
1218.7986	6080.5
1214.7655	6167.5
1210.7286	6227
1206.6899	6223.5
1202.6514	6238
1198.609	6141
1194.5647	5911.5
1190.5187	5920
1186.4707	5847.5
1182.4189	5563.5
1178.3673	5364
1174.3137	5398.5
1170.2565	5483.5
1166.1973	5370.5
1162.1382	5467.5
1158.0752	5284
1154.0105	5033
1149.9438	4950.5
1145.8752	4999
1141.8048	4899.5
1137.7307	4916
1133.6565	4973.5
1129.5804	5006
1125.5006	4811
1121.4208	4936.5
1117.3372	4801
1113.2517	4856.5
1109.1643	4789
1105.0751	4803
1100.9839	4779
1096.8907	4785.5
1092.7959	4775
1088.6971	4737
1084.5984	4900
1080.4958	4885
1076.3932	4868.5
1072.2869	4768
1068.1786	4845.5
1064.0685	4823.5
1059.9564	4752
1055.8424	4564
1051.7266	4726.5
1047.6088	4884.5
1043.489	5145.5
1039.3655	5413.5
1035.2419	5178
1031.1145	4535
1026.9852	4170
1022.856	4192.5
1018.7228	4724.5
1014.5877	5761
1010.4507	7564.5
1006.3118	8171.5
1002.1691	5995
998.02631	4321
993.88159	3916.5
989.73303	3703
985.58447	3509.5
981.43201	3531
977.27765	3383.5
973.12134	3380
968.96313	3339
964.80292	3281.5
960.64081	3261
956.47675	3183.5
952.31073	3157.5
948.14081	3224
943.97089	3188.5
939.79706	3134.5
935.62329	3204.5
931.44556	3098.5
927.26587	3057.5
923.08429	2956
918.9007	2965
914.71515	2895
910.52765	2923
906.3382	2907.5
902.14484	2858
897.95142	2877
893.75409	2892.5
889.55676	2920.5
885.35553	2915.5
881.15234	3026.5
876.94714	3155
872.73993	3168
868.53082	3386
864.3197	3359.5
860.10657	3312
855.89148	3336
851.67249	3079
847.45343	2896
843.23041	2773.5
839.00739	2833
834.78046	2839
830.55145	2770.5
826.3205	2726.5
822.08759	2544.5
817.8526	2562
813.61566	2559.5
809.37476	2532
805.13385	2717
800.89093	2701
796.64398	2547.5
792.39508	2419.5
788.14612	2284
783.89319	2124.5
779.63824	2183.5
775.38129	2190.5
771.12231	2197.5
766.86133	2137
762.59833	2107
758.33136	2144.5
754.06433	2059
749.79327	1977.5
745.52222	1937
741.24713	1884
736.97003	1837
732.69092	1762.5
728.40973	1729.5
724.12653	1713.5
719.84131	1660
715.55408	1712.5
711.26477	1722
706.97144	1692.5
702.6781	1661.5
698.38068	1668.5
694.08325	1690
689.78174	1704
685.47821	1656
681.17267	1638.5
676.86499	1601
672.55536	1623.5
668.24359	1598.5
663.92987	1517
659.61401	1503
655.29413	1493.5
650.97418	1493.5
646.65015	1480
642.32611	1448.5
637.99799	1517.5
633.66779	1557.5
629.33551	1718.5
625.00122	1717.5
620.66479	1504
616.32635	1405.5
611.98578	1327.5
607.64117	1347
603.29645	1310.5
598.94769	1333.5
594.59882	1290.5
590.24591	1324.5
585.89087	1305.5
581.53375	1274
577.17657	1283.5
572.81531	1256
568.44989	1313
564.08441	1248.5
559.71686	1308
555.34723	1272.5
550.97345	1240
546.59961	1231
542.22168	1173
537.84161	1214.5
533.46143	1229
529.07721	1234
524.6908	1186.5
520.30231	1218
515.91174	1230
511.51697	1306
507.12216	1353
502.72522	1393
498.32413	1485.5
493.92297	1533
489.51764	1500
485.1102	1394.5
480.70267	1246
476.29099	1127.5
471.87717	1126
467.46121	1082
463.04312	1117
458.62088	1074.5
454.19855	1080.5
449.77405	1120
445.3454	1086.5
440.91666	1124.5
436.4837	1081
432.04865	1152
427.61142	1269
423.1741	1238
418.73257	1271
414.28891	1224.5
409.84103	1184
405.39307	1164
400.94296	1133.5
396.49069	1079
392.03421	1044
387.57761	1044
383.11679	1046
378.65381	941.5
374.18869	934.5
369.72137	953
365.25397	950.5
360.78027	982.5
356.30646	1009.5
351.83047	956
347.35233	907
342.8699	973
338.38739	904
333.90063	904.5
329.41376	866.5
324.92264	936
320.42932	972
315.93381	898.5
311.43613	863
306.93625	868
302.43417	847
297.9299	902
293.42346	829
288.91272	864.5
284.40186	870
279.88672	927.5
275.37146	895.5
270.8519	856
266.33014	860
261.80826	811
257.2821	901.5
252.75371	921.5
248.22101	992.5
243.6882	1045.5
239.15317	1159
234.61592	1234.5
230.07434	1246.5
225.53265	1221
220.98663	1268.5
216.4384	1249
211.89003	1218
207.33734	1155
202.78241	1139.5
198.22523	1146
193.66585	1164
189.1042	1173.5
184.53822	1177
179.97211	1239.5
175.40376	1312
170.83104	1319
166.25821	1294.5
161.681	1323.5
157.10155	1282.5
152.51984	1362.5
147.93588	1352.5
143.34967	1051
138.7612	465.5
134.17047	121
129.57748	-4
124.98223	-9
