# Supplementary material for: Transition across a sharp interface: Data from Raman and Brillouin imaging spectroscopy
Source: Data Brief. 2020 Oct 2;33:106368. doi: 10.1016/j.dib.2020.106368 (PMC7557971; doi:10.1016/j.dib.2020.106368)
Supplement: Supplementary file 1 [file mmc1.zip › PET_Glycerol20X_step05/Raman/petgly_20X_70PH_2s_05step_17_52_35.txt]

3813.9915	1600.5
3811.1724	1555
3808.3525	1536.5
3805.5327	1556.5
3802.7104	1592
3799.8872	1550
3797.063	1600.5
3794.2363	1594
3791.4099	1617
3788.5811	1576
3785.7524	1607
3782.9214	1535
3780.0894	1560
3777.2561	1598
3774.4219	1529.5
3771.5867	1505
3768.7502	1573
3765.9116	1609
3763.0715	1622.5
3760.2322	1613.5
3757.3901	1612.5
3754.5469	1626
3751.7029	1689.5
3748.8577	1665
3746.0098	1654.5
3743.1624	1618
3740.3125	1640
3737.4631	1670.5
3734.6111	1632
3731.7578	1639
3728.9038	1678
3726.0486	1723.5
3723.1921	1698
3720.3333	1725
3717.4749	1705
3714.6138	1714
3711.7517	1735.5
3708.8899	1716
3706.0256	1726
3703.1589	1734.5
3700.2927	1721.5
3697.425	1735.5
3694.5552	1695.5
3691.6853	1706.5
3688.8132	1731
3685.9399	1828.5
3683.0657	1770.5
3680.1902	1745.5
3677.3137	1708
3674.436	1763
3671.5559	1785
3668.676	1754
3665.7937	1756.5
3662.9102	1771.5
3660.0271	1810
3657.1416	1834
3654.2534	1796.5
3651.3655	1825
3648.4766	1771.5
3645.5852	1824
3642.6941	1829
3639.8005	1835
3636.9058	1816.5
3634.0098	1802.5
3631.1128	1899
3628.2148	1872
3625.3157	1909.5
3622.4141	1847
3619.5127	1935
3616.6086	1955.5
3613.7036	1969.5
3610.7976	1944.5
3607.8904	1961.5
3604.9819	2025
3602.0725	1956.5
3599.1604	1949.5
3596.2488	1919
3593.3345	2038.5
3590.4192	2126
3587.5042	2094
3584.5867	2123.5
3581.6665	2048.5
3578.7466	2101
3575.8257	2094.5
3572.9021	2136.5
3569.979	2120.5
3567.0532	2169
3564.1265	2207.5
3561.1985	2226
3558.2693	2185
3555.3391	2144
3552.4077	2200
3549.4753	2322.5
3546.5403	2294.5
3543.6042	2219
3540.6682	2273.5
3537.7297	2289
3534.7903	2262
3531.8496	2329
3528.9077	2310
3525.9634	2360.5
3523.0193	2412
3520.0728	2331
3517.125	2367.5
3514.1775	2400
3511.2273	2410
3508.2761	2444
3505.3237	2503.5
3502.3689	2490.5
3499.4143	2479
3496.457	2487.5
3493.5002	2535
3490.5408	2552.5
3487.5801	2517
3484.6182	2594.5
3481.6553	2581.5
3478.6914	2606
3475.7261	2667
3472.7583	2644.5
3469.7908	2566
3466.8208	2612.5
3463.8494	2714
3460.877	2740.5
3457.9036	2700
3454.9287	2754
3451.9529	2755
3448.9744	2775
3445.9963	2788
3443.0156	2799.5
3440.0337	2889.5
3437.052	2831.5
3434.0679	2876
3431.0823	2838
3428.0945	2814.5
3425.1067	2897.5
3422.1177	2844.5
3419.1262	2826.5
3416.1335	2836
3413.1414	2946
3410.1462	2915.5
3407.1501	2890
3404.1528	2951
3401.1528	2977.5
3398.1533	2924.5
3395.1523	2906.5
3392.1489	2981.5
3389.1443	2923
3386.1387	2965.5
3383.1331	2966
3380.1235	2987
3377.1143	2958.5
3374.1038	2967.5
3371.092	3039.5
3368.0779	3014.5
3365.0623	3049.5
3362.0471	3012
3359.0293	3062.5
3356.0103	3082.5
3352.9902	3062
3349.9688	3118.5
3346.9448	2993.5
3343.9211	3115
3340.8948	3075
3337.8687	3082
3334.8398	3215
3331.8098	3153.5
3328.7788	3180.5
3325.7466	3194
3322.7129	3155.5
3319.6768	3084
3316.6409	3094.5
3313.6025	3243
3310.5627	3227
3307.5232	3168.5
3304.4812	3140.5
3301.4377	3264
3298.3918	3208
3295.3462	3210.5
3292.2993	3169
3289.2498	3167
3286.2004	3163
3283.1484	3295
3280.0952	3239
3277.041	3148
3273.9854	3182.5
3270.9287	3268.5
3267.8706	3197
3264.8101	3245.5
3261.7495	3229.5
3258.6865	3166
3255.6223	3302
3252.5569	3247.5
3249.49	3222.5
3246.4221	3317.5
3243.353	3264
3240.2827	3239
3237.2097	3248.5
3234.137	3384
3231.0615	3302.5
3227.9849	3274
3224.907	3366
3221.8279	3332
3218.7476	3305.5
3215.666	3325
3212.5833	3303
3209.4978	3334
3206.4111	3396.5
3203.3247	3287.5
3200.2356	3350
3197.1453	3344
3194.0537	3363
3190.9609	3368
3187.8669	3313.5
3184.7703	3379
3181.6738	3404.5
3178.5745	3317.5
3175.4741	3257.5
3172.374	3270.5
3169.271	3296
3166.167	3343
3163.0601	3316.5
3159.9536	3318.5
3156.8457	3337
3153.7351	3287.5
3150.6248	3273.5
3147.5117	3262
3144.3975	3292
3141.282	3301.5
3138.1653	3362.5
3135.0474	3235.5
3131.9265	3205
3128.8062	3239.5
3125.6829	3322.5
3122.5598	3393
3119.4343	3380.5
3116.3074	3335
3113.1792	3347.5
3110.0496	3462
3106.9189	3457.5
3103.7869	3434
3100.6523	3374.5
3097.5178	3432.5
3094.3806	3527
3091.2422	3571.5
3088.1025	3579
3084.9614	3688
3081.8193	3818
3078.6758	3938
3075.531	4068.5
3072.3835	4275
3069.2363	4414.5
3066.0862	4764.5
3062.9348	5135.5
3059.7825	5356
3056.6287	5641
3053.4734	5813
3050.3171	5937
3047.1594	5765.5
3043.999	5486.5
3040.8389	5130.5
3037.676	4794.5
3034.5117	4569.5
3031.3464	4434.5
3028.1797	4355
3025.0115	4156
3021.8423	4070
3018.6716	4020.5
3015.4983	4078
3012.3252	3944.5
3009.1494	3992
3005.9722	4087.5
3002.7937	4228
2999.614	4227.5
2996.4329	4436
2993.2505	4635.5
2990.0669	4735.5
2986.8806	4757.5
2983.6943	5006.5
2980.5054	5314
2977.3152	5434.5
2974.1235	5735.5
2970.9309	5885.5
2967.7366	6146
2964.5413	6182
2961.3445	6406
2958.145	6449.5
2954.9458	6423.5
2951.7437	6559.5
2948.5403	6603.5
2945.3354	6641
2942.1294	6699.5
2938.9221	6613.5
2935.7136	6642.5
2932.5037	6661.5
2929.291	6778.5
2926.0786	6717.5
2922.8633	6962.5
2919.6465	7007
2916.4287	7113.5
2913.2092	7449
2909.9888	7477.5
2906.7668	7600
2903.5437	7883
2900.3179	7787.5
2897.092	7867.5
2893.8633	7706.5
2890.6333	7651.5
2887.4021	7380.5
2884.1697	7180.5
2880.9358	6931.5
2877.7004	6567
2874.4639	6228.5
2871.2246	6066
2867.9854	5842
2864.7434	5617.5
2861.5	5631
2858.2571	5457
2855.011	5467
2851.7637	5526
2848.5134	5372.5
2845.2637	5225
2842.0122	5043.5
2838.7581	5049.5
2835.5042	4794.5
2832.2476	4745
2828.9893	4631
2825.7297	4594.5
2822.469	4663.5
2819.2068	4499
2815.9419	4538
2812.677	4489
2809.4109	4549
2806.1418	4540.5
2802.8716	4418
2799.5999	4497.5
2796.3269	4402
2793.0525	4445
2789.7766	4488
2786.4998	4382
2783.2212	4374.5
2779.9399	4380
2776.6589	4479.5
2773.3748	4407
2770.0896	4454.5
2766.8027	4551
2763.5146	4472.5
2760.2253	4555.5
2756.9346	4605.5
2753.6409	4552
2750.3474	4545.5
2747.051	4611
2743.7549	4485.5
2740.4558	4493.5
2737.1555	4513
2733.8538	4593.5
2730.5505	4612
2727.2461	4595.5
2723.9402	4546.5
2720.6313	4504
2717.3228	4463.5
2714.0112	4517
2710.6982	4455.5
2707.384	4429
2704.0684	4570.5
2700.7515	4519.5
2697.4331	4499.5
2694.1133	4392.5
2690.7905	4511.5
2687.4683	4436
2684.1428	4502.5
2680.8176	4574.5
2677.4893	4563
2674.1599	4459.5
2670.8289	4459.5
2667.4966	4521
2664.1614	4479
2660.8262	4565
2657.4897	4609.5
2654.1504	4623.5
2650.8096	4477
2647.469	4501
2644.1255	4498
2640.7805	4585.5
2637.4341	4590.5
2634.085	4634.5
2630.7358	4621.5
2627.3853	4619
2624.0317	4570.5
2620.677	4674
2617.3223	4572
2613.9646	4632.5
2610.6057	4723
2607.2451	4684
2603.8833	4704
2600.5186	4589
2597.1538	4673
2593.7861	4659
2590.4187	4697.5
2587.0483	4643.5
2583.6765	4679.5
2580.3032	4629.5
2576.9287	4593
2573.5527	4792.5
2570.175	4617.5
2566.7964	4742.5
2563.4146	4727.5
2560.0327	4664.5
2556.6482	4697
2553.262	4626.5
2549.8745	4748
2546.4856	4677.5
2543.0952	4708
2539.7034	4676
2536.3103	4678
2532.9141	4725
2529.5181	4829.5
2526.1189	4755
2522.7185	4720
2519.3184	4832
2515.915	4810.5
2512.5103	4760.5
2509.1025	4759.5
2505.6948	4714
2502.2859	4694.5
2498.8738	4749
2495.4619	4770
2492.0471	4819.5
2488.6306	4832
2485.2129	4854
2481.7937	4788.5
2478.373	4819
2474.9509	4852.5
2471.5273	4905.5
2468.1008	4820.5
2464.6746	4809
2461.2451	4843.5
2457.8157	4842
2454.3833	4913.5
2450.9497	4820
2447.5144	4874
2444.0776	4938.5
2440.6379	4847.5
2437.1985	4768.5
2433.7573	4938.5
2430.3132	4932.5
2426.8679	4939
2423.4224	4908.5
2419.9741	4921
2416.5242	5010
2413.0728	4942
2409.6184	5041
2406.1641	5081
2402.7083	5008
2399.2495	5045.5
2395.791	4908
2392.3291	4989.5
2388.866	5040.5
2385.4014	5072
2381.9353	4965.5
2378.4675	4923.5
2374.9985	4982.5
2371.5281	5051
2368.0544	5113
2364.5811	5020.5
2361.1045	5169.5
2357.6262	5098
2354.1467	5102
2350.6658	5098.5
2347.1833	5032
2343.6995	5062.5
2340.2141	5114
2336.7256	4972.5
2333.2371	5265
2329.7456	5074
2326.2544	5081
2322.7598	5148.5
2319.2639	5174
2315.7664	5201.5
2312.2676	5190
2308.7671	5179
2305.2637	5134
2301.7603	5127
2298.2554	5166.5
2294.7473	5137.5
2291.2378	5202.5
2287.7268	5282
2284.2158	5135.5
2280.7002	5170
2277.1848	5289.5
2273.6677	5302
2270.1494	5337
2266.6277	5273.5
2263.1062	5291.5
2259.5815	5294.5
2256.0554	5317.5
2252.5293	5303
2249.0002	5342.5
2245.4695	5241.5
2241.9358	5267
2238.4021	5295.5
2234.8667	5225.5
2231.3284	5262
2227.7903	5313.5
2224.2488	5236
2220.7058	5273.5
2217.1631	5359.5
2213.6172	5309.5
2210.0698	5272.5
2206.519	5426
2202.9685	5401.5
2199.4165	5409.5
2195.8613	5398.5
2192.3062	5436
2188.748	5483
2185.1882	5546.5
2181.627	5470.5
2178.064	5448
2174.4995	5580.5
2170.9336	5474
2167.3662	5553
2163.7957	5561
2160.2251	5457
2156.6514	5612
2153.0779	5606
2149.501	5612
2145.9226	5685.5
2142.3428	5642.5
2138.7612	5687
2135.1768	5813.5
2131.5923	5766
2128.0061	5607.5
2124.417	5662
2120.8276	5744
2117.2354	5868.5
2113.6414	5684.5
2110.0459	5751.5
2106.449	5965
2102.8503	5951.5
2099.2502	5974
2095.6487	5852
2092.0437	6046.5
2088.439	5928
2084.8308	6003.5
2081.2212	6134
2077.6101	6080
2073.999	6096
2070.3831	6108
2066.7671	6205.5
2063.1497	6231.5
2059.5308	6212
2055.9084	6299
2052.2864	6361.5
2048.6609	6297.5
2045.0358	6205.5
2041.4072	6241
2037.7771	6390
2034.1454	6418.5
2030.5122	6392.5
2026.8756	6366.5
2023.2393	6464
2019.6012	6637.5
2015.96	6578
2012.3171	6531
2008.6744	6659
2005.0283	6587.5
2001.3807	6685.5
1997.7316	6681
1994.0808	6641.5
1990.4283	6759
1986.7727	6759.5
1983.1172	6793.5
1979.4584	6737
1975.7996	6905.5
1972.1376	6847
1968.4739	7033.5
1964.8087	6993.5
1961.1418	7019.5
1957.4734	7102.5
1953.8033	7102
1950.1317	7200.5
1946.4568	7151.5
1942.7819	7165.5
1939.1038	7071
1935.424	7216.5
1931.7426	7300
1928.0613	7303.5
1924.3767	7261.5
1920.6887	7304.5
1917.001	7245
1913.3115	7217
1909.6205	7419.5
1905.926	7321.5
1902.23	7378
1898.5342	7453
1894.8348	7420
1891.134	7521.5
1887.4315	7558.5
1883.7274	7537
1880.0216	7777.5
1876.3125	7569
1872.6035	7520.5
1868.8929	7642
1865.1788	7774
1861.4633	7664.5
1857.746	7549.5
1854.0288	7763
1850.3083	7801.5
1846.5862	7806.5
1842.8606	7928
1839.1353	7828.5
1835.4081	7857.5
1831.6776	7723.5
1827.9473	7791
1824.2136	7849.5
1820.4781	7970
1816.7411	7768.5
1813.0024	7875.5
1809.2621	8089.5
1805.5201	8045.5
1801.7765	8034
1798.0313	7950
1794.2826	7977.5
1790.5339	8076.5
1786.782	8120.5
1783.0283	8036
1779.2731	7981
1775.5161	8236.5
1771.7574	8144
1767.9972	8221
1764.2352	8265
1760.4716	8222
1756.7046	8245
1752.9376	8291
1749.1672	8292.5
1745.3951	8197.5
1741.6232	8352
1737.8478	8259.5
1734.0708	8361.5
1730.292	8362
1726.5099	8403.5
1722.7278	8487
1718.944	8345.5
1715.1567	8337.5
1711.3696	8315
1707.5791	8346.5
1703.7869	8422.5
1699.9929	8407.5
1696.1973	8398.5
1692.3999	8414
1688.601	8511
1684.8003	8441
1680.9961	8495.5
1677.192	8409
1673.3845	8493
1669.577	8569
1665.7661	8554.5
1661.9535	8562.5
1658.1392	8552
1654.3231	8629
1650.5054	8648
1646.6859	8635
1642.8647	8616
1639.0402	8662.5
1635.2156	8569.5
1631.3876	8693
1627.5579	8879
1623.7281	8702
1619.895	8854
1616.0601	9087.5
1612.2235	9368
1608.3834	9516.5
1604.5433	9325.5
1600.7017	8881.5
1596.8563	8863.5
1593.0111	8971
1589.1625	9007
1585.312	8733.5
1581.4598	8752.5
1577.606	8730.5
1573.7504	8694
1569.8931	8745.5
1566.0341	8722.5
1562.1732	8504
1558.3088	8706
1554.4447	8464.5
1550.5769	8631.5
1546.7091	8468
1542.8379	8599.5
1538.9648	8720.5
1535.0901	8542
1531.2136	8496.5
1527.3353	8607
1523.4536	8679.5
1519.5719	8477
1515.6866	8461.5
1511.8014	8475
1507.9126	8433.5
1504.0239	8506.5
1500.1316	8496
1496.2375	8448.5
1492.3418	8389.5
1488.4442	8494.5
1484.5431	8621
1480.6421	8476
1476.7393	8497
1472.8329	8274.5
1468.9265	8516
1465.0166	8580.5
1461.1049	8433
1457.1914	8590
1453.2762	8456
1449.3593	8341
1445.4404	8364
1441.5199	8279.5
1437.5957	8136.5
1433.6716	8328.5
1429.744	8158.5
1425.8163	8098.5
1421.8851	8149.5
1417.952	8148
1414.0172	8050
1410.0807	8030
1406.1422	8005
1402.202	8114.5
1398.2601	7973.5
1394.3146	8009.5
1390.369	7984.5
1386.4198	7843.5
1382.4707	7901
1378.5179	7812.5
1374.5635	7833.5
1370.6071	7889
1366.6489	7719.5
1362.689	7865
1358.7273	7793
1354.7638	7742.5
1350.7965	7581.5
1346.8293	7663.5
1342.8586	7806
1338.886	7758
1334.9135	7695
1330.9371	7587.5
1326.9591	7705.5
1322.9792	7624.5
1318.9976	7564
1315.0122	7307.5
1311.027	7448.5
1307.0398	7322.5
1303.049	7262
1299.0582	7258
1295.0638	7233.5
1291.0675	7122
1287.0695	7039
1283.0695	7157
1279.0677	7146
1275.0641	7111.5
1271.0587	6939
1267.0515	7025
1263.0405	6969.5
1259.0295	6955.5
1255.015	6889.5
1250.9985	6835.5
1246.9802	6856.5
1242.9619	6786.5
1238.9399	6759.5
1234.9161	6765.5
1230.8885	6641.5
1226.861	6817
1222.8317	6776
1218.7986	6886.5
1214.7655	6935.5
1210.7286	6970.5
1206.6899	6947
1202.6514	6937
1198.609	6846
1194.5647	6622.5
1190.5187	6587
1186.4707	6497.5
1182.4189	6325
1178.3673	6096
1174.3137	6202
1170.2565	6038.5
1166.1973	6142.5
1162.1382	6028
1158.0752	6039
1154.0105	5836
1149.9438	5689
1145.8752	5733
1141.8048	5667
1137.7307	5773.5
1133.6565	5733.5
1129.5804	5636
1125.5006	5533.5
1121.4208	5442.5
1117.3372	5545.5
1113.2517	5403.5
1109.1643	5514.5
1105.0751	5469.5
1100.9839	5315
1096.8907	5401.5
1092.7959	5404.5
1088.6971	5390
1084.5984	5551.5
1080.4958	5546.5
1076.3932	5546.5
1072.2869	5475
1068.1786	5353.5
1064.0685	5405.5
1059.9564	5350
1055.8424	5217
1051.7266	5280
1047.6088	5405.5
1043.489	5476.5
1039.3655	5818
1035.2419	5629
1031.1145	5137
1026.9852	4562.5
1022.856	4641
1018.7228	5165
1014.5877	5946
1010.4507	7392.5
1006.3118	8138
1002.1691	6201
998.02631	4728
993.88159	4349
989.73303	4143
985.58447	4013.5
981.43201	3975.5
977.27765	3893
973.12134	3745
968.96313	3670
964.80292	3721.5
960.64081	3675.5
956.47675	3559.5
952.31073	3518.5
948.14081	3555
943.97089	3515.5
939.79706	3579.5
935.62329	3542.5
931.44556	3447
927.26587	3445
923.08429	3388.5
918.9007	3348.5
914.71515	3260
910.52765	3242
906.3382	3264.5
902.14484	3246
897.95142	3241
893.75409	3163.5
889.55676	3237.5
885.35553	3325
881.15234	3488.5
876.94714	3547.5
872.73993	3698.5
868.53082	3622.5
864.3197	3771.5
860.10657	3738
855.89148	3589.5
851.67249	3294
847.45343	3271
843.23041	3198.5
839.00739	3163.5
834.78046	3134.5
830.55145	3079
826.3205	2958.5
822.08759	2922
817.8526	2793.5
813.61566	2734
809.37476	2703
805.13385	2860
800.89093	2825
796.64398	2740.5
792.39508	2609
788.14612	2482
783.89319	2418
779.63824	2373.5
775.38129	2371
771.12231	2347
766.86133	2301.5
762.59833	2263
758.33136	2295.5
754.06433	2166
749.79327	2095
745.52222	2143.5
741.24713	2105.5
736.97003	1922.5
732.69092	1925
728.40973	1858.5
724.12653	1821.5
719.84131	1812.5
715.55408	1792
711.26477	1817.5
706.97144	1760
702.6781	1810.5
698.38068	1842
694.08325	1908
689.78174	1800.5
685.47821	1839.5
681.17267	1816
676.86499	1812
672.55536	1760
668.24359	1751
663.92987	1641.5
659.61401	1629.5
655.29413	1543
650.97418	1525
646.65015	1567.5
642.32611	1591.5
637.99799	1642.5
633.66779	1664
629.33551	1686
625.00122	1833.5
620.66479	1588.5
616.32635	1512
611.98578	1407.5
607.64117	1382.5
603.29645	1415.5
598.94769	1369
594.59882	1402
590.24591	1381.5
585.89087	1359
581.53375	1438.5
577.17657	1421.5
572.81531	1334
568.44989	1297.5
564.08441	1283.5
559.71686	1351
555.34723	1301.5
550.97345	1279
546.59961	1295.5
542.22168	1316.5
537.84161	1306.5
533.46143	1228.5
529.07721	1235
524.6908	1271.5
520.30231	1261
515.91174	1252
511.51697	1334
507.12216	1347.5
502.72522	1490.5
498.32413	1524.5
493.92297	1632
489.51764	1521
485.1102	1410.5
480.70267	1381
476.29099	1328
471.87717	1249
467.46121	1133
463.04312	1114
458.62088	1020
454.19855	1121.5
449.77405	992.5
445.3454	1073
440.91666	1060.5
436.4837	1198
432.04865	1297.5
427.61142	1270
423.1741	1319.5
418.73257	1240
414.28891	1207.5
409.84103	1154.5
405.39307	1108.5
400.94296	1058.5
396.49069	1059.5
392.03421	1084.5
387.57761	1008
383.11679	960
378.65381	914
374.18869	975.5
369.72137	943
365.25397	895
360.78027	848
356.30646	885.5
351.83047	967.5
347.35233	866
342.8699	923
338.38739	837.5
333.90063	926.5
329.41376	925.5
324.92264	832.5
320.42932	872.5
315.93381	876.5
311.43613	852
306.93625	853.5
302.43417	852
297.9299	866
293.42346	802
288.91272	858.5
284.40186	811.5
279.88672	805.5
275.37146	775.5
270.8519	778
266.33014	880
261.80826	900.5
257.2821	837.5
252.75371	881.5
248.22101	879
243.6882	978.5
239.15317	1005
234.61592	1059.5
230.07434	1162.5
225.53265	1162
220.98663	1194
216.4384	1171
211.89003	1133.5
207.33734	1059
202.78241	1047.5
198.22523	1071
193.66585	1063.5
189.1042	1077.5
184.53822	1090.5
179.97211	1133.5
175.40376	1101
170.83104	1117.5
166.25821	1172.5
161.681	1213
157.10155	1193.5
152.51984	1250.5
147.93588	1180.5
143.34967	929
138.7612	461.5
134.17047	55.5
129.57748	-38
124.98223	-30
