# Supplementary material for: Transition across a sharp interface: Data from Raman and Brillouin imaging spectroscopy
Source: Data Brief. 2020 Oct 2;33:106368. doi: 10.1016/j.dib.2020.106368 (PMC7557971; doi:10.1016/j.dib.2020.106368)
Supplement: Supplementary file 1 [file mmc1.zip › PET_Glycerol20X_step05/Raman/petgly_20X_70PH_2s_05step_17_52_36.txt]

3813.9915	1519.5
3811.1724	1468.5
3808.3525	1474.5
3805.5327	1516
3802.7104	1449
3799.8872	1459.5
3797.063	1463
3794.2363	1501
3791.4099	1522.5
3788.5811	1575.5
3785.7524	1460.5
3782.9214	1533.5
3780.0894	1517.5
3777.2561	1504
3774.4219	1504.5
3771.5867	1538
3768.7502	1518.5
3765.9116	1528.5
3763.0715	1554.5
3760.2322	1571
3757.3901	1593.5
3754.5469	1530
3751.7029	1515
3748.8577	1419
3746.0098	1570.5
3743.1624	1582.5
3740.3125	1549.5
3737.4631	1579
3734.6111	1544
3731.7578	1565
3728.9038	1628
3726.0486	1590.5
3723.1921	1601.5
3720.3333	1596
3717.4749	1663
3714.6138	1579.5
3711.7517	1601
3708.8899	1646.5
3706.0256	1635.5
3703.1589	1598
3700.2927	1617.5
3697.425	1677.5
3694.5552	1717
3691.6853	1663.5
3688.8132	1655
3685.9399	1639.5
3683.0657	1657.5
3680.1902	1596.5
3677.3137	1669.5
3674.436	1739.5
3671.5559	1678.5
3668.676	1689.5
3665.7937	1752
3662.9102	1680.5
3660.0271	1673.5
3657.1416	1627
3654.2534	1742.5
3651.3655	1734
3648.4766	1798
3645.5852	1696.5
3642.6941	1736
3639.8005	1802
3636.9058	1758
3634.0098	1748
3631.1128	1822
3628.2148	1755
3625.3157	1806.5
3622.4141	1842.5
3619.5127	1903
3616.6086	1815.5
3613.7036	1777
3610.7976	1868
3607.8904	1892
3604.9819	1891
3602.0725	1967.5
3599.1604	1950
3596.2488	2043
3593.3345	2038
3590.4192	1922
3587.5042	1987.5
3584.5867	1950
3581.6665	2070
3578.7466	1997
3575.8257	2065
3572.9021	2117.5
3569.979	2055
3567.0532	2013
3564.1265	2120
3561.1985	2106.5
3558.2693	2243.5
3555.3391	2143
3552.4077	2179
3549.4753	2130.5
3546.5403	2170
3543.6042	2197.5
3540.6682	2223
3537.7297	2251.5
3534.7903	2215
3531.8496	2279
3528.9077	2315.5
3525.9634	2303
3523.0193	2259.5
3520.0728	2307
3517.125	2339
3514.1775	2321.5
3511.2273	2360
3508.2761	2447.5
3505.3237	2371
3502.3689	2389
3499.4143	2416.5
3496.457	2534.5
3493.5002	2475.5
3490.5408	2552
3487.5801	2491.5
3484.6182	2566
3481.6553	2518
3478.6914	2600.5
3475.7261	2498.5
3472.7583	2621.5
3469.7908	2593.5
3466.8208	2667
3463.8494	2679
3460.877	2799
3457.9036	2777.5
3454.9287	2687.5
3451.9529	2725
3448.9744	2809
3445.9963	2742
3443.0156	2759.5
3440.0337	2833.5
3437.052	2780
3434.0679	2809
3431.0823	2768.5
3428.0945	2878.5
3425.1067	2893.5
3422.1177	2845
3419.1262	2910.5
3416.1335	2897
3413.1414	2861
3410.1462	2911.5
3407.1501	2841.5
3404.1528	2873
3401.1528	2928.5
3398.1533	2931.5
3395.1523	2907.5
3392.1489	2899.5
3389.1443	2985.5
3386.1387	2885
3383.1331	2957.5
3380.1235	2996.5
3377.1143	2967.5
3374.1038	3031.5
3371.092	2987
3368.0779	3008.5
3365.0623	2978
3362.0471	3032.5
3359.0293	3006.5
3356.0103	2993.5
3352.9902	3050
3349.9688	3028.5
3346.9448	3141
3343.9211	3124
3340.8948	3082.5
3337.8687	3133
3334.8398	3124
3331.8098	3142
3328.7788	3072.5
3325.7466	3126
3322.7129	3126
3319.6768	3213.5
3316.6409	3193
3313.6025	3140
3310.5627	3183.5
3307.5232	3137
3304.4812	3115.5
3301.4377	3183
3298.3918	3184.5
3295.3462	3187.5
3292.2993	3150
3289.2498	3058.5
3286.2004	3178.5
3283.1484	3213
3280.0952	3185.5
3277.041	3241
3273.9854	3278
3270.9287	3273
3267.8706	3199
3264.8101	3276.5
3261.7495	3190.5
3258.6865	3167
3255.6223	3297
3252.5569	3223
3249.49	3164
3246.4221	3307
3243.353	3250
3240.2827	3283
3237.2097	3282.5
3234.137	3274.5
3231.0615	3220.5
3227.9849	3307
3224.907	3312
3221.8279	3312
3218.7476	3298
3215.666	3272
3212.5833	3270
3209.4978	3285.5
3206.4111	3310
3203.3247	3337.5
3200.2356	3463
3197.1453	3402.5
3194.0537	3278.5
3190.9609	3351
3187.8669	3352.5
3184.7703	3347.5
3181.6738	3288
3178.5745	3197
3175.4741	3330
3172.374	3324
3169.271	3253.5
3166.167	3288.5
3163.0601	3288.5
3159.9536	3330.5
3156.8457	3279.5
3153.7351	3310.5
3150.6248	3350
3147.5117	3219
3144.3975	3195
3141.282	3200.5
3138.1653	3213
3135.0474	3242.5
3131.9265	3274.5
3128.8062	3244.5
3125.6829	3279
3122.5598	3251
3119.4343	3266
3116.3074	3295
3113.1792	3314
3110.0496	3243.5
3106.9189	3322.5
3103.7869	3383
3100.6523	3308.5
3097.5178	3431.5
3094.3806	3319.5
3091.2422	3441
3088.1025	3541
3084.9614	3566
3081.8193	3731.5
3078.6758	3776.5
3075.531	3923.5
3072.3835	4103.5
3069.2363	4309
3066.0862	4565.5
3062.9348	4756
3059.7825	5096.5
3056.6287	5333.5
3053.4734	5553.5
3050.3171	5716.5
3047.1594	5531
3043.999	5274
3040.8389	5011.5
3037.676	4599.5
3034.5117	4396
3031.3464	4300
3028.1797	4333
3025.0115	4199.5
3021.8423	4017.5
3018.6716	3972.5
3015.4983	3951.5
3012.3252	3888.5
3009.1494	3889.5
3005.9722	4031.5
3002.7937	4188
2999.614	4137.5
2996.4329	4479
2993.2505	4487.5
2990.0669	4681.5
2986.8806	4877
2983.6943	5005.5
2980.5054	5318
2977.3152	5511.5
2974.1235	5633.5
2970.9309	5997
2967.7366	6095.5
2964.5413	6227
2961.3445	6352.5
2958.145	6500.5
2954.9458	6560.5
2951.7437	6618.5
2948.5403	6683.5
2945.3354	6760
2942.1294	6666
2938.9221	6790
2935.7136	6653
2932.5037	6666.5
2929.291	6659
2926.0786	6819.5
2922.8633	6851.5
2919.6465	7093
2916.4287	7087
2913.2092	7335
2909.9888	7555.5
2906.7668	7801.5
2903.5437	8039
2900.3179	7882
2897.092	7949
2893.8633	7838.5
2890.6333	7779.5
2887.4021	7437
2884.1697	7139.5
2880.9358	6863
2877.7004	6765
2874.4639	6374.5
2871.2246	6123.5
2867.9854	5852.5
2864.7434	5780
2861.5	5577.5
2858.2571	5470
2855.011	5455.5
2851.7637	5369
2848.5134	5393
2845.2637	5251.5
2842.0122	4993.5
2838.7581	4815.5
2835.5042	4839.5
2832.2476	4631
2828.9893	4582.5
2825.7297	4699.5
2822.469	4570.5
2819.2068	4432.5
2815.9419	4395
2812.677	4413
2809.4109	4469.5
2806.1418	4417
2802.8716	4468
2799.5999	4453.5
2796.3269	4355.5
2793.0525	4396.5
2789.7766	4374
2786.4998	4417.5
2783.2212	4375.5
2779.9399	4456.5
2776.6589	4428
2773.3748	4467
2770.0896	4514.5
2766.8027	4513.5
2763.5146	4492
2760.2253	4509.5
2756.9346	4364
2753.6409	4517
2750.3474	4538.5
2747.051	4548
2743.7549	4504.5
2740.4558	4461.5
2737.1555	4624
2733.8538	4517
2730.5505	4462
2727.2461	4446
2723.9402	4411.5
2720.6313	4515.5
2717.3228	4463.5
2714.0112	4498
2710.6982	4426
2707.384	4464.5
2704.0684	4526.5
2700.7515	4551.5
2697.4331	4470
2694.1133	4524.5
2690.7905	4500
2687.4683	4431
2684.1428	4334.5
2680.8176	4430
2677.4893	4424
2674.1599	4431
2670.8289	4512.5
2667.4966	4395
2664.1614	4591
2660.8262	4551.5
2657.4897	4437.5
2654.1504	4367
2650.8096	4470.5
2647.469	4437.5
2644.1255	4533.5
2640.7805	4505.5
2637.4341	4568.5
2634.085	4582
2630.7358	4528.5
2627.3853	4670.5
2624.0317	4530.5
2620.677	4573
2617.3223	4627.5
2613.9646	4716
2610.6057	4587
2607.2451	4643
2603.8833	4564
2600.5186	4511.5
2597.1538	4608.5
2593.7861	4614
2590.4187	4643
2587.0483	4621
2583.6765	4678.5
2580.3032	4769
2576.9287	4602
2573.5527	4684
2570.175	4706.5
2566.7964	4630
2563.4146	4719
2560.0327	4608.5
2556.6482	4713
2553.262	4615
2549.8745	4641.5
2546.4856	4674.5
2543.0952	4689
2539.7034	4587.5
2536.3103	4703
2532.9141	4659.5
2529.5181	4687
2526.1189	4725.5
2522.7185	4762.5
2519.3184	4739
2515.915	4709.5
2512.5103	4715.5
2509.1025	4812.5
2505.6948	4845
2502.2859	4766
2498.8738	4792.5
2495.4619	4828.5
2492.0471	4699
2488.6306	4852
2485.2129	4810
2481.7937	4774
2478.373	4855
2474.9509	4890
2471.5273	4787.5
2468.1008	4853
2464.6746	4725
2461.2451	4868.5
2457.8157	4880.5
2454.3833	4892.5
2450.9497	4987.5
2447.5144	4869
2444.0776	4815
2440.6379	4871
2437.1985	4845
2433.7573	5022.5
2430.3132	4897.5
2426.8679	4963.5
2423.4224	4947
2419.9741	4936.5
2416.5242	4880
2413.0728	4903.5
2409.6184	4928.5
2406.1641	4968
2402.7083	4962
2399.2495	4957
2395.791	5005.5
2392.3291	4935
2388.866	4972
2385.4014	4985
2381.9353	5009.5
2378.4675	5076.5
2374.9985	5186
2371.5281	5071.5
2368.0544	5077.5
2364.5811	5055.5
2361.1045	5093
2357.6262	5197.5
2354.1467	5147.5
2350.6658	5166.5
2347.1833	5044.5
2343.6995	5112
2340.2141	5143.5
2336.7256	5161.5
2333.2371	5126
2329.7456	5167
2326.2544	5069.5
2322.7598	5251.5
2319.2639	5119.5
2315.7664	5212
2312.2676	5248
2308.7671	5224.5
2305.2637	5229.5
2301.7603	5183.5
2298.2554	5154
2294.7473	5235
2291.2378	5269
2287.7268	5222.5
2284.2158	5241.5
2280.7002	5244
2277.1848	5191
2273.6677	5346.5
2270.1494	5235
2266.6277	5340.5
2263.1062	5320
2259.5815	5292
2256.0554	5283
2252.5293	5313.5
2249.0002	5322
2245.4695	5321.5
2241.9358	5317.5
2238.4021	5393.5
2234.8667	5417.5
2231.3284	5334
2227.7903	5365.5
2224.2488	5391.5
2220.7058	5348.5
2217.1631	5313.5
2213.6172	5428.5
2210.0698	5446.5
2206.519	5375.5
2202.9685	5424
2199.4165	5426.5
2195.8613	5528
2192.3062	5572
2188.748	5478.5
2185.1882	5463.5
2181.627	5502
2178.064	5649.5
2174.4995	5594.5
2170.9336	5593
2167.3662	5608.5
2163.7957	5582
2160.2251	5625.5
2156.6514	5619
2153.0779	5690.5
2149.501	5641
2145.9226	5599
2142.3428	5605.5
2138.7612	5776
2135.1768	5718
2131.5923	5778
2128.0061	5785
2124.417	5851.5
2120.8276	5972
2117.2354	5846.5
2113.6414	5831
2110.0459	5959
2106.449	5940.5
2102.8503	5911
2099.2502	5963
2095.6487	6100
2092.0437	5974
2088.439	6199
2084.8308	6116.5
2081.2212	6144.5
2077.6101	6154.5
2073.999	6140.5
2070.3831	6237.5
2066.7671	6279
2063.1497	6187
2059.5308	6316
2055.9084	6334
2052.2864	6323.5
2048.6609	6314
2045.0358	6454.5
2041.4072	6515
2037.7771	6494.5
2034.1454	6519.5
2030.5122	6486
2026.8756	6535
2023.2393	6503
2019.6012	6561
2015.96	6595.5
2012.3171	6730
2008.6744	6651
2005.0283	6729.5
2001.3807	6771.5
1997.7316	6733.5
1994.0808	6900
1990.4283	6761
1986.7727	6900.5
1983.1172	6845.5
1979.4584	7029.5
1975.7996	7066
1972.1376	7114.5
1968.4739	7085
1964.8087	6989.5
1961.1418	7053.5
1957.4734	7178.5
1953.8033	7242
1950.1317	7236
1946.4568	7320.5
1942.7819	7336.5
1939.1038	7322
1935.424	7361.5
1931.7426	7334
1928.0613	7387
1924.3767	7430
1920.6887	7379.5
1917.001	7413.5
1913.3115	7515.5
1909.6205	7418.5
1905.926	7503
1902.23	7537.5
1898.5342	7634.5
1894.8348	7615.5
1891.134	7707
1887.4315	7615.5
1883.7274	7764.5
1880.0216	7665
1876.3125	7654.5
1872.6035	7798.5
1868.8929	7741.5
1865.1788	7816
1861.4633	7707.5
1857.746	7861
1854.0288	7910
1850.3083	7877.5
1846.5862	7988
1842.8606	7941.5
1839.1353	8030.5
1835.4081	8000.5
1831.6776	8021.5
1827.9473	7988
1824.2136	8168.5
1820.4781	8119
1816.7411	8003
1813.0024	8050.5
1809.2621	8166.5
1805.5201	8235
1801.7765	8233
1798.0313	8325
1794.2826	8232
1790.5339	8189
1786.782	8288.5
1783.0283	8202.5
1779.2731	8281
1775.5161	8228.5
1771.7574	8261
1767.9972	8227
1764.2352	8304
1760.4716	8354.5
1756.7046	8558
1752.9376	8310.5
1749.1672	8407
1745.3951	8469.5
1741.6232	8551
1737.8478	8475.5
1734.0708	8480
1730.292	8562
1726.5099	8498.5
1722.7278	8537
1718.944	8715.5
1715.1567	8586.5
1711.3696	8496
1707.5791	8601
1703.7869	8488.5
1699.9929	8589.5
1696.1973	8549
1692.3999	8587
1688.601	8669.5
1684.8003	8695
1680.9961	8665.5
1677.192	8651.5
1673.3845	8664
1669.577	8673.5
1665.7661	8798.5
1661.9535	8804.5
1658.1392	8844.5
1654.3231	8793.5
1650.5054	8856.5
1646.6859	8814
1642.8647	8816
1639.0402	8796
1635.2156	8841.5
1631.3876	8821
1627.5579	9018
1623.7281	9054.5
1619.895	9123
1616.0601	9269.5
1612.2235	9499
1608.3834	9420.5
1604.5433	9406
1600.7017	9309
1596.8563	9089.5
1593.0111	9110
1589.1625	9048
1585.312	9011
1581.4598	8895
1577.606	8811.5
1573.7504	8712
1569.8931	8884
1566.0341	8829
1562.1732	8888.5
1558.3088	8890.5
1554.4447	8898.5
1550.5769	8819.5
1546.7091	8804
1542.8379	8899
1538.9648	8852
1535.0901	8823
1531.2136	8894.5
1527.3353	8672.5
1523.4536	8726.5
1519.5719	8663.5
1515.6866	8695
1511.8014	8740
1507.9126	8579
1504.0239	8646
1500.1316	8623.5
1496.2375	8674
1492.3418	8693.5
1488.4442	8718
1484.5431	8694
1480.6421	8661.5
1476.7393	8813.5
1472.8329	8721.5
1468.9265	8560.5
1465.0166	8780
1461.1049	8737.5
1457.1914	8781.5
1453.2762	8704.5
1449.3593	8700
1445.4404	8555.5
1441.5199	8529.5
1437.5957	8596.5
1433.6716	8407
1429.744	8440.5
1425.8163	8309.5
1421.8851	8305.5
1417.952	8320
1414.0172	8366.5
1410.0807	8282
1406.1422	8199.5
1402.202	8186.5
1398.2601	8095
1394.3146	8020
1390.369	8060.5
1386.4198	8077.5
1382.4707	8003
1378.5179	8030.5
1374.5635	8019
1370.6071	8133
1366.6489	7871.5
1362.689	7962.5
1358.7273	7843
1354.7638	7935
1350.7965	7981.5
1346.8293	7856.5
1342.8586	7940
1338.886	7966
1334.9135	7926.5
1330.9371	7820.5
1326.9591	7890
1322.9792	7752.5
1318.9976	7609.5
1315.0122	7693
1311.027	7770
1307.0398	7465.5
1303.049	7504
1299.0582	7434.5
1295.0638	7414
1291.0675	7335
1287.0695	7331.5
1283.0695	7265
1279.0677	7306
1275.0641	7186.5
1271.0587	7083
1267.0515	7230.5
1263.0405	7310
1259.0295	7070.5
1255.015	7232
1250.9985	7112.5
1246.9802	7121
1242.9619	7017.5
1238.9399	6977
1234.9161	6932
1230.8885	6923
1226.861	6944
1222.8317	6962.5
1218.7986	7031
1214.7655	7126
1210.7286	7132.5
1206.6899	7100.5
1202.6514	7058
1198.609	7061
1194.5647	6890
1190.5187	6756
1186.4707	6647
1182.4189	6445
1178.3673	6295.5
1174.3137	6171.5
1170.2565	6125.5
1166.1973	6250.5
1162.1382	6253.5
1158.0752	6146.5
1154.0105	5935.5
1149.9438	5880.5
1145.8752	5784
1141.8048	5754.5
1137.7307	5812
1133.6565	5672.5
1129.5804	5757
1125.5006	5697
1121.4208	5750
1117.3372	5590.5
1113.2517	5623
1109.1643	5591.5
1105.0751	5535.5
1100.9839	5509
1096.8907	5535
1092.7959	5524
1088.6971	5588.5
1084.5984	5694.5
1080.4958	5672.5
1076.3932	5597
1072.2869	5565
1068.1786	5573
1064.0685	5507
1059.9564	5520
1055.8424	5478.5
1051.7266	5492
1047.6088	5387.5
1043.489	5532.5
1039.3655	5681.5
1035.2419	5488
1031.1145	5014.5
1026.9852	4715.5
1022.856	4755
1018.7228	5149.5
1014.5877	5640
1010.4507	7079
1006.3118	7959.5
1002.1691	6221.5
998.02631	4749.5
993.88159	4432.5
989.73303	4208.5
985.58447	4065.5
981.43201	4014.5
977.27765	3849.5
973.12134	3785
968.96313	3752
964.80292	3793.5
960.64081	3692
956.47675	3658.5
952.31073	3536
948.14081	3624.5
943.97089	3667.5
939.79706	3527
935.62329	3565
931.44556	3476
927.26587	3459
923.08429	3416.5
918.9007	3371
914.71515	3346
910.52765	3284.5
906.3382	3242.5
902.14484	3233
897.95142	3214
893.75409	3155
889.55676	3305
885.35553	3456
881.15234	3497.5
876.94714	3551.5
872.73993	3580
868.53082	3788
864.3197	3877.5
860.10657	3789.5
855.89148	3606.5
851.67249	3555
847.45343	3234
843.23041	3144.5
839.00739	3072.5
834.78046	3153
830.55145	3186.5
826.3205	2928
822.08759	2826
817.8526	2775
813.61566	2706.5
809.37476	2694
805.13385	2897.5
800.89093	2822.5
796.64398	2783
792.39508	2569
788.14612	2467.5
783.89319	2445.5
779.63824	2345
775.38129	2327.5
771.12231	2314
766.86133	2333.5
762.59833	2254.5
758.33136	2224.5
754.06433	2179.5
749.79327	2094
745.52222	2081.5
741.24713	2036
736.97003	1965
732.69092	2011.5
728.40973	1930
724.12653	1890.5
719.84131	1813.5
715.55408	1845
711.26477	1851.5
706.97144	1847
702.6781	1846
698.38068	1861.5
694.08325	1863
689.78174	1864.5
685.47821	1861
681.17267	1794
676.86499	1683.5
672.55536	1592.5
668.24359	1667
663.92987	1664.5
659.61401	1577
655.29413	1622.5
650.97418	1559
646.65015	1540.5
642.32611	1504
637.99799	1514
633.66779	1591
629.33551	1696.5
625.00122	1750
620.66479	1588
616.32635	1432
611.98578	1413.5
607.64117	1368
603.29645	1351
598.94769	1451
594.59882	1438.5
590.24591	1342.5
585.89087	1326
581.53375	1322
577.17657	1241.5
572.81531	1286
568.44989	1310
564.08441	1356.5
559.71686	1349.5
555.34723	1269.5
550.97345	1294.5
546.59961	1310.5
542.22168	1214
537.84161	1243.5
533.46143	1228.5
529.07721	1181
524.6908	1252
520.30231	1233.5
515.91174	1251.5
511.51697	1289
507.12216	1424
502.72522	1438.5
498.32413	1578.5
493.92297	1594.5
489.51764	1528
485.1102	1467.5
480.70267	1362
476.29099	1345
471.87717	1187
467.46121	1101
463.04312	1062.5
458.62088	1070.5
454.19855	1106
449.77405	1052
445.3454	1092.5
440.91666	1137
436.4837	1116
432.04865	1198
427.61142	1252.5
423.1741	1295
418.73257	1291.5
414.28891	1222
409.84103	1142.5
405.39307	1144
400.94296	1004.5
396.49069	1023.5
392.03421	1042.5
387.57761	1045
383.11679	935.5
378.65381	970
374.18869	867.5
369.72137	812
365.25397	820.5
360.78027	848.5
356.30646	866
351.83047	873.5
347.35233	889
342.8699	904
338.38739	899
333.90063	895.5
329.41376	899.5
324.92264	880
320.42932	860.5
315.93381	837.5
311.43613	791.5
306.93625	870.5
302.43417	819.5
297.9299	795
293.42346	807.5
288.91272	791.5
284.40186	811
279.88672	826.5
275.37146	822.5
270.8519	835.5
266.33014	764.5
261.80826	762
257.2821	835
252.75371	826
248.22101	884.5
243.6882	955
239.15317	1004.5
234.61592	1129.5
230.07434	1184.5
225.53265	1072
220.98663	1104
216.4384	1110
211.89003	1096.5
207.33734	1135
202.78241	1040
198.22523	1006.5
193.66585	983
189.1042	1024
184.53822	1031
179.97211	1091
175.40376	1059
170.83104	1119.5
166.25821	1122
161.681	1133.5
157.10155	1150.5
152.51984	1137.5
147.93588	1075.5
143.34967	873
138.7612	431.5
134.17047	100
129.57748	68.5
124.98223	14.5
