# Supplementary material for: Transition across a sharp interface: Data from Raman and Brillouin imaging spectroscopy
Source: Data Brief. 2020 Oct 2;33:106368. doi: 10.1016/j.dib.2020.106368 (PMC7557971; doi:10.1016/j.dib.2020.106368)
Supplement: Supplementary file 1 [file mmc1.zip › PET_Glycerol20X_step05/Raman/petgly_20X_70PH_2s_05step_17_52_37.txt]

3813.9915	1433
3811.1724	1430.5
3808.3525	1426.5
3805.5327	1476.5
3802.7104	1418.5
3799.8872	1415.5
3797.063	1446
3794.2363	1431
3791.4099	1402
3788.5811	1468
3785.7524	1446.5
3782.9214	1454
3780.0894	1450
3777.2561	1447.5
3774.4219	1489.5
3771.5867	1444
3768.7502	1492
3765.9116	1429.5
3763.0715	1458.5
3760.2322	1469.5
3757.3901	1495.5
3754.5469	1445
3751.7029	1500.5
3748.8577	1551
3746.0098	1589.5
3743.1624	1495.5
3740.3125	1513
3737.4631	1499
3734.6111	1568.5
3731.7578	1538.5
3728.9038	1564.5
3726.0486	1477
3723.1921	1614.5
3720.3333	1593
3717.4749	1617
3714.6138	1477
3711.7517	1469.5
3708.8899	1565
3706.0256	1631.5
3703.1589	1559
3700.2927	1589.5
3697.425	1657.5
3694.5552	1621
3691.6853	1636.5
3688.8132	1586
3685.9399	1554.5
3683.0657	1579.5
3680.1902	1665
3677.3137	1611
3674.436	1626.5
3671.5559	1630
3668.676	1622.5
3665.7937	1651.5
3662.9102	1675.5
3660.0271	1612
3657.1416	1663.5
3654.2534	1705
3651.3655	1673.5
3648.4766	1632.5
3645.5852	1629
3642.6941	1714.5
3639.8005	1749.5
3636.9058	1705.5
3634.0098	1701
3631.1128	1733
3628.2148	1762
3625.3157	1748.5
3622.4141	1772.5
3619.5127	1738
3616.6086	1724
3613.7036	1877.5
3610.7976	1895
3607.8904	1854
3604.9819	1895.5
3602.0725	1831
3599.1604	1866.5
3596.2488	1894.5
3593.3345	1905
3590.4192	1884.5
3587.5042	1945.5
3584.5867	1990
3581.6665	2015
3578.7466	1962
3575.8257	2029
3572.9021	1989.5
3569.979	2060.5
3567.0532	2045.5
3564.1265	2184.5
3561.1985	2038.5
3558.2693	2118.5
3555.3391	2079
3552.4077	2016.5
3549.4753	2121
3546.5403	2178
3543.6042	2163
3540.6682	2065
3537.7297	2179
3534.7903	2224.5
3531.8496	2194
3528.9077	2255
3525.9634	2188
3523.0193	2224
3520.0728	2240
3517.125	2317.5
3514.1775	2326.5
3511.2273	2328
3508.2761	2350.5
3505.3237	2311.5
3502.3689	2372.5
3499.4143	2434
3496.457	2432
3493.5002	2384
3490.5408	2508.5
3487.5801	2522
3484.6182	2417.5
3481.6553	2442
3478.6914	2480.5
3475.7261	2549
3472.7583	2570
3469.7908	2560.5
3466.8208	2624
3463.8494	2623
3460.877	2572.5
3457.9036	2659
3454.9287	2582
3451.9529	2711.5
3448.9744	2715.5
3445.9963	2771
3443.0156	2776
3440.0337	2689
3437.052	2764.5
3434.0679	2729.5
3431.0823	2893.5
3428.0945	2813.5
3425.1067	2737.5
3422.1177	2769
3419.1262	2860.5
3416.1335	2800.5
3413.1414	2852.5
3410.1462	2776.5
3407.1501	2823
3404.1528	2862
3401.1528	2866
3398.1533	2812
3395.1523	2868
3392.1489	2858
3389.1443	2884
3386.1387	2935
3383.1331	2885.5
3380.1235	2890
3377.1143	3046.5
3374.1038	2964.5
3371.092	2883.5
3368.0779	2916.5
3365.0623	2936.5
3362.0471	3025
3359.0293	3022
3356.0103	2959.5
3352.9902	2968
3349.9688	3045
3346.9448	3030.5
3343.9211	3022
3340.8948	2944.5
3337.8687	2976.5
3334.8398	3138.5
3331.8098	3124
3328.7788	3091
3325.7466	3057
3322.7129	3067
3319.6768	3118
3316.6409	3112.5
3313.6025	3117
3310.5627	3037.5
3307.5232	3113
3304.4812	3168.5
3301.4377	3096
3298.3918	3161
3295.3462	3126.5
3292.2993	3172.5
3289.2498	3109
3286.2004	3072
3283.1484	3118
3280.0952	3200
3277.041	3209
3273.9854	3139.5
3270.9287	3202
3267.8706	3166.5
3264.8101	3107.5
3261.7495	3084.5
3258.6865	3191.5
3255.6223	3116
3252.5569	3150
3249.49	3219.5
3246.4221	3093
3243.353	3172.5
3240.2827	3221.5
3237.2097	3216.5
3234.137	3261.5
3231.0615	3133
3227.9849	3256
3224.907	3330.5
3221.8279	3243
3218.7476	3248.5
3215.666	3245.5
3212.5833	3198
3209.4978	3184
3206.4111	3238.5
3203.3247	3369
3200.2356	3277.5
3197.1453	3186
3194.0537	3278.5
3190.9609	3270
3187.8669	3328.5
3184.7703	3171.5
3181.6738	3209
3178.5745	3212
3175.4741	3275.5
3172.374	3299
3169.271	3170.5
3166.167	3179
3163.0601	3206.5
3159.9536	3264.5
3156.8457	3171
3153.7351	3201
3150.6248	3232.5
3147.5117	3293
3144.3975	3174
3141.282	3235.5
3138.1653	3126
3135.0474	3274
3131.9265	3264.5
3128.8062	3130.5
3125.6829	3101.5
3122.5598	3186.5
3119.4343	3228.5
3116.3074	3247
3113.1792	3184
3110.0496	3175.5
3106.9189	3263
3103.7869	3303
3100.6523	3383.5
3097.5178	3316.5
3094.3806	3448.5
3091.2422	3418
3088.1025	3461
3084.9614	3568.5
3081.8193	3595
3078.6758	3701
3075.531	3810
3072.3835	4027
3069.2363	4138
3066.0862	4425
3062.9348	4712
3059.7825	5015.5
3056.6287	5314.5
3053.4734	5443
3050.3171	5452
3047.1594	5218.5
3043.999	5191.5
3040.8389	4773
3037.676	4533
3034.5117	4248
3031.3464	4230
3028.1797	4210.5
3025.0115	4022.5
3021.8423	3917.5
3018.6716	3850.5
3015.4983	3861
3012.3252	3802
3009.1494	3857
3005.9722	3911.5
3002.7937	4061
2999.614	4216
2996.4329	4356
2993.2505	4492
2990.0669	4571.5
2986.8806	4882.5
2983.6943	5116
2980.5054	5251.5
2977.3152	5518
2974.1235	5769.5
2970.9309	6008
2967.7366	6153.5
2964.5413	6274.5
2961.3445	6500
2958.145	6473.5
2954.9458	6715.5
2951.7437	6641.5
2948.5403	6713
2945.3354	6676.5
2942.1294	6719.5
2938.9221	6790.5
2935.7136	6695.5
2932.5037	6712
2929.291	6674
2926.0786	6796.5
2922.8633	6892
2919.6465	6987.5
2916.4287	7083.5
2913.2092	7323
2909.9888	7571
2906.7668	7766.5
2903.5437	7964.5
2900.3179	8016.5
2897.092	7985.5
2893.8633	7910
2890.6333	7793
2887.4021	7469
2884.1697	7248
2880.9358	7064.5
2877.7004	6611.5
2874.4639	6414
2871.2246	6055
2867.9854	5870.5
2864.7434	5830
2861.5	5672.5
2858.2571	5530.5
2855.011	5486
2851.7637	5433
2848.5134	5239.5
2845.2637	5195
2842.0122	4958
2838.7581	4841.5
2835.5042	4757
2832.2476	4633.5
2828.9893	4704.5
2825.7297	4704
2822.469	4579.5
2819.2068	4498.5
2815.9419	4483.5
2812.677	4329
2809.4109	4286.5
2806.1418	4481.5
2802.8716	4405
2799.5999	4362.5
2796.3269	4317
2793.0525	4347
2789.7766	4352.5
2786.4998	4402
2783.2212	4221
2779.9399	4452.5
2776.6589	4453
2773.3748	4370
2770.0896	4364
2766.8027	4388
2763.5146	4385
2760.2253	4465.5
2756.9346	4489
2753.6409	4588
2750.3474	4534
2747.051	4489
2743.7549	4448.5
2740.4558	4433.5
2737.1555	4445
2733.8538	4444
2730.5505	4475
2727.2461	4423
2723.9402	4544.5
2720.6313	4451
2717.3228	4391
2714.0112	4392
2710.6982	4347
2707.384	4433
2704.0684	4362
2700.7515	4464
2697.4331	4500.5
2694.1133	4418
2690.7905	4342
2687.4683	4397.5
2684.1428	4410
2680.8176	4432
2677.4893	4415.5
2674.1599	4325
2670.8289	4526.5
2667.4966	4421.5
2664.1614	4423
2660.8262	4418.5
2657.4897	4427.5
2654.1504	4453
2650.8096	4472.5
2647.469	4523
2644.1255	4467
2640.7805	4463.5
2637.4341	4491
2634.085	4577
2630.7358	4575
2627.3853	4424
2624.0317	4454.5
2620.677	4523
2617.3223	4559
2613.9646	4616
2610.6057	4431
2607.2451	4469
2603.8833	4537
2600.5186	4578
2597.1538	4468.5
2593.7861	4501
2590.4187	4577
2587.0483	4529
2583.6765	4478
2580.3032	4523
2576.9287	4591
2573.5527	4595.5
2570.175	4649
2566.7964	4645
2563.4146	4531
2560.0327	4577
2556.6482	4561.5
2553.262	4706
2549.8745	4684.5
2546.4856	4649
2543.0952	4642
2539.7034	4621.5
2536.3103	4721
2532.9141	4727
2529.5181	4660
2526.1189	4736
2522.7185	4748.5
2519.3184	4757
2515.915	4726
2512.5103	4708.5
2509.1025	4760
2505.6948	4779
2502.2859	4707
2498.8738	4641.5
2495.4619	4801
2492.0471	4813
2488.6306	4871.5
2485.2129	4849
2481.7937	4780.5
2478.373	4830
2474.9509	4772.5
2471.5273	4757.5
2468.1008	4907
2464.6746	4810
2461.2451	4847
2457.8157	4894
2454.3833	4780.5
2450.9497	4770
2447.5144	4774.5
2444.0776	4832
2440.6379	4819
2437.1985	4833
2433.7573	4884
2430.3132	4876
2426.8679	4920.5
2423.4224	4907.5
2419.9741	4905
2416.5242	4837
2413.0728	4950
2409.6184	5023
2406.1641	5051.5
2402.7083	5065.5
2399.2495	4994.5
2395.791	4799
2392.3291	5032
2388.866	4963.5
2385.4014	5019.5
2381.9353	4994
2378.4675	5107.5
2374.9985	5180
2371.5281	5066.5
2368.0544	5067.5
2364.5811	5034
2361.1045	5040.5
2357.6262	5001
2354.1467	5062
2350.6658	5102.5
2347.1833	5109.5
2343.6995	5052
2340.2141	5085.5
2336.7256	5005.5
2333.2371	5207
2329.7456	5152.5
2326.2544	5145.5
2322.7598	5066.5
2319.2639	5028.5
2315.7664	5165.5
2312.2676	5158
2308.7671	5210.5
2305.2637	5177
2301.7603	5155
2298.2554	5209.5
2294.7473	5320.5
2291.2378	5185
2287.7268	5093
2284.2158	5168
2280.7002	5260.5
2277.1848	5285
2273.6677	5265
2270.1494	5216.5
2266.6277	5327
2263.1062	5363
2259.5815	5397
2256.0554	5416
2252.5293	5200
2249.0002	5340
2245.4695	5387.5
2241.9358	5381
2238.4021	5421
2234.8667	5377.5
2231.3284	5307
2227.7903	5385.5
2224.2488	5476
2220.7058	5324
2217.1631	5398.5
2213.6172	5455
2210.0698	5464.5
2206.519	5396.5
2202.9685	5374.5
2199.4165	5491
2195.8613	5578
2192.3062	5519
2188.748	5557
2185.1882	5431
2181.627	5614.5
2178.064	5510
2174.4995	5588
2170.9336	5632
2167.3662	5667.5
2163.7957	5710
2160.2251	5660
2156.6514	5728
2153.0779	5635
2149.501	5699.5
2145.9226	5856.5
2142.3428	5808
2138.7612	5820
2135.1768	5754
2131.5923	5863.5
2128.0061	5802
2124.417	5774.5
2120.8276	5879.5
2117.2354	5892.5
2113.6414	5914.5
2110.0459	5955
2106.449	5928
2102.8503	6058.5
2099.2502	6114
2095.6487	6086
2092.0437	6068.5
2088.439	6075.5
2084.8308	6117
2081.2212	6253
2077.6101	6179.5
2073.999	6206
2070.3831	6167.5
2066.7671	6260.5
2063.1497	6470
2059.5308	6366.5
2055.9084	6341.5
2052.2864	6358.5
2048.6609	6511
2045.0358	6441.5
2041.4072	6532
2037.7771	6526.5
2034.1454	6613
2030.5122	6592.5
2026.8756	6677.5
2023.2393	6629
2019.6012	6622
2015.96	6683
2012.3171	6748
2008.6744	6763.5
2005.0283	6760
2001.3807	6642.5
1997.7316	6773
1994.0808	6884
1990.4283	6929.5
1986.7727	6966
1983.1172	6915
1979.4584	7023
1975.7996	7139
1972.1376	7125.5
1968.4739	7149.5
1964.8087	7204
1961.1418	7210.5
1957.4734	7237.5
1953.8033	7257.5
1950.1317	7298.5
1946.4568	7307
1942.7819	7397
1939.1038	7339.5
1935.424	7503.5
1931.7426	7514
1928.0613	7490.5
1924.3767	7494
1920.6887	7508.5
1917.001	7407.5
1913.3115	7457
1909.6205	7618
1905.926	7664
1902.23	7698
1898.5342	7686.5
1894.8348	7648
1891.134	7717.5
1887.4315	7642.5
1883.7274	7766
1880.0216	7623
1876.3125	7844
1872.6035	7811.5
1868.8929	7855
1865.1788	7954.5
1861.4633	7991.5
1857.746	7909
1854.0288	7856.5
1850.3083	7976
1846.5862	7915
1842.8606	7961.5
1839.1353	8078.5
1835.4081	8040
1831.6776	8266
1827.9473	8109.5
1824.2136	8138.5
1820.4781	8262
1816.7411	8223.5
1813.0024	8245
1809.2621	8299.5
1805.5201	8215
1801.7765	8161
1798.0313	8276.5
1794.2826	8276.5
1790.5339	8356.5
1786.782	8329
1783.0283	8548.5
1779.2731	8518
1775.5161	8411
1771.7574	8355
1767.9972	8473.5
1764.2352	8545
1760.4716	8568
1756.7046	8530.5
1752.9376	8560
1749.1672	8599.5
1745.3951	8401
1741.6232	8477.5
1737.8478	8557
1734.0708	8669
1730.292	8723.5
1726.5099	8673.5
1722.7278	8659.5
1718.944	8761
1715.1567	8634
1711.3696	8620.5
1707.5791	8687.5
1703.7869	8715.5
1699.9929	8804
1696.1973	8778.5
1692.3999	8653
1688.601	8740.5
1684.8003	8801.5
1680.9961	8741
1677.192	8812
1673.3845	8791
1669.577	8874
1665.7661	8914.5
1661.9535	8779.5
1658.1392	8809.5
1654.3231	8909.5
1650.5054	8871
1646.6859	8866
1642.8647	8989.5
1639.0402	8949.5
1635.2156	9063.5
1631.3876	9082.5
1627.5579	8971
1623.7281	9097.5
1619.895	9212.5
1616.0601	9286.5
1612.2235	9496
1608.3834	9721.5
1604.5433	9616.5
1600.7017	9228
1596.8563	9205
1593.0111	9219.5
1589.1625	9200.5
1585.312	9114
1581.4598	8919.5
1577.606	9034.5
1573.7504	8915.5
1569.8931	9060
1566.0341	8990.5
1562.1732	8823.5
1558.3088	8983
1554.4447	8776.5
1550.5769	8965.5
1546.7091	8944
1542.8379	8982.5
1538.9648	8927
1535.0901	8925
1531.2136	8967.5
1527.3353	8826.5
1523.4536	8828
1519.5719	8920
1515.6866	8909
1511.8014	8806.5
1507.9126	8753
1504.0239	8839.5
1500.1316	8856
1496.2375	8885
1492.3418	8790
1488.4442	8918.5
1484.5431	8894.5
1480.6421	8869
1476.7393	8857
1472.8329	8888
1468.9265	8756
1465.0166	8915
1461.1049	8902
1457.1914	8807
1453.2762	8869.5
1449.3593	8750
1445.4404	8778
1441.5199	8710.5
1437.5957	8606
1433.6716	8483.5
1429.744	8650.5
1425.8163	8525.5
1421.8851	8526
1417.952	8343.5
1414.0172	8410.5
1410.0807	8373
1406.1422	8283.5
1402.202	8184.5
1398.2601	8170.5
1394.3146	8144
1390.369	8308.5
1386.4198	8201.5
1382.4707	8232
1378.5179	8067
1374.5635	8041
1370.6071	8046
1366.6489	8149.5
1362.689	8015
1358.7273	7984
1354.7638	8089
1350.7965	7949
1346.8293	8120.5
1342.8586	8051
1338.886	7990.5
1334.9135	8020.5
1330.9371	7915
1326.9591	7901
1322.9792	7880
1318.9976	7682
1315.0122	7815
1311.027	7831.5
1307.0398	7641.5
1303.049	7604
1299.0582	7580
1295.0638	7543
1291.0675	7490.5
1287.0695	7351.5
1283.0695	7363
1279.0677	7423.5
1275.0641	7381
1271.0587	7253
1267.0515	7342.5
1263.0405	7239
1259.0295	7287.5
1255.015	7157
1250.9985	7124.5
1246.9802	7173
1242.9619	7059
1238.9399	7139.5
1234.9161	7076.5
1230.8885	7116
1226.861	7005
1222.8317	7035.5
1218.7986	7115.5
1214.7655	7164
1210.7286	7090.5
1206.6899	7079.5
1202.6514	7196.5
1198.609	7038.5
1194.5647	6927
1190.5187	6760
1186.4707	6611.5
1182.4189	6461
1178.3673	6395
1174.3137	6315
1170.2565	6262.5
1166.1973	6183.5
1162.1382	6378.5
1158.0752	6139.5
1154.0105	5981
1149.9438	5929
1145.8752	5958.5
1141.8048	5852
1137.7307	5890.5
1133.6565	5863
1129.5804	5778.5
1125.5006	5840
1121.4208	5821
1117.3372	5656
1113.2517	5628.5
1109.1643	5658
1105.0751	5715.5
1100.9839	5593.5
1096.8907	5550
1092.7959	5593
1088.6971	5672
1084.5984	5581.5
1080.4958	5693.5
1076.3932	5796.5
1072.2869	5686.5
1068.1786	5691
1064.0685	5689.5
1059.9564	5515.5
1055.8424	5507
1051.7266	5468
1047.6088	5471.5
1043.489	5563.5
1039.3655	5706.5
1035.2419	5657.5
1031.1145	5143
1026.9852	4776.5
1022.856	4827.5
1018.7228	5070
1014.5877	5663.5
1010.4507	6921
1006.3118	7839
1002.1691	6170.5
998.02631	4795.5
993.88159	4468.5
989.73303	4246.5
985.58447	4166.5
981.43201	3951
977.27765	3928.5
973.12134	4019
968.96313	3853
964.80292	3759
960.64081	3757.5
956.47675	3789
952.31073	3674.5
948.14081	3710.5
943.97089	3588
939.79706	3575.5
935.62329	3549
931.44556	3547
927.26587	3552
923.08429	3447
918.9007	3404.5
914.71515	3372
910.52765	3328
906.3382	3406.5
902.14484	3277.5
897.95142	3214
893.75409	3324
889.55676	3315.5
885.35553	3329
881.15234	3463.5
876.94714	3605
872.73993	3816.5
868.53082	3870.5
864.3197	3873
860.10657	3870.5
855.89148	3668
851.67249	3494
847.45343	3323
843.23041	3198.5
839.00739	3136
834.78046	3272.5
830.55145	3209
826.3205	3068.5
822.08759	2875
817.8526	2762
813.61566	2791
809.37476	2821.5
805.13385	2729
800.89093	2761.5
796.64398	2705
792.39508	2600
788.14612	2398.5
783.89319	2373.5
779.63824	2356.5
775.38129	2331
771.12231	2337
766.86133	2255
762.59833	2183.5
758.33136	2246
754.06433	2205.5
749.79327	2119.5
745.52222	2091
741.24713	2067.5
736.97003	2087.5
732.69092	1954.5
728.40973	1873.5
724.12653	1854
719.84131	1842.5
715.55408	1822.5
711.26477	1840
706.97144	1851.5
702.6781	1757.5
698.38068	1790
694.08325	1830
689.78174	1851.5
685.47821	1842.5
681.17267	1765.5
676.86499	1766.5
672.55536	1794.5
668.24359	1692.5
663.92987	1658
659.61401	1683.5
655.29413	1572
650.97418	1562
646.65015	1532
642.32611	1512
637.99799	1566.5
633.66779	1611
629.33551	1682.5
625.00122	1758
620.66479	1540
616.32635	1475
611.98578	1454
607.64117	1401
603.29645	1407
598.94769	1336.5
594.59882	1324
590.24591	1361.5
585.89087	1306.5
581.53375	1317
577.17657	1276
572.81531	1349
568.44989	1314.5
564.08441	1315
559.71686	1298.5
555.34723	1271
550.97345	1307.5
546.59961	1269
542.22168	1247.5
537.84161	1222
533.46143	1230.5
529.07721	1182.5
524.6908	1200
520.30231	1234.5
515.91174	1223
511.51697	1324
507.12216	1427
502.72522	1489.5
498.32413	1504
493.92297	1557.5
489.51764	1554
485.1102	1492
480.70267	1311.5
476.29099	1195.5
471.87717	1179.5
467.46121	1146
463.04312	1149.5
458.62088	1061.5
454.19855	1056.5
449.77405	1100.5
445.3454	1068.5
440.91666	1077.5
436.4837	1102.5
432.04865	1107
427.61142	1169
423.1741	1186
418.73257	1137.5
414.28891	1217
409.84103	1106.5
405.39307	1084.5
400.94296	1057
396.49069	1001.5
392.03421	1007.5
387.57761	1007
383.11679	974
378.65381	937.5
374.18869	854.5
369.72137	872.5
365.25397	929
360.78027	877
356.30646	861.5
351.83047	889
347.35233	886
342.8699	888
338.38739	898
333.90063	815.5
329.41376	890.5
324.92264	866.5
320.42932	876.5
315.93381	847
311.43613	794.5
306.93625	794
302.43417	805
297.9299	791
293.42346	772
288.91272	839
284.40186	811.5
279.88672	851
275.37146	858.5
270.8519	742.5
266.33014	775.5
261.80826	872.5
257.2821	873
252.75371	845
248.22101	860
243.6882	850.5
239.15317	974
234.61592	1028.5
230.07434	1063.5
225.53265	1088.5
220.98663	1123
216.4384	1126.5
211.89003	1100
207.33734	991.5
202.78241	929
198.22523	979.5
193.66585	929
189.1042	977
184.53822	1026.5
179.97211	1000
175.40376	1059.5
170.83104	1109
166.25821	1069.5
161.681	1043
157.10155	1111.5
152.51984	1092.5
147.93588	1029.5
143.34967	873.5
138.7612	400
134.17047	77.5
129.57748	11
124.98223	17.5
