# Supplementary material for: Transition across a sharp interface: Data from Raman and Brillouin imaging spectroscopy
Source: Data Brief. 2020 Oct 2;33:106368. doi: 10.1016/j.dib.2020.106368 (PMC7557971; doi:10.1016/j.dib.2020.106368)
Supplement: Supplementary file 1 [file mmc1.zip › PET_Glycerol20X_step05/Raman/petgly_20X_70PH_2s_05step_17_52_38.txt]

3813.9915	1447.5
3811.1724	1399.5
3808.3525	1359
3805.5327	1356.5
3802.7104	1390.5
3799.8872	1362.5
3797.063	1339.5
3794.2363	1361.5
3791.4099	1386
3788.5811	1414
3785.7524	1367
3782.9214	1375.5
3780.0894	1349.5
3777.2561	1400.5
3774.4219	1304.5
3771.5867	1377
3768.7502	1398.5
3765.9116	1441.5
3763.0715	1424
3760.2322	1438
3757.3901	1453
3754.5469	1432
3751.7029	1393.5
3748.8577	1410.5
3746.0098	1502
3743.1624	1447
3740.3125	1423
3737.4631	1415.5
3734.6111	1416
3731.7578	1552
3728.9038	1503.5
3726.0486	1486.5
3723.1921	1495.5
3720.3333	1522.5
3717.4749	1530.5
3714.6138	1440.5
3711.7517	1531
3708.8899	1447.5
3706.0256	1508
3703.1589	1577
3700.2927	1496
3697.425	1508.5
3694.5552	1531.5
3691.6853	1575
3688.8132	1519.5
3685.9399	1536.5
3683.0657	1559
3680.1902	1642.5
3677.3137	1577.5
3674.436	1543.5
3671.5559	1622
3668.676	1498
3665.7937	1558
3662.9102	1593.5
3660.0271	1632.5
3657.1416	1615
3654.2534	1605
3651.3655	1647
3648.4766	1597.5
3645.5852	1644
3642.6941	1610.5
3639.8005	1597
3636.9058	1726.5
3634.0098	1690.5
3631.1128	1720.5
3628.2148	1674
3625.3157	1714
3622.4141	1650
3619.5127	1725
3616.6086	1648
3613.7036	1819
3610.7976	1749.5
3607.8904	1886.5
3604.9819	1769.5
3602.0725	1773.5
3599.1604	1815.5
3596.2488	1844.5
3593.3345	1862
3590.4192	1877.5
3587.5042	1951.5
3584.5867	1924.5
3581.6665	1928
3578.7466	1945.5
3575.8257	1935.5
3572.9021	1927.5
3569.979	1937
3567.0532	2040.5
3564.1265	1990.5
3561.1985	2011.5
3558.2693	2001.5
3555.3391	2016
3552.4077	2111
3549.4753	2018
3546.5403	2138.5
3543.6042	2149.5
3540.6682	2120.5
3537.7297	2102
3534.7903	2160
3531.8496	2143
3528.9077	2226.5
3525.9634	2212
3523.0193	2104
3520.0728	2287.5
3517.125	2232.5
3514.1775	2325
3511.2273	2321
3508.2761	2270.5
3505.3237	2257.5
3502.3689	2348
3499.4143	2303
3496.457	2337.5
3493.5002	2312
3490.5408	2351.5
3487.5801	2405.5
3484.6182	2415.5
3481.6553	2397.5
3478.6914	2383.5
3475.7261	2432.5
3472.7583	2582.5
3469.7908	2544.5
3466.8208	2541.5
3463.8494	2520.5
3460.877	2669
3457.9036	2656
3454.9287	2654
3451.9529	2646.5
3448.9744	2708
3445.9963	2736.5
3443.0156	2691
3440.0337	2669.5
3437.052	2698
3434.0679	2687.5
3431.0823	2760
3428.0945	2709
3425.1067	2730.5
3422.1177	2693
3419.1262	2728.5
3416.1335	2771
3413.1414	2821
3410.1462	2758
3407.1501	2779
3404.1528	2820
3401.1528	2874
3398.1533	2849
3395.1523	2815.5
3392.1489	2843.5
3389.1443	2855.5
3386.1387	2845.5
3383.1331	2885
3380.1235	2897.5
3377.1143	2936.5
3374.1038	2980.5
3371.092	2892.5
3368.0779	2951.5
3365.0623	2861.5
3362.0471	2914
3359.0293	2963
3356.0103	2916
3352.9902	2966.5
3349.9688	2958.5
3346.9448	2991
3343.9211	3025.5
3340.8948	2991
3337.8687	2996
3334.8398	3007
3331.8098	2981
3328.7788	3054.5
3325.7466	2984.5
3322.7129	3015.5
3319.6768	3049
3316.6409	3062.5
3313.6025	2977
3310.5627	3123
3307.5232	3097.5
3304.4812	3013
3301.4377	3090
3298.3918	2997
3295.3462	3074.5
3292.2993	3102.5
3289.2498	3089.5
3286.2004	3142.5
3283.1484	3037.5
3280.0952	3068
3277.041	3132
3273.9854	3127.5
3270.9287	3064
3267.8706	3137.5
3264.8101	3111
3261.7495	3153.5
3258.6865	3072.5
3255.6223	3066.5
3252.5569	3100.5
3249.49	3148
3246.4221	3161.5
3243.353	3109
3240.2827	3146
3237.2097	3197
3234.137	3218
3231.0615	3170.5
3227.9849	3207.5
3224.907	3211.5
3221.8279	3078.5
3218.7476	3177
3215.666	3255
3212.5833	3125.5
3209.4978	3241.5
3206.4111	3241
3203.3247	3293
3200.2356	3216.5
3197.1453	3227.5
3194.0537	3166.5
3190.9609	3245
3187.8669	3262.5
3184.7703	3214
3181.6738	3188.5
3178.5745	3155
3175.4741	3141.5
3172.374	3203
3169.271	3178.5
3166.167	3056
3163.0601	3139.5
3159.9536	3218.5
3156.8457	3261.5
3153.7351	3182
3150.6248	3137.5
3147.5117	3164.5
3144.3975	3080
3141.282	3137.5
3138.1653	3155
3135.0474	3084.5
3131.9265	3075
3128.8062	3115.5
3125.6829	3109.5
3122.5598	3171.5
3119.4343	3112
3116.3074	3135.5
3113.1792	3127.5
3110.0496	3179.5
3106.9189	3154.5
3103.7869	3271.5
3100.6523	3209.5
3097.5178	3274.5
3094.3806	3346.5
3091.2422	3368
3088.1025	3346.5
3084.9614	3509.5
3081.8193	3587
3078.6758	3644
3075.531	3715
3072.3835	3888
3069.2363	4149.5
3066.0862	4259.5
3062.9348	4528.5
3059.7825	4834.5
3056.6287	5113
3053.4734	5104.5
3050.3171	5266.5
3047.1594	5166
3043.999	4991
3040.8389	4610.5
3037.676	4339
3034.5117	4231
3031.3464	4059
3028.1797	3981
3025.0115	3871
3021.8423	3799.5
3018.6716	3875
3015.4983	3734
3012.3252	3806
3009.1494	3783.5
3005.9722	3838.5
3002.7937	3992
2999.614	4190.5
2996.4329	4300.5
2993.2505	4410.5
2990.0669	4586
2986.8806	4764.5
2983.6943	4981
2980.5054	5202
2977.3152	5478
2974.1235	5678.5
2970.9309	5896
2967.7366	6148
2964.5413	6199
2961.3445	6378.5
2958.145	6519
2954.9458	6607
2951.7437	6643.5
2948.5403	6679
2945.3354	6680
2942.1294	6712.5
2938.9221	6793.5
2935.7136	6749.5
2932.5037	6689
2929.291	6633
2926.0786	6692
2922.8633	6923.5
2919.6465	7005.5
2916.4287	7141
2913.2092	7336.5
2909.9888	7445
2906.7668	7787.5
2903.5437	7790.5
2900.3179	7907
2897.092	7761
2893.8633	7882.5
2890.6333	7820.5
2887.4021	7422
2884.1697	7277
2880.9358	6977
2877.7004	6677
2874.4639	6460
2871.2246	6032
2867.9854	5837.5
2864.7434	5733.5
2861.5	5554.5
2858.2571	5540.5
2855.011	5415.5
2851.7637	5275.5
2848.5134	5160.5
2845.2637	5044
2842.0122	5074
2838.7581	4774.5
2835.5042	4775.5
2832.2476	4666
2828.9893	4597
2825.7297	4487.5
2822.469	4451
2819.2068	4458.5
2815.9419	4388
2812.677	4303.5
2809.4109	4409.5
2806.1418	4364
2802.8716	4316
2799.5999	4316
2796.3269	4258.5
2793.0525	4376.5
2789.7766	4353.5
2786.4998	4299
2783.2212	4259
2779.9399	4397
2776.6589	4346
2773.3748	4309.5
2770.0896	4316.5
2766.8027	4385
2763.5146	4387.5
2760.2253	4349
2756.9346	4509.5
2753.6409	4437
2750.3474	4412
2747.051	4421.5
2743.7549	4511.5
2740.4558	4443.5
2737.1555	4405
2733.8538	4427
2730.5505	4515.5
2727.2461	4457.5
2723.9402	4287.5
2720.6313	4390.5
2717.3228	4377.5
2714.0112	4315.5
2710.6982	4334.5
2707.384	4374.5
2704.0684	4258
2700.7515	4415.5
2697.4331	4311.5
2694.1133	4350
2690.7905	4463
2687.4683	4297.5
2684.1428	4367.5
2680.8176	4517.5
2677.4893	4390
2674.1599	4255
2670.8289	4447.5
2667.4966	4357.5
2664.1614	4452.5
2660.8262	4408.5
2657.4897	4360
2654.1504	4324.5
2650.8096	4438.5
2647.469	4413
2644.1255	4512
2640.7805	4426
2637.4341	4442
2634.085	4434
2630.7358	4570.5
2627.3853	4491
2624.0317	4443
2620.677	4453
2617.3223	4575.5
2613.9646	4485
2610.6057	4543.5
2607.2451	4371.5
2603.8833	4472.5
2600.5186	4525.5
2597.1538	4433
2593.7861	4524.5
2590.4187	4594.5
2587.0483	4571
2583.6765	4585.5
2580.3032	4598
2576.9287	4633
2573.5527	4644
2570.175	4610.5
2566.7964	4544.5
2563.4146	4608
2560.0327	4513
2556.6482	4482.5
2553.262	4568
2549.8745	4656
2546.4856	4565.5
2543.0952	4628.5
2539.7034	4549
2536.3103	4498.5
2532.9141	4695
2529.5181	4608.5
2526.1189	4594
2522.7185	4793.5
2519.3184	4719
2515.915	4749
2512.5103	4697
2509.1025	4745
2505.6948	4710.5
2502.2859	4769
2498.8738	4722.5
2495.4619	4780.5
2492.0471	4736.5
2488.6306	4731
2485.2129	4695.5
2481.7937	4867
2478.373	4629
2474.9509	4792
2471.5273	4794
2468.1008	4829.5
2464.6746	4746
2461.2451	4866
2457.8157	4820.5
2454.3833	4775.5
2450.9497	4808.5
2447.5144	4795.5
2444.0776	4940.5
2440.6379	4936
2437.1985	4850.5
2433.7573	4879
2430.3132	4821.5
2426.8679	4917
2423.4224	4943.5
2419.9741	4887
2416.5242	4911.5
2413.0728	4918.5
2409.6184	5032
2406.1641	4924.5
2402.7083	4961
2399.2495	4944.5
2395.791	4982
2392.3291	4883.5
2388.866	4995
2385.4014	5043
2381.9353	4944
2378.4675	4918.5
2374.9985	5109.5
2371.5281	5057
2368.0544	4941
2364.5811	5029.5
2361.1045	5045
2357.6262	4949.5
2354.1467	5084.5
2350.6658	5060.5
2347.1833	5184.5
2343.6995	5081.5
2340.2141	4979.5
2336.7256	5043
2333.2371	5036
2329.7456	5173
2326.2544	5102.5
2322.7598	5221.5
2319.2639	5217.5
2315.7664	5139.5
2312.2676	5190.5
2308.7671	5112
2305.2637	5210.5
2301.7603	5242.5
2298.2554	5285.5
2294.7473	5208
2291.2378	5215.5
2287.7268	5213
2284.2158	5317
2280.7002	5330.5
2277.1848	5234
2273.6677	5327.5
2270.1494	5294
2266.6277	5260
2263.1062	5234
2259.5815	5291.5
2256.0554	5342.5
2252.5293	5364.5
2249.0002	5375.5
2245.4695	5268.5
2241.9358	5318.5
2238.4021	5405
2234.8667	5296
2231.3284	5380.5
2227.7903	5384
2224.2488	5369
2220.7058	5484.5
2217.1631	5370.5
2213.6172	5461
2210.0698	5347.5
2206.519	5518
2202.9685	5482
2199.4165	5466
2195.8613	5533.5
2192.3062	5429.5
2188.748	5537
2185.1882	5466.5
2181.627	5588.5
2178.064	5665.5
2174.4995	5473.5
2170.9336	5593
2167.3662	5698
2163.7957	5716
2160.2251	5684.5
2156.6514	5749.5
2153.0779	5732
2149.501	5730
2145.9226	5744
2142.3428	5766
2138.7612	5747.5
2135.1768	5763
2131.5923	5846
2128.0061	5910.5
2124.417	5940
2120.8276	5812.5
2117.2354	5869.5
2113.6414	6044.5
2110.0459	6022
2106.449	6026
2102.8503	5916
2099.2502	5999.5
2095.6487	6076
2092.0437	6132.5
2088.439	6079.5
2084.8308	6161.5
2081.2212	6220.5
2077.6101	6263.5
2073.999	6321
2070.3831	6162.5
2066.7671	6242.5
2063.1497	6429
2059.5308	6363.5
2055.9084	6456
2052.2864	6459
2048.6609	6431
2045.0358	6480
2041.4072	6695.5
2037.7771	6632
2034.1454	6578.5
2030.5122	6657.5
2026.8756	6620.5
2023.2393	6753.5
2019.6012	6810.5
2015.96	6667
2012.3171	6833.5
2008.6744	6838
2005.0283	6888.5
2001.3807	6914
1997.7316	6790
1994.0808	6821.5
1990.4283	6954
1986.7727	7143
1983.1172	7095
1979.4584	7138
1975.7996	7076.5
1972.1376	7273
1968.4739	7202.5
1964.8087	7247
1961.1418	7262.5
1957.4734	7372
1953.8033	7363.5
1950.1317	7313
1946.4568	7363.5
1942.7819	7409
1939.1038	7590
1935.424	7532.5
1931.7426	7397
1928.0613	7584.5
1924.3767	7572.5
1920.6887	7529.5
1917.001	7603
1913.3115	7564
1909.6205	7691
1905.926	7738
1902.23	7735.5
1898.5342	7751
1894.8348	7741.5
1891.134	7897
1887.4315	7727.5
1883.7274	7873.5
1880.0216	7929.5
1876.3125	7930.5
1872.6035	7912.5
1868.8929	7976.5
1865.1788	7923.5
1861.4633	8042.5
1857.746	8112
1854.0288	7974
1850.3083	7895
1846.5862	8111.5
1842.8606	8143
1839.1353	8201.5
1835.4081	8070.5
1831.6776	8191.5
1827.9473	8249.5
1824.2136	8252
1820.4781	8318.5
1816.7411	8373
1813.0024	8512.5
1809.2621	8442.5
1805.5201	8390.5
1801.7765	8355
1798.0313	8298.5
1794.2826	8417
1790.5339	8507
1786.782	8467
1783.0283	8557
1779.2731	8445
1775.5161	8533.5
1771.7574	8416.5
1767.9972	8583.5
1764.2352	8598.5
1760.4716	8596
1756.7046	8608.5
1752.9376	8574
1749.1672	8781.5
1745.3951	8721
1741.6232	8669.5
1737.8478	8618
1734.0708	8744.5
1730.292	8665.5
1726.5099	8710
1722.7278	8741.5
1718.944	8858.5
1715.1567	8799
1711.3696	8927.5
1707.5791	8771
1703.7869	8783.5
1699.9929	8689
1696.1973	8911
1692.3999	8884.5
1688.601	9011.5
1684.8003	8805.5
1680.9961	8882
1677.192	8841.5
1673.3845	9031
1669.577	8911.5
1665.7661	8996.5
1661.9535	9010.5
1658.1392	9150.5
1654.3231	9080.5
1650.5054	8964.5
1646.6859	9039
1642.8647	9031
1639.0402	9177
1635.2156	9176
1631.3876	9146
1627.5579	9233
1623.7281	9191.5
1619.895	9367.5
1616.0601	9471.5
1612.2235	9535
1608.3834	9736
1604.5433	9763.5
1600.7017	9516.5
1596.8563	9281.5
1593.0111	9206
1589.1625	9436.5
1585.312	9210.5
1581.4598	9197
1577.606	9169.5
1573.7504	9122
1569.8931	9101
1566.0341	8973
1562.1732	9046.5
1558.3088	9075.5
1554.4447	9121.5
1550.5769	9046
1546.7091	9186
1542.8379	9101
1538.9648	9066.5
1535.0901	9165.5
1531.2136	9157.5
1527.3353	9031.5
1523.4536	9020.5
1519.5719	9030
1515.6866	9064.5
1511.8014	8892.5
1507.9126	9051.5
1504.0239	9013
1500.1316	9003
1496.2375	8888
1492.3418	8981
1488.4442	8909.5
1484.5431	9077
1480.6421	9091.5
1476.7393	9069.5
1472.8329	8925.5
1468.9265	8879.5
1465.0166	8861.5
1461.1049	8972.5
1457.1914	8944.5
1453.2762	8901.5
1449.3593	8850.5
1445.4404	8750.5
1441.5199	8874
1437.5957	8623
1433.6716	8631.5
1429.744	8628
1425.8163	8647
1421.8851	8625.5
1417.952	8650.5
1414.0172	8587.5
1410.0807	8494.5
1406.1422	8507
1402.202	8592.5
1398.2601	8270
1394.3146	8386.5
1390.369	8275
1386.4198	8384.5
1382.4707	8333
1378.5179	8327
1374.5635	8148
1370.6071	8283
1366.6489	8404
1362.689	8145
1358.7273	8045
1354.7638	8190.5
1350.7965	8073.5
1346.8293	8104
1342.8586	8219
1338.886	8045
1334.9135	8031
1330.9371	7989.5
1326.9591	8063.5
1322.9792	7985
1318.9976	7871.5
1315.0122	7833
1311.027	7820.5
1307.0398	7673.5
1303.049	7774.5
1299.0582	7626.5
1295.0638	7562.5
1291.0675	7531
1287.0695	7573.5
1283.0695	7583
1279.0677	7474
1275.0641	7300
1271.0587	7467
1267.0515	7404.5
1263.0405	7397.5
1259.0295	7168
1255.015	7320.5
1250.9985	7336.5
1246.9802	7132
1242.9619	7233.5
1238.9399	7192.5
1234.9161	7103
1230.8885	7092
1226.861	7142.5
1222.8317	7133.5
1218.7986	7221
1214.7655	7207.5
1210.7286	7150
1206.6899	7295
1202.6514	7152.5
1198.609	7099
1194.5647	6987.5
1190.5187	6948
1186.4707	6754.5
1182.4189	6505
1178.3673	6422.5
1174.3137	6406.5
1170.2565	6434
1166.1973	6396
1162.1382	6411
1158.0752	6377
1154.0105	6068
1149.9438	6000
1145.8752	6020
1141.8048	6079.5
1137.7307	6019
1133.6565	5900.5
1129.5804	5950
1125.5006	5987
1121.4208	5921.5
1117.3372	5765
1113.2517	5745
1109.1643	5706
1105.0751	5760.5
1100.9839	5696.5
1096.8907	5819.5
1092.7959	5585.5
1088.6971	5780.5
1084.5984	5769
1080.4958	5746
1076.3932	5760.5
1072.2869	5743.5
1068.1786	5794
1064.0685	5715
1059.9564	5604
1055.8424	5420
1051.7266	5436.5
1047.6088	5520
1043.489	5596.5
1039.3655	5647.5
1035.2419	5483
1031.1145	5058
1026.9852	4768
1022.856	4779
1018.7228	5090.5
1014.5877	5579.5
1010.4507	6709.5
1006.3118	7618.5
1002.1691	6203
998.02631	4747
993.88159	4423.5
989.73303	4315.5
985.58447	4177
981.43201	4119.5
977.27765	4049
973.12134	3911.5
968.96313	3816.5
964.80292	3831
960.64081	3783.5
956.47675	3677
952.31073	3624.5
948.14081	3693
943.97089	3664
939.79706	3631.5
935.62329	3618.5
931.44556	3687
927.26587	3521.5
923.08429	3514.5
918.9007	3469.5
914.71515	3420
910.52765	3298.5
906.3382	3345.5
902.14484	3360
897.95142	3290.5
893.75409	3379
889.55676	3351
885.35553	3453.5
881.15234	3553.5
876.94714	3748
872.73993	3705
868.53082	3939
864.3197	3869.5
860.10657	3806.5
855.89148	3734.5
851.67249	3642
847.45343	3359
843.23041	3275.5
839.00739	3234
834.78046	3252
830.55145	3224
826.3205	3044.5
822.08759	2943.5
817.8526	2868
813.61566	2787
809.37476	2775
805.13385	2812
800.89093	2769.5
796.64398	2744
792.39508	2611
788.14612	2503.5
783.89319	2386
779.63824	2405.5
775.38129	2367.5
771.12231	2328.5
766.86133	2310.5
762.59833	2220.5
758.33136	2189.5
754.06433	2169.5
749.79327	2130
745.52222	2041
741.24713	1994
736.97003	2021.5
732.69092	2010.5
728.40973	1879.5
724.12653	1859
719.84131	1830.5
715.55408	1854.5
711.26477	1861
706.97144	1839.5
702.6781	1794
698.38068	1762
694.08325	1869
689.78174	1917
685.47821	1876.5
681.17267	1835
676.86499	1731.5
672.55536	1704
668.24359	1761
663.92987	1695
659.61401	1557
655.29413	1597.5
650.97418	1551.5
646.65015	1554.5
642.32611	1526.5
637.99799	1498.5
633.66779	1620.5
629.33551	1663.5
625.00122	1776
620.66479	1564
616.32635	1439
611.98578	1361
607.64117	1376.5
603.29645	1420
598.94769	1319.5
594.59882	1292
590.24591	1325.5
585.89087	1361
581.53375	1335.5
577.17657	1305.5
572.81531	1303
568.44989	1308.5
564.08441	1262
559.71686	1286.5
555.34723	1258.5
550.97345	1277.5
546.59961	1287
542.22168	1263
537.84161	1238
533.46143	1300
529.07721	1256.5
524.6908	1187.5
520.30231	1175.5
515.91174	1224
511.51697	1303.5
507.12216	1342
502.72522	1532.5
498.32413	1616.5
493.92297	1652.5
489.51764	1587.5
485.1102	1459.5
480.70267	1373
476.29099	1245
471.87717	1165
467.46121	1145.5
463.04312	1107.5
458.62088	1084
454.19855	1083.5
449.77405	1083.5
445.3454	1047.5
440.91666	1065.5
436.4837	1096
432.04865	1205.5
427.61142	1219.5
423.1741	1256.5
418.73257	1209.5
414.28891	1176
409.84103	1096.5
405.39307	1123.5
400.94296	1015
396.49069	969.5
392.03421	971
387.57761	943
383.11679	966.5
378.65381	952.5
374.18869	886.5
369.72137	847.5
365.25397	936.5
360.78027	938
356.30646	894
351.83047	825
347.35233	829.5
342.8699	879
338.38739	903.5
333.90063	870
329.41376	805
324.92264	828.5
320.42932	842
315.93381	845.5
311.43613	805
306.93625	781
302.43417	742
297.9299	799
293.42346	844.5
288.91272	819
284.40186	786
279.88672	723.5
275.37146	811.5
270.8519	819
266.33014	792
261.80826	717.5
257.2821	857.5
252.75371	860.5
248.22101	858.5
243.6882	892
239.15317	897.5
234.61592	1075.5
230.07434	1107
225.53265	1063
220.98663	1083
216.4384	1037.5
211.89003	1000.5
207.33734	1000
202.78241	944.5
198.22523	929
193.66585	934.5
189.1042	950
184.53822	976
179.97211	1024
175.40376	1003.5
170.83104	1010
166.25821	1107.5
161.681	1036
157.10155	1052.5
152.51984	1094.5
147.93588	1058
143.34967	789.5
138.7612	386
134.17047	77
129.57748	20
124.98223	-15.5
