# Supplementary material for: Transition across a sharp interface: Data from Raman and Brillouin imaging spectroscopy
Source: Data Brief. 2020 Oct 2;33:106368. doi: 10.1016/j.dib.2020.106368 (PMC7557971; doi:10.1016/j.dib.2020.106368)
Supplement: Supplementary file 1 [file mmc1.zip › PET_Glycerol20X_step05/Raman/petgly_20X_70PH_2s_05step_17_52_39.txt]

3813.9915	1361.5
3811.1724	1318.5
3808.3525	1281
3805.5327	1305
3802.7104	1327.5
3799.8872	1344.5
3797.063	1343
3794.2363	1310
3791.4099	1324.5
3788.5811	1344.5
3785.7524	1380
3782.9214	1301
3780.0894	1336.5
3777.2561	1384
3774.4219	1407
3771.5867	1367
3768.7502	1368.5
3765.9116	1305
3763.0715	1349.5
3760.2322	1408.5
3757.3901	1411
3754.5469	1385
3751.7029	1446
3748.8577	1434.5
3746.0098	1414
3743.1624	1362.5
3740.3125	1369
3737.4631	1368.5
3734.6111	1399
3731.7578	1514.5
3728.9038	1435
3726.0486	1478.5
3723.1921	1419
3720.3333	1425.5
3717.4749	1501
3714.6138	1455
3711.7517	1449
3708.8899	1458.5
3706.0256	1523.5
3703.1589	1463
3700.2927	1479.5
3697.425	1464
3694.5552	1489
3691.6853	1533.5
3688.8132	1501.5
3685.9399	1497.5
3683.0657	1558
3680.1902	1525.5
3677.3137	1495.5
3674.436	1521.5
3671.5559	1547.5
3668.676	1483.5
3665.7937	1510.5
3662.9102	1583.5
3660.0271	1601.5
3657.1416	1605.5
3654.2534	1552.5
3651.3655	1635
3648.4766	1557.5
3645.5852	1642.5
3642.6941	1624.5
3639.8005	1599
3636.9058	1605
3634.0098	1647.5
3631.1128	1685
3628.2148	1611
3625.3157	1661.5
3622.4141	1698.5
3619.5127	1724.5
3616.6086	1743
3613.7036	1771
3610.7976	1694.5
3607.8904	1700
3604.9819	1830
3602.0725	1810
3599.1604	1787
3596.2488	1807
3593.3345	1777
3590.4192	1853
3587.5042	1857.5
3584.5867	1863
3581.6665	1883
3578.7466	1892.5
3575.8257	1874.5
3572.9021	1959.5
3569.979	1970
3567.0532	1967
3564.1265	1911
3561.1985	1966
3558.2693	1986.5
3555.3391	2030.5
3552.4077	2061.5
3549.4753	2048.5
3546.5403	2098
3543.6042	2034
3540.6682	2034
3537.7297	1975.5
3534.7903	2050
3531.8496	2106
3528.9077	2154
3525.9634	2235
3523.0193	2193.5
3520.0728	2223
3517.125	2241
3514.1775	2189
3511.2273	2308.5
3508.2761	2247.5
3505.3237	2347.5
3502.3689	2273.5
3499.4143	2328.5
3496.457	2303
3493.5002	2375.5
3490.5408	2397.5
3487.5801	2451.5
3484.6182	2423
3481.6553	2462.5
3478.6914	2381.5
3475.7261	2522.5
3472.7583	2511.5
3469.7908	2533
3466.8208	2549
3463.8494	2445.5
3460.877	2624
3457.9036	2615.5
3454.9287	2624
3451.9529	2591
3448.9744	2596.5
3445.9963	2751.5
3443.0156	2634.5
3440.0337	2658.5
3437.052	2767
3434.0679	2677
3431.0823	2682.5
3428.0945	2706
3425.1067	2706
3422.1177	2664.5
3419.1262	2743.5
3416.1335	2746
3413.1414	2819
3410.1462	2780.5
3407.1501	2781
3404.1528	2723.5
3401.1528	2712.5
3398.1533	2777
3395.1523	2842
3392.1489	2827.5
3389.1443	2856.5
3386.1387	2850
3383.1331	2772
3380.1235	2844.5
3377.1143	2906.5
3374.1038	2882
3371.092	2850.5
3368.0779	2907.5
3365.0623	2933
3362.0471	3004
3359.0293	2970
3356.0103	2993
3352.9902	2993.5
3349.9688	2917
3346.9448	2940.5
3343.9211	2980
3340.8948	2938
3337.8687	3029.5
3334.8398	3069
3331.8098	2993
3328.7788	2978.5
3325.7466	3064
3322.7129	2954.5
3319.6768	3007
3316.6409	3030.5
3313.6025	3057
3310.5627	3079.5
3307.5232	3147
3304.4812	3054
3301.4377	2993
3298.3918	3002
3295.3462	3071.5
3292.2993	3031.5
3289.2498	3079
3286.2004	3060.5
3283.1484	3086
3280.0952	2972.5
3277.041	3044.5
3273.9854	3100
3270.9287	3033
3267.8706	3074
3264.8101	3136
3261.7495	3148
3258.6865	3158
3255.6223	3123.5
3252.5569	3074.5
3249.49	3061.5
3246.4221	3030.5
3243.353	3157.5
3240.2827	3097.5
3237.2097	3208
3234.137	3118.5
3231.0615	3198
3227.9849	3045.5
3224.907	3154.5
3221.8279	3288
3218.7476	3153
3215.666	3195.5
3212.5833	3142.5
3209.4978	3079
3206.4111	3189
3203.3247	3185.5
3200.2356	3183.5
3197.1453	3137
3194.0537	3276
3190.9609	3181
3187.8669	3212.5
3184.7703	3151.5
3181.6738	3214.5
3178.5745	3079
3175.4741	3126
3172.374	3126
3169.271	3102.5
3166.167	3127
3163.0601	3162.5
3159.9536	3165.5
3156.8457	3133
3153.7351	3133
3150.6248	3190.5
3147.5117	3116
3144.3975	3046.5
3141.282	3103
3138.1653	3103.5
3135.0474	3049
3131.9265	3045.5
3128.8062	2999
3125.6829	2979.5
3122.5598	3043.5
3119.4343	3177.5
3116.3074	3077.5
3113.1792	3138.5
3110.0496	3115.5
3106.9189	3192.5
3103.7869	3202.5
3100.6523	3173.5
3097.5178	3130
3094.3806	3266.5
3091.2422	3278
3088.1025	3283
3084.9614	3411.5
3081.8193	3382
3078.6758	3462
3075.531	3743.5
3072.3835	3763.5
3069.2363	3994.5
3066.0862	4153.5
3062.9348	4378.5
3059.7825	4734.5
3056.6287	4998.5
3053.4734	5021
3050.3171	5154.5
3047.1594	5115
3043.999	5009
3040.8389	4511
3037.676	4319
3034.5117	4080
3031.3464	4059
3028.1797	4024.5
3025.0115	3878
3021.8423	3730.5
3018.6716	3832
3015.4983	3648
3012.3252	3663
3009.1494	3784
3005.9722	3652
3002.7937	3928.5
2999.614	4031.5
2996.4329	4153
2993.2505	4403
2990.0669	4544
2986.8806	4665
2983.6943	4798.5
2980.5054	5095
2977.3152	5402.5
2974.1235	5735
2970.9309	5890.5
2967.7366	6123
2964.5413	6312
2961.3445	6415
2958.145	6529.5
2954.9458	6631
2951.7437	6774.5
2948.5403	6741.5
2945.3354	6663
2942.1294	6740.5
2938.9221	6695
2935.7136	6761
2932.5037	6714.5
2929.291	6631.5
2926.0786	6728
2922.8633	6927.5
2919.6465	6937.5
2916.4287	7041
2913.2092	7231.5
2909.9888	7492
2906.7668	7665.5
2903.5437	7747.5
2900.3179	7792.5
2897.092	7849.5
2893.8633	7848
2890.6333	7812.5
2887.4021	7546.5
2884.1697	7382
2880.9358	6966.5
2877.7004	6652
2874.4639	6393
2871.2246	6137
2867.9854	5890.5
2864.7434	5701
2861.5	5631
2858.2571	5438.5
2855.011	5288
2851.7637	5299
2848.5134	5079
2845.2637	5076
2842.0122	4960
2838.7581	4775.5
2835.5042	4690.5
2832.2476	4561
2828.9893	4466.5
2825.7297	4421
2822.469	4431.5
2819.2068	4437
2815.9419	4336
2812.677	4329
2809.4109	4378
2806.1418	4266.5
2802.8716	4312
2799.5999	4234.5
2796.3269	4238.5
2793.0525	4269
2789.7766	4239
2786.4998	4204
2783.2212	4206
2779.9399	4249
2776.6589	4336.5
2773.3748	4299
2770.0896	4270
2766.8027	4327.5
2763.5146	4329.5
2760.2253	4368
2756.9346	4406
2753.6409	4356.5
2750.3474	4331.5
2747.051	4392.5
2743.7549	4232
2740.4558	4464.5
2737.1555	4372
2733.8538	4343.5
2730.5505	4430
2727.2461	4322.5
2723.9402	4332
2720.6313	4276
2717.3228	4312.5
2714.0112	4358.5
2710.6982	4308
2707.384	4351
2704.0684	4274.5
2700.7515	4268
2697.4331	4176
2694.1133	4246
2690.7905	4297.5
2687.4683	4361
2684.1428	4294.5
2680.8176	4240
2677.4893	4315.5
2674.1599	4257.5
2670.8289	4277.5
2667.4966	4329
2664.1614	4314.5
2660.8262	4352.5
2657.4897	4341.5
2654.1504	4350.5
2650.8096	4319.5
2647.469	4317
2644.1255	4408
2640.7805	4394.5
2637.4341	4491
2634.085	4449.5
2630.7358	4419
2627.3853	4435
2624.0317	4474
2620.677	4417.5
2617.3223	4424.5
2613.9646	4510
2610.6057	4401.5
2607.2451	4484.5
2603.8833	4522.5
2600.5186	4532
2597.1538	4506.5
2593.7861	4482.5
2590.4187	4479
2587.0483	4426
2583.6765	4506.5
2580.3032	4552
2576.9287	4467
2573.5527	4497.5
2570.175	4502.5
2566.7964	4480
2563.4146	4485
2560.0327	4479.5
2556.6482	4654.5
2553.262	4539
2549.8745	4468.5
2546.4856	4575.5
2543.0952	4495.5
2539.7034	4521
2536.3103	4580
2532.9141	4601
2529.5181	4529.5
2526.1189	4624.5
2522.7185	4635
2519.3184	4567
2515.915	4622
2512.5103	4551.5
2509.1025	4517
2505.6948	4648
2502.2859	4594
2498.8738	4677
2495.4619	4772.5
2492.0471	4680
2488.6306	4716.5
2485.2129	4725
2481.7937	4671.5
2478.373	4651
2474.9509	4793
2471.5273	4723
2468.1008	4771.5
2464.6746	4668.5
2461.2451	4617.5
2457.8157	4753.5
2454.3833	4741.5
2450.9497	4748.5
2447.5144	4729
2444.0776	4889.5
2440.6379	4904.5
2437.1985	4829.5
2433.7573	4749
2430.3132	4767
2426.8679	4767.5
2423.4224	4757
2419.9741	4713.5
2416.5242	4807
2413.0728	4827.5
2409.6184	4945.5
2406.1641	4929.5
2402.7083	4889.5
2399.2495	4857
2395.791	4942.5
2392.3291	4932.5
2388.866	4939.5
2385.4014	4978.5
2381.9353	4877
2378.4675	4832
2374.9985	4937
2371.5281	4977.5
2368.0544	5023
2364.5811	4969
2361.1045	5001.5
2357.6262	5065.5
2354.1467	4993.5
2350.6658	4902
2347.1833	5059
2343.6995	4966.5
2340.2141	5107.5
2336.7256	5146.5
2333.2371	5174
2329.7456	5085.5
2326.2544	5009
2322.7598	5087.5
2319.2639	5062
2315.7664	5005
2312.2676	5185.5
2308.7671	5121
2305.2637	5148.5
2301.7603	5170.5
2298.2554	5157.5
2294.7473	5103.5
2291.2378	5224
2287.7268	5197
2284.2158	5186
2280.7002	5305.5
2277.1848	5261.5
2273.6677	5321.5
2270.1494	5206.5
2266.6277	5273
2263.1062	5319.5
2259.5815	5189.5
2256.0554	5322.5
2252.5293	5316
2249.0002	5264.5
2245.4695	5277.5
2241.9358	5278.5
2238.4021	5251
2234.8667	5346
2231.3284	5324
2227.7903	5317.5
2224.2488	5352
2220.7058	5215.5
2217.1631	5339
2213.6172	5459.5
2210.0698	5392.5
2206.519	5275.5
2202.9685	5416.5
2199.4165	5528.5
2195.8613	5601.5
2192.3062	5525
2188.748	5512.5
2185.1882	5524
2181.627	5486
2178.064	5541.5
2174.4995	5549.5
2170.9336	5593
2167.3662	5636
2163.7957	5626.5
2160.2251	5661.5
2156.6514	5667.5
2153.0779	5551.5
2149.501	5676.5
2145.9226	5795
2142.3428	5724.5
2138.7612	5780.5
2135.1768	5742.5
2131.5923	5741
2128.0061	5796.5
2124.417	5827
2120.8276	5737
2117.2354	5785
2113.6414	5721.5
2110.0459	5859
2106.449	5949.5
2102.8503	5948
2099.2502	6010
2095.6487	6013.5
2092.0437	6024
2088.439	5934.5
2084.8308	6050
2081.2212	6232.5
2077.6101	6166.5
2073.999	6137
2070.3831	6261
2066.7671	6344.5
2063.1497	6263
2059.5308	6255
2055.9084	6377.5
2052.2864	6503.5
2048.6609	6460
2045.0358	6487.5
2041.4072	6461
2037.7771	6508.5
2034.1454	6538.5
2030.5122	6485
2026.8756	6667.5
2023.2393	6543.5
2019.6012	6718
2015.96	6724
2012.3171	6663
2008.6744	6759.5
2005.0283	6876.5
2001.3807	6712.5
1997.7316	6807
1994.0808	6880
1990.4283	6965.5
1986.7727	6958
1983.1172	6995
1979.4584	6997
1975.7996	7151
1972.1376	7108.5
1968.4739	7008
1964.8087	7205
1961.1418	7184.5
1957.4734	7320.5
1953.8033	7166
1950.1317	7349
1946.4568	7382
1942.7819	7460
1939.1038	7422
1935.424	7425.5
1931.7426	7577.5
1928.0613	7616.5
1924.3767	7552.5
1920.6887	7530.5
1917.001	7467.5
1913.3115	7564.5
1909.6205	7626
1905.926	7558
1902.23	7654
1898.5342	7638.5
1894.8348	7662
1891.134	7826.5
1887.4315	7832
1883.7274	7753
1880.0216	7781
1876.3125	7946.5
1872.6035	7968
1868.8929	7895.5
1865.1788	7889.5
1861.4633	7897
1857.746	7944
1854.0288	7998.5
1850.3083	8054.5
1846.5862	7967.5
1842.8606	8079
1839.1353	8143
1835.4081	8078
1831.6776	8157
1827.9473	8073.5
1824.2136	8195.5
1820.4781	8184.5
1816.7411	8243.5
1813.0024	8181
1809.2621	8286.5
1805.5201	8111.5
1801.7765	8346
1798.0313	8364.5
1794.2826	8231.5
1790.5339	8324
1786.782	8411.5
1783.0283	8431
1779.2731	8552
1775.5161	8365.5
1771.7574	8506
1767.9972	8510.5
1764.2352	8503.5
1760.4716	8581.5
1756.7046	8635.5
1752.9376	8518.5
1749.1672	8675
1745.3951	8630.5
1741.6232	8692.5
1737.8478	8614.5
1734.0708	8722
1730.292	8714.5
1726.5099	8625
1722.7278	8777
1718.944	8700
1715.1567	8800
1711.3696	8772
1707.5791	8889
1703.7869	8775
1699.9929	8810.5
1696.1973	8975
1692.3999	8754
1688.601	8772
1684.8003	8833.5
1680.9961	8771
1677.192	8828.5
1673.3845	8817
1669.577	9009
1665.7661	8960.5
1661.9535	8837
1658.1392	9090
1654.3231	8983.5
1650.5054	9056.5
1646.6859	8946
1642.8647	9122.5
1639.0402	9112
1635.2156	9021.5
1631.3876	9100
1627.5579	9102
1623.7281	9064
1619.895	9354
1616.0601	9408.5
1612.2235	9489
1608.3834	9788
1604.5433	9602.5
1600.7017	9368.5
1596.8563	9290
1593.0111	9150.5
1589.1625	9218.5
1585.312	9201
1581.4598	9176
1577.606	9027
1573.7504	9052
1569.8931	9073
1566.0341	9025.5
1562.1732	8969
1558.3088	9025
1554.4447	9014.5
1550.5769	9067.5
1546.7091	9112.5
1542.8379	8967
1538.9648	9112.5
1535.0901	8975
1531.2136	9002.5
1527.3353	9060
1523.4536	9003
1519.5719	9009
1515.6866	8829.5
1511.8014	8879
1507.9126	8804
1504.0239	8785
1500.1316	8810
1496.2375	8942.5
1492.3418	9002.5
1488.4442	8802
1484.5431	8964
1480.6421	8923.5
1476.7393	9038
1472.8329	8779
1468.9265	8898
1465.0166	8877.5
1461.1049	8935.5
1457.1914	8908.5
1453.2762	8933
1449.3593	8757.5
1445.4404	8748.5
1441.5199	8702.5
1437.5957	8765
1433.6716	8524.5
1429.744	8635.5
1425.8163	8659
1421.8851	8614
1417.952	8479.5
1414.0172	8588
1410.0807	8410.5
1406.1422	8442.5
1402.202	8459
1398.2601	8327.5
1394.3146	8347
1390.369	8265
1386.4198	8270
1382.4707	8154.5
1378.5179	8134.5
1374.5635	8095.5
1370.6071	8177.5
1366.6489	8158.5
1362.689	8103
1358.7273	8141
1354.7638	8225.5
1350.7965	7960.5
1346.8293	8107
1342.8586	8002
1338.886	8099
1334.9135	8100.5
1330.9371	7970
1326.9591	7954
1322.9792	7910.5
1318.9976	7787
1315.0122	7646
1311.027	7777
1307.0398	7621.5
1303.049	7601
1299.0582	7576.5
1295.0638	7591.5
1291.0675	7455.5
1287.0695	7348.5
1283.0695	7454
1279.0677	7494
1275.0641	7349.5
1271.0587	7393.5
1267.0515	7266
1263.0405	7380.5
1259.0295	7303
1255.015	7218.5
1250.9985	7230.5
1246.9802	7114.5
1242.9619	7127
1238.9399	7174
1234.9161	7009
1230.8885	7162
1226.861	6985
1222.8317	6967.5
1218.7986	7150.5
1214.7655	7068
1210.7286	7149.5
1206.6899	7144
1202.6514	7233.5
1198.609	7148
1194.5647	6810.5
1190.5187	6587.5
1186.4707	6726
1182.4189	6530.5
1178.3673	6239
1174.3137	6317
1170.2565	6357.5
1166.1973	6239.5
1162.1382	6361
1158.0752	6214.5
1154.0105	6045.5
1149.9438	5923.5
1145.8752	5904.5
1141.8048	5912
1137.7307	5946
1133.6565	5857.5
1129.5804	5859.5
1125.5006	5876
1121.4208	5743
1117.3372	5836.5
1113.2517	5672.5
1109.1643	5673.5
1105.0751	5730.5
1100.9839	5624
1096.8907	5581
1092.7959	5518
1088.6971	5658.5
1084.5984	5764
1080.4958	5746
1076.3932	5838.5
1072.2869	5745
1068.1786	5747
1064.0685	5558
1059.9564	5577.5
1055.8424	5395
1051.7266	5595.5
1047.6088	5548.5
1043.489	5597
1039.3655	5677.5
1035.2419	5403
1031.1145	5003.5
1026.9852	4751
1022.856	4713.5
1018.7228	5035.5
1014.5877	5491
1010.4507	6612.5
1006.3118	7352.5
1002.1691	5970.5
998.02631	4818.5
993.88159	4386
989.73303	4191
985.58447	4170
981.43201	4122
977.27765	4016
973.12134	3866.5
968.96313	3860.5
964.80292	3755
960.64081	3661.5
956.47675	3718
952.31073	3657
948.14081	3683
943.97089	3712.5
939.79706	3618.5
935.62329	3560.5
931.44556	3557.5
927.26587	3498
923.08429	3479
918.9007	3407
914.71515	3343
910.52765	3292.5
906.3382	3281
902.14484	3223.5
897.95142	3161.5
893.75409	3332.5
889.55676	3303
885.35553	3434
881.15234	3564.5
876.94714	3609.5
872.73993	3744
868.53082	3827
864.3197	3765.5
860.10657	3803
855.89148	3773.5
851.67249	3557.5
847.45343	3361.5
843.23041	3166.5
839.00739	3149
834.78046	3230.5
830.55145	3223.5
826.3205	3052.5
822.08759	2968
817.8526	2761.5
813.61566	2745
809.37476	2734.5
805.13385	2681
800.89093	2714.5
796.64398	2737.5
792.39508	2610.5
788.14612	2470
783.89319	2321.5
779.63824	2247
775.38129	2317.5
771.12231	2313
766.86133	2208
762.59833	2184.5
758.33136	2178
754.06433	2149.5
749.79327	2116
745.52222	2084.5
741.24713	2006
736.97003	1915
732.69092	1883.5
728.40973	1859.5
724.12653	1809
719.84131	1841.5
715.55408	1849.5
711.26477	1826.5
706.97144	1791.5
702.6781	1753
698.38068	1729.5
694.08325	1822.5
689.78174	1879
685.47821	1900.5
681.17267	1805.5
676.86499	1741.5
672.55536	1726
668.24359	1710
663.92987	1652
659.61401	1572.5
655.29413	1561.5
650.97418	1486.5
646.65015	1566.5
642.32611	1562
637.99799	1518
633.66779	1608.5
629.33551	1629
625.00122	1689
620.66479	1526
616.32635	1384.5
611.98578	1382
607.64117	1356.5
603.29645	1368
598.94769	1308
594.59882	1297
590.24591	1275
585.89087	1342
581.53375	1295.5
577.17657	1269.5
572.81531	1254.5
568.44989	1273.5
564.08441	1257.5
559.71686	1290.5
555.34723	1246.5
550.97345	1265
546.59961	1223.5
542.22168	1219.5
537.84161	1167
533.46143	1164
529.07721	1208
524.6908	1162.5
520.30231	1195.5
515.91174	1260
511.51697	1332.5
507.12216	1415.5
502.72522	1489
498.32413	1553.5
493.92297	1574
489.51764	1603
485.1102	1510.5
480.70267	1356.5
476.29099	1231.5
471.87717	1186
467.46121	1199
463.04312	1082
458.62088	1009
454.19855	961.5
449.77405	997
445.3454	1049
440.91666	1089
436.4837	1116.5
432.04865	1158.5
427.61142	1232.5
423.1741	1178.5
418.73257	1191
414.28891	1099
409.84103	1120
405.39307	1084
400.94296	996
396.49069	993.5
392.03421	995
387.57761	894
383.11679	954.5
378.65381	955.5
374.18869	874.5
369.72137	866.5
365.25397	897.5
360.78027	874
356.30646	829.5
351.83047	854
347.35233	793
342.8699	849.5
338.38739	893.5
333.90063	887.5
329.41376	822.5
324.92264	778
320.42932	821.5
315.93381	826.5
311.43613	836.5
306.93625	790
302.43417	834
297.9299	803.5
293.42346	750
288.91272	743
284.40186	762
279.88672	750.5
275.37146	799.5
270.8519	820
266.33014	788
261.80826	847.5
257.2821	857
252.75371	878.5
248.22101	874
243.6882	831
239.15317	938.5
234.61592	953.5
230.07434	1035
225.53265	1089.5
220.98663	1019
216.4384	1027
211.89003	1026.5
207.33734	933.5
202.78241	963.5
198.22523	964
193.66585	971
189.1042	930
184.53822	980.5
179.97211	984.5
175.40376	995.5
170.83104	1039
166.25821	1046.5
161.681	1057
157.10155	1072
152.51984	1082.5
147.93588	1016.5
143.34967	783
138.7612	381
134.17047	70.5
129.57748	3
124.98223	-9
