# Supplementary material for: Transition across a sharp interface: Data from Raman and Brillouin imaging spectroscopy
Source: Data Brief. 2020 Oct 2;33:106368. doi: 10.1016/j.dib.2020.106368 (PMC7557971; doi:10.1016/j.dib.2020.106368)
Supplement: Supplementary file 1 [file mmc1.zip › PET_Glycerol20X_step05/Raman/petgly_20X_70PH_2s_05step_17_52_40.txt]

3813.9915	1225
3811.1724	1293.5
3808.3525	1229.5
3805.5327	1193
3802.7104	1162
3799.8872	1223.5
3797.063	1275.5
3794.2363	1185.5
3791.4099	1164.5
3788.5811	1238.5
3785.7524	1259.5
3782.9214	1260.5
3780.0894	1214.5
3777.2561	1249
3774.4219	1253
3771.5867	1283.5
3768.7502	1315
3765.9116	1263
3763.0715	1263
3760.2322	1211.5
3757.3901	1286.5
3754.5469	1299
3751.7029	1314.5
3748.8577	1269
3746.0098	1315.5
3743.1624	1351
3740.3125	1290.5
3737.4631	1287
3734.6111	1284.5
3731.7578	1296.5
3728.9038	1329
3726.0486	1311
3723.1921	1289
3720.3333	1299
3717.4749	1399
3714.6138	1341.5
3711.7517	1411.5
3708.8899	1326
3706.0256	1337
3703.1589	1429
3700.2927	1499.5
3697.425	1443.5
3694.5552	1347.5
3691.6853	1335
3688.8132	1388
3685.9399	1383.5
3683.0657	1368.5
3680.1902	1402.5
3677.3137	1415.5
3674.436	1451.5
3671.5559	1446.5
3668.676	1424
3665.7937	1397
3662.9102	1445.5
3660.0271	1452.5
3657.1416	1457
3654.2534	1453
3651.3655	1415.5
3648.4766	1501.5
3645.5852	1496
3642.6941	1503.5
3639.8005	1509.5
3636.9058	1498.5
3634.0098	1527.5
3631.1128	1583.5
3628.2148	1564.5
3625.3157	1562.5
3622.4141	1515
3619.5127	1559.5
3616.6086	1603.5
3613.7036	1495
3610.7976	1615
3607.8904	1757
3604.9819	1673.5
3602.0725	1658.5
3599.1604	1657
3596.2488	1686.5
3593.3345	1705
3590.4192	1760.5
3587.5042	1752
3584.5867	1806.5
3581.6665	1788
3578.7466	1767
3575.8257	1835
3572.9021	1821.5
3569.979	1843
3567.0532	1869
3564.1265	1890
3561.1985	1920
3558.2693	1893.5
3555.3391	1934
3552.4077	1938
3549.4753	1921
3546.5403	1916.5
3543.6042	2031.5
3540.6682	2055.5
3537.7297	2009.5
3534.7903	1979
3531.8496	1988
3528.9077	2086.5
3525.9634	2071.5
3523.0193	2127.5
3520.0728	2110.5
3517.125	2166.5
3514.1775	2146
3511.2273	2152.5
3508.2761	2145.5
3505.3237	2045
3502.3689	2115
3499.4143	2219.5
3496.457	2278
3493.5002	2271.5
3490.5408	2215
3487.5801	2317
3484.6182	2303.5
3481.6553	2327.5
3478.6914	2242.5
3475.7261	2281.5
3472.7583	2419
3469.7908	2486.5
3466.8208	2498.5
3463.8494	2475
3460.877	2422.5
3457.9036	2510.5
3454.9287	2488
3451.9529	2566
3448.9744	2600.5
3445.9963	2563
3443.0156	2652
3440.0337	2530
3437.052	2582.5
3434.0679	2571
3431.0823	2626
3428.0945	2681.5
3425.1067	2734.5
3422.1177	2636
3419.1262	2645
3416.1335	2648.5
3413.1414	2690.5
3410.1462	2670
3407.1501	2724.5
3404.1528	2740
3401.1528	2728
3398.1533	2719
3395.1523	2692
3392.1489	2673
3389.1443	2790
3386.1387	2773.5
3383.1331	2795
3380.1235	2762
3377.1143	2831
3374.1038	2793.5
3371.092	2762.5
3368.0779	2768
3365.0623	2791
3362.0471	2723
3359.0293	2828.5
3356.0103	2823
3352.9902	2863.5
3349.9688	2868
3346.9448	2797.5
3343.9211	2900
3340.8948	2893
3337.8687	2810.5
3334.8398	2925
3331.8098	2934.5
3328.7788	2881
3325.7466	2896
3322.7129	2938
3319.6768	2923.5
3316.6409	2909
3313.6025	2933
3310.5627	2899.5
3307.5232	2997.5
3304.4812	2958.5
3301.4377	2932
3298.3918	2917.5
3295.3462	2943.5
3292.2993	2973.5
3289.2498	3023
3286.2004	3002.5
3283.1484	3026.5
3280.0952	3003.5
3277.041	3035.5
3273.9854	3034
3270.9287	3021
3267.8706	2958
3264.8101	2982.5
3261.7495	3068.5
3258.6865	3028
3255.6223	3075.5
3252.5569	2983.5
3249.49	2994
3246.4221	3096
3243.353	3086
3240.2827	3021.5
3237.2097	3079.5
3234.137	3080.5
3231.0615	3091
3227.9849	3094
3224.907	3128.5
3221.8279	3009.5
3218.7476	3123
3215.666	3091
3212.5833	3067.5
3209.4978	3134
3206.4111	3152.5
3203.3247	3094.5
3200.2356	3186.5
3197.1453	3158.5
3194.0537	3031.5
3190.9609	3033
3187.8669	3050
3184.7703	3096
3181.6738	3101
3178.5745	3039.5
3175.4741	3055.5
3172.374	3008.5
3169.271	3061.5
3166.167	3102.5
3163.0601	3007.5
3159.9536	3000.5
3156.8457	3081
3153.7351	3057.5
3150.6248	2962
3147.5117	2975.5
3144.3975	2930
3141.282	2986
3138.1653	2999.5
3135.0474	3021
3131.9265	2977.5
3128.8062	3073
3125.6829	2923
3122.5598	2959.5
3119.4343	2993.5
3116.3074	3018.5
3113.1792	3033
3110.0496	3058.5
3106.9189	3104.5
3103.7869	3083.5
3100.6523	3149
3097.5178	3095
3094.3806	3110
3091.2422	3203
3088.1025	3210.5
3084.9614	3281
3081.8193	3378.5
3078.6758	3407.5
3075.531	3519.5
3072.3835	3543
3069.2363	3765
3066.0862	3838
3062.9348	4039.5
3059.7825	4395.5
3056.6287	4667
3053.4734	4734
3050.3171	4773.5
3047.1594	4639.5
3043.999	4559.5
3040.8389	4322
3037.676	4037
3034.5117	3889.5
3031.3464	3832.5
3028.1797	3791.5
3025.0115	3728.5
3021.8423	3547
3018.6716	3651.5
3015.4983	3570
3012.3252	3657.5
3009.1494	3684
3005.9722	3651.5
3002.7937	3840.5
2999.614	4049.5
2996.4329	4098.5
2993.2505	4235.5
2990.0669	4413.5
2986.8806	4656
2983.6943	4889.5
2980.5054	5178
2977.3152	5331.5
2974.1235	5595.5
2970.9309	5834.5
2967.7366	6131.5
2964.5413	6147
2961.3445	6425.5
2958.145	6531.5
2954.9458	6554
2951.7437	6693.5
2948.5403	6754
2945.3354	6723.5
2942.1294	6678.5
2938.9221	6734.5
2935.7136	6722.5
2932.5037	6741
2929.291	6706.5
2926.0786	6832
2922.8633	6894
2919.6465	6943
2916.4287	7097.5
2913.2092	7288
2909.9888	7535.5
2906.7668	7736.5
2903.5437	7925
2900.3179	7966.5
2897.092	7925
2893.8633	7989.5
2890.6333	7798
2887.4021	7569
2884.1697	7362
2880.9358	7020
2877.7004	6775.5
2874.4639	6380.5
2871.2246	6143
2867.9854	5926.5
2864.7434	5688
2861.5	5679.5
2858.2571	5458
2855.011	5365.5
2851.7637	5182
2848.5134	5082.5
2845.2637	5018.5
2842.0122	4957
2838.7581	4741.5
2835.5042	4661
2832.2476	4512
2828.9893	4431
2825.7297	4394.5
2822.469	4413.5
2819.2068	4323.5
2815.9419	4255
2812.677	4204.5
2809.4109	4201
2806.1418	4241.5
2802.8716	4167.5
2799.5999	4230
2796.3269	4235
2793.0525	4163.5
2789.7766	4206.5
2786.4998	4222.5
2783.2212	4228.5
2779.9399	4267.5
2776.6589	4348.5
2773.3748	4198
2770.0896	4276
2766.8027	4223
2763.5146	4247.5
2760.2253	4278
2756.9346	4338.5
2753.6409	4265.5
2750.3474	4255.5
2747.051	4220.5
2743.7549	4278.5
2740.4558	4300
2737.1555	4302.5
2733.8538	4323.5
2730.5505	4189
2727.2461	4260
2723.9402	4266.5
2720.6313	4293
2717.3228	4189.5
2714.0112	4173.5
2710.6982	4130
2707.384	4238
2704.0684	4251
2700.7515	4279.5
2697.4331	4224.5
2694.1133	4225.5
2690.7905	4152.5
2687.4683	4253
2684.1428	4277.5
2680.8176	4252
2677.4893	4232.5
2674.1599	4314
2670.8289	4265
2667.4966	4216.5
2664.1614	4159
2660.8262	4279
2657.4897	4286
2654.1504	4240.5
2650.8096	4231
2647.469	4281
2644.1255	4351.5
2640.7805	4320
2637.4341	4366
2634.085	4260.5
2630.7358	4275.5
2627.3853	4382.5
2624.0317	4375.5
2620.677	4415.5
2617.3223	4437
2613.9646	4326.5
2610.6057	4382
2607.2451	4468.5
2603.8833	4302.5
2600.5186	4431.5
2597.1538	4438
2593.7861	4463
2590.4187	4426
2587.0483	4467
2583.6765	4308.5
2580.3032	4476.5
2576.9287	4503
2573.5527	4426
2570.175	4426
2566.7964	4372
2563.4146	4420
2560.0327	4463
2556.6482	4522.5
2553.262	4411.5
2549.8745	4492
2546.4856	4513
2543.0952	4517.5
2539.7034	4472
2536.3103	4493.5
2532.9141	4503.5
2529.5181	4557
2526.1189	4479.5
2522.7185	4593.5
2519.3184	4612.5
2515.915	4639.5
2512.5103	4632
2509.1025	4544.5
2505.6948	4638.5
2502.2859	4619
2498.8738	4629.5
2495.4619	4649.5
2492.0471	4634
2488.6306	4557
2485.2129	4688
2481.7937	4672.5
2478.373	4641.5
2474.9509	4546
2471.5273	4610.5
2468.1008	4710
2464.6746	4779
2461.2451	4713.5
2457.8157	4749
2454.3833	4846
2450.9497	4713
2447.5144	4766
2444.0776	4712.5
2440.6379	4737
2437.1985	4756.5
2433.7573	4762
2430.3132	4718
2426.8679	4784
2423.4224	4836
2419.9741	4837
2416.5242	4894
2413.0728	4852.5
2409.6184	4925.5
2406.1641	4874.5
2402.7083	4868.5
2399.2495	4935
2395.791	4894
2392.3291	4851.5
2388.866	4900
2385.4014	4965
2381.9353	4936
2378.4675	4918
2374.9985	4925.5
2371.5281	5062
2368.0544	4955.5
2364.5811	4967
2361.1045	5028.5
2357.6262	4962.5
2354.1467	5038
2350.6658	5071.5
2347.1833	5025
2343.6995	5108
2340.2141	5035
2336.7256	5017.5
2333.2371	5024.5
2329.7456	5068.5
2326.2544	5075
2322.7598	5107.5
2319.2639	5070.5
2315.7664	5104
2312.2676	5096
2308.7671	5160
2305.2637	5095.5
2301.7603	5313
2298.2554	5274.5
2294.7473	5167
2291.2378	5248.5
2287.7268	5281.5
2284.2158	5178.5
2280.7002	5177
2277.1848	5264
2273.6677	5249
2270.1494	5381.5
2266.6277	5363
2263.1062	5278.5
2259.5815	5338.5
2256.0554	5260.5
2252.5293	5377.5
2249.0002	5409.5
2245.4695	5375
2241.9358	5407
2238.4021	5380
2234.8667	5439.5
2231.3284	5297.5
2227.7903	5428.5
2224.2488	5488
2220.7058	5339.5
2217.1631	5399.5
2213.6172	5501.5
2210.0698	5411
2206.519	5510.5
2202.9685	5421.5
2199.4165	5510.5
2195.8613	5499.5
2192.3062	5484.5
2188.748	5522
2185.1882	5567.5
2181.627	5579
2178.064	5583.5
2174.4995	5622
2170.9336	5663
2167.3662	5627.5
2163.7957	5777.5
2160.2251	5658.5
2156.6514	5684.5
2153.0779	5747.5
2149.501	5823.5
2145.9226	5644.5
2142.3428	5720
2138.7612	5748
2135.1768	5824.5
2131.5923	5776.5
2128.0061	5977
2124.417	5943
2120.8276	5997.5
2117.2354	5853
2113.6414	5952
2110.0459	5988.5
2106.449	6102
2102.8503	6189.5
2099.2502	6069.5
2095.6487	6120.5
2092.0437	6117
2088.439	6233
2084.8308	6288.5
2081.2212	6201.5
2077.6101	6287
2073.999	6308
2070.3831	6335
2066.7671	6338
2063.1497	6377.5
2059.5308	6344.5
2055.9084	6543
2052.2864	6510.5
2048.6609	6420
2045.0358	6538.5
2041.4072	6647
2037.7771	6807
2034.1454	6576
2030.5122	6736
2026.8756	6750
2023.2393	6766.5
2019.6012	6823
2015.96	6870.5
2012.3171	6919.5
2008.6744	6959.5
2005.0283	6906
2001.3807	7007.5
1997.7316	6997
1994.0808	6992.5
1990.4283	6996.5
1986.7727	7166
1983.1172	7149.5
1979.4584	7201.5
1975.7996	7220
1972.1376	7216
1968.4739	7266.5
1964.8087	7308.5
1961.1418	7371.5
1957.4734	7394
1953.8033	7509.5
1950.1317	7624
1946.4568	7422
1942.7819	7511.5
1939.1038	7620
1935.424	7685.5
1931.7426	7742
1928.0613	7656.5
1924.3767	7664.5
1920.6887	7846
1917.001	7634.5
1913.3115	7822.5
1909.6205	7855
1905.926	7906
1902.23	7992
1898.5342	7946
1894.8348	7943
1891.134	7832.5
1887.4315	7838
1883.7274	7916.5
1880.0216	8084.5
1876.3125	8016.5
1872.6035	8024
1868.8929	8263.5
1865.1788	8125
1861.4633	8138
1857.746	8225
1854.0288	8220.5
1850.3083	8168.5
1846.5862	8366.5
1842.8606	8377
1839.1353	8341
1835.4081	8321
1831.6776	8406
1827.9473	8324
1824.2136	8358.5
1820.4781	8485.5
1816.7411	8474
1813.0024	8520
1809.2621	8489.5
1805.5201	8423
1801.7765	8633.5
1798.0313	8557
1794.2826	8579.5
1790.5339	8573.5
1786.782	8581
1783.0283	8651.5
1779.2731	8717
1775.5161	8723.5
1771.7574	8851.5
1767.9972	8754.5
1764.2352	8816.5
1760.4716	8893.5
1756.7046	8887.5
1752.9376	8832.5
1749.1672	8784
1745.3951	8898
1741.6232	8884.5
1737.8478	8987.5
1734.0708	8861
1730.292	8967.5
1726.5099	9080
1722.7278	9078
1718.944	8926.5
1715.1567	9035.5
1711.3696	9051.5
1707.5791	9074
1703.7869	9133
1699.9929	9088
1696.1973	9030.5
1692.3999	9258.5
1688.601	9207
1684.8003	9043.5
1680.9961	9041
1677.192	9221
1673.3845	9252
1669.577	9091
1665.7661	9260.5
1661.9535	9237.5
1658.1392	9303
1654.3231	9318.5
1650.5054	9442
1646.6859	9308
1642.8647	9359.5
1639.0402	9354
1635.2156	9243
1631.3876	9373.5
1627.5579	9459.5
1623.7281	9474.5
1619.895	9566.5
1616.0601	9633.5
1612.2235	9724.5
1608.3834	9857.5
1604.5433	9964
1600.7017	9663
1596.8563	9593.5
1593.0111	9409
1589.1625	9372.5
1585.312	9323
1581.4598	9376.5
1577.606	9382.5
1573.7504	9357
1569.8931	9287
1566.0341	9388.5
1562.1732	9394
1558.3088	9361
1554.4447	9419
1550.5769	9346
1546.7091	9387
1542.8379	9348.5
1538.9648	9323.5
1535.0901	9378
1531.2136	9219
1527.3353	9325
1523.4536	9256
1519.5719	9201.5
1515.6866	9367.5
1511.8014	9229
1507.9126	9146
1504.0239	9133.5
1500.1316	9180.5
1496.2375	9218.5
1492.3418	9373
1488.4442	9173
1484.5431	9370.5
1480.6421	9261
1476.7393	9270
1472.8329	9265
1468.9265	9270.5
1465.0166	9237
1461.1049	9167
1457.1914	9290.5
1453.2762	9195.5
1449.3593	9134
1445.4404	8996.5
1441.5199	9003.5
1437.5957	8959
1433.6716	8961.5
1429.744	8755.5
1425.8163	8846
1421.8851	8793.5
1417.952	8915
1414.0172	8646.5
1410.0807	8764.5
1406.1422	8685.5
1402.202	8661.5
1398.2601	8667
1394.3146	8629
1390.369	8582
1386.4198	8505.5
1382.4707	8492.5
1378.5179	8468
1374.5635	8319
1370.6071	8455
1366.6489	8494.5
1362.689	8566
1358.7273	8415
1354.7638	8432
1350.7965	8332
1346.8293	8375
1342.8586	8315
1338.886	8328
1334.9135	8310
1330.9371	8129.5
1326.9591	8325.5
1322.9792	8177
1318.9976	8113.5
1315.0122	8169
1311.027	7966.5
1307.0398	7883.5
1303.049	7853.5
1299.0582	7789.5
1295.0638	7736.5
1291.0675	7711
1287.0695	7809.5
1283.0695	7760.5
1279.0677	7596.5
1275.0641	7650
1271.0587	7559
1267.0515	7712.5
1263.0405	7595
1259.0295	7625
1255.015	7518
1250.9985	7443
1246.9802	7344
1242.9619	7333.5
1238.9399	7394.5
1234.9161	7322
1230.8885	7265
1226.861	7210.5
1222.8317	7279.5
1218.7986	7193
1214.7655	7328.5
1210.7286	7316
1206.6899	7211
1202.6514	7183.5
1198.609	7085
1194.5647	7113
1190.5187	6992.5
1186.4707	6775.5
1182.4189	6558.5
1178.3673	6605
1174.3137	6466
1170.2565	6505
1166.1973	6530.5
1162.1382	6425
1158.0752	6480
1154.0105	6159.5
1149.9438	6178.5
1145.8752	6125
1141.8048	5969.5
1137.7307	6074
1133.6565	6122.5
1129.5804	6139
1125.5006	6147
1121.4208	5976.5
1117.3372	5933
1113.2517	5811
1109.1643	5886
1105.0751	5813
1100.9839	5816
1096.8907	5837.5
1092.7959	5764.5
1088.6971	5758.5
1084.5984	5876.5
1080.4958	6047.5
1076.3932	5962.5
1072.2869	5960
1068.1786	5934
1064.0685	5787
1059.9564	5833.5
1055.8424	5716
1051.7266	5602
1047.6088	5574.5
1043.489	5574.5
1039.3655	5801.5
1035.2419	5576
1031.1145	5091
1026.9852	4783
1022.856	4821
1018.7228	5075.5
1014.5877	5425
1010.4507	6394
1006.3118	7020.5
1002.1691	5901.5
998.02631	4799.5
993.88159	4488
989.73303	4299
985.58447	4214
981.43201	4140.5
977.27765	4010.5
973.12134	4015.5
968.96313	3861.5
964.80292	3891
960.64081	3890
956.47675	3806
952.31073	3774.5
948.14081	3759.5
943.97089	3810.5
939.79706	3716.5
935.62329	3754.5
931.44556	3640
927.26587	3619.5
923.08429	3479
918.9007	3592
914.71515	3432
910.52765	3413.5
906.3382	3405.5
902.14484	3441.5
897.95142	3436.5
893.75409	3401.5
889.55676	3341.5
885.35553	3491.5
881.15234	3633.5
876.94714	3789
872.73993	3893.5
868.53082	4074.5
864.3197	4160.5
860.10657	4063.5
855.89148	3780.5
851.67249	3615.5
847.45343	3562
843.23041	3282
839.00739	3271.5
834.78046	3272
830.55145	3331.5
826.3205	3071
822.08759	2994.5
817.8526	2892.5
813.61566	2770.5
809.37476	2730.5
805.13385	2733
800.89093	2809
796.64398	2622
792.39508	2564
788.14612	2479
783.89319	2396.5
779.63824	2361
775.38129	2297
771.12231	2309.5
766.86133	2401
762.59833	2195
758.33136	2108
754.06433	2163.5
749.79327	2165.5
745.52222	2117
741.24713	2041
736.97003	1944.5
732.69092	1927.5
728.40973	1931.5
724.12653	1909
719.84131	1820.5
715.55408	1835
711.26477	1841.5
706.97144	1864.5
702.6781	1920.5
698.38068	1818
694.08325	1795
689.78174	1838.5
685.47821	1866
681.17267	1841
676.86499	1769
672.55536	1675
668.24359	1801
663.92987	1694.5
659.61401	1601.5
655.29413	1575.5
650.97418	1570
646.65015	1564.5
642.32611	1573
637.99799	1589.5
633.66779	1550.5
629.33551	1589.5
625.00122	1645
620.66479	1557.5
616.32635	1452.5
611.98578	1397
607.64117	1378.5
603.29645	1455.5
598.94769	1382.5
594.59882	1371
590.24591	1307
585.89087	1291
581.53375	1313.5
577.17657	1302
572.81531	1265
568.44989	1311.5
564.08441	1357.5
559.71686	1298.5
555.34723	1241.5
550.97345	1213
546.59961	1206.5
542.22168	1212.5
537.84161	1202
533.46143	1186.5
529.07721	1194.5
524.6908	1159
520.30231	1182
515.91174	1217
511.51697	1259
507.12216	1340
502.72522	1510.5
498.32413	1648.5
493.92297	1610.5
489.51764	1603.5
485.1102	1491.5
480.70267	1342
476.29099	1211
471.87717	1175
467.46121	1082.5
463.04312	1080.5
458.62088	1066
454.19855	1044.5
449.77405	1019
445.3454	1015
440.91666	1054
436.4837	1093
432.04865	1138
427.61142	1202
423.1741	1227.5
418.73257	1179.5
414.28891	1157
409.84103	1031
405.39307	1037.5
400.94296	1065.5
396.49069	1003.5
392.03421	955
387.57761	909
383.11679	914.5
378.65381	878.5
374.18869	865.5
369.72137	774.5
365.25397	789.5
360.78027	888
356.30646	852
351.83047	842.5
347.35233	792
342.8699	803.5
338.38739	893
333.90063	864
329.41376	833
324.92264	819.5
320.42932	791.5
315.93381	780
311.43613	785.5
306.93625	749
302.43417	697.5
297.9299	689.5
293.42346	798.5
288.91272	810.5
284.40186	771
279.88672	751.5
275.37146	738.5
270.8519	763
266.33014	767
261.80826	667.5
257.2821	728.5
252.75371	821
248.22101	887
243.6882	871.5
239.15317	834.5
234.61592	893
230.07434	963.5
225.53265	1011.5
220.98663	996.5
216.4384	970
211.89003	883
207.33734	889.5
202.78241	872.5
198.22523	835
193.66585	782.5
189.1042	899
184.53822	944.5
179.97211	957
175.40376	939
170.83104	943
166.25821	942.5
161.681	978
157.10155	898.5
152.51984	951
147.93588	970.5
143.34967	752
138.7612	355.5
134.17047	49
129.57748	22
124.98223	8
