# Supplementary material for: Transition across a sharp interface: Data from Raman and Brillouin imaging spectroscopy
Source: Data Brief. 2020 Oct 2;33:106368. doi: 10.1016/j.dib.2020.106368 (PMC7557971; doi:10.1016/j.dib.2020.106368)
Supplement: Supplementary file 1 [file mmc1.zip › PET_Glycerol60X_step05/Brillouin/PET_Glycerol60X_step05_01.txt]

-28.149880 0
-28.039920 0
-27.929959 0
-27.819999 0
-27.710038 0
-27.600078 0
-27.490117 0
-27.380157 2
-27.270196 0
-27.160236 0
-27.050276 2
-26.940315 0
-26.830355 2
-26.720394 1
-26.610434 0
-26.500473 1
-26.390513 2
-26.280552 0
-26.170592 0
-26.060631 1
-25.950671 2
-25.840710 0
-25.730750 1
-25.620789 0
-25.510829 0
-25.400868 1
-25.290908 3
-25.180948 0
-25.070987 1
-24.961027 1
-24.851066 1
-24.741106 0
-24.631145 2
-24.521185 1
-24.411224 1
-24.301264 1
-24.191303 1
-24.081343 1
-23.971382 0
-23.861422 0
-23.751461 2
-23.641501 0
-23.531541 0
-23.421580 1
-23.311620 0
-23.201659 1
-23.091699 2
-22.981738 1
-22.871778 1
-22.761817 0
-22.651857 0
-22.541896 1
-22.431936 2
-22.321975 0
-22.212015 2
-22.102054 0
-21.992094 0
-21.882133 0
-21.772173 2
-21.662213 0
-21.552252 4
-21.442292 1
-21.332331 1
-21.222371 1
-21.112410 1
-21.002450 0
-20.892489 1
-20.782529 3
-20.672568 1
-20.562608 3
-20.452647 1
-20.342687 2
-20.232726 1
-20.122766 3
-20.012805 1
-19.902845 1
-19.792885 1
-19.682924 6
-19.572964 1
-19.463003 2
-19.353043 1
-19.243082 1
-19.133122 4
-19.023161 3
-18.913201 3
-18.803240 1
-18.693280 8
-18.583319 4
-18.473359 3
-18.363398 2
-18.253438 4
-18.143477 7
-18.033517 7
-17.923557 1
-17.813596 3
-17.703636 6
-17.593675 6
-17.483715 6
-17.373754 8
-17.263794 8
-17.153833 6
-17.043873 14
-16.933912 6
-16.823952 3
-16.713991 7
-16.604031 9
-16.494070 11
-16.384110 12
-16.274150 12
-16.164189 10
-16.054229 15
-15.944268 18
-15.834308 26
-15.724347 26
-15.614387 26
-15.504426 37
-15.394466 34
-15.284505 29
-15.174545 37
-15.064584 55
-14.954624 64
-14.844663 80
-14.734703 97
-14.624742 117
-14.514782 153
-14.404822 214
-14.294861 296
-14.184901 356
-14.074940 350
-13.964980 378
-13.855019 366
-13.745059 313
-13.635098 301
-13.525138 254
-13.415177 246
-13.305217 195
-13.195256 167
-13.085296 172
-12.975335 142
-12.865375 140
-12.755414 122
-12.645454 138
-12.535494 107
-12.425533 102
-12.315573 96
-12.205612 61
-12.095652 75
-11.985691 64
-11.875731 67
-11.765770 70
-11.655810 51
-11.545849 62
-11.435889 58
-11.325928 53
-11.215968 59
-11.106007 46
-10.996047 34
-10.886086 38
-10.776126 56
-10.666166 50
-10.556205 39
-10.446245 50
-10.336284 39
-10.226324 41
-10.116363 32
-10.006403 31
-9.896442 24
-9.786482 23
-9.676521 31
-9.566561 27
-9.456600 38
-9.346640 28
-9.236679 27
-9.126719 23
-9.016759 28
-8.906798 21
-8.796838 36
-8.686877 26
-8.576917 23
-8.466956 27
-8.356996 26
-8.247035 23
-8.137075 25
-8.027114 26
-7.917154 20
-7.807193 15
-7.697233 29
-7.587272 22
-7.477312 28
-7.367351 24
-7.257391 18
-7.147431 24
-7.037470 22
-6.927510 15
-6.817549 17
-6.707589 17
-6.597628 20
-6.487668 12
-6.377707 16
-6.267747 18
-6.157786 28
-6.047826 18
-5.937865 18
-5.827905 14
-5.717944 16
-5.607984 20
-5.498023 21
-5.388063 15
-5.278103 10
-5.168142 20
-5.058182 23
-4.948221 11
-4.838261 18
-4.728300 20
-4.618340 19
-4.508379 23
-4.398419 23
-4.288458 16
-4.178498 15
-4.068537 23
-3.958577 18
-3.848616 11
-3.738656 0
-3.628695 0
-3.518735 0
-3.408775 0
-3.298814 0
-3.188854 0
-3.078893 0
-2.968933 0
-2.858972 0
-2.749012 0
-2.639051 0
-2.529091 0
-2.419130 0
-2.309170 0
-2.199209 0
-2.089249 0
-1.979288 0
-1.869328 0
-1.759368 0
-1.649407 0
-1.539447 0
-1.429486 0
-1.319526 0
-1.209565 1
-1.099605 0
-0.989644 1
-0.879684 3
-0.769723 7
-0.659763 11
-0.549802 46
-0.439842 104
-0.329881 615
-0.219921 3287
-0.109960 11517
0.000000 19261
0.109960 10548
0.219921 2825
0.329881 594
0.439842 76
0.549802 16
0.659763 2
0.769723 0
0.879684 1
0.989644 0
1.099605 1
1.209565 0
1.319526 0
1.429486 0
1.539447 0
1.649407 0
1.759368 0
1.869328 0
1.979288 0
2.089249 0
2.199209 0
2.309170 0
2.419130 0
2.529091 0
2.639051 0
2.749012 0
2.858972 0
2.968933 0
3.078893 0
3.188854 0
3.298814 0
3.408775 0
3.518735 0
3.628695 0
3.738656 13
3.848616 15
3.958577 20
4.068537 24
4.178498 18
4.288458 22
4.398419 22
4.508379 14
4.618340 18
4.728300 16
4.838261 21
4.948221 17
5.058182 16
5.168142 27
5.278103 18
5.388063 26
5.498023 24
5.607984 25
5.717944 11
5.827905 18
5.937865 20
6.047826 14
6.157786 13
6.267747 22
6.377707 20
6.487668 15
6.597628 15
6.707589 16
6.817549 12
6.927510 23
7.037470 31
7.147431 19
7.257391 19
7.367351 26
7.477312 22
7.587272 22
7.697233 18
7.807193 17
7.917154 26
8.027114 13
8.137075 20
8.247035 18
8.356996 13
8.466956 17
8.576917 33
8.686877 25
8.796838 23
8.906798 28
9.016759 31
9.126719 28
9.236679 34
9.346640 29
9.456600 28
9.566561 37
9.676521 33
9.786482 36
9.896442 25
10.006403 28
10.116363 33
10.226324 35
10.336284 32
10.446245 40
10.556205 53
10.666166 30
10.776126 44
10.886086 52
10.996047 49
11.106007 49
11.215968 49
11.325928 48
11.435889 57
11.545849 49
11.655810 51
11.765770 60
11.875731 77
11.985691 57
12.095652 65
12.205612 77
12.315573 76
12.425533 79
12.535494 106
12.645454 80
12.755414 119
12.865375 132
12.975335 139
13.085296 143
13.195256 177
13.305217 171
13.415177 211
13.525138 207
13.635098 247
13.745059 283
13.855019 349
13.964980 298
14.074940 352
14.184901 323
14.294861 305
14.404822 232
14.514782 213
14.624742 131
14.734703 110
14.844663 66
14.954624 74
15.064584 59
15.174545 32
15.284505 29
15.394466 26
15.504426 21
15.614387 22
15.724347 27
15.834308 22
15.944268 24
16.054229 12
16.164189 10
16.274150 7
16.384110 14
16.494070 10
16.604031 11
16.713991 11
16.823952 8
16.933912 7
17.043873 11
17.153833 9
17.263794 13
17.373754 6
17.483715 9
17.593675 4
17.703636 12
17.813596 5
17.923557 8
18.033517 5
18.143477 2
18.253438 4
18.363398 8
18.473359 4
18.583319 3
18.693280 3
18.803240 2
18.913201 5
19.023161 2
19.133122 6
19.243082 1
19.353043 1
19.463003 3
19.572964 1
19.682924 1
19.792885 1
19.902845 1
20.012805 3
20.122766 1
20.232726 0
20.342687 1
20.452647 1
20.562608 0
20.672568 1
20.782529 1
20.892489 5
21.002450 0
21.112410 1
21.222371 0
21.332331 1
21.442292 1
21.552252 3
21.662213 0
21.772173 0
21.882133 2
21.992094 0
22.102054 1
22.212015 0
22.321975 1
22.431936 0
22.541896 0
22.651857 0
22.761817 1
22.871778 0
22.981738 0
23.091699 0
23.201659 1
23.311620 0
23.421580 2
23.531541 2
23.641501 2
23.751461 0
23.861422 0
23.971382 0
24.081343 0
24.191303 1
24.301264 0
24.411224 1
24.521185 0
24.631145 0
24.741106 1
24.851066 0
24.961027 1
25.070987 0
25.180948 0
25.290908 0
25.400868 0
25.510829 0
25.620789 0
25.730750 0
25.840710 0
25.950671 0
26.060631 2
26.170592 2
26.280552 0
26.390513 2
26.500473 0
26.610434 1
26.720394 0
26.830355 0
26.940315 1
27.050276 1
27.160236 2
27.270196 1
27.380157 0
27.490117 0
27.600078 0
27.710038 0
27.819999 0
27.929959 0
28.039920 0
