# Supplementary material for: Transition across a sharp interface: Data from Raman and Brillouin imaging spectroscopy
Source: Data Brief. 2020 Oct 2;33:106368. doi: 10.1016/j.dib.2020.106368 (PMC7557971; doi:10.1016/j.dib.2020.106368)
Supplement: Supplementary file 1 [file mmc1.zip › PET_Glycerol60X_step05/Brillouin/PET_Glycerol60X_step05_02.txt]

-28.149880 0
-28.039920 0
-27.929959 0
-27.819999 0
-27.710038 0
-27.600078 0
-27.490117 0
-27.380157 0
-27.270196 0
-27.160236 1
-27.050276 0
-26.940315 0
-26.830355 0
-26.720394 1
-26.610434 0
-26.500473 1
-26.390513 1
-26.280552 1
-26.170592 0
-26.060631 0
-25.950671 0
-25.840710 1
-25.730750 1
-25.620789 0
-25.510829 0
-25.400868 0
-25.290908 2
-25.180948 1
-25.070987 1
-24.961027 1
-24.851066 1
-24.741106 0
-24.631145 0
-24.521185 1
-24.411224 0
-24.301264 1
-24.191303 1
-24.081343 1
-23.971382 0
-23.861422 2
-23.751461 2
-23.641501 1
-23.531541 1
-23.421580 0
-23.311620 1
-23.201659 0
-23.091699 2
-22.981738 1
-22.871778 1
-22.761817 1
-22.651857 2
-22.541896 2
-22.431936 0
-22.321975 0
-22.212015 2
-22.102054 1
-21.992094 2
-21.882133 2
-21.772173 2
-21.662213 1
-21.552252 0
-21.442292 0
-21.332331 0
-21.222371 2
-21.112410 4
-21.002450 2
-20.892489 0
-20.782529 0
-20.672568 4
-20.562608 4
-20.452647 2
-20.342687 3
-20.232726 3
-20.122766 1
-20.012805 4
-19.902845 3
-19.792885 3
-19.682924 1
-19.572964 0
-19.463003 1
-19.353043 1
-19.243082 2
-19.133122 3
-19.023161 4
-18.913201 1
-18.803240 2
-18.693280 4
-18.583319 3
-18.473359 2
-18.363398 4
-18.253438 2
-18.143477 2
-18.033517 6
-17.923557 7
-17.813596 4
-17.703636 2
-17.593675 8
-17.483715 4
-17.373754 6
-17.263794 4
-17.153833 12
-17.043873 5
-16.933912 10
-16.823952 12
-16.713991 13
-16.604031 6
-16.494070 17
-16.384110 18
-16.274150 18
-16.164189 11
-16.054229 12
-15.944268 8
-15.834308 18
-15.724347 22
-15.614387 27
-15.504426 34
-15.394466 33
-15.284505 32
-15.174545 33
-15.064584 64
-14.954624 73
-14.844663 79
-14.734703 114
-14.624742 125
-14.514782 161
-14.404822 219
-14.294861 273
-14.184901 352
-14.074940 453
-13.964980 397
-13.855019 390
-13.745059 327
-13.635098 283
-13.525138 276
-13.415177 211
-13.305217 217
-13.195256 209
-13.085296 166
-12.975335 155
-12.865375 139
-12.755414 126
-12.645454 105
-12.535494 105
-12.425533 87
-12.315573 82
-12.205612 70
-12.095652 71
-11.985691 64
-11.875731 75
-11.765770 71
-11.655810 50
-11.545849 61
-11.435889 63
-11.325928 45
-11.215968 43
-11.106007 39
-10.996047 56
-10.886086 41
-10.776126 49
-10.666166 44
-10.556205 51
-10.446245 33
-10.336284 32
-10.226324 40
-10.116363 37
-10.006403 31
-9.896442 39
-9.786482 33
-9.676521 30
-9.566561 38
-9.456600 24
-9.346640 26
-9.236679 31
-9.126719 23
-9.016759 32
-8.906798 25
-8.796838 20
-8.686877 28
-8.576917 21
-8.466956 24
-8.356996 34
-8.247035 18
-8.137075 23
-8.027114 15
-7.917154 19
-7.807193 28
-7.697233 18
-7.587272 25
-7.477312 23
-7.367351 20
-7.257391 16
-7.147431 12
-7.037470 30
-6.927510 20
-6.817549 17
-6.707589 18
-6.597628 18
-6.487668 17
-6.377707 18
-6.267747 18
-6.157786 17
-6.047826 21
-5.937865 14
-5.827905 24
-5.717944 15
-5.607984 21
-5.498023 18
-5.388063 20
-5.278103 17
-5.168142 13
-5.058182 18
-4.948221 15
-4.838261 18
-4.728300 20
-4.618340 28
-4.508379 21
-4.398419 24
-4.288458 23
-4.178498 18
-4.068537 24
-3.958577 19
-3.848616 11
-3.738656 0
-3.628695 0
-3.518735 0
-3.408775 0
-3.298814 0
-3.188854 0
-3.078893 0
-2.968933 0
-2.858972 0
-2.749012 0
-2.639051 0
-2.529091 0
-2.419130 0
-2.309170 0
-2.199209 0
-2.089249 0
-1.979288 0
-1.869328 0
-1.759368 0
-1.649407 0
-1.539447 0
-1.429486 0
-1.319526 0
-1.209565 0
-1.099605 0
-0.989644 0
-0.879684 2
-0.769723 6
-0.659763 7
-0.549802 26
-0.439842 95
-0.329881 438
-0.219921 2651
-0.109960 9574
0.000000 17838
0.109960 11250
0.219921 2958
0.329881 703
0.439842 119
0.549802 14
0.659763 2
0.769723 2
0.879684 0
0.989644 0
1.099605 0
1.209565 0
1.319526 0
1.429486 0
1.539447 0
1.649407 0
1.759368 0
1.869328 0
1.979288 0
2.089249 0
2.199209 0
2.309170 0
2.419130 0
2.529091 0
2.639051 0
2.749012 0
2.858972 0
2.968933 0
3.078893 0
3.188854 0
3.298814 0
3.408775 0
3.518735 0
3.628695 0
3.738656 14
3.848616 15
3.958577 23
4.068537 25
4.178498 17
4.288458 14
4.398419 21
4.508379 22
4.618340 20
4.728300 22
4.838261 23
4.948221 20
5.058182 23
5.168142 25
5.278103 18
5.388063 20
5.498023 23
5.607984 16
5.717944 23
5.827905 21
5.937865 16
6.047826 24
6.157786 17
6.267747 20
6.377707 11
6.487668 19
6.597628 31
6.707589 18
6.817549 22
6.927510 22
7.037470 29
7.147431 25
7.257391 26
7.367351 23
7.477312 18
7.587272 19
7.697233 22
7.807193 21
7.917154 19
8.027114 23
8.137075 21
8.247035 25
8.356996 29
8.466956 23
8.576917 32
8.686877 23
8.796838 25
8.906798 26
9.016759 18
9.126719 30
9.236679 38
9.346640 30
9.456600 27
9.566561 45
9.676521 31
9.786482 33
9.896442 23
10.006403 36
10.116363 36
10.226324 50
10.336284 43
10.446245 33
10.556205 30
10.666166 33
10.776126 50
10.886086 45
10.996047 57
11.106007 68
11.215968 60
11.325928 50
11.435889 53
11.545849 44
11.655810 58
11.765770 64
11.875731 62
11.985691 74
12.095652 80
12.205612 80
12.315573 99
12.425533 73
12.535494 112
12.645454 125
12.755414 112
12.865375 130
12.975335 140
13.085296 158
13.195256 174
13.305217 192
13.415177 206
13.525138 212
13.635098 261
13.745059 283
13.855019 355
13.964980 387
14.074940 374
14.184901 374
14.294861 308
14.404822 311
14.514782 228
14.624742 169
14.734703 94
14.844663 77
14.954624 63
15.064584 46
15.174545 40
15.284505 47
15.394466 27
15.504426 23
15.614387 32
15.724347 20
15.834308 11
15.944268 15
16.054229 24
16.164189 16
16.274150 17
16.384110 11
16.494070 10
16.604031 12
16.713991 10
16.823952 9
16.933912 5
17.043873 11
17.153833 5
17.263794 4
17.373754 4
17.483715 4
17.593675 4
17.703636 9
17.813596 8
17.923557 4
18.033517 6
18.143477 5
18.253438 5
18.363398 2
18.473359 5
18.583319 3
18.693280 6
18.803240 3
18.913201 3
19.023161 2
19.133122 1
19.243082 3
19.353043 3
19.463003 4
19.572964 2
19.682924 2
19.792885 2
19.902845 7
20.012805 1
20.122766 3
20.232726 0
20.342687 3
20.452647 4
20.562608 2
20.672568 2
20.782529 0
20.892489 2
21.002450 4
21.112410 0
21.222371 0
21.332331 1
21.442292 0
21.552252 0
21.662213 1
21.772173 1
21.882133 0
21.992094 3
22.102054 0
22.212015 2
22.321975 1
22.431936 1
22.541896 2
22.651857 1
22.761817 0
22.871778 1
22.981738 0
23.091699 0
23.201659 0
23.311620 0
23.421580 1
23.531541 1
23.641501 2
23.751461 0
23.861422 0
23.971382 1
24.081343 1
24.191303 2
24.301264 2
24.411224 2
24.521185 0
24.631145 0
24.741106 0
24.851066 0
24.961027 0
25.070987 0
25.180948 0
25.290908 0
25.400868 0
25.510829 0
25.620789 0
25.730750 0
25.840710 1
25.950671 1
26.060631 3
26.170592 0
26.280552 2
26.390513 0
26.500473 0
26.610434 2
26.720394 1
26.830355 1
26.940315 0
27.050276 1
27.160236 1
27.270196 0
27.380157 1
27.490117 0
27.600078 0
27.710038 0
27.819999 0
27.929959 2
28.039920 0
