# Supplementary material for: Transition across a sharp interface: Data from Raman and Brillouin imaging spectroscopy
Source: Data Brief. 2020 Oct 2;33:106368. doi: 10.1016/j.dib.2020.106368 (PMC7557971; doi:10.1016/j.dib.2020.106368)
Supplement: Supplementary file 1 [file mmc1.zip › PET_Glycerol60X_step05/Brillouin/PET_Glycerol60X_step05_03.txt]

-28.149880 0
-28.039920 0
-27.929959 0
-27.819999 3
-27.710038 1
-27.600078 0
-27.490117 1
-27.380157 0
-27.270196 1
-27.160236 0
-27.050276 1
-26.940315 0
-26.830355 2
-26.720394 1
-26.610434 2
-26.500473 0
-26.390513 0
-26.280552 1
-26.170592 0
-26.060631 0
-25.950671 1
-25.840710 1
-25.730750 1
-25.620789 0
-25.510829 1
-25.400868 1
-25.290908 0
-25.180948 0
-25.070987 0
-24.961027 1
-24.851066 1
-24.741106 1
-24.631145 2
-24.521185 2
-24.411224 0
-24.301264 0
-24.191303 0
-24.081343 2
-23.971382 3
-23.861422 2
-23.751461 0
-23.641501 1
-23.531541 1
-23.421580 1
-23.311620 1
-23.201659 3
-23.091699 0
-22.981738 1
-22.871778 1
-22.761817 1
-22.651857 2
-22.541896 0
-22.431936 0
-22.321975 2
-22.212015 1
-22.102054 1
-21.992094 0
-21.882133 2
-21.772173 0
-21.662213 0
-21.552252 4
-21.442292 0
-21.332331 1
-21.222371 0
-21.112410 1
-21.002450 2
-20.892489 1
-20.782529 1
-20.672568 1
-20.562608 0
-20.452647 0
-20.342687 0
-20.232726 2
-20.122766 2
-20.012805 4
-19.902845 0
-19.792885 1
-19.682924 3
-19.572964 3
-19.463003 1
-19.353043 3
-19.243082 3
-19.133122 3
-19.023161 3
-18.913201 3
-18.803240 2
-18.693280 0
-18.583319 2
-18.473359 3
-18.363398 3
-18.253438 1
-18.143477 8
-18.033517 3
-17.923557 4
-17.813596 10
-17.703636 3
-17.593675 5
-17.483715 3
-17.373754 11
-17.263794 8
-17.153833 5
-17.043873 9
-16.933912 7
-16.823952 5
-16.713991 11
-16.604031 9
-16.494070 10
-16.384110 15
-16.274150 7
-16.164189 9
-16.054229 16
-15.944268 17
-15.834308 11
-15.724347 18
-15.614387 14
-15.504426 21
-15.394466 36
-15.284505 34
-15.174545 36
-15.064584 42
-14.954624 57
-14.844663 87
-14.734703 81
-14.624742 135
-14.514782 158
-14.404822 209
-14.294861 293
-14.184901 325
-14.074940 381
-13.964980 386
-13.855019 347
-13.745059 281
-13.635098 311
-13.525138 252
-13.415177 214
-13.305217 177
-13.195256 171
-13.085296 150
-12.975335 150
-12.865375 122
-12.755414 111
-12.645454 102
-12.535494 107
-12.425533 80
-12.315573 71
-12.205612 75
-12.095652 77
-11.985691 74
-11.875731 66
-11.765770 56
-11.655810 45
-11.545849 51
-11.435889 47
-11.325928 50
-11.215968 48
-11.106007 54
-10.996047 49
-10.886086 61
-10.776126 53
-10.666166 42
-10.556205 28
-10.446245 37
-10.336284 35
-10.226324 34
-10.116363 35
-10.006403 27
-9.896442 36
-9.786482 36
-9.676521 41
-9.566561 15
-9.456600 25
-9.346640 26
-9.236679 16
-9.126719 33
-9.016759 22
-8.906798 24
-8.796838 33
-8.686877 19
-8.576917 18
-8.466956 17
-8.356996 30
-8.247035 25
-8.137075 16
-8.027114 23
-7.917154 14
-7.807193 26
-7.697233 22
-7.587272 29
-7.477312 17
-7.367351 20
-7.257391 15
-7.147431 22
-7.037470 19
-6.927510 22
-6.817549 18
-6.707589 19
-6.597628 24
-6.487668 21
-6.377707 16
-6.267747 27
-6.157786 15
-6.047826 11
-5.937865 16
-5.827905 25
-5.717944 11
-5.607984 25
-5.498023 12
-5.388063 13
-5.278103 15
-5.168142 23
-5.058182 18
-4.948221 15
-4.838261 22
-4.728300 14
-4.618340 21
-4.508379 16
-4.398419 11
-4.288458 11
-4.178498 25
-4.068537 16
-3.958577 18
-3.848616 8
-3.738656 0
-3.628695 0
-3.518735 0
-3.408775 0
-3.298814 0
-3.188854 1
-3.078893 0
-2.968933 0
-2.858972 0
-2.749012 0
-2.639051 0
-2.529091 0
-2.419130 0
-2.309170 0
-2.199209 0
-2.089249 0
-1.979288 0
-1.869328 0
-1.759368 0
-1.649407 0
-1.539447 0
-1.429486 0
-1.319526 0
-1.209565 1
-1.099605 1
-0.989644 1
-0.879684 3
-0.769723 3
-0.659763 7
-0.549802 29
-0.439842 97
-0.329881 601
-0.219921 2974
-0.109960 10261
0.000000 17041
0.109960 9688
0.219921 2495
0.329881 530
0.439842 77
0.549802 8
0.659763 3
0.769723 0
0.879684 0
0.989644 0
1.099605 0
1.209565 0
1.319526 0
1.429486 0
1.539447 0
1.649407 0
1.759368 0
1.869328 0
1.979288 0
2.089249 0
2.199209 0
2.309170 0
2.419130 0
2.529091 0
2.639051 0
2.749012 0
2.858972 0
2.968933 0
3.078893 0
3.188854 0
3.298814 0
3.408775 0
3.518735 0
3.628695 0
3.738656 17
3.848616 19
3.958577 15
4.068537 15
4.178498 16
4.288458 20
4.398419 17
4.508379 9
4.618340 23
4.728300 19
4.838261 18
4.948221 24
5.058182 13
5.168142 12
5.278103 13
5.388063 18
5.498023 21
5.607984 16
5.717944 22
5.827905 19
5.937865 17
6.047826 15
6.157786 26
6.267747 18
6.377707 31
6.487668 18
6.597628 17
6.707589 23
6.817549 15
6.927510 25
7.037470 25
7.147431 22
7.257391 24
7.367351 15
7.477312 17
7.587272 17
7.697233 24
7.807193 17
7.917154 17
8.027114 20
8.137075 27
8.247035 18
8.356996 31
8.466956 18
8.576917 12
8.686877 17
8.796838 25
8.906798 20
9.016759 25
9.126719 23
9.236679 19
9.346640 35
9.456600 22
9.566561 18
9.676521 32
9.786482 24
9.896442 40
10.006403 29
10.116363 40
10.226324 22
10.336284 38
10.446245 37
10.556205 33
10.666166 41
10.776126 45
10.886086 48
10.996047 50
11.106007 49
11.215968 51
11.325928 42
11.435889 55
11.545849 45
11.655810 56
11.765770 60
11.875731 62
11.985691 50
12.095652 67
12.205612 66
12.315573 76
12.425533 88
12.535494 81
12.645454 97
12.755414 90
12.865375 111
12.975335 143
13.085296 154
13.195256 149
13.305217 154
13.415177 188
13.525138 201
13.635098 240
13.745059 279
13.855019 301
13.964980 331
14.074940 338
14.184901 301
14.294861 259
14.404822 227
14.514782 159
14.624742 121
14.734703 104
14.844663 67
14.954624 45
15.064584 45
15.174545 31
15.284505 37
15.394466 29
15.504426 19
15.614387 16
15.724347 21
15.834308 18
15.944268 26
16.054229 14
16.164189 15
16.274150 15
16.384110 6
16.494070 8
16.604031 9
16.713991 10
16.823952 11
16.933912 9
17.043873 7
17.153833 5
17.263794 10
17.373754 3
17.483715 5
17.593675 3
17.703636 8
17.813596 4
17.923557 7
18.033517 4
18.143477 2
18.253438 5
18.363398 3
18.473359 3
18.583319 3
18.693280 6
18.803240 4
18.913201 2
19.023161 1
19.133122 1
19.243082 2
19.353043 2
19.463003 1
19.572964 5
19.682924 2
19.792885 0
19.902845 4
20.012805 3
20.122766 1
20.232726 1
20.342687 5
20.452647 1
20.562608 3
20.672568 1
20.782529 2
20.892489 0
21.002450 1
21.112410 2
21.222371 1
21.332331 1
21.442292 1
21.552252 6
21.662213 0
21.772173 1
21.882133 0
21.992094 0
22.102054 2
22.212015 0
22.321975 3
22.431936 0
22.541896 3
22.651857 0
22.761817 1
22.871778 1
22.981738 0
23.091699 1
23.201659 1
23.311620 0
23.421580 2
23.531541 1
23.641501 1
23.751461 2
23.861422 0
23.971382 3
24.081343 1
24.191303 1
24.301264 0
24.411224 1
24.521185 0
24.631145 1
24.741106 0
24.851066 1
24.961027 3
25.070987 1
25.180948 0
25.290908 0
25.400868 0
25.510829 2
25.620789 2
25.730750 1
25.840710 0
25.950671 0
26.060631 1
26.170592 0
26.280552 1
26.390513 1
26.500473 0
26.610434 0
26.720394 0
26.830355 1
26.940315 0
27.050276 0
27.160236 1
27.270196 0
27.380157 0
27.490117 1
27.600078 0
27.710038 0
27.819999 1
27.929959 0
28.039920 1
