# Supplementary material for: Transition across a sharp interface: Data from Raman and Brillouin imaging spectroscopy
Source: Data Brief. 2020 Oct 2;33:106368. doi: 10.1016/j.dib.2020.106368 (PMC7557971; doi:10.1016/j.dib.2020.106368)
Supplement: Supplementary file 1 [file mmc1.zip › PET_Glycerol60X_step05/Brillouin/PET_Glycerol60X_step05_04.txt]

-28.149880 0
-28.039920 0
-27.929959 0
-27.819999 0
-27.710038 1
-27.600078 1
-27.490117 0
-27.380157 0
-27.270196 0
-27.160236 0
-27.050276 0
-26.940315 0
-26.830355 1
-26.720394 1
-26.610434 0
-26.500473 2
-26.390513 0
-26.280552 0
-26.170592 0
-26.060631 0
-25.950671 0
-25.840710 0
-25.730750 0
-25.620789 0
-25.510829 0
-25.400868 0
-25.290908 1
-25.180948 0
-25.070987 1
-24.961027 0
-24.851066 0
-24.741106 1
-24.631145 0
-24.521185 0
-24.411224 2
-24.301264 0
-24.191303 1
-24.081343 2
-23.971382 2
-23.861422 0
-23.751461 1
-23.641501 0
-23.531541 0
-23.421580 2
-23.311620 1
-23.201659 1
-23.091699 2
-22.981738 1
-22.871778 0
-22.761817 1
-22.651857 1
-22.541896 1
-22.431936 0
-22.321975 2
-22.212015 0
-22.102054 2
-21.992094 2
-21.882133 1
-21.772173 0
-21.662213 0
-21.552252 1
-21.442292 2
-21.332331 0
-21.222371 0
-21.112410 1
-21.002450 1
-20.892489 2
-20.782529 1
-20.672568 2
-20.562608 1
-20.452647 1
-20.342687 2
-20.232726 0
-20.122766 3
-20.012805 3
-19.902845 3
-19.792885 3
-19.682924 1
-19.572964 4
-19.463003 2
-19.353043 2
-19.243082 1
-19.133122 2
-19.023161 4
-18.913201 6
-18.803240 3
-18.693280 2
-18.583319 3
-18.473359 2
-18.363398 2
-18.253438 0
-18.143477 4
-18.033517 5
-17.923557 3
-17.813596 5
-17.703636 5
-17.593675 4
-17.483715 3
-17.373754 6
-17.263794 8
-17.153833 3
-17.043873 13
-16.933912 6
-16.823952 8
-16.713991 11
-16.604031 7
-16.494070 13
-16.384110 12
-16.274150 17
-16.164189 13
-16.054229 7
-15.944268 11
-15.834308 20
-15.724347 19
-15.614387 22
-15.504426 26
-15.394466 27
-15.284505 29
-15.174545 39
-15.064584 45
-14.954624 56
-14.844663 58
-14.734703 106
-14.624742 86
-14.514782 167
-14.404822 195
-14.294861 248
-14.184901 284
-14.074940 335
-13.964980 310
-13.855019 332
-13.745059 280
-13.635098 242
-13.525138 223
-13.415177 185
-13.305217 207
-13.195256 156
-13.085296 131
-12.975335 116
-12.865375 115
-12.755414 107
-12.645454 101
-12.535494 103
-12.425533 89
-12.315573 78
-12.205612 74
-12.095652 62
-11.985691 60
-11.875731 62
-11.765770 48
-11.655810 54
-11.545849 54
-11.435889 41
-11.325928 52
-11.215968 49
-11.106007 43
-10.996047 38
-10.886086 42
-10.776126 40
-10.666166 35
-10.556205 40
-10.446245 35
-10.336284 35
-10.226324 33
-10.116363 39
-10.006403 29
-9.896442 30
-9.786482 20
-9.676521 27
-9.566561 32
-9.456600 24
-9.346640 24
-9.236679 33
-9.126719 22
-9.016759 24
-8.906798 22
-8.796838 24
-8.686877 20
-8.576917 13
-8.466956 27
-8.356996 20
-8.247035 21
-8.137075 20
-8.027114 24
-7.917154 19
-7.807193 22
-7.697233 12
-7.587272 14
-7.477312 20
-7.367351 13
-7.257391 10
-7.147431 20
-7.037470 14
-6.927510 17
-6.817549 24
-6.707589 15
-6.597628 10
-6.487668 20
-6.377707 22
-6.267747 20
-6.157786 13
-6.047826 19
-5.937865 19
-5.827905 18
-5.717944 17
-5.607984 15
-5.498023 13
-5.388063 18
-5.278103 21
-5.168142 26
-5.058182 16
-4.948221 10
-4.838261 16
-4.728300 20
-4.618340 18
-4.508379 25
-4.398419 14
-4.288458 18
-4.178498 16
-4.068537 28
-3.958577 15
-3.848616 11
-3.738656 0
-3.628695 0
-3.518735 1
-3.408775 0
-3.298814 0
-3.188854 0
-3.078893 1
-2.968933 0
-2.858972 0
-2.749012 0
-2.639051 0
-2.529091 0
-2.419130 0
-2.309170 0
-2.199209 0
-2.089249 0
-1.979288 0
-1.869328 0
-1.759368 0
-1.649407 0
-1.539447 0
-1.429486 0
-1.319526 0
-1.209565 0
-1.099605 0
-0.989644 1
-0.879684 3
-0.769723 8
-0.659763 13
-0.549802 28
-0.439842 101
-0.329881 521
-0.219921 2798
-0.109960 9733
0.000000 16613
0.109960 10158
0.219921 2768
0.329881 625
0.439842 102
0.549802 10
0.659763 3
0.769723 0
0.879684 0
0.989644 0
1.099605 0
1.209565 0
1.319526 0
1.429486 0
1.539447 0
1.649407 0
1.759368 0
1.869328 0
1.979288 0
2.089249 0
2.199209 0
2.309170 0
2.419130 0
2.529091 0
2.639051 0
2.749012 0
2.858972 0
2.968933 0
3.078893 0
3.188854 0
3.298814 0
3.408775 0
3.518735 0
3.628695 0
3.738656 10
3.848616 18
3.958577 16
4.068537 20
4.178498 21
4.288458 12
4.398419 16
4.508379 18
4.618340 19
4.728300 18
4.838261 14
4.948221 9
5.058182 20
5.168142 15
5.278103 16
5.388063 15
5.498023 15
5.607984 13
5.717944 15
5.827905 12
5.937865 12
6.047826 16
6.157786 11
6.267747 21
6.377707 22
6.487668 20
6.597628 17
6.707589 8
6.817549 21
6.927510 24
7.037470 18
7.147431 18
7.257391 20
7.367351 22
7.477312 15
7.587272 21
7.697233 12
7.807193 25
7.917154 18
8.027114 21
8.137075 14
8.247035 16
8.356996 19
8.466956 20
8.576917 16
8.686877 21
8.796838 20
8.906798 26
9.016759 18
9.126719 30
9.236679 34
9.346640 29
9.456600 44
9.566561 25
9.676521 31
9.786482 40
9.896442 44
10.006403 25
10.116363 34
10.226324 30
10.336284 27
10.446245 32
10.556205 35
10.666166 36
10.776126 33
10.886086 47
10.996047 49
11.106007 28
11.215968 39
11.325928 48
11.435889 41
11.545849 42
11.655810 52
11.765770 69
11.875731 56
11.985691 68
12.095652 61
12.205612 69
12.315573 83
12.425533 84
12.535494 77
12.645454 85
12.755414 87
12.865375 108
12.975335 134
13.085296 127
13.195256 151
13.305217 163
13.415177 170
13.525138 182
13.635098 255
13.745059 266
13.855019 295
13.964980 336
14.074940 342
14.184901 293
14.294861 264
14.404822 233
14.514782 165
14.624742 119
14.734703 75
14.844663 64
14.954624 59
15.064584 48
15.174545 44
15.284505 36
15.394466 31
15.504426 25
15.614387 15
15.724347 24
15.834308 16
15.944268 12
16.054229 13
16.164189 18
16.274150 13
16.384110 10
16.494070 7
16.604031 9
16.713991 13
16.823952 11
16.933912 6
17.043873 6
17.153833 16
17.263794 4
17.373754 5
17.483715 3
17.593675 4
17.703636 5
17.813596 5
17.923557 4
18.033517 8
18.143477 2
18.253438 3
18.363398 2
18.473359 4
18.583319 4
18.693280 2
18.803240 2
18.913201 0
19.023161 3
19.133122 2
19.243082 1
19.353043 2
19.463003 5
19.572964 3
19.682924 2
19.792885 3
19.902845 2
20.012805 1
20.122766 3
20.232726 0
20.342687 4
20.452647 3
20.562608 2
20.672568 0
20.782529 5
20.892489 1
21.002450 0
21.112410 1
21.222371 2
21.332331 0
21.442292 3
21.552252 1
21.662213 0
21.772173 2
21.882133 0
21.992094 0
22.102054 1
22.212015 3
22.321975 1
22.431936 0
22.541896 1
22.651857 2
22.761817 2
22.871778 0
22.981738 1
23.091699 0
23.201659 1
23.311620 0
23.421580 1
23.531541 1
23.641501 1
23.751461 2
23.861422 1
23.971382 0
24.081343 0
24.191303 0
24.301264 0
24.411224 1
24.521185 0
24.631145 0
24.741106 1
24.851066 0
24.961027 1
25.070987 1
25.180948 1
25.290908 1
25.400868 0
25.510829 0
25.620789 1
25.730750 0
25.840710 0
25.950671 0
26.060631 0
26.170592 0
26.280552 0
26.390513 0
26.500473 0
26.610434 1
26.720394 0
26.830355 0
26.940315 0
27.050276 1
27.160236 1
27.270196 1
27.380157 2
27.490117 1
27.600078 1
27.710038 0
27.819999 0
27.929959 0
28.039920 0
