# Supplementary material for: Transition across a sharp interface: Data from Raman and Brillouin imaging spectroscopy
Source: Data Brief. 2020 Oct 2;33:106368. doi: 10.1016/j.dib.2020.106368 (PMC7557971; doi:10.1016/j.dib.2020.106368)
Supplement: Supplementary file 1 [file mmc1.zip › PET_Glycerol60X_step05/Brillouin/PET_Glycerol60X_step05_05.txt]

-28.149880 0
-28.039920 0
-27.929959 0
-27.819999 0
-27.710038 1
-27.600078 0
-27.490117 0
-27.380157 0
-27.270196 1
-27.160236 1
-27.050276 1
-26.940315 2
-26.830355 2
-26.720394 0
-26.610434 1
-26.500473 1
-26.390513 0
-26.280552 1
-26.170592 0
-26.060631 1
-25.950671 3
-25.840710 2
-25.730750 1
-25.620789 0
-25.510829 1
-25.400868 0
-25.290908 1
-25.180948 0
-25.070987 0
-24.961027 0
-24.851066 1
-24.741106 2
-24.631145 0
-24.521185 1
-24.411224 0
-24.301264 0
-24.191303 0
-24.081343 0
-23.971382 1
-23.861422 1
-23.751461 0
-23.641501 2
-23.531541 1
-23.421580 0
-23.311620 0
-23.201659 0
-23.091699 1
-22.981738 2
-22.871778 1
-22.761817 2
-22.651857 0
-22.541896 6
-22.431936 2
-22.321975 1
-22.212015 2
-22.102054 1
-21.992094 2
-21.882133 1
-21.772173 0
-21.662213 2
-21.552252 1
-21.442292 0
-21.332331 0
-21.222371 4
-21.112410 1
-21.002450 2
-20.892489 0
-20.782529 2
-20.672568 1
-20.562608 3
-20.452647 3
-20.342687 2
-20.232726 2
-20.122766 2
-20.012805 2
-19.902845 1
-19.792885 3
-19.682924 2
-19.572964 2
-19.463003 3
-19.353043 2
-19.243082 6
-19.133122 1
-19.023161 1
-18.913201 1
-18.803240 1
-18.693280 2
-18.583319 5
-18.473359 3
-18.363398 2
-18.253438 2
-18.143477 2
-18.033517 2
-17.923557 3
-17.813596 4
-17.703636 4
-17.593675 5
-17.483715 6
-17.373754 6
-17.263794 4
-17.153833 3
-17.043873 5
-16.933912 8
-16.823952 18
-16.713991 14
-16.604031 9
-16.494070 14
-16.384110 17
-16.274150 16
-16.164189 15
-16.054229 18
-15.944268 13
-15.834308 21
-15.724347 17
-15.614387 25
-15.504426 24
-15.394466 31
-15.284505 32
-15.174545 50
-15.064584 51
-14.954624 49
-14.844663 77
-14.734703 75
-14.624742 114
-14.514782 157
-14.404822 232
-14.294861 274
-14.184901 307
-14.074940 374
-13.964980 349
-13.855019 320
-13.745059 291
-13.635098 250
-13.525138 257
-13.415177 218
-13.305217 176
-13.195256 167
-13.085296 169
-12.975335 116
-12.865375 131
-12.755414 121
-12.645454 88
-12.535494 80
-12.425533 97
-12.315573 77
-12.205612 54
-12.095652 62
-11.985691 78
-11.875731 58
-11.765770 56
-11.655810 40
-11.545849 53
-11.435889 59
-11.325928 61
-11.215968 54
-11.106007 38
-10.996047 34
-10.886086 38
-10.776126 29
-10.666166 41
-10.556205 53
-10.446245 41
-10.336284 29
-10.226324 35
-10.116363 29
-10.006403 29
-9.896442 32
-9.786482 31
-9.676521 27
-9.566561 33
-9.456600 21
-9.346640 21
-9.236679 26
-9.126719 12
-9.016759 29
-8.906798 30
-8.796838 22
-8.686877 21
-8.576917 19
-8.466956 19
-8.356996 23
-8.247035 24
-8.137075 27
-8.027114 18
-7.917154 16
-7.807193 18
-7.697233 19
-7.587272 18
-7.477312 20
-7.367351 23
-7.257391 15
-7.147431 26
-7.037470 22
-6.927510 19
-6.817549 11
-6.707589 17
-6.597628 18
-6.487668 22
-6.377707 15
-6.267747 10
-6.157786 18
-6.047826 18
-5.937865 13
-5.827905 21
-5.717944 15
-5.607984 8
-5.498023 20
-5.388063 14
-5.278103 29
-5.168142 15
-5.058182 9
-4.948221 19
-4.838261 16
-4.728300 23
-4.618340 13
-4.508379 15
-4.398419 20
-4.288458 13
-4.178498 15
-4.068537 13
-3.958577 13
-3.848616 21
-3.738656 0
-3.628695 0
-3.518735 0
-3.408775 0
-3.298814 0
-3.188854 0
-3.078893 0
-2.968933 0
-2.858972 0
-2.749012 0
-2.639051 0
-2.529091 0
-2.419130 0
-2.309170 0
-2.199209 0
-2.089249 0
-1.979288 0
-1.869328 0
-1.759368 0
-1.649407 0
-1.539447 0
-1.429486 0
-1.319526 0
-1.209565 0
-1.099605 0
-0.989644 1
-0.879684 2
-0.769723 2
-0.659763 7
-0.549802 26
-0.439842 70
-0.329881 554
-0.219921 2694
-0.109960 9168
0.000000 16290
0.109960 10221
0.219921 2967
0.329881 656
0.439842 96
0.549802 12
0.659763 7
0.769723 0
0.879684 0
0.989644 0
1.099605 0
1.209565 0
1.319526 0
1.429486 0
1.539447 0
1.649407 0
1.759368 0
1.869328 1
1.979288 0
2.089249 0
2.199209 0
2.309170 0
2.419130 0
2.529091 0
2.639051 0
2.749012 0
2.858972 0
2.968933 0
3.078893 0
3.188854 0
3.298814 0
3.408775 0
3.518735 0
3.628695 0
3.738656 16
3.848616 19
3.958577 17
4.068537 21
4.178498 16
4.288458 18
4.398419 21
4.508379 16
4.618340 15
4.728300 9
4.838261 27
4.948221 12
5.058182 16
5.168142 14
5.278103 16
5.388063 17
5.498023 19
5.607984 21
5.717944 14
5.827905 14
5.937865 21
6.047826 19
6.157786 10
6.267747 17
6.377707 15
6.487668 18
6.597628 16
6.707589 11
6.817549 17
6.927510 16
7.037470 26
7.147431 18
7.257391 21
7.367351 15
7.477312 20
7.587272 24
7.697233 15
7.807193 15
7.917154 18
8.027114 14
8.137075 16
8.247035 18
8.356996 17
8.466956 17
8.576917 23
8.686877 19
8.796838 30
8.906798 24
9.016759 23
9.126719 19
9.236679 19
9.346640 30
9.456600 31
9.566561 25
9.676521 28
9.786482 27
9.896442 25
10.006403 24
10.116363 32
10.226324 33
10.336284 32
10.446245 36
10.556205 30
10.666166 37
10.776126 40
10.886086 35
10.996047 53
11.106007 47
11.215968 49
11.325928 65
11.435889 49
11.545849 51
11.655810 46
11.765770 57
11.875731 42
11.985691 55
12.095652 68
12.205612 69
12.315573 67
12.425533 85
12.535494 90
12.645454 105
12.755414 102
12.865375 119
12.975335 117
13.085296 132
13.195256 143
13.305217 167
13.415177 214
13.525138 245
13.635098 230
13.745059 264
13.855019 276
13.964980 333
14.074940 335
14.184901 320
14.294861 282
14.404822 213
14.514782 157
14.624742 127
14.734703 84
14.844663 67
14.954624 47
15.064584 53
15.174545 37
15.284505 34
15.394466 24
15.504426 22
15.614387 26
15.724347 25
15.834308 17
15.944268 15
16.054229 8
16.164189 9
16.274150 11
16.384110 12
16.494070 15
16.604031 16
16.713991 7
16.823952 4
16.933912 3
17.043873 10
17.153833 9
17.263794 10
17.373754 8
17.483715 5
17.593675 6
17.703636 3
17.813596 4
17.923557 2
18.033517 4
18.143477 1
18.253438 1
18.363398 0
18.473359 4
18.583319 3
18.693280 2
18.803240 5
18.913201 2
19.023161 1
19.133122 2
19.243082 4
19.353043 3
19.463003 2
19.572964 2
19.682924 5
19.792885 0
19.902845 2
20.012805 1
20.122766 0
20.232726 1
20.342687 1
20.452647 1
20.562608 2
20.672568 4
20.782529 2
20.892489 1
21.002450 1
21.112410 2
21.222371 1
21.332331 1
21.442292 0
21.552252 2
21.662213 1
21.772173 1
21.882133 0
21.992094 1
22.102054 0
22.212015 0
22.321975 0
22.431936 0
22.541896 1
22.651857 1
22.761817 1
22.871778 2
22.981738 0
23.091699 0
23.201659 1
23.311620 0
23.421580 1
23.531541 0
23.641501 0
23.751461 0
23.861422 1
23.971382 1
24.081343 0
24.191303 2
24.301264 0
24.411224 1
24.521185 0
24.631145 0
24.741106 3
24.851066 0
24.961027 2
25.070987 1
25.180948 1
25.290908 0
25.400868 0
25.510829 0
25.620789 0
25.730750 0
25.840710 2
25.950671 0
26.060631 0
26.170592 0
26.280552 0
26.390513 0
26.500473 1
26.610434 0
26.720394 0
26.830355 0
26.940315 0
27.050276 1
27.160236 0
27.270196 0
27.380157 0
27.490117 0
27.600078 0
27.710038 1
27.819999 0
27.929959 0
28.039920 2
