# Supplementary material for: Transition across a sharp interface: Data from Raman and Brillouin imaging spectroscopy
Source: Data Brief. 2020 Oct 2;33:106368. doi: 10.1016/j.dib.2020.106368 (PMC7557971; doi:10.1016/j.dib.2020.106368)
Supplement: Supplementary file 1 [file mmc1.zip › PET_Glycerol60X_step05/Brillouin/PET_Glycerol60X_step05_06.txt]

-28.149880 0
-28.039920 0
-27.929959 0
-27.819999 0
-27.710038 0
-27.600078 0
-27.490117 1
-27.380157 0
-27.270196 0
-27.160236 0
-27.050276 2
-26.940315 0
-26.830355 0
-26.720394 1
-26.610434 0
-26.500473 1
-26.390513 0
-26.280552 0
-26.170592 2
-26.060631 1
-25.950671 0
-25.840710 1
-25.730750 0
-25.620789 0
-25.510829 0
-25.400868 1
-25.290908 2
-25.180948 0
-25.070987 0
-24.961027 0
-24.851066 0
-24.741106 0
-24.631145 2
-24.521185 1
-24.411224 1
-24.301264 0
-24.191303 2
-24.081343 0
-23.971382 0
-23.861422 0
-23.751461 0
-23.641501 1
-23.531541 1
-23.421580 1
-23.311620 3
-23.201659 0
-23.091699 2
-22.981738 0
-22.871778 1
-22.761817 1
-22.651857 0
-22.541896 0
-22.431936 0
-22.321975 2
-22.212015 0
-22.102054 0
-21.992094 0
-21.882133 1
-21.772173 0
-21.662213 0
-21.552252 2
-21.442292 0
-21.332331 0
-21.222371 1
-21.112410 2
-21.002450 0
-20.892489 2
-20.782529 1
-20.672568 0
-20.562608 1
-20.452647 4
-20.342687 1
-20.232726 0
-20.122766 1
-20.012805 1
-19.902845 3
-19.792885 3
-19.682924 4
-19.572964 0
-19.463003 0
-19.353043 2
-19.243082 1
-19.133122 2
-19.023161 4
-18.913201 0
-18.803240 2
-18.693280 6
-18.583319 1
-18.473359 5
-18.363398 3
-18.253438 2
-18.143477 2
-18.033517 5
-17.923557 3
-17.813596 7
-17.703636 3
-17.593675 6
-17.483715 7
-17.373754 4
-17.263794 13
-17.153833 8
-17.043873 6
-16.933912 8
-16.823952 4
-16.713991 4
-16.604031 5
-16.494070 8
-16.384110 5
-16.274150 9
-16.164189 18
-16.054229 11
-15.944268 10
-15.834308 11
-15.724347 19
-15.614387 21
-15.504426 19
-15.394466 21
-15.284505 28
-15.174545 37
-15.064584 48
-14.954624 56
-14.844663 62
-14.734703 91
-14.624742 116
-14.514782 166
-14.404822 194
-14.294861 285
-14.184901 283
-14.074940 339
-13.964980 332
-13.855019 319
-13.745059 285
-13.635098 262
-13.525138 221
-13.415177 185
-13.305217 185
-13.195256 182
-13.085296 147
-12.975335 134
-12.865375 131
-12.755414 92
-12.645454 105
-12.535494 90
-12.425533 82
-12.315573 79
-12.205612 82
-12.095652 74
-11.985691 82
-11.875731 76
-11.765770 62
-11.655810 40
-11.545849 65
-11.435889 36
-11.325928 53
-11.215968 44
-11.106007 41
-10.996047 44
-10.886086 45
-10.776126 49
-10.666166 38
-10.556205 38
-10.446245 39
-10.336284 35
-10.226324 35
-10.116363 28
-10.006403 31
-9.896442 37
-9.786482 30
-9.676521 28
-9.566561 27
-9.456600 25
-9.346640 23
-9.236679 18
-9.126719 21
-9.016759 25
-8.906798 22
-8.796838 24
-8.686877 32
-8.576917 18
-8.466956 24
-8.356996 19
-8.247035 25
-8.137075 18
-8.027114 16
-7.917154 13
-7.807193 22
-7.697233 27
-7.587272 19
-7.477312 17
-7.367351 24
-7.257391 15
-7.147431 14
-7.037470 20
-6.927510 21
-6.817549 20
-6.707589 17
-6.597628 17
-6.487668 24
-6.377707 15
-6.267747 18
-6.157786 11
-6.047826 15
-5.937865 16
-5.827905 23
-5.717944 15
-5.607984 22
-5.498023 17
-5.388063 20
-5.278103 15
-5.168142 20
-5.058182 16
-4.948221 14
-4.838261 13
-4.728300 20
-4.618340 13
-4.508379 18
-4.398419 25
-4.288458 13
-4.178498 17
-4.068537 17
-3.958577 17
-3.848616 15
-3.738656 0
-3.628695 0
-3.518735 0
-3.408775 0
-3.298814 0
-3.188854 0
-3.078893 0
-2.968933 0
-2.858972 0
-2.749012 0
-2.639051 0
-2.529091 0
-2.419130 0
-2.309170 0
-2.199209 0
-2.089249 0
-1.979288 0
-1.869328 0
-1.759368 0
-1.649407 0
-1.539447 0
-1.429486 0
-1.319526 0
-1.209565 0
-1.099605 0
-0.989644 2
-0.879684 4
-0.769723 2
-0.659763 16
-0.549802 38
-0.439842 115
-0.329881 666
-0.219921 3394
-0.109960 11335
0.000000 18305
0.109960 10317
0.219921 2700
0.329881 602
0.439842 82
0.549802 13
0.659763 3
0.769723 0
0.879684 0
0.989644 0
1.099605 0
1.209565 0
1.319526 0
1.429486 0
1.539447 0
1.649407 0
1.759368 0
1.869328 0
1.979288 0
2.089249 0
2.199209 0
2.309170 0
2.419130 0
2.529091 0
2.639051 0
2.749012 0
2.858972 0
2.968933 0
3.078893 0
3.188854 0
3.298814 0
3.408775 0
3.518735 0
3.628695 0
3.738656 15
3.848616 18
3.958577 14
4.068537 18
4.178498 15
4.288458 21
4.398419 9
4.508379 15
4.618340 8
4.728300 25
4.838261 13
4.948221 8
5.058182 13
5.168142 12
5.278103 20
5.388063 22
5.498023 19
5.607984 27
5.717944 10
5.827905 17
5.937865 16
6.047826 20
6.157786 21
6.267747 20
6.377707 21
6.487668 14
6.597628 12
6.707589 19
6.817549 19
6.927510 14
7.037470 21
7.147431 26
7.257391 21
7.367351 22
7.477312 20
7.587272 13
7.697233 22
7.807193 14
7.917154 17
8.027114 16
8.137075 26
8.247035 19
8.356996 26
8.466956 22
8.576917 24
8.686877 18
8.796838 27
8.906798 19
9.016759 28
9.126719 18
9.236679 16
9.346640 31
9.456600 23
9.566561 19
9.676521 26
9.786482 31
9.896442 34
10.006403 25
10.116363 28
10.226324 41
10.336284 41
10.446245 30
10.556205 33
10.666166 43
10.776126 50
10.886086 44
10.996047 48
11.106007 45
11.215968 51
11.325928 46
11.435889 51
11.545849 44
11.655810 46
11.765770 67
11.875731 58
11.985691 65
12.095652 63
12.205612 75
12.315573 72
12.425533 80
12.535494 107
12.645454 114
12.755414 84
12.865375 84
12.975335 114
13.085296 123
13.195256 147
13.305217 158
13.415177 188
13.525138 222
13.635098 230
13.745059 275
13.855019 286
13.964980 343
14.074940 340
14.184901 323
14.294861 299
14.404822 222
14.514782 176
14.624742 119
14.734703 100
14.844663 73
14.954624 47
15.064584 48
15.174545 37
15.284505 43
15.394466 31
15.504426 23
15.614387 23
15.724347 28
15.834308 19
15.944268 21
16.054229 15
16.164189 13
16.274150 13
16.384110 8
16.494070 9
16.604031 6
16.713991 4
16.823952 8
16.933912 9
17.043873 7
17.153833 7
17.263794 4
17.373754 8
17.483715 8
17.593675 1
17.703636 3
17.813596 6
17.923557 5
18.033517 1
18.143477 2
18.253438 7
18.363398 1
18.473359 4
18.583319 0
18.693280 2
18.803240 7
18.913201 3
19.023161 2
19.133122 4
19.243082 5
19.353043 4
19.463003 3
19.572964 3
19.682924 0
19.792885 1
19.902845 0
20.012805 2
20.122766 3
20.232726 0
20.342687 3
20.452647 2
20.562608 2
20.672568 1
20.782529 2
20.892489 0
21.002450 2
21.112410 2
21.222371 0
21.332331 0
21.442292 1
21.552252 1
21.662213 1
21.772173 1
21.882133 1
21.992094 2
22.102054 0
22.212015 0
22.321975 2
22.431936 0
22.541896 0
22.651857 1
22.761817 1
22.871778 3
22.981738 3
23.091699 0
23.201659 0
23.311620 3
23.421580 0
23.531541 0
23.641501 0
23.751461 0
23.861422 0
23.971382 1
24.081343 1
24.191303 3
24.301264 1
24.411224 0
24.521185 0
24.631145 0
24.741106 0
24.851066 0
24.961027 0
25.070987 0
25.180948 1
25.290908 2
25.400868 0
25.510829 0
25.620789 0
25.730750 1
25.840710 1
25.950671 0
26.060631 0
26.170592 1
26.280552 0
26.390513 0
26.500473 0
26.610434 0
26.720394 0
26.830355 1
26.940315 0
27.050276 0
27.160236 0
27.270196 1
27.380157 0
27.490117 0
27.600078 0
27.710038 0
27.819999 1
27.929959 0
28.039920 0
