# Supplementary material for: Transition across a sharp interface: Data from Raman and Brillouin imaging spectroscopy
Source: Data Brief. 2020 Oct 2;33:106368. doi: 10.1016/j.dib.2020.106368 (PMC7557971; doi:10.1016/j.dib.2020.106368)
Supplement: Supplementary file 1 [file mmc1.zip › PET_Glycerol60X_step05/Brillouin/PET_Glycerol60X_step05_07.txt]

-28.149880 0
-28.039920 0
-27.929959 0
-27.819999 0
-27.710038 0
-27.600078 0
-27.490117 1
-27.380157 1
-27.270196 2
-27.160236 1
-27.050276 2
-26.940315 0
-26.830355 0
-26.720394 0
-26.610434 1
-26.500473 0
-26.390513 2
-26.280552 1
-26.170592 0
-26.060631 2
-25.950671 1
-25.840710 0
-25.730750 0
-25.620789 2
-25.510829 0
-25.400868 0
-25.290908 2
-25.180948 0
-25.070987 1
-24.961027 1
-24.851066 2
-24.741106 0
-24.631145 0
-24.521185 1
-24.411224 0
-24.301264 1
-24.191303 0
-24.081343 0
-23.971382 0
-23.861422 0
-23.751461 0
-23.641501 1
-23.531541 1
-23.421580 1
-23.311620 0
-23.201659 0
-23.091699 1
-22.981738 0
-22.871778 2
-22.761817 1
-22.651857 1
-22.541896 2
-22.431936 0
-22.321975 0
-22.212015 1
-22.102054 0
-21.992094 0
-21.882133 1
-21.772173 1
-21.662213 1
-21.552252 0
-21.442292 1
-21.332331 1
-21.222371 1
-21.112410 2
-21.002450 4
-20.892489 0
-20.782529 0
-20.672568 0
-20.562608 2
-20.452647 0
-20.342687 0
-20.232726 2
-20.122766 1
-20.012805 6
-19.902845 2
-19.792885 2
-19.682924 1
-19.572964 1
-19.463003 2
-19.353043 2
-19.243082 6
-19.133122 2
-19.023161 3
-18.913201 5
-18.803240 6
-18.693280 4
-18.583319 6
-18.473359 3
-18.363398 5
-18.253438 2
-18.143477 1
-18.033517 1
-17.923557 2
-17.813596 10
-17.703636 6
-17.593675 5
-17.483715 9
-17.373754 5
-17.263794 6
-17.153833 10
-17.043873 6
-16.933912 7
-16.823952 12
-16.713991 7
-16.604031 7
-16.494070 20
-16.384110 8
-16.274150 13
-16.164189 16
-16.054229 12
-15.944268 12
-15.834308 14
-15.724347 29
-15.614387 17
-15.504426 15
-15.394466 28
-15.284505 27
-15.174545 37
-15.064584 54
-14.954624 53
-14.844663 66
-14.734703 87
-14.624742 114
-14.514782 153
-14.404822 204
-14.294861 269
-14.184901 311
-14.074940 376
-13.964980 385
-13.855019 339
-13.745059 285
-13.635098 277
-13.525138 262
-13.415177 189
-13.305217 178
-13.195256 178
-13.085296 144
-12.975335 133
-12.865375 135
-12.755414 114
-12.645454 86
-12.535494 101
-12.425533 92
-12.315573 83
-12.205612 78
-12.095652 72
-11.985691 66
-11.875731 76
-11.765770 53
-11.655810 54
-11.545849 56
-11.435889 48
-11.325928 55
-11.215968 42
-11.106007 59
-10.996047 55
-10.886086 37
-10.776126 53
-10.666166 43
-10.556205 40
-10.446245 35
-10.336284 27
-10.226324 34
-10.116363 42
-10.006403 35
-9.896442 30
-9.786482 40
-9.676521 24
-9.566561 27
-9.456600 21
-9.346640 22
-9.236679 28
-9.126719 22
-9.016759 25
-8.906798 29
-8.796838 21
-8.686877 31
-8.576917 33
-8.466956 22
-8.356996 21
-8.247035 21
-8.137075 30
-8.027114 17
-7.917154 16
-7.807193 28
-7.697233 18
-7.587272 20
-7.477312 13
-7.367351 16
-7.257391 18
-7.147431 19
-7.037470 15
-6.927510 24
-6.817549 19
-6.707589 29
-6.597628 28
-6.487668 24
-6.377707 16
-6.267747 14
-6.157786 26
-6.047826 25
-5.937865 17
-5.827905 18
-5.717944 22
-5.607984 10
-5.498023 18
-5.388063 14
-5.278103 12
-5.168142 18
-5.058182 17
-4.948221 16
-4.838261 14
-4.728300 16
-4.618340 26
-4.508379 22
-4.398419 15
-4.288458 15
-4.178498 24
-4.068537 21
-3.958577 15
-3.848616 9
-3.738656 0
-3.628695 0
-3.518735 0
-3.408775 0
-3.298814 0
-3.188854 0
-3.078893 0
-2.968933 0
-2.858972 0
-2.749012 0
-2.639051 0
-2.529091 0
-2.419130 0
-2.309170 0
-2.199209 0
-2.089249 0
-1.979288 0
-1.869328 0
-1.759368 0
-1.649407 0
-1.539447 0
-1.429486 0
-1.319526 0
-1.209565 0
-1.099605 0
-0.989644 0
-0.879684 2
-0.769723 2
-0.659763 9
-0.549802 35
-0.439842 89
-0.329881 553
-0.219921 2969
-0.109960 10650
0.000000 17306
0.109960 9994
0.219921 2488
0.329881 595
0.439842 98
0.549802 12
0.659763 3
0.769723 0
0.879684 0
0.989644 0
1.099605 0
1.209565 0
1.319526 0
1.429486 0
1.539447 0
1.649407 0
1.759368 0
1.869328 0
1.979288 0
2.089249 0
2.199209 0
2.309170 0
2.419130 0
2.529091 0
2.639051 0
2.749012 0
2.858972 0
2.968933 0
3.078893 0
3.188854 0
3.298814 0
3.408775 0
3.518735 0
3.628695 0
3.738656 16
3.848616 19
3.958577 20
4.068537 22
4.178498 19
4.288458 19
4.398419 18
4.508379 22
4.618340 16
4.728300 16
4.838261 10
4.948221 18
5.058182 16
5.168142 26
5.278103 14
5.388063 19
5.498023 15
5.607984 20
5.717944 10
5.827905 21
5.937865 14
6.047826 22
6.157786 18
6.267747 10
6.377707 9
6.487668 14
6.597628 24
6.707589 21
6.817549 13
6.927510 13
7.037470 19
7.147431 18
7.257391 18
7.367351 20
7.477312 16
7.587272 24
7.697233 24
7.807193 18
7.917154 22
8.027114 24
8.137075 20
8.247035 23
8.356996 21
8.466956 22
8.576917 21
8.686877 18
8.796838 21
8.906798 23
9.016759 21
9.126719 32
9.236679 29
9.346640 33
9.456600 26
9.566561 22
9.676521 25
9.786482 23
9.896442 24
10.006403 22
10.116363 39
10.226324 37
10.336284 34
10.446245 30
10.556205 34
10.666166 36
10.776126 33
10.886086 38
10.996047 38
11.106007 47
11.215968 44
11.325928 40
11.435889 52
11.545849 60
11.655810 46
11.765770 60
11.875731 73
11.985691 75
12.095652 55
12.205612 83
12.315573 82
12.425533 85
12.535494 84
12.645454 73
12.755414 95
12.865375 114
12.975335 110
13.085296 133
13.195256 154
13.305217 140
13.415177 174
13.525138 193
13.635098 250
13.745059 261
13.855019 275
13.964980 310
14.074940 320
14.184901 304
14.294861 261
14.404822 208
14.514782 186
14.624742 119
14.734703 114
14.844663 60
14.954624 53
15.064584 39
15.174545 37
15.284505 34
15.394466 33
15.504426 21
15.614387 19
15.724347 18
15.834308 17
15.944268 16
16.054229 11
16.164189 12
16.274150 10
16.384110 13
16.494070 14
16.604031 9
16.713991 4
16.823952 11
16.933912 11
17.043873 3
17.153833 9
17.263794 8
17.373754 4
17.483715 4
17.593675 3
17.703636 5
17.813596 5
17.923557 7
18.033517 9
18.143477 3
18.253438 4
18.363398 5
18.473359 1
18.583319 2
18.693280 6
18.803240 5
18.913201 3
19.023161 6
19.133122 0
19.243082 2
19.353043 2
19.463003 1
19.572964 2
19.682924 1
19.792885 1
19.902845 2
20.012805 6
20.122766 0
20.232726 4
20.342687 0
20.452647 3
20.562608 0
20.672568 2
20.782529 1
20.892489 0
21.002450 2
21.112410 0
21.222371 3
21.332331 0
21.442292 1
21.552252 0
21.662213 1
21.772173 0
21.882133 0
21.992094 1
22.102054 2
22.212015 2
22.321975 2
22.431936 0
22.541896 0
22.651857 0
22.761817 2
22.871778 0
22.981738 0
23.091699 1
23.201659 1
23.311620 0
23.421580 1
23.531541 1
23.641501 0
23.751461 0
23.861422 0
23.971382 0
24.081343 0
24.191303 1
24.301264 0
24.411224 0
24.521185 1
24.631145 0
24.741106 0
24.851066 0
24.961027 0
25.070987 1
25.180948 0
25.290908 0
25.400868 0
25.510829 0
25.620789 1
25.730750 0
25.840710 1
25.950671 0
26.060631 0
26.170592 0
26.280552 0
26.390513 1
26.500473 0
26.610434 0
26.720394 1
26.830355 1
26.940315 0
27.050276 0
27.160236 1
27.270196 0
27.380157 0
27.490117 1
27.600078 2
27.710038 0
27.819999 1
27.929959 0
28.039920 0
