# Supplementary material for: Transition across a sharp interface: Data from Raman and Brillouin imaging spectroscopy
Source: Data Brief. 2020 Oct 2;33:106368. doi: 10.1016/j.dib.2020.106368 (PMC7557971; doi:10.1016/j.dib.2020.106368)
Supplement: Supplementary file 1 [file mmc1.zip › PET_Glycerol60X_step05/Brillouin/PET_Glycerol60X_step05_08.txt]

-28.149880 0
-28.039920 0
-27.929959 0
-27.819999 1
-27.710038 0
-27.600078 2
-27.490117 0
-27.380157 0
-27.270196 2
-27.160236 2
-27.050276 1
-26.940315 0
-26.830355 0
-26.720394 0
-26.610434 1
-26.500473 0
-26.390513 2
-26.280552 2
-26.170592 0
-26.060631 1
-25.950671 0
-25.840710 0
-25.730750 2
-25.620789 0
-25.510829 0
-25.400868 2
-25.290908 0
-25.180948 0
-25.070987 0
-24.961027 0
-24.851066 0
-24.741106 0
-24.631145 0
-24.521185 0
-24.411224 0
-24.301264 2
-24.191303 2
-24.081343 1
-23.971382 0
-23.861422 0
-23.751461 0
-23.641501 0
-23.531541 1
-23.421580 2
-23.311620 1
-23.201659 1
-23.091699 1
-22.981738 2
-22.871778 0
-22.761817 1
-22.651857 4
-22.541896 1
-22.431936 1
-22.321975 4
-22.212015 0
-22.102054 1
-21.992094 0
-21.882133 3
-21.772173 0
-21.662213 1
-21.552252 3
-21.442292 2
-21.332331 2
-21.222371 0
-21.112410 2
-21.002450 0
-20.892489 2
-20.782529 3
-20.672568 4
-20.562608 1
-20.452647 3
-20.342687 1
-20.232726 2
-20.122766 2
-20.012805 0
-19.902845 1
-19.792885 3
-19.682924 1
-19.572964 1
-19.463003 3
-19.353043 6
-19.243082 5
-19.133122 3
-19.023161 3
-18.913201 0
-18.803240 2
-18.693280 3
-18.583319 5
-18.473359 9
-18.363398 6
-18.253438 3
-18.143477 2
-18.033517 3
-17.923557 3
-17.813596 6
-17.703636 6
-17.593675 5
-17.483715 7
-17.373754 5
-17.263794 6
-17.153833 8
-17.043873 11
-16.933912 8
-16.823952 10
-16.713991 6
-16.604031 10
-16.494070 8
-16.384110 11
-16.274150 14
-16.164189 9
-16.054229 13
-15.944268 22
-15.834308 20
-15.724347 28
-15.614387 26
-15.504426 34
-15.394466 34
-15.284505 27
-15.174545 54
-15.064584 44
-14.954624 60
-14.844663 79
-14.734703 85
-14.624742 115
-14.514782 160
-14.404822 191
-14.294861 224
-14.184901 314
-14.074940 356
-13.964980 357
-13.855019 322
-13.745059 316
-13.635098 276
-13.525138 267
-13.415177 206
-13.305217 200
-13.195256 170
-13.085296 154
-12.975335 168
-12.865375 137
-12.755414 128
-12.645454 107
-12.535494 97
-12.425533 94
-12.315573 98
-12.205612 61
-12.095652 75
-11.985691 76
-11.875731 62
-11.765770 54
-11.655810 44
-11.545849 59
-11.435889 43
-11.325928 59
-11.215968 47
-11.106007 51
-10.996047 58
-10.886086 32
-10.776126 50
-10.666166 44
-10.556205 45
-10.446245 44
-10.336284 39
-10.226324 36
-10.116363 36
-10.006403 26
-9.896442 37
-9.786482 37
-9.676521 42
-9.566561 25
-9.456600 35
-9.346640 19
-9.236679 35
-9.126719 24
-9.016759 23
-8.906798 27
-8.796838 29
-8.686877 35
-8.576917 28
-8.466956 32
-8.356996 21
-8.247035 22
-8.137075 23
-8.027114 27
-7.917154 21
-7.807193 18
-7.697233 16
-7.587272 29
-7.477312 15
-7.367351 19
-7.257391 22
-7.147431 18
-7.037470 17
-6.927510 25
-6.817549 14
-6.707589 25
-6.597628 12
-6.487668 15
-6.377707 21
-6.267747 15
-6.157786 23
-6.047826 16
-5.937865 12
-5.827905 16
-5.717944 14
-5.607984 19
-5.498023 25
-5.388063 16
-5.278103 12
-5.168142 18
-5.058182 17
-4.948221 18
-4.838261 17
-4.728300 25
-4.618340 22
-4.508379 32
-4.398419 20
-4.288458 20
-4.178498 14
-4.068537 21
-3.958577 15
-3.848616 13
-3.738656 0
-3.628695 0
-3.518735 0
-3.408775 0
-3.298814 0
-3.188854 0
-3.078893 0
-2.968933 0
-2.858972 0
-2.749012 0
-2.639051 0
-2.529091 1
-2.419130 1
-2.309170 0
-2.199209 0
-2.089249 0
-1.979288 0
-1.869328 0
-1.759368 0
-1.649407 0
-1.539447 0
-1.429486 0
-1.319526 0
-1.209565 0
-1.099605 0
-0.989644 0
-0.879684 2
-0.769723 5
-0.659763 8
-0.549802 25
-0.439842 93
-0.329881 539
-0.219921 2546
-0.109960 9250
0.000000 16210
0.109960 10518
0.219921 2879
0.329881 596
0.439842 95
0.549802 9
0.659763 3
0.769723 0
0.879684 0
0.989644 1
1.099605 0
1.209565 0
1.319526 0
1.429486 0
1.539447 0
1.649407 0
1.759368 0
1.869328 0
1.979288 0
2.089249 0
2.199209 0
2.309170 0
2.419130 0
2.529091 0
2.639051 0
2.749012 0
2.858972 0
2.968933 0
3.078893 0
3.188854 0
3.298814 0
3.408775 0
3.518735 0
3.628695 0
3.738656 21
3.848616 15
3.958577 15
4.068537 17
4.178498 16
4.288458 23
4.398419 17
4.508379 17
4.618340 16
4.728300 11
4.838261 13
4.948221 13
5.058182 12
5.168142 10
5.278103 14
5.388063 27
5.498023 20
5.607984 16
5.717944 14
5.827905 15
5.937865 20
6.047826 24
6.157786 18
6.267747 14
6.377707 14
6.487668 13
6.597628 22
6.707589 14
6.817549 18
6.927510 18
7.037470 16
7.147431 20
7.257391 21
7.367351 17
7.477312 20
7.587272 28
7.697233 20
7.807193 29
7.917154 22
8.027114 29
8.137075 29
8.247035 26
8.356996 22
8.466956 28
8.576917 14
8.686877 22
8.796838 20
8.906798 15
9.016759 15
9.126719 18
9.236679 34
9.346640 24
9.456600 24
9.566561 23
9.676521 30
9.786482 30
9.896442 21
10.006403 27
10.116363 29
10.226324 25
10.336284 28
10.446245 40
10.556205 39
10.666166 43
10.776126 37
10.886086 42
10.996047 37
11.106007 36
11.215968 45
11.325928 44
11.435889 55
11.545849 44
11.655810 54
11.765770 50
11.875731 51
11.985691 70
12.095652 69
12.205612 72
12.315573 89
12.425533 76
12.535494 86
12.645454 114
12.755414 100
12.865375 115
12.975335 115
13.085296 129
13.195256 147
13.305217 161
13.415177 168
13.525138 189
13.635098 255
13.745059 259
13.855019 330
13.964980 315
14.074940 347
14.184901 362
14.294861 295
14.404822 207
14.514782 188
14.624742 142
14.734703 92
14.844663 75
14.954624 65
15.064584 50
15.174545 47
15.284505 28
15.394466 38
15.504426 31
15.614387 17
15.724347 21
15.834308 17
15.944268 24
16.054229 14
16.164189 9
16.274150 13
16.384110 14
16.494070 5
16.604031 8
16.713991 8
16.823952 11
16.933912 6
17.043873 7
17.153833 3
17.263794 7
17.373754 6
17.483715 8
17.593675 4
17.703636 4
17.813596 7
17.923557 3
18.033517 2
18.143477 0
18.253438 5
18.363398 2
18.473359 2
18.583319 2
18.693280 3
18.803240 1
18.913201 3
19.023161 4
19.133122 3
19.243082 0
19.353043 3
19.463003 3
19.572964 2
19.682924 5
19.792885 3
19.902845 2
20.012805 0
20.122766 4
20.232726 2
20.342687 1
20.452647 1
20.562608 3
20.672568 3
20.782529 1
20.892489 1
21.002450 2
21.112410 1
21.222371 3
21.332331 0
21.442292 2
21.552252 0
21.662213 0
21.772173 0
21.882133 0
21.992094 2
22.102054 1
22.212015 1
22.321975 3
22.431936 0
22.541896 3
22.651857 1
22.761817 1
22.871778 0
22.981738 3
23.091699 3
23.201659 0
23.311620 1
23.421580 0
23.531541 0
23.641501 0
23.751461 1
23.861422 0
23.971382 0
24.081343 1
24.191303 0
24.301264 0
24.411224 2
24.521185 0
24.631145 1
24.741106 0
24.851066 2
24.961027 0
25.070987 2
25.180948 5
25.290908 0
25.400868 2
25.510829 2
25.620789 2
25.730750 0
25.840710 0
25.950671 0
26.060631 1
26.170592 0
26.280552 0
26.390513 0
26.500473 0
26.610434 0
26.720394 0
26.830355 1
26.940315 0
27.050276 1
27.160236 0
27.270196 0
27.380157 1
27.490117 0
27.600078 0
27.710038 0
27.819999 1
27.929959 0
28.039920 0
