# Supplementary material for: Transition across a sharp interface: Data from Raman and Brillouin imaging spectroscopy
Source: Data Brief. 2020 Oct 2;33:106368. doi: 10.1016/j.dib.2020.106368 (PMC7557971; doi:10.1016/j.dib.2020.106368)
Supplement: Supplementary file 1 [file mmc1.zip › PET_Glycerol60X_step05/Brillouin/PET_Glycerol60X_step05_09.txt]

-28.149880 0
-28.039920 0
-27.929959 0
-27.819999 1
-27.710038 0
-27.600078 0
-27.490117 1
-27.380157 0
-27.270196 0
-27.160236 0
-27.050276 0
-26.940315 1
-26.830355 0
-26.720394 0
-26.610434 1
-26.500473 1
-26.390513 1
-26.280552 0
-26.170592 1
-26.060631 1
-25.950671 1
-25.840710 2
-25.730750 0
-25.620789 1
-25.510829 1
-25.400868 1
-25.290908 0
-25.180948 1
-25.070987 1
-24.961027 0
-24.851066 2
-24.741106 3
-24.631145 1
-24.521185 1
-24.411224 2
-24.301264 1
-24.191303 0
-24.081343 1
-23.971382 0
-23.861422 1
-23.751461 0
-23.641501 1
-23.531541 1
-23.421580 0
-23.311620 0
-23.201659 0
-23.091699 0
-22.981738 4
-22.871778 2
-22.761817 2
-22.651857 2
-22.541896 1
-22.431936 2
-22.321975 0
-22.212015 0
-22.102054 1
-21.992094 2
-21.882133 0
-21.772173 1
-21.662213 3
-21.552252 1
-21.442292 1
-21.332331 1
-21.222371 0
-21.112410 0
-21.002450 3
-20.892489 0
-20.782529 1
-20.672568 1
-20.562608 2
-20.452647 1
-20.342687 1
-20.232726 4
-20.122766 0
-20.012805 0
-19.902845 4
-19.792885 3
-19.682924 2
-19.572964 0
-19.463003 1
-19.353043 0
-19.243082 2
-19.133122 2
-19.023161 1
-18.913201 2
-18.803240 6
-18.693280 3
-18.583319 2
-18.473359 5
-18.363398 1
-18.253438 2
-18.143477 4
-18.033517 6
-17.923557 3
-17.813596 5
-17.703636 5
-17.593675 6
-17.483715 6
-17.373754 5
-17.263794 6
-17.153833 8
-17.043873 4
-16.933912 7
-16.823952 9
-16.713991 6
-16.604031 9
-16.494070 7
-16.384110 15
-16.274150 13
-16.164189 8
-16.054229 16
-15.944268 13
-15.834308 15
-15.724347 27
-15.614387 27
-15.504426 19
-15.394466 20
-15.284505 33
-15.174545 26
-15.064584 43
-14.954624 72
-14.844663 73
-14.734703 98
-14.624742 147
-14.514782 150
-14.404822 207
-14.294861 245
-14.184901 308
-14.074940 336
-13.964980 358
-13.855019 349
-13.745059 285
-13.635098 263
-13.525138 246
-13.415177 236
-13.305217 194
-13.195256 160
-13.085296 148
-12.975335 124
-12.865375 141
-12.755414 122
-12.645454 112
-12.535494 82
-12.425533 96
-12.315573 74
-12.205612 70
-12.095652 56
-11.985691 64
-11.875731 60
-11.765770 65
-11.655810 71
-11.545849 42
-11.435889 50
-11.325928 55
-11.215968 54
-11.106007 55
-10.996047 46
-10.886086 41
-10.776126 44
-10.666166 39
-10.556205 28
-10.446245 47
-10.336284 34
-10.226324 37
-10.116363 30
-10.006403 34
-9.896442 27
-9.786482 27
-9.676521 31
-9.566561 30
-9.456600 30
-9.346640 24
-9.236679 28
-9.126719 25
-9.016759 26
-8.906798 32
-8.796838 19
-8.686877 19
-8.576917 17
-8.466956 12
-8.356996 20
-8.247035 23
-8.137075 24
-8.027114 24
-7.917154 16
-7.807193 18
-7.697233 15
-7.587272 23
-7.477312 19
-7.367351 21
-7.257391 11
-7.147431 21
-7.037470 25
-6.927510 21
-6.817549 22
-6.707589 13
-6.597628 16
-6.487668 20
-6.377707 19
-6.267747 13
-6.157786 17
-6.047826 24
-5.937865 28
-5.827905 12
-5.717944 18
-5.607984 16
-5.498023 17
-5.388063 16
-5.278103 18
-5.168142 18
-5.058182 17
-4.948221 12
-4.838261 15
-4.728300 17
-4.618340 9
-4.508379 20
-4.398419 13
-4.288458 24
-4.178498 15
-4.068537 22
-3.958577 18
-3.848616 6
-3.738656 0
-3.628695 0
-3.518735 0
-3.408775 0
-3.298814 0
-3.188854 0
-3.078893 1
-2.968933 0
-2.858972 0
-2.749012 0
-2.639051 0
-2.529091 0
-2.419130 0
-2.309170 0
-2.199209 0
-2.089249 0
-1.979288 0
-1.869328 0
-1.759368 0
-1.649407 0
-1.539447 0
-1.429486 0
-1.319526 0
-1.209565 0
-1.099605 0
-0.989644 2
-0.879684 1
-0.769723 4
-0.659763 15
-0.549802 30
-0.439842 91
-0.329881 510
-0.219921 2763
-0.109960 9663
0.000000 16237
0.109960 9447
0.219921 2470
0.329881 511
0.439842 81
0.549802 14
0.659763 2
0.769723 0
0.879684 0
0.989644 0
1.099605 0
1.209565 0
1.319526 0
1.429486 0
1.539447 0
1.649407 0
1.759368 0
1.869328 0
1.979288 0
2.089249 0
2.199209 0
2.309170 0
2.419130 0
2.529091 0
2.639051 0
2.749012 0
2.858972 0
2.968933 0
3.078893 0
3.188854 0
3.298814 0
3.408775 0
3.518735 0
3.628695 0
3.738656 15
3.848616 12
3.958577 8
4.068537 13
4.178498 21
4.288458 20
4.398419 21
4.508379 18
4.618340 11
4.728300 20
4.838261 13
4.948221 16
5.058182 24
5.168142 12
5.278103 23
5.388063 17
5.498023 22
5.607984 14
5.717944 15
5.827905 23
5.937865 18
6.047826 20
6.157786 10
6.267747 13
6.377707 17
6.487668 23
6.597628 12
6.707589 20
6.817549 21
6.927510 21
7.037470 20
7.147431 26
7.257391 20
7.367351 19
7.477312 16
7.587272 18
7.697233 24
7.807193 16
7.917154 15
8.027114 21
8.137075 15
8.247035 15
8.356996 19
8.466956 18
8.576917 18
8.686877 17
8.796838 18
8.906798 27
9.016759 29
9.126719 16
9.236679 22
9.346640 34
9.456600 30
9.566561 25
9.676521 20
9.786482 18
9.896442 37
10.006403 37
10.116363 25
10.226324 31
10.336284 22
10.446245 38
10.556205 31
10.666166 41
10.776126 40
10.886086 31
10.996047 45
11.106007 35
11.215968 50
11.325928 58
11.435889 62
11.545849 60
11.655810 48
11.765770 53
11.875731 49
11.985691 67
12.095652 57
12.205612 72
12.315573 70
12.425533 84
12.535494 86
12.645454 88
12.755414 114
12.865375 138
12.975335 120
13.085296 128
13.195256 130
13.305217 174
13.415177 182
13.525138 192
13.635098 206
13.745059 242
13.855019 304
13.964980 342
14.074940 324
14.184901 248
14.294861 262
14.404822 221
14.514782 160
14.624742 119
14.734703 71
14.844663 77
14.954624 53
15.064584 48
15.174545 34
15.284505 23
15.394466 30
15.504426 31
15.614387 15
15.724347 22
15.834308 22
15.944268 17
16.054229 16
16.164189 15
16.274150 12
16.384110 9
16.494070 7
16.604031 9
16.713991 13
16.823952 7
16.933912 8
17.043873 5
17.153833 5
17.263794 7
17.373754 7
17.483715 5
17.593675 4
17.703636 4
17.813596 2
17.923557 6
18.033517 0
18.143477 3
18.253438 3
18.363398 4
18.473359 5
18.583319 2
18.693280 4
18.803240 2
18.913201 3
19.023161 2
19.133122 0
19.243082 1
19.353043 2
19.463003 1
19.572964 0
19.682924 1
19.792885 0
19.902845 1
20.012805 2
20.122766 3
20.232726 0
20.342687 2
20.452647 2
20.562608 1
20.672568 0
20.782529 0
20.892489 0
21.002450 1
21.112410 1
21.222371 2
21.332331 5
21.442292 3
21.552252 1
21.662213 3
21.772173 0
21.882133 1
21.992094 0
22.102054 2
22.212015 1
22.321975 0
22.431936 1
22.541896 1
22.651857 1
22.761817 1
22.871778 1
22.981738 1
23.091699 2
23.201659 0
23.311620 0
23.421580 0
23.531541 0
23.641501 0
23.751461 0
23.861422 2
23.971382 0
24.081343 0
24.191303 0
24.301264 0
24.411224 0
24.521185 0
24.631145 0
24.741106 0
24.851066 0
24.961027 0
25.070987 2
25.180948 0
25.290908 2
25.400868 1
25.510829 0
25.620789 1
25.730750 1
25.840710 0
25.950671 0
26.060631 0
26.170592 0
26.280552 0
26.390513 0
26.500473 0
26.610434 2
26.720394 0
26.830355 0
26.940315 0
27.050276 0
27.160236 1
27.270196 1
27.380157 0
27.490117 0
27.600078 0
27.710038 0
27.819999 1
27.929959 0
28.039920 0
