# Supplementary material for: Transition across a sharp interface: Data from Raman and Brillouin imaging spectroscopy
Source: Data Brief. 2020 Oct 2;33:106368. doi: 10.1016/j.dib.2020.106368 (PMC7557971; doi:10.1016/j.dib.2020.106368)
Supplement: Supplementary file 1 [file mmc1.zip › PET_Glycerol60X_step05/Brillouin/PET_Glycerol60X_step05_10.txt]

-28.149880 0
-28.039920 0
-27.929959 0
-27.819999 0
-27.710038 0
-27.600078 1
-27.490117 1
-27.380157 0
-27.270196 0
-27.160236 0
-27.050276 0
-26.940315 0
-26.830355 0
-26.720394 1
-26.610434 1
-26.500473 1
-26.390513 0
-26.280552 2
-26.170592 0
-26.060631 0
-25.950671 1
-25.840710 0
-25.730750 1
-25.620789 2
-25.510829 1
-25.400868 0
-25.290908 1
-25.180948 1
-25.070987 0
-24.961027 1
-24.851066 1
-24.741106 0
-24.631145 1
-24.521185 0
-24.411224 1
-24.301264 2
-24.191303 1
-24.081343 0
-23.971382 2
-23.861422 1
-23.751461 1
-23.641501 1
-23.531541 1
-23.421580 2
-23.311620 3
-23.201659 1
-23.091699 2
-22.981738 1
-22.871778 1
-22.761817 3
-22.651857 1
-22.541896 2
-22.431936 0
-22.321975 1
-22.212015 0
-22.102054 0
-21.992094 2
-21.882133 0
-21.772173 1
-21.662213 2
-21.552252 1
-21.442292 1
-21.332331 3
-21.222371 1
-21.112410 2
-21.002450 3
-20.892489 1
-20.782529 0
-20.672568 1
-20.562608 1
-20.452647 3
-20.342687 0
-20.232726 4
-20.122766 2
-20.012805 2
-19.902845 3
-19.792885 5
-19.682924 4
-19.572964 3
-19.463003 0
-19.353043 4
-19.243082 1
-19.133122 3
-19.023161 4
-18.913201 4
-18.803240 1
-18.693280 3
-18.583319 5
-18.473359 1
-18.363398 3
-18.253438 6
-18.143477 3
-18.033517 4
-17.923557 6
-17.813596 8
-17.703636 1
-17.593675 7
-17.483715 6
-17.373754 7
-17.263794 4
-17.153833 10
-17.043873 7
-16.933912 5
-16.823952 7
-16.713991 7
-16.604031 15
-16.494070 8
-16.384110 16
-16.274150 9
-16.164189 8
-16.054229 15
-15.944268 14
-15.834308 15
-15.724347 26
-15.614387 24
-15.504426 32
-15.394466 30
-15.284505 26
-15.174545 25
-15.064584 55
-14.954624 46
-14.844663 53
-14.734703 86
-14.624742 106
-14.514782 170
-14.404822 191
-14.294861 256
-14.184901 351
-14.074940 340
-13.964980 356
-13.855019 306
-13.745059 309
-13.635098 253
-13.525138 262
-13.415177 186
-13.305217 182
-13.195256 149
-13.085296 154
-12.975335 135
-12.865375 123
-12.755414 120
-12.645454 123
-12.535494 91
-12.425533 90
-12.315573 104
-12.205612 77
-12.095652 74
-11.985691 76
-11.875731 56
-11.765770 63
-11.655810 56
-11.545849 58
-11.435889 55
-11.325928 56
-11.215968 63
-11.106007 32
-10.996047 55
-10.886086 43
-10.776126 47
-10.666166 44
-10.556205 43
-10.446245 39
-10.336284 36
-10.226324 48
-10.116363 41
-10.006403 32
-9.896442 29
-9.786482 24
-9.676521 30
-9.566561 28
-9.456600 29
-9.346640 31
-9.236679 27
-9.126719 24
-9.016759 28
-8.906798 34
-8.796838 19
-8.686877 24
-8.576917 24
-8.466956 24
-8.356996 21
-8.247035 18
-8.137075 24
-8.027114 15
-7.917154 21
-7.807193 23
-7.697233 26
-7.587272 18
-7.477312 21
-7.367351 22
-7.257391 18
-7.147431 23
-7.037470 23
-6.927510 22
-6.817549 29
-6.707589 13
-6.597628 22
-6.487668 19
-6.377707 14
-6.267747 17
-6.157786 17
-6.047826 14
-5.937865 22
-5.827905 23
-5.717944 16
-5.607984 12
-5.498023 7
-5.388063 24
-5.278103 20
-5.168142 14
-5.058182 19
-4.948221 15
-4.838261 17
-4.728300 12
-4.618340 15
-4.508379 21
-4.398419 17
-4.288458 19
-4.178498 21
-4.068537 17
-3.958577 18
-3.848616 10
-3.738656 0
-3.628695 0
-3.518735 0
-3.408775 0
-3.298814 0
-3.188854 0
-3.078893 0
-2.968933 1
-2.858972 1
-2.749012 0
-2.639051 0
-2.529091 0
-2.419130 0
-2.309170 0
-2.199209 0
-2.089249 0
-1.979288 0
-1.869328 0
-1.759368 0
-1.649407 0
-1.539447 0
-1.429486 0
-1.319526 0
-1.209565 1
-1.099605 1
-0.989644 0
-0.879684 2
-0.769723 7
-0.659763 10
-0.549802 15
-0.439842 122
-0.329881 580
-0.219921 3029
-0.109960 10585
0.000000 17558
0.109960 10240
0.219921 2638
0.329881 579
0.439842 83
0.549802 7
0.659763 6
0.769723 0
0.879684 0
0.989644 0
1.099605 0
1.209565 0
1.319526 0
1.429486 0
1.539447 0
1.649407 0
1.759368 0
1.869328 0
1.979288 0
2.089249 0
2.199209 0
2.309170 0
2.419130 0
2.529091 0
2.639051 0
2.749012 0
2.858972 0
2.968933 0
3.078893 0
3.188854 0
3.298814 0
3.408775 0
3.518735 0
3.628695 0
3.738656 16
3.848616 23
3.958577 18
4.068537 19
4.178498 22
4.288458 19
4.398419 15
4.508379 24
4.618340 12
4.728300 24
4.838261 22
4.948221 27
5.058182 20
5.168142 12
5.278103 15
5.388063 13
5.498023 19
5.607984 14
5.717944 12
5.827905 6
5.937865 24
6.047826 18
6.157786 17
6.267747 26
6.377707 19
6.487668 13
6.597628 19
6.707589 18
6.817549 20
6.927510 17
7.037470 14
7.147431 17
7.257391 17
7.367351 19
7.477312 17
7.587272 16
7.697233 20
7.807193 14
7.917154 22
8.027114 20
8.137075 32
8.247035 20
8.356996 20
8.466956 27
8.576917 24
8.686877 17
8.796838 18
8.906798 29
9.016759 22
9.126719 23
9.236679 18
9.346640 32
9.456600 22
9.566561 22
9.676521 33
9.786482 34
9.896442 22
10.006403 39
10.116363 34
10.226324 32
10.336284 43
10.446245 28
10.556205 33
10.666166 33
10.776126 36
10.886086 47
10.996047 44
11.106007 49
11.215968 52
11.325928 34
11.435889 54
11.545849 62
11.655810 52
11.765770 51
11.875731 57
11.985691 62
12.095652 58
12.205612 67
12.315573 77
12.425533 82
12.535494 95
12.645454 96
12.755414 111
12.865375 118
12.975335 107
13.085296 126
13.195256 142
13.305217 178
13.415177 177
13.525138 197
13.635098 236
13.745059 264
13.855019 301
13.964980 308
14.074940 312
14.184901 260
14.294861 264
14.404822 203
14.514782 136
14.624742 126
14.734703 86
14.844663 72
14.954624 66
15.064584 40
15.174545 48
15.284505 32
15.394466 34
15.504426 24
15.614387 25
15.724347 17
15.834308 16
15.944268 17
16.054229 12
16.164189 23
16.274150 11
16.384110 11
16.494070 6
16.604031 17
16.713991 14
16.823952 3
16.933912 9
17.043873 4
17.153833 4
17.263794 3
17.373754 8
17.483715 4
17.593675 7
17.703636 4
17.813596 2
17.923557 4
18.033517 6
18.143477 4
18.253438 3
18.363398 3
18.473359 2
18.583319 1
18.693280 0
18.803240 3
18.913201 5
19.023161 3
19.133122 1
19.243082 4
19.353043 3
19.463003 3
19.572964 1
19.682924 2
19.792885 1
19.902845 5
20.012805 1
20.122766 0
20.232726 3
20.342687 0
20.452647 2
20.562608 2
20.672568 0
20.782529 3
20.892489 2
21.002450 1
21.112410 1
21.222371 2
21.332331 0
21.442292 2
21.552252 2
21.662213 1
21.772173 1
21.882133 2
21.992094 0
22.102054 1
22.212015 1
22.321975 2
22.431936 0
22.541896 0
22.651857 0
22.761817 0
22.871778 1
22.981738 1
23.091699 0
23.201659 0
23.311620 0
23.421580 3
23.531541 0
23.641501 0
23.751461 1
23.861422 2
23.971382 1
24.081343 0
24.191303 0
24.301264 1
24.411224 1
24.521185 0
24.631145 0
24.741106 0
24.851066 0
24.961027 0
25.070987 1
25.180948 1
25.290908 0
25.400868 0
25.510829 2
25.620789 2
25.730750 0
25.840710 0
25.950671 1
26.060631 0
26.170592 2
26.280552 1
26.390513 0
26.500473 0
26.610434 0
26.720394 1
26.830355 1
26.940315 0
27.050276 0
27.160236 2
27.270196 1
27.380157 0
27.490117 2
27.600078 1
27.710038 0
27.819999 3
27.929959 0
28.039920 0
