# Supplementary material for: Transition across a sharp interface: Data from Raman and Brillouin imaging spectroscopy
Source: Data Brief. 2020 Oct 2;33:106368. doi: 10.1016/j.dib.2020.106368 (PMC7557971; doi:10.1016/j.dib.2020.106368)
Supplement: Supplementary file 1 [file mmc1.zip › PET_Glycerol60X_step05/Brillouin/PET_Glycerol60X_step05_11.txt]

-28.149880 0
-28.039920 0
-27.929959 0
-27.819999 2
-27.710038 1
-27.600078 0
-27.490117 1
-27.380157 1
-27.270196 0
-27.160236 0
-27.050276 1
-26.940315 1
-26.830355 0
-26.720394 0
-26.610434 0
-26.500473 0
-26.390513 0
-26.280552 1
-26.170592 0
-26.060631 0
-25.950671 0
-25.840710 0
-25.730750 0
-25.620789 0
-25.510829 1
-25.400868 0
-25.290908 0
-25.180948 0
-25.070987 1
-24.961027 0
-24.851066 0
-24.741106 2
-24.631145 1
-24.521185 0
-24.411224 1
-24.301264 0
-24.191303 0
-24.081343 0
-23.971382 0
-23.861422 0
-23.751461 0
-23.641501 0
-23.531541 1
-23.421580 1
-23.311620 1
-23.201659 3
-23.091699 0
-22.981738 0
-22.871778 1
-22.761817 0
-22.651857 1
-22.541896 1
-22.431936 0
-22.321975 0
-22.212015 0
-22.102054 1
-21.992094 0
-21.882133 4
-21.772173 2
-21.662213 2
-21.552252 0
-21.442292 1
-21.332331 3
-21.222371 1
-21.112410 3
-21.002450 2
-20.892489 2
-20.782529 1
-20.672568 2
-20.562608 2
-20.452647 1
-20.342687 1
-20.232726 1
-20.122766 2
-20.012805 2
-19.902845 2
-19.792885 3
-19.682924 4
-19.572964 0
-19.463003 4
-19.353043 0
-19.243082 2
-19.133122 1
-19.023161 3
-18.913201 5
-18.803240 7
-18.693280 4
-18.583319 2
-18.473359 5
-18.363398 7
-18.253438 4
-18.143477 6
-18.033517 3
-17.923557 8
-17.813596 6
-17.703636 3
-17.593675 7
-17.483715 10
-17.373754 7
-17.263794 9
-17.153833 6
-17.043873 6
-16.933912 4
-16.823952 11
-16.713991 9
-16.604031 11
-16.494070 7
-16.384110 13
-16.274150 13
-16.164189 20
-16.054229 14
-15.944268 20
-15.834308 24
-15.724347 20
-15.614387 23
-15.504426 29
-15.394466 33
-15.284505 31
-15.174545 35
-15.064584 35
-14.954624 61
-14.844663 73
-14.734703 84
-14.624742 112
-14.514782 139
-14.404822 210
-14.294861 267
-14.184901 287
-14.074940 334
-13.964980 344
-13.855019 307
-13.745059 303
-13.635098 253
-13.525138 246
-13.415177 181
-13.305217 172
-13.195256 161
-13.085296 148
-12.975335 138
-12.865375 128
-12.755414 111
-12.645454 105
-12.535494 88
-12.425533 116
-12.315573 99
-12.205612 70
-12.095652 84
-11.985691 83
-11.875731 71
-11.765770 66
-11.655810 62
-11.545849 65
-11.435889 64
-11.325928 65
-11.215968 64
-11.106007 53
-10.996047 54
-10.886086 49
-10.776126 69
-10.666166 41
-10.556205 49
-10.446245 41
-10.336284 40
-10.226324 44
-10.116363 31
-10.006403 23
-9.896442 37
-9.786482 23
-9.676521 44
-9.566561 41
-9.456600 48
-9.346640 39
-9.236679 20
-9.126719 32
-9.016759 31
-8.906798 28
-8.796838 21
-8.686877 28
-8.576917 34
-8.466956 29
-8.356996 29
-8.247035 26
-8.137075 17
-8.027114 28
-7.917154 25
-7.807193 20
-7.697233 19
-7.587272 19
-7.477312 26
-7.367351 24
-7.257391 21
-7.147431 22
-7.037470 25
-6.927510 27
-6.817549 23
-6.707589 13
-6.597628 22
-6.487668 21
-6.377707 20
-6.267747 16
-6.157786 17
-6.047826 11
-5.937865 21
-5.827905 18
-5.717944 13
-5.607984 22
-5.498023 23
-5.388063 30
-5.278103 25
-5.168142 25
-5.058182 18
-4.948221 17
-4.838261 16
-4.728300 22
-4.618340 21
-4.508379 23
-4.398419 34
-4.288458 22
-4.178498 19
-4.068537 23
-3.958577 25
-3.848616 22
-3.738656 0
-3.628695 0
-3.518735 0
-3.408775 0
-3.298814 0
-3.188854 0
-3.078893 0
-2.968933 0
-2.858972 0
-2.749012 0
-2.639051 0
-2.529091 0
-2.419130 1
-2.309170 0
-2.199209 0
-2.089249 0
-1.979288 0
-1.869328 0
-1.759368 0
-1.649407 0
-1.539447 0
-1.429486 0
-1.319526 0
-1.209565 0
-1.099605 1
-0.989644 0
-0.879684 0
-0.769723 5
-0.659763 12
-0.549802 25
-0.439842 90
-0.329881 463
-0.219921 2373
-0.109960 9377
0.000000 17842
0.109960 11173
0.219921 3042
0.329881 604
0.439842 103
0.549802 18
0.659763 2
0.769723 0
0.879684 0
0.989644 0
1.099605 0
1.209565 0
1.319526 0
1.429486 0
1.539447 0
1.649407 0
1.759368 0
1.869328 0
1.979288 0
2.089249 0
2.199209 0
2.309170 0
2.419130 0
2.529091 0
2.639051 0
2.749012 0
2.858972 1
2.968933 0
3.078893 0
3.188854 0
3.298814 0
3.408775 0
3.518735 0
3.628695 2
3.738656 23
3.848616 28
3.958577 17
4.068537 24
4.178498 24
4.288458 19
4.398419 18
4.508379 21
4.618340 16
4.728300 24
4.838261 26
4.948221 21
5.058182 25
5.168142 20
5.278103 21
5.388063 19
5.498023 14
5.607984 18
5.717944 22
5.827905 20
5.937865 27
6.047826 17
6.157786 15
6.267747 15
6.377707 19
6.487668 22
6.597628 14
6.707589 22
6.817549 27
6.927510 27
7.037470 16
7.147431 19
7.257391 25
7.367351 22
7.477312 11
7.587272 31
7.697233 21
7.807193 22
7.917154 18
8.027114 19
8.137075 28
8.247035 23
8.356996 27
8.466956 23
8.576917 22
8.686877 18
8.796838 30
8.906798 28
9.016759 29
9.126719 37
9.236679 20
9.346640 29
9.456600 33
9.566561 29
9.676521 32
9.786482 33
9.896442 31
10.006403 34
10.116363 47
10.226324 38
10.336284 38
10.446245 43
10.556205 63
10.666166 61
10.776126 42
10.886086 54
10.996047 44
11.106007 49
11.215968 52
11.325928 52
11.435889 57
11.545849 67
11.655810 67
11.765770 61
11.875731 58
11.985691 65
12.095652 82
12.205612 75
12.315573 87
12.425533 97
12.535494 84
12.645454 82
12.755414 95
12.865375 102
12.975335 118
13.085296 117
13.195256 149
13.305217 139
13.415177 156
13.525138 197
13.635098 222
13.745059 235
13.855019 282
13.964980 326
14.074940 314
14.184901 274
14.294861 277
14.404822 214
14.514782 157
14.624742 150
14.734703 103
14.844663 74
14.954624 67
15.064584 53
15.174545 39
15.284505 26
15.394466 27
15.504426 28
15.614387 19
15.724347 30
15.834308 11
15.944268 16
16.054229 18
16.164189 16
16.274150 19
16.384110 13
16.494070 10
16.604031 14
16.713991 15
16.823952 10
16.933912 8
17.043873 9
17.153833 6
17.263794 9
17.373754 9
17.483715 8
17.593675 3
17.703636 4
17.813596 1
17.923557 4
18.033517 5
18.143477 4
18.253438 3
18.363398 6
18.473359 5
18.583319 1
18.693280 1
18.803240 6
18.913201 3
19.023161 3
19.133122 4
19.243082 2
19.353043 0
19.463003 3
19.572964 3
19.682924 1
19.792885 0
19.902845 5
20.012805 0
20.122766 5
20.232726 4
20.342687 1
20.452647 2
20.562608 3
20.672568 0
20.782529 0
20.892489 3
21.002450 2
21.112410 2
21.222371 1
21.332331 1
21.442292 2
21.552252 1
21.662213 1
21.772173 1
21.882133 0
21.992094 2
22.102054 2
22.212015 0
22.321975 0
22.431936 1
22.541896 1
22.651857 0
22.761817 0
22.871778 0
22.981738 1
23.091699 0
23.201659 1
23.311620 1
23.421580 3
23.531541 1
23.641501 0
23.751461 0
23.861422 0
23.971382 0
24.081343 0
24.191303 0
24.301264 0
24.411224 2
24.521185 2
24.631145 0
24.741106 0
24.851066 0
24.961027 1
25.070987 2
25.180948 0
25.290908 1
25.400868 0
25.510829 1
25.620789 1
25.730750 1
25.840710 0
25.950671 0
26.060631 0
26.170592 2
26.280552 0
26.390513 0
26.500473 0
26.610434 0
26.720394 1
26.830355 1
26.940315 0
27.050276 0
27.160236 0
27.270196 0
27.380157 1
27.490117 0
27.600078 0
27.710038 0
27.819999 1
27.929959 1
28.039920 0
