# Supplementary material for: Transition across a sharp interface: Data from Raman and Brillouin imaging spectroscopy
Source: Data Brief. 2020 Oct 2;33:106368. doi: 10.1016/j.dib.2020.106368 (PMC7557971; doi:10.1016/j.dib.2020.106368)
Supplement: Supplementary file 1 [file mmc1.zip › PET_Glycerol60X_step05/Brillouin/PET_Glycerol60X_step05_12.txt]

-28.149880 0
-28.039920 1
-27.929959 0
-27.819999 0
-27.710038 0
-27.600078 1
-27.490117 0
-27.380157 0
-27.270196 0
-27.160236 0
-27.050276 1
-26.940315 1
-26.830355 2
-26.720394 1
-26.610434 0
-26.500473 1
-26.390513 0
-26.280552 0
-26.170592 2
-26.060631 0
-25.950671 0
-25.840710 0
-25.730750 0
-25.620789 2
-25.510829 1
-25.400868 0
-25.290908 0
-25.180948 0
-25.070987 0
-24.961027 0
-24.851066 0
-24.741106 0
-24.631145 0
-24.521185 0
-24.411224 0
-24.301264 1
-24.191303 0
-24.081343 0
-23.971382 1
-23.861422 2
-23.751461 2
-23.641501 0
-23.531541 2
-23.421580 3
-23.311620 1
-23.201659 0
-23.091699 0
-22.981738 1
-22.871778 0
-22.761817 2
-22.651857 1
-22.541896 4
-22.431936 0
-22.321975 1
-22.212015 0
-22.102054 3
-21.992094 1
-21.882133 0
-21.772173 1
-21.662213 0
-21.552252 0
-21.442292 1
-21.332331 1
-21.222371 2
-21.112410 0
-21.002450 0
-20.892489 3
-20.782529 1
-20.672568 2
-20.562608 5
-20.452647 3
-20.342687 4
-20.232726 3
-20.122766 3
-20.012805 1
-19.902845 2
-19.792885 0
-19.682924 2
-19.572964 1
-19.463003 4
-19.353043 2
-19.243082 3
-19.133122 4
-19.023161 1
-18.913201 5
-18.803240 5
-18.693280 3
-18.583319 4
-18.473359 4
-18.363398 1
-18.253438 2
-18.143477 4
-18.033517 3
-17.923557 2
-17.813596 3
-17.703636 9
-17.593675 5
-17.483715 1
-17.373754 4
-17.263794 9
-17.153833 8
-17.043873 8
-16.933912 9
-16.823952 9
-16.713991 12
-16.604031 9
-16.494070 6
-16.384110 16
-16.274150 13
-16.164189 11
-16.054229 15
-15.944268 20
-15.834308 19
-15.724347 23
-15.614387 17
-15.504426 19
-15.394466 34
-15.284505 20
-15.174545 39
-15.064584 34
-14.954624 42
-14.844663 73
-14.734703 83
-14.624742 113
-14.514782 145
-14.404822 179
-14.294861 228
-14.184901 288
-14.074940 317
-13.964980 276
-13.855019 294
-13.745059 247
-13.635098 239
-13.525138 214
-13.415177 153
-13.305217 160
-13.195256 157
-13.085296 141
-12.975335 152
-12.865375 93
-12.755414 114
-12.645454 99
-12.535494 88
-12.425533 90
-12.315573 86
-12.205612 103
-12.095652 75
-11.985691 71
-11.875731 83
-11.765770 63
-11.655810 71
-11.545849 64
-11.435889 61
-11.325928 63
-11.215968 69
-11.106007 58
-10.996047 47
-10.886086 56
-10.776126 55
-10.666166 58
-10.556205 53
-10.446245 48
-10.336284 40
-10.226324 58
-10.116363 40
-10.006403 38
-9.896442 41
-9.786482 41
-9.676521 33
-9.566561 41
-9.456600 32
-9.346640 43
-9.236679 27
-9.126719 27
-9.016759 33
-8.906798 34
-8.796838 24
-8.686877 27
-8.576917 33
-8.466956 33
-8.356996 31
-8.247035 28
-8.137075 27
-8.027114 29
-7.917154 25
-7.807193 35
-7.697233 32
-7.587272 29
-7.477312 23
-7.367351 25
-7.257391 17
-7.147431 22
-7.037470 26
-6.927510 13
-6.817549 16
-6.707589 22
-6.597628 21
-6.487668 22
-6.377707 26
-6.267747 21
-6.157786 19
-6.047826 21
-5.937865 22
-5.827905 25
-5.717944 30
-5.607984 22
-5.498023 29
-5.388063 25
-5.278103 22
-5.168142 15
-5.058182 26
-4.948221 18
-4.838261 29
-4.728300 27
-4.618340 18
-4.508379 23
-4.398419 29
-4.288458 25
-4.178498 22
-4.068537 36
-3.958577 18
-3.848616 17
-3.738656 1
-3.628695 0
-3.518735 0
-3.408775 0
-3.298814 0
-3.188854 0
-3.078893 0
-2.968933 0
-2.858972 0
-2.749012 0
-2.639051 0
-2.529091 0
-2.419130 0
-2.309170 0
-2.199209 0
-2.089249 0
-1.979288 0
-1.869328 0
-1.759368 0
-1.649407 0
-1.539447 0
-1.429486 0
-1.319526 0
-1.209565 0
-1.099605 0
-0.989644 0
-0.879684 2
-0.769723 3
-0.659763 8
-0.549802 30
-0.439842 104
-0.329881 542
-0.219921 3018
-0.109960 10806
0.000000 18935
0.109960 11503
0.219921 3095
0.329881 659
0.439842 88
0.549802 14
0.659763 1
0.769723 1
0.879684 0
0.989644 1
1.099605 0
1.209565 0
1.319526 0
1.429486 0
1.539447 0
1.649407 0
1.759368 0
1.869328 0
1.979288 0
2.089249 0
2.199209 0
2.309170 0
2.419130 0
2.529091 0
2.639051 0
2.749012 0
2.858972 0
2.968933 0
3.078893 0
3.188854 0
3.298814 0
3.408775 0
3.518735 0
3.628695 2
3.738656 20
3.848616 29
3.958577 24
4.068537 20
4.178498 23
4.288458 22
4.398419 18
4.508379 17
4.618340 23
4.728300 18
4.838261 22
4.948221 27
5.058182 32
5.168142 15
5.278103 22
5.388063 19
5.498023 21
5.607984 27
5.717944 23
5.827905 14
5.937865 17
6.047826 25
6.157786 25
6.267747 14
6.377707 21
6.487668 25
6.597628 18
6.707589 21
6.817549 17
6.927510 21
7.037470 38
7.147431 34
7.257391 21
7.367351 27
7.477312 30
7.587272 29
7.697233 27
7.807193 37
7.917154 21
8.027114 16
8.137075 26
8.247035 29
8.356996 37
8.466956 23
8.576917 35
8.686877 29
8.796838 38
8.906798 36
9.016759 23
9.126719 48
9.236679 36
9.346640 37
9.456600 17
9.566561 34
9.676521 43
9.786482 37
9.896442 35
10.006403 32
10.116363 33
10.226324 32
10.336284 35
10.446245 56
10.556205 45
10.666166 51
10.776126 57
10.886086 54
10.996047 61
11.106007 52
11.215968 54
11.325928 59
11.435889 62
11.545849 64
11.655810 64
11.765770 65
11.875731 77
11.985691 73
12.095652 96
12.205612 76
12.315573 72
12.425533 87
12.535494 87
12.645454 78
12.755414 93
12.865375 100
12.975335 98
13.085296 101
13.195256 114
13.305217 132
13.415177 145
13.525138 161
13.635098 190
13.745059 208
13.855019 245
13.964980 271
14.074940 291
14.184901 299
14.294861 265
14.404822 211
14.514782 171
14.624742 122
14.734703 91
14.844663 79
14.954624 64
15.064584 47
15.174545 46
15.284505 31
15.394466 31
15.504426 26
15.614387 29
15.724347 29
15.834308 16
15.944268 11
16.054229 16
16.164189 13
16.274150 18
16.384110 11
16.494070 12
16.604031 17
16.713991 5
16.823952 3
16.933912 5
17.043873 9
17.153833 10
17.263794 4
17.373754 4
17.483715 4
17.593675 3
17.703636 6
17.813596 6
17.923557 3
18.033517 3
18.143477 1
18.253438 4
18.363398 5
18.473359 2
18.583319 2
18.693280 3
18.803240 5
18.913201 3
19.023161 3
19.133122 1
19.243082 4
19.353043 4
19.463003 4
19.572964 6
19.682924 6
19.792885 5
19.902845 0
20.012805 0
20.122766 2
20.232726 0
20.342687 1
20.452647 1
20.562608 1
20.672568 0
20.782529 1
20.892489 2
21.002450 0
21.112410 1
21.222371 3
21.332331 1
21.442292 1
21.552252 1
21.662213 3
21.772173 1
21.882133 3
21.992094 2
22.102054 1
22.212015 3
22.321975 1
22.431936 0
22.541896 1
22.651857 0
22.761817 1
22.871778 0
22.981738 2
23.091699 1
23.201659 0
23.311620 0
23.421580 1
23.531541 0
23.641501 0
23.751461 1
23.861422 1
23.971382 0
24.081343 1
24.191303 1
24.301264 1
24.411224 0
24.521185 2
24.631145 0
24.741106 2
24.851066 0
24.961027 1
25.070987 1
25.180948 0
25.290908 1
25.400868 2
25.510829 1
25.620789 1
25.730750 0
25.840710 0
25.950671 0
26.060631 0
26.170592 2
26.280552 0
26.390513 0
26.500473 0
26.610434 0
26.720394 0
26.830355 0
26.940315 0
27.050276 0
27.160236 0
27.270196 0
27.380157 0
27.490117 0
27.600078 2
27.710038 0
27.819999 0
27.929959 0
28.039920 2
