# Supplementary material for: Transition across a sharp interface: Data from Raman and Brillouin imaging spectroscopy
Source: Data Brief. 2020 Oct 2;33:106368. doi: 10.1016/j.dib.2020.106368 (PMC7557971; doi:10.1016/j.dib.2020.106368)
Supplement: Supplementary file 1 [file mmc1.zip › PET_Glycerol60X_step05/Brillouin/PET_Glycerol60X_step05_13.txt]

-28.149880 0
-28.039920 0
-27.929959 0
-27.819999 0
-27.710038 1
-27.600078 0
-27.490117 0
-27.380157 0
-27.270196 0
-27.160236 0
-27.050276 1
-26.940315 1
-26.830355 0
-26.720394 0
-26.610434 1
-26.500473 1
-26.390513 2
-26.280552 0
-26.170592 0
-26.060631 0
-25.950671 2
-25.840710 0
-25.730750 1
-25.620789 0
-25.510829 0
-25.400868 0
-25.290908 1
-25.180948 0
-25.070987 0
-24.961027 0
-24.851066 0
-24.741106 0
-24.631145 0
-24.521185 0
-24.411224 0
-24.301264 0
-24.191303 1
-24.081343 4
-23.971382 2
-23.861422 0
-23.751461 2
-23.641501 2
-23.531541 1
-23.421580 0
-23.311620 0
-23.201659 1
-23.091699 1
-22.981738 0
-22.871778 0
-22.761817 4
-22.651857 1
-22.541896 2
-22.431936 0
-22.321975 2
-22.212015 0
-22.102054 0
-21.992094 0
-21.882133 0
-21.772173 3
-21.662213 1
-21.552252 2
-21.442292 1
-21.332331 3
-21.222371 2
-21.112410 0
-21.002450 0
-20.892489 2
-20.782529 1
-20.672568 2
-20.562608 4
-20.452647 1
-20.342687 6
-20.232726 0
-20.122766 3
-20.012805 1
-19.902845 1
-19.792885 4
-19.682924 2
-19.572964 6
-19.463003 2
-19.353043 1
-19.243082 1
-19.133122 2
-19.023161 1
-18.913201 2
-18.803240 3
-18.693280 5
-18.583319 3
-18.473359 3
-18.363398 6
-18.253438 10
-18.143477 5
-18.033517 4
-17.923557 4
-17.813596 3
-17.703636 4
-17.593675 6
-17.483715 9
-17.373754 7
-17.263794 6
-17.153833 15
-17.043873 2
-16.933912 16
-16.823952 9
-16.713991 15
-16.604031 18
-16.494070 7
-16.384110 3
-16.274150 12
-16.164189 11
-16.054229 11
-15.944268 17
-15.834308 24
-15.724347 15
-15.614387 23
-15.504426 23
-15.394466 22
-15.284505 31
-15.174545 40
-15.064584 40
-14.954624 48
-14.844663 70
-14.734703 78
-14.624742 97
-14.514782 163
-14.404822 180
-14.294861 240
-14.184901 241
-14.074940 301
-13.964980 247
-13.855019 254
-13.745059 188
-13.635098 186
-13.525138 166
-13.415177 160
-13.305217 131
-13.195256 127
-13.085296 114
-12.975335 110
-12.865375 113
-12.755414 92
-12.645454 93
-12.535494 86
-12.425533 77
-12.315573 76
-12.205612 71
-12.095652 97
-11.985691 74
-11.875731 69
-11.765770 71
-11.655810 66
-11.545849 72
-11.435889 69
-11.325928 62
-11.215968 80
-11.106007 57
-10.996047 70
-10.886086 46
-10.776126 51
-10.666166 55
-10.556205 48
-10.446245 48
-10.336284 53
-10.226324 58
-10.116363 43
-10.006403 50
-9.896442 50
-9.786482 43
-9.676521 28
-9.566561 41
-9.456600 35
-9.346640 29
-9.236679 22
-9.126719 39
-9.016759 27
-8.906798 36
-8.796838 32
-8.686877 36
-8.576917 18
-8.466956 32
-8.356996 25
-8.247035 24
-8.137075 30
-8.027114 28
-7.917154 28
-7.807193 25
-7.697233 23
-7.587272 28
-7.477312 21
-7.367351 17
-7.257391 26
-7.147431 26
-7.037470 30
-6.927510 15
-6.817549 23
-6.707589 25
-6.597628 29
-6.487668 31
-6.377707 21
-6.267747 23
-6.157786 20
-6.047826 13
-5.937865 31
-5.827905 24
-5.717944 17
-5.607984 24
-5.498023 21
-5.388063 20
-5.278103 31
-5.168142 21
-5.058182 26
-4.948221 24
-4.838261 29
-4.728300 21
-4.618340 27
-4.508379 32
-4.398419 20
-4.288458 23
-4.178498 28
-4.068537 15
-3.958577 19
-3.848616 14
-3.738656 0
-3.628695 0
-3.518735 0
-3.408775 0
-3.298814 0
-3.188854 0
-3.078893 0
-2.968933 0
-2.858972 0
-2.749012 0
-2.639051 0
-2.529091 0
-2.419130 0
-2.309170 0
-2.199209 0
-2.089249 0
-1.979288 0
-1.869328 0
-1.759368 0
-1.649407 0
-1.539447 0
-1.429486 0
-1.319526 0
-1.209565 0
-1.099605 0
-0.989644 0
-0.879684 3
-0.769723 10
-0.659763 14
-0.549802 37
-0.439842 96
-0.329881 619
-0.219921 3112
-0.109960 10864
0.000000 18929
0.109960 10559
0.219921 2622
0.329881 583
0.439842 96
0.549802 8
0.659763 1
0.769723 0
0.879684 0
0.989644 0
1.099605 0
1.209565 0
1.319526 0
1.429486 0
1.539447 0
1.649407 0
1.759368 0
1.869328 0
1.979288 0
2.089249 0
2.199209 0
2.309170 0
2.419130 0
2.529091 0
2.639051 0
2.749012 0
2.858972 0
2.968933 0
3.078893 0
3.188854 0
3.298814 0
3.408775 0
3.518735 0
3.628695 0
3.738656 32
3.848616 21
3.958577 26
4.068537 32
4.178498 22
4.288458 20
4.398419 23
4.508379 20
4.618340 25
4.728300 23
4.838261 14
4.948221 15
5.058182 24
5.168142 21
5.278103 10
5.388063 16
5.498023 17
5.607984 18
5.717944 17
5.827905 16
5.937865 26
6.047826 18
6.157786 29
6.267747 22
6.377707 28
6.487668 21
6.597628 28
6.707589 17
6.817549 27
6.927510 21
7.037470 28
7.147431 28
7.257391 21
7.367351 25
7.477312 28
7.587272 24
7.697233 22
7.807193 25
7.917154 20
8.027114 22
8.137075 18
8.247035 29
8.356996 40
8.466956 35
8.576917 32
8.686877 28
8.796838 34
8.906798 21
9.016759 28
9.126719 31
9.236679 32
9.346640 32
9.456600 24
9.566561 37
9.676521 45
9.786482 28
9.896442 33
10.006403 43
10.116363 53
10.226324 52
10.336284 37
10.446245 45
10.556205 45
10.666166 53
10.776126 50
10.886086 40
10.996047 54
11.106007 61
11.215968 52
11.325928 51
11.435889 59
11.545849 71
11.655810 65
11.765770 72
11.875731 71
11.985691 79
12.095652 64
12.205612 74
12.315573 73
12.425533 71
12.535494 77
12.645454 74
12.755414 65
12.865375 91
12.975335 100
13.085296 89
13.195256 93
13.305217 81
13.415177 149
13.525138 156
13.635098 153
13.745059 178
13.855019 227
13.964980 189
14.074940 249
14.184901 249
14.294861 252
14.404822 175
14.514782 160
14.624742 108
14.734703 71
14.844663 65
14.954624 50
15.064584 36
15.174545 36
15.284505 34
15.394466 29
15.504426 16
15.614387 23
15.724347 21
15.834308 9
15.944268 11
16.054229 17
16.164189 14
16.274150 9
16.384110 7
16.494070 5
16.604031 11
16.713991 9
16.823952 13
16.933912 8
17.043873 9
17.153833 1
17.263794 11
17.373754 12
17.483715 5
17.593675 5
17.703636 4
17.813596 3
17.923557 2
18.033517 1
18.143477 1
18.253438 1
18.363398 3
18.473359 2
18.583319 1
18.693280 3
18.803240 1
18.913201 4
19.023161 0
19.133122 4
19.243082 2
19.353043 4
19.463003 2
19.572964 0
19.682924 1
19.792885 3
19.902845 2
20.012805 2
20.122766 0
20.232726 0
20.342687 0
20.452647 2
20.562608 0
20.672568 1
20.782529 0
20.892489 2
21.002450 1
21.112410 1
21.222371 2
21.332331 0
21.442292 0
21.552252 1
21.662213 0
21.772173 3
21.882133 0
21.992094 1
22.102054 0
22.212015 1
22.321975 0
22.431936 0
22.541896 0
22.651857 0
22.761817 0
22.871778 2
22.981738 1
23.091699 0
23.201659 0
23.311620 0
23.421580 0
23.531541 0
23.641501 0
23.751461 1
23.861422 2
23.971382 1
24.081343 1
24.191303 3
24.301264 0
24.411224 2
24.521185 0
24.631145 0
24.741106 1
24.851066 1
24.961027 0
25.070987 1
25.180948 0
25.290908 0
25.400868 0
25.510829 0
25.620789 0
25.730750 1
25.840710 2
25.950671 0
26.060631 1
26.170592 1
26.280552 0
26.390513 1
26.500473 0
26.610434 0
26.720394 0
26.830355 0
26.940315 1
27.050276 0
27.160236 1
27.270196 0
27.380157 0
27.490117 1
27.600078 0
27.710038 0
27.819999 0
27.929959 0
28.039920 0
