# Supplementary material for: Transition across a sharp interface: Data from Raman and Brillouin imaging spectroscopy
Source: Data Brief. 2020 Oct 2;33:106368. doi: 10.1016/j.dib.2020.106368 (PMC7557971; doi:10.1016/j.dib.2020.106368)
Supplement: Supplementary file 1 [file mmc1.zip › PET_Glycerol60X_step05/Brillouin/PET_Glycerol60X_step05_14.txt]

-28.149880 0
-28.039920 0
-27.929959 0
-27.819999 0
-27.710038 1
-27.600078 1
-27.490117 1
-27.380157 1
-27.270196 0
-27.160236 1
-27.050276 0
-26.940315 0
-26.830355 0
-26.720394 2
-26.610434 1
-26.500473 1
-26.390513 0
-26.280552 1
-26.170592 1
-26.060631 0
-25.950671 0
-25.840710 0
-25.730750 0
-25.620789 1
-25.510829 0
-25.400868 2
-25.290908 0
-25.180948 1
-25.070987 0
-24.961027 0
-24.851066 0
-24.741106 0
-24.631145 0
-24.521185 0
-24.411224 1
-24.301264 1
-24.191303 2
-24.081343 0
-23.971382 1
-23.861422 2
-23.751461 1
-23.641501 1
-23.531541 0
-23.421580 1
-23.311620 1
-23.201659 1
-23.091699 2
-22.981738 0
-22.871778 1
-22.761817 2
-22.651857 1
-22.541896 1
-22.431936 2
-22.321975 0
-22.212015 0
-22.102054 0
-21.992094 3
-21.882133 2
-21.772173 0
-21.662213 4
-21.552252 1
-21.442292 3
-21.332331 0
-21.222371 0
-21.112410 0
-21.002450 1
-20.892489 2
-20.782529 2
-20.672568 0
-20.562608 1
-20.452647 0
-20.342687 0
-20.232726 1
-20.122766 2
-20.012805 4
-19.902845 0
-19.792885 1
-19.682924 3
-19.572964 0
-19.463003 1
-19.353043 0
-19.243082 4
-19.133122 0
-19.023161 2
-18.913201 0
-18.803240 8
-18.693280 7
-18.583319 1
-18.473359 2
-18.363398 2
-18.253438 6
-18.143477 4
-18.033517 1
-17.923557 9
-17.813596 11
-17.703636 11
-17.593675 10
-17.483715 4
-17.373754 3
-17.263794 6
-17.153833 7
-17.043873 6
-16.933912 12
-16.823952 3
-16.713991 12
-16.604031 9
-16.494070 17
-16.384110 10
-16.274150 9
-16.164189 19
-16.054229 14
-15.944268 17
-15.834308 16
-15.724347 23
-15.614387 23
-15.504426 29
-15.394466 24
-15.284505 27
-15.174545 30
-15.064584 38
-14.954624 52
-14.844663 46
-14.734703 70
-14.624742 77
-14.514782 95
-14.404822 132
-14.294861 180
-14.184901 221
-14.074940 193
-13.964980 193
-13.855019 156
-13.745059 148
-13.635098 124
-13.525138 120
-13.415177 97
-13.305217 85
-13.195256 107
-13.085296 95
-12.975335 79
-12.865375 89
-12.755414 69
-12.645454 90
-12.535494 83
-12.425533 85
-12.315573 84
-12.205612 83
-12.095652 90
-11.985691 80
-11.875731 73
-11.765770 91
-11.655810 90
-11.545849 85
-11.435889 77
-11.325928 73
-11.215968 63
-11.106007 80
-10.996047 53
-10.886086 48
-10.776126 68
-10.666166 63
-10.556205 50
-10.446245 53
-10.336284 64
-10.226324 54
-10.116363 54
-10.006403 54
-9.896442 47
-9.786482 47
-9.676521 34
-9.566561 49
-9.456600 37
-9.346640 42
-9.236679 30
-9.126719 27
-9.016759 41
-8.906798 31
-8.796838 34
-8.686877 34
-8.576917 28
-8.466956 43
-8.356996 29
-8.247035 38
-8.137075 32
-8.027114 30
-7.917154 24
-7.807193 28
-7.697233 25
-7.587272 30
-7.477312 27
-7.367351 34
-7.257391 41
-7.147431 17
-7.037470 37
-6.927510 24
-6.817549 34
-6.707589 30
-6.597628 18
-6.487668 27
-6.377707 26
-6.267747 22
-6.157786 27
-6.047826 19
-5.937865 34
-5.827905 27
-5.717944 31
-5.607984 24
-5.498023 33
-5.388063 33
-5.278103 27
-5.168142 24
-5.058182 23
-4.948221 35
-4.838261 23
-4.728300 22
-4.618340 26
-4.508379 34
-4.398419 15
-4.288458 23
-4.178498 26
-4.068537 33
-3.958577 29
-3.848616 19
-3.738656 0
-3.628695 0
-3.518735 0
-3.408775 0
-3.298814 0
-3.188854 0
-3.078893 0
-2.968933 0
-2.858972 0
-2.749012 0
-2.639051 0
-2.529091 0
-2.419130 0
-2.309170 0
-2.199209 0
-2.089249 0
-1.979288 0
-1.869328 0
-1.759368 0
-1.649407 0
-1.539447 0
-1.429486 0
-1.319526 0
-1.209565 0
-1.099605 0
-0.989644 1
-0.879684 2
-0.769723 6
-0.659763 14
-0.549802 33
-0.439842 107
-0.329881 489
-0.219921 2831
-0.109960 10217
0.000000 18164
0.109960 11109
0.219921 2984
0.329881 640
0.439842 90
0.549802 18
0.659763 3
0.769723 3
0.879684 0
0.989644 0
1.099605 0
1.209565 0
1.319526 0
1.429486 0
1.539447 0
1.649407 0
1.759368 0
1.869328 0
1.979288 0
2.089249 0
2.199209 0
2.309170 0
2.419130 0
2.529091 0
2.639051 0
2.749012 0
2.858972 0
2.968933 0
3.078893 0
3.188854 0
3.298814 0
3.408775 0
3.518735 0
3.628695 0
3.738656 33
3.848616 28
3.958577 25
4.068537 25
4.178498 18
4.288458 23
4.398419 28
4.508379 20
4.618340 24
4.728300 26
4.838261 19
4.948221 30
5.058182 30
5.168142 22
5.278103 19
5.388063 28
5.498023 20
5.607984 23
5.717944 21
5.827905 28
5.937865 30
6.047826 20
6.157786 27
6.267747 24
6.377707 27
6.487668 26
6.597628 14
6.707589 28
6.817549 24
6.927510 31
7.037470 36
7.147431 28
7.257391 23
7.367351 28
7.477312 25
7.587272 32
7.697233 32
7.807193 41
7.917154 26
8.027114 33
8.137075 32
8.247035 25
8.356996 26
8.466956 20
8.576917 35
8.686877 40
8.796838 38
8.906798 40
9.016759 42
9.126719 42
9.236679 26
9.346640 37
9.456600 43
9.566561 33
9.676521 38
9.786482 46
9.896442 53
10.006403 37
10.116363 45
10.226324 55
10.336284 43
10.446245 55
10.556205 49
10.666166 52
10.776126 64
10.886086 57
10.996047 56
11.106007 62
11.215968 73
11.325928 55
11.435889 66
11.545849 69
11.655810 69
11.765770 69
11.875731 85
11.985691 61
12.095652 81
12.205612 84
12.315573 84
12.425533 72
12.535494 92
12.645454 85
12.755414 79
12.865375 73
12.975335 93
13.085296 73
13.195256 76
13.305217 70
13.415177 101
13.525138 89
13.635098 125
13.745059 131
13.855019 151
13.964980 153
14.074940 169
14.184901 197
14.294861 199
14.404822 147
14.514782 151
14.624742 107
14.734703 76
14.844663 62
14.954624 43
15.064584 35
15.174545 24
15.284505 28
15.394466 19
15.504426 18
15.614387 15
15.724347 16
15.834308 14
15.944268 9
16.054229 11
16.164189 13
16.274150 13
16.384110 12
16.494070 13
16.604031 11
16.713991 5
16.823952 5
16.933912 13
17.043873 10
17.153833 5
17.263794 8
17.373754 1
17.483715 2
17.593675 2
17.703636 6
17.813596 6
17.923557 3
18.033517 6
18.143477 6
18.253438 5
18.363398 3
18.473359 4
18.583319 6
18.693280 3
18.803240 2
18.913201 0
19.023161 1
19.133122 3
19.243082 1
19.353043 1
19.463003 1
19.572964 1
19.682924 1
19.792885 2
19.902845 2
20.012805 1
20.122766 2
20.232726 2
20.342687 0
20.452647 1
20.562608 6
20.672568 2
20.782529 0
20.892489 4
21.002450 1
21.112410 0
21.222371 3
21.332331 0
21.442292 1
21.552252 0
21.662213 0
21.772173 0
21.882133 2
21.992094 0
22.102054 0
22.212015 0
22.321975 0
22.431936 2
22.541896 1
22.651857 0
22.761817 1
22.871778 0
22.981738 1
23.091699 0
23.201659 1
23.311620 0
23.421580 1
23.531541 0
23.641501 0
23.751461 1
23.861422 0
23.971382 0
24.081343 0
24.191303 1
24.301264 1
24.411224 0
24.521185 0
24.631145 0
24.741106 0
24.851066 1
24.961027 0
25.070987 0
25.180948 1
25.290908 1
25.400868 1
25.510829 1
25.620789 0
25.730750 0
25.840710 0
25.950671 1
26.060631 0
26.170592 0
26.280552 0
26.390513 0
26.500473 0
26.610434 1
26.720394 1
26.830355 1
26.940315 0
27.050276 0
27.160236 0
27.270196 1
27.380157 0
27.490117 0
27.600078 0
27.710038 0
27.819999 1
27.929959 1
28.039920 1
