# Supplementary material for: Transition across a sharp interface: Data from Raman and Brillouin imaging spectroscopy
Source: Data Brief. 2020 Oct 2;33:106368. doi: 10.1016/j.dib.2020.106368 (PMC7557971; doi:10.1016/j.dib.2020.106368)
Supplement: Supplementary file 1 [file mmc1.zip › PET_Glycerol60X_step05/Brillouin/PET_Glycerol60X_step05_15.txt]

-28.149880 0
-28.039920 0
-27.929959 0
-27.819999 1
-27.710038 0
-27.600078 0
-27.490117 0
-27.380157 0
-27.270196 0
-27.160236 1
-27.050276 0
-26.940315 0
-26.830355 0
-26.720394 0
-26.610434 0
-26.500473 1
-26.390513 0
-26.280552 0
-26.170592 3
-26.060631 0
-25.950671 1
-25.840710 0
-25.730750 0
-25.620789 0
-25.510829 1
-25.400868 1
-25.290908 1
-25.180948 0
-25.070987 0
-24.961027 0
-24.851066 3
-24.741106 0
-24.631145 1
-24.521185 0
-24.411224 1
-24.301264 0
-24.191303 0
-24.081343 1
-23.971382 2
-23.861422 1
-23.751461 1
-23.641501 0
-23.531541 1
-23.421580 1
-23.311620 1
-23.201659 2
-23.091699 1
-22.981738 2
-22.871778 0
-22.761817 1
-22.651857 3
-22.541896 3
-22.431936 1
-22.321975 1
-22.212015 1
-22.102054 0
-21.992094 0
-21.882133 1
-21.772173 1
-21.662213 3
-21.552252 2
-21.442292 2
-21.332331 3
-21.222371 2
-21.112410 1
-21.002450 0
-20.892489 0
-20.782529 0
-20.672568 1
-20.562608 0
-20.452647 2
-20.342687 1
-20.232726 2
-20.122766 0
-20.012805 6
-19.902845 2
-19.792885 2
-19.682924 2
-19.572964 2
-19.463003 1
-19.353043 0
-19.243082 3
-19.133122 3
-19.023161 2
-18.913201 4
-18.803240 2
-18.693280 0
-18.583319 4
-18.473359 3
-18.363398 1
-18.253438 3
-18.143477 10
-18.033517 1
-17.923557 4
-17.813596 2
-17.703636 3
-17.593675 2
-17.483715 7
-17.373754 10
-17.263794 11
-17.153833 8
-17.043873 6
-16.933912 6
-16.823952 6
-16.713991 7
-16.604031 9
-16.494070 7
-16.384110 11
-16.274150 13
-16.164189 17
-16.054229 10
-15.944268 19
-15.834308 13
-15.724347 14
-15.614387 21
-15.504426 21
-15.394466 24
-15.284505 24
-15.174545 22
-15.064584 29
-14.954624 33
-14.844663 47
-14.734703 48
-14.624742 50
-14.514782 67
-14.404822 80
-14.294861 94
-14.184901 121
-14.074940 124
-13.964980 119
-13.855019 107
-13.745059 106
-13.635098 75
-13.525138 94
-13.415177 88
-13.305217 76
-13.195256 56
-13.085296 87
-12.975335 86
-12.865375 62
-12.755414 68
-12.645454 65
-12.535494 66
-12.425533 78
-12.315573 98
-12.205612 79
-12.095652 79
-11.985691 77
-11.875731 78
-11.765770 85
-11.655810 94
-11.545849 78
-11.435889 77
-11.325928 69
-11.215968 81
-11.106007 73
-10.996047 67
-10.886086 67
-10.776126 62
-10.666166 67
-10.556205 51
-10.446245 62
-10.336284 63
-10.226324 59
-10.116363 48
-10.006403 41
-9.896442 63
-9.786482 57
-9.676521 51
-9.566561 47
-9.456600 37
-9.346640 44
-9.236679 52
-9.126719 43
-9.016759 34
-8.906798 50
-8.796838 34
-8.686877 43
-8.576917 50
-8.466956 45
-8.356996 31
-8.247035 43
-8.137075 34
-8.027114 25
-7.917154 27
-7.807193 29
-7.697233 41
-7.587272 30
-7.477312 32
-7.367351 32
-7.257391 34
-7.147431 25
-7.037470 30
-6.927510 29
-6.817549 23
-6.707589 35
-6.597628 26
-6.487668 34
-6.377707 37
-6.267747 37
-6.157786 29
-6.047826 33
-5.937865 23
-5.827905 33
-5.717944 27
-5.607984 30
-5.498023 34
-5.388063 24
-5.278103 24
-5.168142 35
-5.058182 41
-4.948221 22
-4.838261 27
-4.728300 28
-4.618340 27
-4.508379 37
-4.398419 26
-4.288458 24
-4.178498 46
-4.068537 39
-3.958577 27
-3.848616 19
-3.738656 0
-3.628695 0
-3.518735 0
-3.408775 0
-3.298814 0
-3.188854 0
-3.078893 0
-2.968933 0
-2.858972 0
-2.749012 0
-2.639051 0
-2.529091 0
-2.419130 0
-2.309170 0
-2.199209 0
-2.089249 0
-1.979288 0
-1.869328 0
-1.759368 0
-1.649407 0
-1.539447 0
-1.429486 0
-1.319526 0
-1.209565 0
-1.099605 0
-0.989644 0
-0.879684 4
-0.769723 4
-0.659763 15
-0.549802 39
-0.439842 79
-0.329881 516
-0.219921 2816
-0.109960 10458
0.000000 19054
0.109960 11324
0.219921 3022
0.329881 692
0.439842 118
0.549802 15
0.659763 1
0.769723 0
0.879684 0
0.989644 0
1.099605 0
1.209565 0
1.319526 0
1.429486 0
1.539447 0
1.649407 0
1.759368 0
1.869328 0
1.979288 0
2.089249 0
2.199209 0
2.309170 0
2.419130 0
2.529091 0
2.639051 0
2.749012 0
2.858972 0
2.968933 0
3.078893 0
3.188854 0
3.298814 0
3.408775 0
3.518735 0
3.628695 0
3.738656 37
3.848616 29
3.958577 24
4.068537 33
4.178498 33
4.288458 35
4.398419 35
4.508379 26
4.618340 37
4.728300 25
4.838261 24
4.948221 34
5.058182 27
5.168142 31
5.278103 23
5.388063 30
5.498023 29
5.607984 24
5.717944 33
5.827905 34
5.937865 44
6.047826 27
6.157786 24
6.267747 22
6.377707 26
6.487668 24
6.597628 37
6.707589 30
6.817549 27
6.927510 22
7.037470 21
7.147431 33
7.257391 27
7.367351 23
7.477312 31
7.587272 30
7.697233 38
7.807193 32
7.917154 31
8.027114 26
8.137075 26
8.247035 30
8.356996 40
8.466956 37
8.576917 39
8.686877 36
8.796838 23
8.906798 35
9.016759 50
9.126719 31
9.236679 45
9.346640 42
9.456600 45
9.566561 51
9.676521 46
9.786482 48
9.896442 50
10.006403 39
10.116363 43
10.226324 52
10.336284 53
10.446245 60
10.556205 52
10.666166 57
10.776126 66
10.886086 71
10.996047 63
11.106007 66
11.215968 57
11.325928 74
11.435889 67
11.545849 64
11.655810 84
11.765770 79
11.875731 76
11.985691 91
12.095652 74
12.205612 76
12.315573 84
12.425533 76
12.535494 81
12.645454 68
12.755414 87
12.865375 88
12.975335 65
13.085296 56
13.195256 65
13.305217 65
13.415177 70
13.525138 45
13.635098 80
13.745059 84
13.855019 75
13.964980 100
14.074940 108
14.184901 111
14.294861 93
14.404822 80
14.514782 96
14.624742 73
14.734703 46
14.844663 40
14.954624 36
15.064584 30
15.174545 26
15.284505 22
15.394466 21
15.504426 18
15.614387 12
15.724347 18
15.834308 16
15.944268 9
16.054229 18
16.164189 13
16.274150 8
16.384110 15
16.494070 10
16.604031 4
16.713991 11
16.823952 13
16.933912 12
17.043873 11
17.153833 8
17.263794 6
17.373754 3
17.483715 5
17.593675 1
17.703636 4
17.813596 5
17.923557 8
18.033517 4
18.143477 7
18.253438 5
18.363398 2
18.473359 1
18.583319 3
18.693280 5
18.803240 0
18.913201 1
19.023161 4
19.133122 1
19.243082 2
19.353043 2
19.463003 1
19.572964 4
19.682924 1
19.792885 2
19.902845 1
20.012805 3
20.122766 2
20.232726 1
20.342687 2
20.452647 0
20.562608 1
20.672568 1
20.782529 1
20.892489 1
21.002450 1
21.112410 0
21.222371 0
21.332331 2
21.442292 1
21.552252 2
21.662213 1
21.772173 1
21.882133 1
21.992094 1
22.102054 1
22.212015 0
22.321975 1
22.431936 0
22.541896 0
22.651857 1
22.761817 0
22.871778 0
22.981738 0
23.091699 1
23.201659 0
23.311620 1
23.421580 0
23.531541 0
23.641501 1
23.751461 0
23.861422 1
23.971382 0
24.081343 1
24.191303 0
24.301264 1
24.411224 0
24.521185 1
24.631145 1
24.741106 1
24.851066 0
24.961027 1
25.070987 0
25.180948 2
25.290908 0
25.400868 0
25.510829 0
25.620789 1
25.730750 0
25.840710 0
25.950671 1
26.060631 0
26.170592 0
26.280552 0
26.390513 1
26.500473 1
26.610434 2
26.720394 0
26.830355 0
26.940315 0
27.050276 1
27.160236 0
27.270196 1
27.380157 1
27.490117 0
27.600078 0
27.710038 0
27.819999 0
27.929959 1
28.039920 0
