# Supplementary material for: Transition across a sharp interface: Data from Raman and Brillouin imaging spectroscopy
Source: Data Brief. 2020 Oct 2;33:106368. doi: 10.1016/j.dib.2020.106368 (PMC7557971; doi:10.1016/j.dib.2020.106368)
Supplement: Supplementary file 1 [file mmc1.zip › PET_Glycerol60X_step05/Brillouin/PET_Glycerol60X_step05_16.txt]

-28.149880 0
-28.039920 0
-27.929959 0
-27.819999 0
-27.710038 0
-27.600078 1
-27.490117 0
-27.380157 0
-27.270196 0
-27.160236 0
-27.050276 0
-26.940315 0
-26.830355 2
-26.720394 0
-26.610434 2
-26.500473 0
-26.390513 0
-26.280552 2
-26.170592 0
-26.060631 0
-25.950671 1
-25.840710 0
-25.730750 0
-25.620789 0
-25.510829 1
-25.400868 0
-25.290908 0
-25.180948 2
-25.070987 0
-24.961027 1
-24.851066 1
-24.741106 0
-24.631145 0
-24.521185 1
-24.411224 0
-24.301264 0
-24.191303 0
-24.081343 1
-23.971382 1
-23.861422 1
-23.751461 1
-23.641501 0
-23.531541 2
-23.421580 1
-23.311620 0
-23.201659 2
-23.091699 0
-22.981738 1
-22.871778 2
-22.761817 0
-22.651857 4
-22.541896 1
-22.431936 0
-22.321975 4
-22.212015 0
-22.102054 2
-21.992094 3
-21.882133 1
-21.772173 3
-21.662213 1
-21.552252 3
-21.442292 3
-21.332331 1
-21.222371 1
-21.112410 6
-21.002450 5
-20.892489 3
-20.782529 4
-20.672568 1
-20.562608 2
-20.452647 2
-20.342687 1
-20.232726 0
-20.122766 3
-20.012805 3
-19.902845 1
-19.792885 3
-19.682924 4
-19.572964 6
-19.463003 0
-19.353043 5
-19.243082 0
-19.133122 2
-19.023161 2
-18.913201 6
-18.803240 4
-18.693280 2
-18.583319 1
-18.473359 4
-18.363398 7
-18.253438 7
-18.143477 7
-18.033517 1
-17.923557 2
-17.813596 6
-17.703636 2
-17.593675 4
-17.483715 3
-17.373754 7
-17.263794 5
-17.153833 10
-17.043873 6
-16.933912 5
-16.823952 5
-16.713991 5
-16.604031 8
-16.494070 8
-16.384110 11
-16.274150 9
-16.164189 13
-16.054229 11
-15.944268 10
-15.834308 14
-15.724347 17
-15.614387 19
-15.504426 20
-15.394466 25
-15.284505 15
-15.174545 23
-15.064584 27
-14.954624 24
-14.844663 30
-14.734703 37
-14.624742 58
-14.514782 52
-14.404822 59
-14.294861 91
-14.184901 92
-14.074940 96
-13.964980 88
-13.855019 89
-13.745059 65
-13.635098 62
-13.525138 53
-13.415177 52
-13.305217 84
-13.195256 74
-13.085296 89
-12.975335 83
-12.865375 79
-12.755414 71
-12.645454 65
-12.535494 76
-12.425533 79
-12.315573 91
-12.205612 88
-12.095652 83
-11.985691 98
-11.875731 88
-11.765770 82
-11.655810 63
-11.545849 80
-11.435889 89
-11.325928 77
-11.215968 73
-11.106007 69
-10.996047 70
-10.886086 65
-10.776126 86
-10.666166 72
-10.556205 48
-10.446245 53
-10.336284 63
-10.226324 64
-10.116363 50
-10.006403 61
-9.896442 53
-9.786482 57
-9.676521 45
-9.566561 49
-9.456600 38
-9.346640 49
-9.236679 43
-9.126719 37
-9.016759 32
-8.906798 47
-8.796838 41
-8.686877 39
-8.576917 46
-8.466956 45
-8.356996 37
-8.247035 34
-8.137075 46
-8.027114 44
-7.917154 31
-7.807193 36
-7.697233 30
-7.587272 37
-7.477312 33
-7.367351 38
-7.257391 30
-7.147431 27
-7.037470 23
-6.927510 25
-6.817549 31
-6.707589 26
-6.597628 35
-6.487668 20
-6.377707 35
-6.267747 28
-6.157786 37
-6.047826 33
-5.937865 27
-5.827905 36
-5.717944 26
-5.607984 32
-5.498023 26
-5.388063 30
-5.278103 32
-5.168142 32
-5.058182 33
-4.948221 24
-4.838261 32
-4.728300 20
-4.618340 20
-4.508379 25
-4.398419 34
-4.288458 32
-4.178498 19
-4.068537 30
-3.958577 29
-3.848616 16
-3.738656 0
-3.628695 0
-3.518735 0
-3.408775 0
-3.298814 0
-3.188854 0
-3.078893 1
-2.968933 0
-2.858972 0
-2.749012 0
-2.639051 0
-2.529091 0
-2.419130 1
-2.309170 0
-2.199209 0
-2.089249 0
-1.979288 0
-1.869328 0
-1.759368 0
-1.649407 0
-1.539447 0
-1.429486 0
-1.319526 0
-1.209565 0
-1.099605 0
-0.989644 0
-0.879684 0
-0.769723 4
-0.659763 14
-0.549802 30
-0.439842 105
-0.329881 609
-0.219921 3199
-0.109960 10847
0.000000 18048
0.109960 10205
0.219921 2702
0.329881 572
0.439842 89
0.549802 10
0.659763 5
0.769723 0
0.879684 0
0.989644 0
1.099605 0
1.209565 0
1.319526 0
1.429486 0
1.539447 0
1.649407 0
1.759368 0
1.869328 0
1.979288 0
2.089249 0
2.199209 0
2.309170 0
2.419130 0
2.529091 0
2.639051 0
2.749012 0
2.858972 0
2.968933 0
3.078893 0
3.188854 0
3.298814 0
3.408775 0
3.518735 0
3.628695 3
3.738656 31
3.848616 27
3.958577 31
4.068537 30
4.178498 25
4.288458 29
4.398419 33
4.508379 30
4.618340 32
4.728300 32
4.838261 28
4.948221 35
5.058182 27
5.168142 24
5.278103 33
5.388063 28
5.498023 22
5.607984 30
5.717944 22
5.827905 29
5.937865 24
6.047826 19
6.157786 25
6.267747 28
6.377707 21
6.487668 28
6.597628 26
6.707589 24
6.817549 27
6.927510 24
7.037470 29
7.147431 18
7.257391 26
7.367351 25
7.477312 34
7.587272 32
7.697233 32
7.807193 39
7.917154 42
8.027114 45
8.137075 38
8.247035 26
8.356996 30
8.466956 40
8.576917 37
8.686877 37
8.796838 29
8.906798 36
9.016759 27
9.126719 35
9.236679 45
9.346640 54
9.456600 51
9.566561 54
9.676521 41
9.786482 46
9.896442 52
10.006403 55
10.116363 43
10.226324 54
10.336284 62
10.446245 34
10.556205 55
10.666166 68
10.776126 57
10.886086 82
10.996047 72
11.106007 64
11.215968 63
11.325928 53
11.435889 71
11.545849 71
11.655810 53
11.765770 79
11.875731 73
11.985691 77
12.095652 79
12.205612 67
12.315573 73
12.425533 79
12.535494 75
12.645454 79
12.755414 71
12.865375 57
12.975335 57
13.085296 63
13.195256 51
13.305217 64
13.415177 74
13.525138 64
13.635098 60
13.745059 55
13.855019 84
13.964980 79
14.074940 65
14.184901 82
14.294861 74
14.404822 58
14.514782 62
14.624742 45
14.734703 39
14.844663 37
14.954624 23
15.064584 27
15.174545 21
15.284505 14
15.394466 18
15.504426 20
15.614387 15
15.724347 13
15.834308 12
15.944268 8
16.054229 9
16.164189 10
16.274150 5
16.384110 4
16.494070 6
16.604031 13
16.713991 8
16.823952 7
16.933912 6
17.043873 11
17.153833 7
17.263794 11
17.373754 2
17.483715 3
17.593675 4
17.703636 7
17.813596 1
17.923557 4
18.033517 4
18.143477 4
18.253438 3
18.363398 1
18.473359 2
18.583319 4
18.693280 5
18.803240 1
18.913201 3
19.023161 3
19.133122 0
19.243082 2
19.353043 2
19.463003 4
19.572964 4
19.682924 1
19.792885 2
19.902845 2
20.012805 2
20.122766 2
20.232726 1
20.342687 1
20.452647 1
20.562608 2
20.672568 0
20.782529 0
20.892489 1
21.002450 0
21.112410 0
21.222371 1
21.332331 0
21.442292 2
21.552252 0
21.662213 0
21.772173 0
21.882133 1
21.992094 1
22.102054 0
22.212015 2
22.321975 2
22.431936 0
22.541896 0
22.651857 1
22.761817 0
22.871778 0
22.981738 0
23.091699 1
23.201659 0
23.311620 0
23.421580 0
23.531541 0
23.641501 0
23.751461 0
23.861422 0
23.971382 0
24.081343 0
24.191303 1
24.301264 0
24.411224 1
24.521185 1
24.631145 0
24.741106 0
24.851066 0
24.961027 0
25.070987 1
25.180948 1
25.290908 0
25.400868 0
25.510829 0
25.620789 0
25.730750 0
25.840710 0
25.950671 0
26.060631 0
26.170592 0
26.280552 0
26.390513 1
26.500473 1
26.610434 0
26.720394 3
26.830355 0
26.940315 0
27.050276 0
27.160236 0
27.270196 1
27.380157 0
27.490117 0
27.600078 0
27.710038 1
27.819999 0
27.929959 0
28.039920 0
