# Supplementary material for: Transition across a sharp interface: Data from Raman and Brillouin imaging spectroscopy
Source: Data Brief. 2020 Oct 2;33:106368. doi: 10.1016/j.dib.2020.106368 (PMC7557971; doi:10.1016/j.dib.2020.106368)
Supplement: Supplementary file 1 [file mmc1.zip › PET_Glycerol60X_step05/Brillouin/PET_Glycerol60X_step05_17.txt]

-28.149880 0
-28.039920 0
-27.929959 0
-27.819999 0
-27.710038 0
-27.600078 1
-27.490117 0
-27.380157 1
-27.270196 1
-27.160236 0
-27.050276 0
-26.940315 1
-26.830355 0
-26.720394 0
-26.610434 0
-26.500473 0
-26.390513 0
-26.280552 0
-26.170592 0
-26.060631 0
-25.950671 0
-25.840710 0
-25.730750 1
-25.620789 0
-25.510829 0
-25.400868 0
-25.290908 0
-25.180948 0
-25.070987 0
-24.961027 0
-24.851066 0
-24.741106 1
-24.631145 3
-24.521185 1
-24.411224 0
-24.301264 0
-24.191303 0
-24.081343 2
-23.971382 1
-23.861422 0
-23.751461 1
-23.641501 0
-23.531541 1
-23.421580 0
-23.311620 3
-23.201659 1
-23.091699 0
-22.981738 0
-22.871778 1
-22.761817 2
-22.651857 4
-22.541896 1
-22.431936 1
-22.321975 0
-22.212015 2
-22.102054 2
-21.992094 0
-21.882133 2
-21.772173 1
-21.662213 3
-21.552252 4
-21.442292 1
-21.332331 3
-21.222371 3
-21.112410 1
-21.002450 1
-20.892489 0
-20.782529 3
-20.672568 0
-20.562608 1
-20.452647 2
-20.342687 4
-20.232726 5
-20.122766 1
-20.012805 1
-19.902845 2
-19.792885 3
-19.682924 2
-19.572964 2
-19.463003 8
-19.353043 4
-19.243082 1
-19.133122 5
-19.023161 4
-18.913201 5
-18.803240 6
-18.693280 4
-18.583319 2
-18.473359 5
-18.363398 1
-18.253438 0
-18.143477 3
-18.033517 3
-17.923557 4
-17.813596 2
-17.703636 1
-17.593675 9
-17.483715 5
-17.373754 4
-17.263794 6
-17.153833 5
-17.043873 8
-16.933912 6
-16.823952 10
-16.713991 9
-16.604031 9
-16.494070 15
-16.384110 6
-16.274150 11
-16.164189 18
-16.054229 19
-15.944268 7
-15.834308 9
-15.724347 16
-15.614387 21
-15.504426 23
-15.394466 19
-15.284505 20
-15.174545 16
-15.064584 35
-14.954624 39
-14.844663 31
-14.734703 41
-14.624742 54
-14.514782 61
-14.404822 67
-14.294861 70
-14.184901 86
-14.074940 93
-13.964980 89
-13.855019 73
-13.745059 90
-13.635098 70
-13.525138 66
-13.415177 64
-13.305217 72
-13.195256 76
-13.085296 70
-12.975335 84
-12.865375 70
-12.755414 76
-12.645454 91
-12.535494 71
-12.425533 79
-12.315573 103
-12.205612 89
-12.095652 88
-11.985691 72
-11.875731 102
-11.765770 68
-11.655810 99
-11.545849 81
-11.435889 89
-11.325928 78
-11.215968 70
-11.106007 75
-10.996047 89
-10.886086 72
-10.776126 70
-10.666166 56
-10.556205 62
-10.446245 74
-10.336284 45
-10.226324 56
-10.116363 65
-10.006403 66
-9.896442 58
-9.786482 47
-9.676521 55
-9.566561 48
-9.456600 46
-9.346640 42
-9.236679 36
-9.126719 56
-9.016759 53
-8.906798 33
-8.796838 38
-8.686877 34
-8.576917 53
-8.466956 33
-8.356996 44
-8.247035 43
-8.137075 39
-8.027114 27
-7.917154 30
-7.807193 39
-7.697233 48
-7.587272 28
-7.477312 35
-7.367351 45
-7.257391 39
-7.147431 39
-7.037470 38
-6.927510 42
-6.817549 24
-6.707589 25
-6.597628 35
-6.487668 28
-6.377707 25
-6.267747 27
-6.157786 33
-6.047826 36
-5.937865 36
-5.827905 32
-5.717944 32
-5.607984 23
-5.498023 31
-5.388063 28
-5.278103 35
-5.168142 34
-5.058182 39
-4.948221 38
-4.838261 31
-4.728300 31
-4.618340 29
-4.508379 24
-4.398419 27
-4.288458 31
-4.178498 34
-4.068537 31
-3.958577 32
-3.848616 29
-3.738656 0
-3.628695 0
-3.518735 0
-3.408775 0
-3.298814 0
-3.188854 0
-3.078893 0
-2.968933 0
-2.858972 0
-2.749012 0
-2.639051 0
-2.529091 1
-2.419130 0
-2.309170 0
-2.199209 0
-2.089249 0
-1.979288 0
-1.869328 0
-1.759368 0
-1.649407 0
-1.539447 0
-1.429486 0
-1.319526 0
-1.209565 0
-1.099605 0
-0.989644 0
-0.879684 4
-0.769723 6
-0.659763 8
-0.549802 28
-0.439842 109
-0.329881 561
-0.219921 3086
-0.109960 10578
0.000000 18650
0.109960 10561
0.219921 2789
0.329881 623
0.439842 81
0.549802 8
0.659763 2
0.769723 0
0.879684 0
0.989644 0
1.099605 0
1.209565 0
1.319526 0
1.429486 0
1.539447 0
1.649407 0
1.759368 0
1.869328 0
1.979288 0
2.089249 0
2.199209 0
2.309170 0
2.419130 0
2.529091 0
2.639051 0
2.749012 0
2.858972 0
2.968933 0
3.078893 0
3.188854 0
3.298814 0
3.408775 0
3.518735 0
3.628695 1
3.738656 34
3.848616 29
3.958577 31
4.068537 24
4.178498 34
4.288458 24
4.398419 29
4.508379 24
4.618340 38
4.728300 31
4.838261 30
4.948221 35
5.058182 34
5.168142 37
5.278103 43
5.388063 29
5.498023 29
5.607984 30
5.717944 23
5.827905 26
5.937865 24
6.047826 36
6.157786 32
6.267747 26
6.377707 33
6.487668 27
6.597628 24
6.707589 17
6.817549 41
6.927510 30
7.037470 30
7.147431 23
7.257391 31
7.367351 31
7.477312 25
7.587272 16
7.697233 35
7.807193 33
7.917154 28
8.027114 39
8.137075 43
8.247035 34
8.356996 44
8.466956 29
8.576917 39
8.686877 38
8.796838 33
8.906798 44
9.016759 43
9.126719 37
9.236679 44
9.346640 46
9.456600 53
9.566561 56
9.676521 74
9.786482 51
9.896442 51
10.006403 45
10.116363 66
10.226324 55
10.336284 64
10.446245 54
10.556205 70
10.666166 71
10.776126 82
10.886086 67
10.996047 77
11.106007 72
11.215968 75
11.325928 76
11.435889 79
11.545849 92
11.655810 79
11.765770 81
11.875731 99
11.985691 79
12.095652 84
12.205612 92
12.315573 85
12.425533 86
12.535494 104
12.645454 69
12.755414 79
12.865375 85
12.975335 61
13.085296 63
13.195256 68
13.305217 83
13.415177 66
13.525138 47
13.635098 73
13.745059 67
13.855019 66
13.964980 65
14.074940 80
14.184901 69
14.294861 70
14.404822 71
14.514782 52
14.624742 45
14.734703 40
14.844663 35
14.954624 25
15.064584 20
15.174545 24
15.284505 26
15.394466 25
15.504426 14
15.614387 16
15.724347 18
15.834308 15
15.944268 10
16.054229 5
16.164189 9
16.274150 10
16.384110 9
16.494070 5
16.604031 6
16.713991 10
16.823952 4
16.933912 5
17.043873 9
17.153833 8
17.263794 7
17.373754 5
17.483715 6
17.593675 5
17.703636 7
17.813596 3
17.923557 4
18.033517 2
18.143477 6
18.253438 0
18.363398 5
18.473359 4
18.583319 3
18.693280 2
18.803240 2
18.913201 3
19.023161 2
19.133122 1
19.243082 1
19.353043 0
19.463003 6
19.572964 1
19.682924 1
19.792885 2
19.902845 0
20.012805 2
20.122766 3
20.232726 2
20.342687 2
20.452647 1
20.562608 2
20.672568 1
20.782529 1
20.892489 0
21.002450 3
21.112410 4
21.222371 5
21.332331 2
21.442292 0
21.552252 0
21.662213 0
21.772173 0
21.882133 0
21.992094 2
22.102054 0
22.212015 2
22.321975 0
22.431936 1
22.541896 1
22.651857 1
22.761817 0
22.871778 2
22.981738 0
23.091699 1
23.201659 1
23.311620 0
23.421580 0
23.531541 1
23.641501 0
23.751461 0
23.861422 1
23.971382 0
24.081343 0
24.191303 1
24.301264 0
24.411224 0
24.521185 0
24.631145 0
24.741106 1
24.851066 0
24.961027 0
25.070987 1
25.180948 0
25.290908 1
25.400868 0
25.510829 0
25.620789 2
25.730750 0
25.840710 2
25.950671 0
26.060631 2
26.170592 1
26.280552 0
26.390513 0
26.500473 0
26.610434 1
26.720394 1
26.830355 0
26.940315 0
27.050276 0
27.160236 0
27.270196 0
27.380157 0
27.490117 0
27.600078 0
27.710038 0
27.819999 0
27.929959 0
28.039920 0
