# Supplementary material for: Transition across a sharp interface: Data from Raman and Brillouin imaging spectroscopy
Source: Data Brief. 2020 Oct 2;33:106368. doi: 10.1016/j.dib.2020.106368 (PMC7557971; doi:10.1016/j.dib.2020.106368)
Supplement: Supplementary file 1 [file mmc1.zip › PET_Glycerol60X_step05/Brillouin/PET_Glycerol60X_step05_18.txt]

-28.149880 0
-28.039920 0
-27.929959 0
-27.819999 0
-27.710038 1
-27.600078 0
-27.490117 0
-27.380157 0
-27.270196 0
-27.160236 0
-27.050276 0
-26.940315 0
-26.830355 1
-26.720394 1
-26.610434 0
-26.500473 2
-26.390513 0
-26.280552 0
-26.170592 0
-26.060631 0
-25.950671 1
-25.840710 0
-25.730750 0
-25.620789 0
-25.510829 2
-25.400868 0
-25.290908 1
-25.180948 0
-25.070987 1
-24.961027 0
-24.851066 0
-24.741106 0
-24.631145 1
-24.521185 2
-24.411224 0
-24.301264 0
-24.191303 1
-24.081343 0
-23.971382 0
-23.861422 1
-23.751461 1
-23.641501 1
-23.531541 0
-23.421580 2
-23.311620 1
-23.201659 1
-23.091699 0
-22.981738 0
-22.871778 1
-22.761817 1
-22.651857 1
-22.541896 0
-22.431936 0
-22.321975 0
-22.212015 2
-22.102054 1
-21.992094 2
-21.882133 1
-21.772173 1
-21.662213 1
-21.552252 1
-21.442292 1
-21.332331 0
-21.222371 0
-21.112410 2
-21.002450 2
-20.892489 4
-20.782529 0
-20.672568 3
-20.562608 2
-20.452647 2
-20.342687 0
-20.232726 2
-20.122766 4
-20.012805 1
-19.902845 4
-19.792885 4
-19.682924 2
-19.572964 1
-19.463003 1
-19.353043 5
-19.243082 2
-19.133122 5
-19.023161 5
-18.913201 2
-18.803240 3
-18.693280 3
-18.583319 2
-18.473359 3
-18.363398 2
-18.253438 6
-18.143477 2
-18.033517 4
-17.923557 6
-17.813596 1
-17.703636 2
-17.593675 3
-17.483715 4
-17.373754 9
-17.263794 11
-17.153833 7
-17.043873 11
-16.933912 5
-16.823952 12
-16.713991 10
-16.604031 16
-16.494070 10
-16.384110 9
-16.274150 8
-16.164189 12
-16.054229 6
-15.944268 6
-15.834308 12
-15.724347 15
-15.614387 16
-15.504426 20
-15.394466 27
-15.284505 22
-15.174545 25
-15.064584 19
-14.954624 22
-14.844663 29
-14.734703 38
-14.624742 45
-14.514782 42
-14.404822 71
-14.294861 69
-14.184901 53
-14.074940 68
-13.964980 71
-13.855019 55
-13.745059 79
-13.635098 62
-13.525138 47
-13.415177 70
-13.305217 61
-13.195256 55
-13.085296 65
-12.975335 72
-12.865375 84
-12.755414 69
-12.645454 81
-12.535494 79
-12.425533 75
-12.315573 87
-12.205612 77
-12.095652 92
-11.985691 80
-11.875731 89
-11.765770 79
-11.655810 74
-11.545849 68
-11.435889 86
-11.325928 73
-11.215968 78
-11.106007 98
-10.996047 80
-10.886086 76
-10.776126 80
-10.666166 73
-10.556205 62
-10.446245 67
-10.336284 45
-10.226324 65
-10.116363 62
-10.006403 57
-9.896442 45
-9.786482 34
-9.676521 44
-9.566561 59
-9.456600 37
-9.346640 49
-9.236679 54
-9.126719 50
-9.016759 48
-8.906798 37
-8.796838 39
-8.686877 48
-8.576917 39
-8.466956 46
-8.356996 33
-8.247035 34
-8.137075 42
-8.027114 32
-7.917154 35
-7.807193 25
-7.697233 37
-7.587272 31
-7.477312 25
-7.367351 37
-7.257391 38
-7.147431 32
-7.037470 31
-6.927510 24
-6.817549 31
-6.707589 36
-6.597628 44
-6.487668 51
-6.377707 28
-6.267747 39
-6.157786 22
-6.047826 27
-5.937865 31
-5.827905 27
-5.717944 42
-5.607984 31
-5.498023 39
-5.388063 30
-5.278103 20
-5.168142 33
-5.058182 27
-4.948221 32
-4.838261 28
-4.728300 39
-4.618340 29
-4.508379 25
-4.398419 39
-4.288458 29
-4.178498 37
-4.068537 41
-3.958577 40
-3.848616 15
-3.738656 0
-3.628695 0
-3.518735 0
-3.408775 0
-3.298814 0
-3.188854 0
-3.078893 0
-2.968933 0
-2.858972 0
-2.749012 0
-2.639051 0
-2.529091 0
-2.419130 0
-2.309170 0
-2.199209 2
-2.089249 0
-1.979288 0
-1.869328 0
-1.759368 0
-1.649407 0
-1.539447 0
-1.429486 0
-1.319526 0
-1.209565 0
-1.099605 0
-0.989644 0
-0.879684 1
-0.769723 5
-0.659763 15
-0.549802 24
-0.439842 115
-0.329881 556
-0.219921 2844
-0.109960 10588
0.000000 19042
0.109960 11713
0.219921 3260
0.329881 660
0.439842 92
0.549802 16
0.659763 1
0.769723 1
0.879684 1
0.989644 0
1.099605 0
1.209565 0
1.319526 0
1.429486 0
1.539447 0
1.649407 0
1.759368 0
1.869328 0
1.979288 0
2.089249 0
2.199209 0
2.309170 0
2.419130 0
2.529091 0
2.639051 0
2.749012 0
2.858972 0
2.968933 0
3.078893 0
3.188854 0
3.298814 0
3.408775 0
3.518735 0
3.628695 0
3.738656 31
3.848616 23
3.958577 38
4.068537 33
4.178498 27
4.288458 28
4.398419 32
4.508379 31
4.618340 26
4.728300 32
4.838261 25
4.948221 34
5.058182 37
5.168142 33
5.278103 36
5.388063 29
5.498023 26
5.607984 35
5.717944 25
5.827905 36
5.937865 21
6.047826 24
6.157786 22
6.267747 25
6.377707 30
6.487668 32
6.597628 33
6.707589 24
6.817549 27
6.927510 30
7.037470 27
7.147431 34
7.257391 32
7.367351 40
7.477312 28
7.587272 29
7.697233 27
7.807193 32
7.917154 36
8.027114 40
8.137075 39
8.247035 36
8.356996 38
8.466956 40
8.576917 35
8.686877 35
8.796838 48
8.906798 23
9.016759 47
9.126719 30
9.236679 50
9.346640 40
9.456600 36
9.566561 50
9.676521 35
9.786482 46
9.896442 51
10.006403 41
10.116363 52
10.226324 63
10.336284 61
10.446245 62
10.556205 67
10.666166 47
10.776126 67
10.886086 65
10.996047 68
11.106007 83
11.215968 78
11.325928 72
11.435889 88
11.545849 59
11.655810 96
11.765770 78
11.875731 55
11.985691 77
12.095652 71
12.205612 75
12.315573 87
12.425533 95
12.535494 83
12.645454 70
12.755414 60
12.865375 84
12.975335 72
13.085296 46
13.195256 67
13.305217 62
13.415177 59
13.525138 70
13.635098 53
13.745059 46
13.855019 67
13.964980 44
14.074940 61
14.184901 74
14.294861 72
14.404822 61
14.514782 62
14.624742 48
14.734703 36
14.844663 30
14.954624 26
15.064584 27
15.174545 25
15.284505 15
15.394466 18
15.504426 22
15.614387 13
15.724347 14
15.834308 13
15.944268 7
16.054229 12
16.164189 13
16.274150 6
16.384110 8
16.494070 11
16.604031 4
16.713991 8
16.823952 5
16.933912 8
17.043873 6
17.153833 3
17.263794 8
17.373754 6
17.483715 3
17.593675 9
17.703636 3
17.813596 3
17.923557 4
18.033517 5
18.143477 0
18.253438 0
18.363398 1
18.473359 2
18.583319 1
18.693280 2
18.803240 5
18.913201 0
19.023161 2
19.133122 3
19.243082 4
19.353043 1
19.463003 5
19.572964 1
19.682924 4
19.792885 2
19.902845 7
20.012805 2
20.122766 2
20.232726 1
20.342687 1
20.452647 0
20.562608 2
20.672568 3
20.782529 1
20.892489 1
21.002450 3
21.112410 4
21.222371 2
21.332331 2
21.442292 1
21.552252 2
21.662213 2
21.772173 0
21.882133 2
21.992094 0
22.102054 0
22.212015 1
22.321975 1
22.431936 1
22.541896 2
22.651857 0
22.761817 0
22.871778 1
22.981738 1
23.091699 0
23.201659 2
23.311620 0
23.421580 1
23.531541 1
23.641501 0
23.751461 0
23.861422 1
23.971382 0
24.081343 0
24.191303 0
24.301264 0
24.411224 3
24.521185 0
24.631145 0
24.741106 0
24.851066 1
24.961027 0
25.070987 0
25.180948 1
25.290908 1
25.400868 1
25.510829 1
25.620789 0
25.730750 0
25.840710 0
25.950671 1
26.060631 0
26.170592 0
26.280552 0
26.390513 0
26.500473 0
26.610434 0
26.720394 0
26.830355 0
26.940315 1
27.050276 0
27.160236 0
27.270196 0
27.380157 0
27.490117 0
27.600078 0
27.710038 0
27.819999 0
27.929959 2
28.039920 0
