# Supplementary material for: Transition across a sharp interface: Data from Raman and Brillouin imaging spectroscopy
Source: Data Brief. 2020 Oct 2;33:106368. doi: 10.1016/j.dib.2020.106368 (PMC7557971; doi:10.1016/j.dib.2020.106368)
Supplement: Supplementary file 1 [file mmc1.zip › PET_Glycerol60X_step05/Brillouin/PET_Glycerol60X_step05_19.txt]

-28.149880 0
-28.039920 1
-27.929959 0
-27.819999 1
-27.710038 1
-27.600078 1
-27.490117 0
-27.380157 0
-27.270196 0
-27.160236 0
-27.050276 1
-26.940315 0
-26.830355 1
-26.720394 0
-26.610434 0
-26.500473 0
-26.390513 0
-26.280552 1
-26.170592 0
-26.060631 0
-25.950671 0
-25.840710 0
-25.730750 2
-25.620789 0
-25.510829 0
-25.400868 0
-25.290908 1
-25.180948 0
-25.070987 0
-24.961027 0
-24.851066 1
-24.741106 0
-24.631145 0
-24.521185 0
-24.411224 0
-24.301264 0
-24.191303 0
-24.081343 0
-23.971382 2
-23.861422 0
-23.751461 1
-23.641501 0
-23.531541 0
-23.421580 0
-23.311620 1
-23.201659 2
-23.091699 0
-22.981738 1
-22.871778 0
-22.761817 0
-22.651857 0
-22.541896 0
-22.431936 2
-22.321975 0
-22.212015 2
-22.102054 2
-21.992094 2
-21.882133 1
-21.772173 1
-21.662213 2
-21.552252 2
-21.442292 1
-21.332331 0
-21.222371 0
-21.112410 1
-21.002450 1
-20.892489 0
-20.782529 2
-20.672568 5
-20.562608 2
-20.452647 2
-20.342687 4
-20.232726 0
-20.122766 1
-20.012805 1
-19.902845 2
-19.792885 3
-19.682924 2
-19.572964 2
-19.463003 2
-19.353043 2
-19.243082 2
-19.133122 0
-19.023161 3
-18.913201 3
-18.803240 3
-18.693280 3
-18.583319 4
-18.473359 5
-18.363398 4
-18.253438 1
-18.143477 8
-18.033517 5
-17.923557 1
-17.813596 3
-17.703636 7
-17.593675 8
-17.483715 9
-17.373754 9
-17.263794 7
-17.153833 4
-17.043873 8
-16.933912 5
-16.823952 8
-16.713991 7
-16.604031 9
-16.494070 12
-16.384110 9
-16.274150 12
-16.164189 14
-16.054229 9
-15.944268 13
-15.834308 10
-15.724347 18
-15.614387 6
-15.504426 13
-15.394466 22
-15.284505 26
-15.174545 22
-15.064584 22
-14.954624 25
-14.844663 28
-14.734703 31
-14.624742 38
-14.514782 33
-14.404822 53
-14.294861 53
-14.184901 55
-14.074940 79
-13.964980 61
-13.855019 74
-13.745059 76
-13.635098 62
-13.525138 63
-13.415177 62
-13.305217 65
-13.195256 72
-13.085296 73
-12.975335 86
-12.865375 77
-12.755414 87
-12.645454 75
-12.535494 80
-12.425533 103
-12.315573 89
-12.205612 89
-12.095652 91
-11.985691 81
-11.875731 101
-11.765770 86
-11.655810 77
-11.545849 83
-11.435889 77
-11.325928 86
-11.215968 84
-11.106007 82
-10.996047 75
-10.886086 69
-10.776126 68
-10.666166 77
-10.556205 67
-10.446245 61
-10.336284 55
-10.226324 62
-10.116363 51
-10.006403 68
-9.896442 55
-9.786482 56
-9.676521 54
-9.566561 53
-9.456600 53
-9.346640 55
-9.236679 31
-9.126719 42
-9.016759 30
-8.906798 43
-8.796838 59
-8.686877 38
-8.576917 47
-8.466956 29
-8.356996 40
-8.247035 42
-8.137075 38
-8.027114 51
-7.917154 41
-7.807193 51
-7.697233 36
-7.587272 34
-7.477312 43
-7.367351 43
-7.257391 44
-7.147431 40
-7.037470 40
-6.927510 45
-6.817549 25
-6.707589 44
-6.597628 33
-6.487668 27
-6.377707 27
-6.267747 25
-6.157786 44
-6.047826 36
-5.937865 32
-5.827905 46
-5.717944 31
-5.607984 29
-5.498023 29
-5.388063 35
-5.278103 26
-5.168142 35
-5.058182 24
-4.948221 35
-4.838261 38
-4.728300 41
-4.618340 39
-4.508379 38
-4.398419 29
-4.288458 31
-4.178498 35
-4.068537 39
-3.958577 26
-3.848616 21
-3.738656 0
-3.628695 0
-3.518735 0
-3.408775 0
-3.298814 0
-3.188854 0
-3.078893 0
-2.968933 0
-2.858972 0
-2.749012 0
-2.639051 0
-2.529091 0
-2.419130 0
-2.309170 0
-2.199209 2
-2.089249 0
-1.979288 0
-1.869328 0
-1.759368 0
-1.649407 0
-1.539447 0
-1.429486 0
-1.319526 0
-1.209565 0
-1.099605 0
-0.989644 3
-0.879684 4
-0.769723 8
-0.659763 10
-0.549802 33
-0.439842 109
-0.329881 584
-0.219921 2987
-0.109960 11303
0.000000 18493
0.109960 10462
0.219921 2601
0.329881 572
0.439842 91
0.549802 21
0.659763 4
0.769723 0
0.879684 0
0.989644 0
1.099605 0
1.209565 0
1.319526 0
1.429486 0
1.539447 0
1.649407 0
1.759368 0
1.869328 0
1.979288 0
2.089249 0
2.199209 0
2.309170 0
2.419130 0
2.529091 0
2.639051 0
2.749012 0
2.858972 0
2.968933 0
3.078893 0
3.188854 0
3.298814 0
3.408775 0
3.518735 0
3.628695 2
3.738656 31
3.848616 34
3.958577 35
4.068537 28
4.178498 36
4.288458 30
4.398419 27
4.508379 33
4.618340 42
4.728300 30
4.838261 29
4.948221 31
5.058182 24
5.168142 24
5.278103 34
5.388063 35
5.498023 25
5.607984 24
5.717944 21
5.827905 34
5.937865 29
6.047826 34
6.157786 24
6.267747 27
6.377707 27
6.487668 30
6.597628 39
6.707589 35
6.817549 34
6.927510 40
7.037470 31
7.147431 29
7.257391 32
7.367351 34
7.477312 36
7.587272 38
7.697233 32
7.807193 51
7.917154 34
8.027114 38
8.137075 33
8.247035 38
8.356996 38
8.466956 32
8.576917 30
8.686877 32
8.796838 43
8.906798 52
9.016759 44
9.126719 52
9.236679 63
9.346640 55
9.456600 53
9.566561 48
9.676521 55
9.786482 49
9.896442 54
10.006403 52
10.116363 53
10.226324 43
10.336284 54
10.446245 68
10.556205 75
10.666166 61
10.776126 74
10.886086 81
10.996047 70
11.106007 71
11.215968 78
11.325928 75
11.435889 78
11.545849 96
11.655810 72
11.765770 84
11.875731 84
11.985691 73
12.095652 86
12.205612 79
12.315573 109
12.425533 67
12.535494 108
12.645454 90
12.755414 85
12.865375 67
12.975335 68
13.085296 51
13.195256 60
13.305217 53
13.415177 57
13.525138 59
13.635098 51
13.745059 55
13.855019 65
13.964980 56
14.074940 57
14.184901 56
14.294861 63
14.404822 66
14.514782 44
14.624742 36
14.734703 42
14.844663 41
14.954624 29
15.064584 25
15.174545 20
15.284505 16
15.394466 21
15.504426 16
15.614387 14
15.724347 10
15.834308 13
15.944268 14
16.054229 14
16.164189 8
16.274150 8
16.384110 5
16.494070 10
16.604031 11
16.713991 4
16.823952 9
16.933912 7
17.043873 4
17.153833 8
17.263794 6
17.373754 5
17.483715 4
17.593675 10
17.703636 3
17.813596 2
17.923557 3
18.033517 3
18.143477 6
18.253438 9
18.363398 0
18.473359 7
18.583319 0
18.693280 4
18.803240 3
18.913201 5
19.023161 8
19.133122 2
19.243082 0
19.353043 0
19.463003 0
19.572964 2
19.682924 1
19.792885 3
19.902845 1
20.012805 2
20.122766 0
20.232726 0
20.342687 0
20.452647 2
20.562608 2
20.672568 1
20.782529 1
20.892489 2
21.002450 1
21.112410 1
21.222371 2
21.332331 1
21.442292 0
21.552252 1
21.662213 0
21.772173 1
21.882133 0
21.992094 1
22.102054 1
22.212015 0
22.321975 0
22.431936 2
22.541896 0
22.651857 0
22.761817 1
22.871778 0
22.981738 1
23.091699 1
23.201659 2
23.311620 0
23.421580 0
23.531541 0
23.641501 0
23.751461 0
23.861422 1
23.971382 1
24.081343 0
24.191303 1
24.301264 0
24.411224 0
24.521185 0
24.631145 1
24.741106 0
24.851066 0
24.961027 0
25.070987 1
25.180948 1
25.290908 1
25.400868 0
25.510829 0
25.620789 2
25.730750 1
25.840710 0
25.950671 0
26.060631 0
26.170592 0
26.280552 0
26.390513 2
26.500473 0
26.610434 0
26.720394 1
26.830355 0
26.940315 0
27.050276 1
27.160236 0
27.270196 1
27.380157 2
27.490117 0
27.600078 0
27.710038 0
27.819999 0
27.929959 0
28.039920 0
