# Supplementary material for: Transition across a sharp interface: Data from Raman and Brillouin imaging spectroscopy
Source: Data Brief. 2020 Oct 2;33:106368. doi: 10.1016/j.dib.2020.106368 (PMC7557971; doi:10.1016/j.dib.2020.106368)
Supplement: Supplementary file 1 [file mmc1.zip › PET_Glycerol60X_step05/Brillouin/PET_Glycerol60X_step05_20.txt]

-28.149880 0
-28.039920 0
-27.929959 0
-27.819999 0
-27.710038 0
-27.600078 0
-27.490117 0
-27.380157 0
-27.270196 0
-27.160236 1
-27.050276 0
-26.940315 3
-26.830355 0
-26.720394 0
-26.610434 1
-26.500473 0
-26.390513 0
-26.280552 1
-26.170592 0
-26.060631 0
-25.950671 0
-25.840710 0
-25.730750 0
-25.620789 0
-25.510829 0
-25.400868 0
-25.290908 0
-25.180948 1
-25.070987 1
-24.961027 0
-24.851066 0
-24.741106 1
-24.631145 0
-24.521185 4
-24.411224 0
-24.301264 0
-24.191303 0
-24.081343 1
-23.971382 0
-23.861422 1
-23.751461 0
-23.641501 1
-23.531541 1
-23.421580 1
-23.311620 1
-23.201659 1
-23.091699 0
-22.981738 3
-22.871778 1
-22.761817 1
-22.651857 0
-22.541896 1
-22.431936 0
-22.321975 2
-22.212015 0
-22.102054 1
-21.992094 1
-21.882133 3
-21.772173 0
-21.662213 1
-21.552252 3
-21.442292 1
-21.332331 1
-21.222371 1
-21.112410 3
-21.002450 5
-20.892489 4
-20.782529 0
-20.672568 0
-20.562608 1
-20.452647 1
-20.342687 2
-20.232726 4
-20.122766 2
-20.012805 2
-19.902845 1
-19.792885 3
-19.682924 1
-19.572964 2
-19.463003 1
-19.353043 4
-19.243082 2
-19.133122 8
-19.023161 3
-18.913201 1
-18.803240 5
-18.693280 5
-18.583319 2
-18.473359 3
-18.363398 3
-18.253438 5
-18.143477 3
-18.033517 7
-17.923557 2
-17.813596 4
-17.703636 6
-17.593675 7
-17.483715 5
-17.373754 10
-17.263794 5
-17.153833 7
-17.043873 5
-16.933912 10
-16.823952 8
-16.713991 8
-16.604031 15
-16.494070 5
-16.384110 6
-16.274150 13
-16.164189 5
-16.054229 15
-15.944268 14
-15.834308 16
-15.724347 17
-15.614387 24
-15.504426 23
-15.394466 10
-15.284505 19
-15.174545 32
-15.064584 30
-14.954624 31
-14.844663 33
-14.734703 34
-14.624742 35
-14.514782 51
-14.404822 58
-14.294861 65
-14.184901 40
-14.074940 71
-13.964980 76
-13.855019 68
-13.745059 62
-13.635098 63
-13.525138 59
-13.415177 62
-13.305217 68
-13.195256 76
-13.085296 88
-12.975335 66
-12.865375 77
-12.755414 71
-12.645454 88
-12.535494 81
-12.425533 90
-12.315573 78
-12.205612 64
-12.095652 90
-11.985691 83
-11.875731 79
-11.765770 114
-11.655810 84
-11.545849 84
-11.435889 95
-11.325928 85
-11.215968 75
-11.106007 82
-10.996047 73
-10.886086 90
-10.776126 83
-10.666166 58
-10.556205 51
-10.446245 57
-10.336284 73
-10.226324 67
-10.116363 74
-10.006403 53
-9.896442 55
-9.786482 66
-9.676521 42
-9.566561 45
-9.456600 51
-9.346640 49
-9.236679 48
-9.126719 62
-9.016759 52
-8.906798 34
-8.796838 43
-8.686877 42
-8.576917 39
-8.466956 35
-8.356996 28
-8.247035 40
-8.137075 42
-8.027114 42
-7.917154 45
-7.807193 30
-7.697233 33
-7.587272 31
-7.477312 34
-7.367351 28
-7.257391 38
-7.147431 37
-7.037470 37
-6.927510 33
-6.817549 29
-6.707589 40
-6.597628 31
-6.487668 42
-6.377707 34
-6.267747 26
-6.157786 34
-6.047826 40
-5.937865 35
-5.827905 45
-5.717944 35
-5.607984 35
-5.498023 26
-5.388063 34
-5.278103 47
-5.168142 23
-5.058182 26
-4.948221 26
-4.838261 29
-4.728300 34
-4.618340 33
-4.508379 26
-4.398419 29
-4.288458 28
-4.178498 38
-4.068537 36
-3.958577 28
-3.848616 13
-3.738656 0
-3.628695 0
-3.518735 0
-3.408775 0
-3.298814 0
-3.188854 0
-3.078893 0
-2.968933 0
-2.858972 0
-2.749012 0
-2.639051 0
-2.529091 0
-2.419130 0
-2.309170 0
-2.199209 0
-2.089249 0
-1.979288 0
-1.869328 0
-1.759368 0
-1.649407 0
-1.539447 0
-1.429486 0
-1.319526 0
-1.209565 0
-1.099605 0
-0.989644 0
-0.879684 4
-0.769723 5
-0.659763 10
-0.549802 22
-0.439842 87
-0.329881 569
-0.219921 2913
-0.109960 10361
0.000000 17969
0.109960 10416
0.219921 2843
0.329881 612
0.439842 99
0.549802 13
0.659763 2
0.769723 0
0.879684 0
0.989644 0
1.099605 0
1.209565 0
1.319526 0
1.429486 0
1.539447 0
1.649407 0
1.759368 0
1.869328 0
1.979288 0
2.089249 0
2.199209 0
2.309170 0
2.419130 0
2.529091 0
2.639051 0
2.749012 0
2.858972 0
2.968933 0
3.078893 0
3.188854 0
3.298814 0
3.408775 0
3.518735 0
3.628695 2
3.738656 36
3.848616 36
3.958577 27
4.068537 35
4.178498 27
4.288458 37
4.398419 27
4.508379 26
4.618340 34
4.728300 31
4.838261 29
4.948221 31
5.058182 29
5.168142 29
5.278103 27
5.388063 22
5.498023 40
5.607984 37
5.717944 29
5.827905 26
5.937865 32
6.047826 36
6.157786 29
6.267747 35
6.377707 38
6.487668 40
6.597628 27
6.707589 29
6.817549 26
6.927510 40
7.037470 33
7.147431 33
7.257391 32
7.367351 38
7.477312 37
7.587272 35
7.697233 34
7.807193 31
7.917154 22
8.027114 23
8.137075 32
8.247035 34
8.356996 47
8.466956 37
8.576917 38
8.686877 48
8.796838 35
8.906798 44
9.016759 37
9.126719 46
9.236679 38
9.346640 35
9.456600 41
9.566561 58
9.676521 55
9.786482 55
9.896442 47
10.006403 52
10.116363 44
10.226324 54
10.336284 64
10.446245 73
10.556205 61
10.666166 67
10.776126 73
10.886086 78
10.996047 64
11.106007 77
11.215968 71
11.325928 78
11.435889 82
11.545849 87
11.655810 91
11.765770 85
11.875731 69
11.985691 87
12.095652 79
12.205612 83
12.315573 89
12.425533 71
12.535494 87
12.645454 68
12.755414 79
12.865375 63
12.975335 61
13.085296 69
13.195256 92
13.305217 67
13.415177 46
13.525138 55
13.635098 66
13.745059 48
13.855019 62
13.964980 57
14.074940 50
14.184901 49
14.294861 52
14.404822 53
14.514782 52
14.624742 52
14.734703 43
14.844663 28
14.954624 30
15.064584 29
15.174545 24
15.284505 23
15.394466 22
15.504426 12
15.614387 12
15.724347 14
15.834308 15
15.944268 10
16.054229 7
16.164189 11
16.274150 12
16.384110 19
16.494070 13
16.604031 9
16.713991 6
16.823952 13
16.933912 3
17.043873 6
17.153833 9
17.263794 6
17.373754 1
17.483715 6
17.593675 7
17.703636 8
17.813596 3
17.923557 2
18.033517 2
18.143477 7
18.253438 6
18.363398 4
18.473359 6
18.583319 1
18.693280 3
18.803240 5
18.913201 4
19.023161 1
19.133122 2
19.243082 1
19.353043 2
19.463003 2
19.572964 2
19.682924 3
19.792885 3
19.902845 3
20.012805 2
20.122766 6
20.232726 1
20.342687 1
20.452647 2
20.562608 3
20.672568 0
20.782529 1
20.892489 1
21.002450 4
21.112410 3
21.222371 1
21.332331 1
21.442292 1
21.552252 1
21.662213 2
21.772173 2
21.882133 1
21.992094 1
22.102054 2
22.212015 0
22.321975 0
22.431936 1
22.541896 0
22.651857 0
22.761817 1
22.871778 2
22.981738 0
23.091699 3
23.201659 0
23.311620 0
23.421580 1
23.531541 0
23.641501 0
23.751461 2
23.861422 0
23.971382 0
24.081343 0
24.191303 4
24.301264 0
24.411224 0
24.521185 0
24.631145 0
24.741106 0
24.851066 0
24.961027 0
25.070987 1
25.180948 2
25.290908 3
25.400868 2
25.510829 0
25.620789 0
25.730750 0
25.840710 0
25.950671 0
26.060631 0
26.170592 2
26.280552 0
26.390513 1
26.500473 0
26.610434 1
26.720394 0
26.830355 0
26.940315 0
27.050276 0
27.160236 1
27.270196 0
27.380157 2
27.490117 0
27.600078 1
27.710038 0
27.819999 0
27.929959 0
28.039920 0
