# Supplementary material for: Transition across a sharp interface: Data from Raman and Brillouin imaging spectroscopy
Source: Data Brief. 2020 Oct 2;33:106368. doi: 10.1016/j.dib.2020.106368 (PMC7557971; doi:10.1016/j.dib.2020.106368)
Supplement: Supplementary file 1 [file mmc1.zip › PET_Glycerol60X_step05/Brillouin/PET_Glycerol60X_step05_21.txt]

-28.149880 0
-28.039920 0
-27.929959 0
-27.819999 0
-27.710038 1
-27.600078 0
-27.490117 0
-27.380157 0
-27.270196 1
-27.160236 0
-27.050276 0
-26.940315 0
-26.830355 1
-26.720394 0
-26.610434 0
-26.500473 0
-26.390513 2
-26.280552 0
-26.170592 2
-26.060631 0
-25.950671 1
-25.840710 0
-25.730750 0
-25.620789 0
-25.510829 0
-25.400868 0
-25.290908 0
-25.180948 1
-25.070987 0
-24.961027 0
-24.851066 0
-24.741106 2
-24.631145 0
-24.521185 0
-24.411224 0
-24.301264 0
-24.191303 0
-24.081343 1
-23.971382 0
-23.861422 2
-23.751461 2
-23.641501 2
-23.531541 3
-23.421580 1
-23.311620 1
-23.201659 3
-23.091699 1
-22.981738 2
-22.871778 0
-22.761817 1
-22.651857 1
-22.541896 2
-22.431936 2
-22.321975 1
-22.212015 1
-22.102054 1
-21.992094 1
-21.882133 0
-21.772173 0
-21.662213 1
-21.552252 0
-21.442292 2
-21.332331 3
-21.222371 2
-21.112410 2
-21.002450 2
-20.892489 2
-20.782529 1
-20.672568 4
-20.562608 3
-20.452647 0
-20.342687 3
-20.232726 1
-20.122766 2
-20.012805 1
-19.902845 2
-19.792885 4
-19.682924 2
-19.572964 2
-19.463003 0
-19.353043 6
-19.243082 2
-19.133122 5
-19.023161 1
-18.913201 2
-18.803240 3
-18.693280 6
-18.583319 3
-18.473359 7
-18.363398 4
-18.253438 3
-18.143477 2
-18.033517 1
-17.923557 2
-17.813596 6
-17.703636 3
-17.593675 3
-17.483715 3
-17.373754 5
-17.263794 3
-17.153833 6
-17.043873 12
-16.933912 4
-16.823952 10
-16.713991 10
-16.604031 7
-16.494070 11
-16.384110 6
-16.274150 8
-16.164189 10
-16.054229 25
-15.944268 13
-15.834308 19
-15.724347 14
-15.614387 19
-15.504426 19
-15.394466 16
-15.284505 12
-15.174545 25
-15.064584 16
-14.954624 21
-14.844663 36
-14.734703 22
-14.624742 37
-14.514782 51
-14.404822 43
-14.294861 49
-14.184901 62
-14.074940 79
-13.964980 68
-13.855019 46
-13.745059 57
-13.635098 53
-13.525138 66
-13.415177 58
-13.305217 67
-13.195256 70
-13.085296 69
-12.975335 80
-12.865375 69
-12.755414 75
-12.645454 89
-12.535494 84
-12.425533 92
-12.315573 100
-12.205612 83
-12.095652 82
-11.985691 90
-11.875731 86
-11.765770 97
-11.655810 74
-11.545849 86
-11.435889 70
-11.325928 91
-11.215968 84
-11.106007 74
-10.996047 80
-10.886086 89
-10.776126 83
-10.666166 85
-10.556205 71
-10.446245 70
-10.336284 55
-10.226324 68
-10.116363 49
-10.006403 63
-9.896442 54
-9.786482 46
-9.676521 49
-9.566561 63
-9.456600 52
-9.346640 35
-9.236679 51
-9.126719 52
-9.016759 69
-8.906798 49
-8.796838 42
-8.686877 37
-8.576917 37
-8.466956 42
-8.356996 48
-8.247035 37
-8.137075 32
-8.027114 32
-7.917154 34
-7.807193 35
-7.697233 40
-7.587272 35
-7.477312 40
-7.367351 39
-7.257391 38
-7.147431 38
-7.037470 41
-6.927510 28
-6.817549 30
-6.707589 42
-6.597628 30
-6.487668 35
-6.377707 31
-6.267747 33
-6.157786 41
-6.047826 35
-5.937865 31
-5.827905 28
-5.717944 35
-5.607984 31
-5.498023 31
-5.388063 37
-5.278103 32
-5.168142 18
-5.058182 31
-4.948221 29
-4.838261 34
-4.728300 39
-4.618340 33
-4.508379 39
-4.398419 34
-4.288458 27
-4.178498 37
-4.068537 36
-3.958577 33
-3.848616 30
-3.738656 0
-3.628695 0
-3.518735 0
-3.408775 0
-3.298814 0
-3.188854 0
-3.078893 0
-2.968933 0
-2.858972 0
-2.749012 0
-2.639051 0
-2.529091 0
-2.419130 0
-2.309170 0
-2.199209 0
-2.089249 0
-1.979288 0
-1.869328 0
-1.759368 0
-1.649407 0
-1.539447 0
-1.429486 0
-1.319526 0
-1.209565 0
-1.099605 0
-0.989644 1
-0.879684 1
-0.769723 6
-0.659763 9
-0.549802 31
-0.439842 98
-0.329881 509
-0.219921 2816
-0.109960 10425
0.000000 18584
0.109960 10745
0.219921 2926
0.329881 652
0.439842 114
0.549802 12
0.659763 0
0.769723 1
0.879684 0
0.989644 0
1.099605 0
1.209565 0
1.319526 0
1.429486 0
1.539447 0
1.649407 0
1.759368 0
1.869328 0
1.979288 0
2.089249 0
2.199209 0
2.309170 0
2.419130 0
2.529091 0
2.639051 0
2.749012 0
2.858972 0
2.968933 0
3.078893 0
3.188854 0
3.298814 0
3.408775 0
3.518735 0
3.628695 0
3.738656 30
3.848616 28
3.958577 30
4.068537 31
4.178498 38
4.288458 40
4.398419 41
4.508379 30
4.618340 37
4.728300 31
4.838261 30
4.948221 31
5.058182 36
5.168142 25
5.278103 35
5.388063 24
5.498023 38
5.607984 27
5.717944 34
5.827905 28
5.937865 36
6.047826 37
6.157786 36
6.267747 35
6.377707 33
6.487668 27
6.597628 31
6.707589 42
6.817549 27
6.927510 33
7.037470 33
7.147431 35
7.257391 27
7.367351 37
7.477312 38
7.587272 41
7.697233 28
7.807193 33
7.917154 32
8.027114 35
8.137075 34
8.247035 49
8.356996 38
8.466956 37
8.576917 46
8.686877 37
8.796838 39
8.906798 35
9.016759 39
9.126719 38
9.236679 53
9.346640 57
9.456600 61
9.566561 38
9.676521 52
9.786482 56
9.896442 51
10.006403 52
10.116363 58
10.226324 47
10.336284 59
10.446245 60
10.556205 55
10.666166 65
10.776126 70
10.886086 77
10.996047 74
11.106007 64
11.215968 80
11.325928 84
11.435889 70
11.545849 90
11.655810 95
11.765770 86
11.875731 79
11.985691 82
12.095652 88
12.205612 83
12.315573 72
12.425533 93
12.535494 66
12.645454 81
12.755414 82
12.865375 88
12.975335 71
13.085296 80
13.195256 68
13.305217 64
13.415177 63
13.525138 39
13.635098 71
13.745059 44
13.855019 56
13.964980 48
14.074940 47
14.184901 54
14.294861 64
14.404822 40
14.514782 49
14.624742 47
14.734703 38
14.844663 26
14.954624 30
15.064584 34
15.174545 20
15.284505 29
15.394466 22
15.504426 21
15.614387 20
15.724347 21
15.834308 13
15.944268 14
16.054229 21
16.164189 5
16.274150 16
16.384110 13
16.494070 11
16.604031 6
16.713991 7
16.823952 6
16.933912 8
17.043873 4
17.153833 7
17.263794 9
17.373754 3
17.483715 3
17.593675 4
17.703636 12
17.813596 5
17.923557 8
18.033517 1
18.143477 6
18.253438 6
18.363398 4
18.473359 4
18.583319 2
18.693280 2
18.803240 3
18.913201 2
19.023161 2
19.133122 0
19.243082 2
19.353043 1
19.463003 3
19.572964 3
19.682924 0
19.792885 1
19.902845 3
20.012805 6
20.122766 2
20.232726 4
20.342687 2
20.452647 2
20.562608 1
20.672568 2
20.782529 1
20.892489 3
21.002450 2
21.112410 0
21.222371 1
21.332331 1
21.442292 0
21.552252 4
21.662213 1
21.772173 2
21.882133 4
21.992094 1
22.102054 1
22.212015 0
22.321975 1
22.431936 0
22.541896 0
22.651857 0
22.761817 1
22.871778 1
22.981738 1
23.091699 1
23.201659 2
23.311620 0
23.421580 2
23.531541 2
23.641501 0
23.751461 2
23.861422 0
23.971382 0
24.081343 0
24.191303 0
24.301264 1
24.411224 0
24.521185 0
24.631145 1
24.741106 0
24.851066 1
24.961027 0
25.070987 1
25.180948 1
25.290908 0
25.400868 0
25.510829 0
25.620789 1
25.730750 0
25.840710 0
25.950671 1
26.060631 1
26.170592 0
26.280552 0
26.390513 0
26.500473 0
26.610434 1
26.720394 1
26.830355 0
26.940315 0
27.050276 0
27.160236 0
27.270196 0
27.380157 0
27.490117 0
27.600078 0
27.710038 0
27.819999 0
27.929959 0
28.039920 0
