# Supplementary material for: Transition across a sharp interface: Data from Raman and Brillouin imaging spectroscopy
Source: Data Brief. 2020 Oct 2;33:106368. doi: 10.1016/j.dib.2020.106368 (PMC7557971; doi:10.1016/j.dib.2020.106368)
Supplement: Supplementary file 1 [file mmc1.zip › PET_Glycerol60X_step05/Brillouin/PET_Glycerol60X_step05_22.txt]

-28.149880 0
-28.039920 0
-27.929959 0
-27.819999 0
-27.710038 0
-27.600078 0
-27.490117 0
-27.380157 1
-27.270196 0
-27.160236 0
-27.050276 0
-26.940315 0
-26.830355 1
-26.720394 0
-26.610434 0
-26.500473 3
-26.390513 0
-26.280552 0
-26.170592 0
-26.060631 0
-25.950671 0
-25.840710 1
-25.730750 0
-25.620789 0
-25.510829 0
-25.400868 1
-25.290908 0
-25.180948 0
-25.070987 1
-24.961027 2
-24.851066 1
-24.741106 0
-24.631145 1
-24.521185 0
-24.411224 1
-24.301264 1
-24.191303 0
-24.081343 1
-23.971382 1
-23.861422 0
-23.751461 2
-23.641501 1
-23.531541 1
-23.421580 2
-23.311620 2
-23.201659 0
-23.091699 4
-22.981738 0
-22.871778 0
-22.761817 2
-22.651857 2
-22.541896 2
-22.431936 0
-22.321975 0
-22.212015 0
-22.102054 2
-21.992094 2
-21.882133 1
-21.772173 3
-21.662213 3
-21.552252 1
-21.442292 1
-21.332331 6
-21.222371 0
-21.112410 4
-21.002450 1
-20.892489 1
-20.782529 0
-20.672568 0
-20.562608 3
-20.452647 1
-20.342687 0
-20.232726 2
-20.122766 6
-20.012805 4
-19.902845 2
-19.792885 5
-19.682924 3
-19.572964 3
-19.463003 1
-19.353043 2
-19.243082 4
-19.133122 4
-19.023161 2
-18.913201 3
-18.803240 7
-18.693280 3
-18.583319 5
-18.473359 5
-18.363398 3
-18.253438 5
-18.143477 6
-18.033517 6
-17.923557 6
-17.813596 6
-17.703636 2
-17.593675 8
-17.483715 6
-17.373754 5
-17.263794 7
-17.153833 5
-17.043873 8
-16.933912 8
-16.823952 10
-16.713991 6
-16.604031 4
-16.494070 9
-16.384110 8
-16.274150 5
-16.164189 11
-16.054229 10
-15.944268 16
-15.834308 12
-15.724347 18
-15.614387 18
-15.504426 23
-15.394466 26
-15.284505 17
-15.174545 25
-15.064584 18
-14.954624 33
-14.844663 35
-14.734703 34
-14.624742 39
-14.514782 43
-14.404822 41
-14.294861 48
-14.184901 60
-14.074940 56
-13.964980 56
-13.855019 59
-13.745059 50
-13.635098 63
-13.525138 61
-13.415177 65
-13.305217 66
-13.195256 71
-13.085296 72
-12.975335 50
-12.865375 90
-12.755414 83
-12.645454 95
-12.535494 92
-12.425533 89
-12.315573 103
-12.205612 81
-12.095652 88
-11.985691 87
-11.875731 87
-11.765770 107
-11.655810 93
-11.545849 94
-11.435889 86
-11.325928 87
-11.215968 88
-11.106007 110
-10.996047 70
-10.886086 72
-10.776126 79
-10.666166 70
-10.556205 67
-10.446245 75
-10.336284 71
-10.226324 71
-10.116363 57
-10.006403 48
-9.896442 60
-9.786482 64
-9.676521 60
-9.566561 68
-9.456600 46
-9.346640 48
-9.236679 40
-9.126719 44
-9.016759 51
-8.906798 45
-8.796838 36
-8.686877 37
-8.576917 32
-8.466956 36
-8.356996 42
-8.247035 35
-8.137075 34
-8.027114 47
-7.917154 47
-7.807193 38
-7.697233 36
-7.587272 33
-7.477312 45
-7.367351 42
-7.257391 40
-7.147431 42
-7.037470 29
-6.927510 34
-6.817549 28
-6.707589 41
-6.597628 24
-6.487668 43
-6.377707 36
-6.267747 28
-6.157786 25
-6.047826 40
-5.937865 27
-5.827905 29
-5.717944 29
-5.607984 36
-5.498023 36
-5.388063 29
-5.278103 24
-5.168142 25
-5.058182 25
-4.948221 28
-4.838261 30
-4.728300 39
-4.618340 33
-4.508379 27
-4.398419 34
-4.288458 42
-4.178498 29
-4.068537 35
-3.958577 40
-3.848616 15
-3.738656 0
-3.628695 0
-3.518735 0
-3.408775 0
-3.298814 0
-3.188854 0
-3.078893 0
-2.968933 0
-2.858972 0
-2.749012 0
-2.639051 0
-2.529091 0
-2.419130 0
-2.309170 0
-2.199209 0
-2.089249 0
-1.979288 0
-1.869328 0
-1.759368 0
-1.649407 0
-1.539447 0
-1.429486 0
-1.319526 0
-1.209565 0
-1.099605 0
-0.989644 0
-0.879684 0
-0.769723 9
-0.659763 13
-0.549802 24
-0.439842 97
-0.329881 559
-0.219921 3033
-0.109960 10877
0.000000 19220
0.109960 10589
0.219921 2806
0.329881 600
0.439842 84
0.549802 9
0.659763 1
0.769723 0
0.879684 0
0.989644 1
1.099605 0
1.209565 0
1.319526 0
1.429486 0
1.539447 0
1.649407 0
1.759368 0
1.869328 0
1.979288 0
2.089249 0
2.199209 0
2.309170 0
2.419130 0
2.529091 0
2.639051 0
2.749012 0
2.858972 1
2.968933 0
3.078893 0
3.188854 0
3.298814 0
3.408775 0
3.518735 0
3.628695 2
3.738656 32
3.848616 29
3.958577 28
4.068537 33
4.178498 45
4.288458 31
4.398419 34
4.508379 41
4.618340 30
4.728300 40
4.838261 45
4.948221 37
5.058182 37
5.168142 39
5.278103 41
5.388063 33
5.498023 29
5.607984 35
5.717944 36
5.827905 36
5.937865 37
6.047826 30
6.157786 34
6.267747 32
6.377707 29
6.487668 36
6.597628 30
6.707589 38
6.817549 33
6.927510 29
7.037470 35
7.147431 37
7.257391 35
7.367351 26
7.477312 33
7.587272 35
7.697233 40
7.807193 39
7.917154 38
8.027114 39
8.137075 45
8.247035 34
8.356996 33
8.466956 35
8.576917 53
8.686877 40
8.796838 35
8.906798 41
9.016759 42
9.126719 41
9.236679 34
9.346640 42
9.456600 54
9.566561 48
9.676521 36
9.786482 57
9.896442 56
10.006403 61
10.116363 66
10.226324 76
10.336284 63
10.446245 61
10.556205 67
10.666166 74
10.776126 80
10.886086 67
10.996047 61
11.106007 70
11.215968 67
11.325928 89
11.435889 78
11.545849 105
11.655810 81
11.765770 114
11.875731 96
11.985691 88
12.095652 80
12.205612 70
12.315573 89
12.425533 100
12.535494 88
12.645454 86
12.755414 76
12.865375 82
12.975335 67
13.085296 64
13.195256 69
13.305217 49
13.415177 75
13.525138 47
13.635098 57
13.745059 68
13.855019 71
13.964980 44
14.074940 51
14.184901 49
14.294861 58
14.404822 52
14.514782 50
14.624742 40
14.734703 35
14.844663 33
14.954624 31
15.064584 25
15.174545 20
15.284505 29
15.394466 16
15.504426 26
15.614387 22
15.724347 10
15.834308 13
15.944268 15
16.054229 19
16.164189 5
16.274150 14
16.384110 13
16.494070 9
16.604031 6
16.713991 5
16.823952 11
16.933912 12
17.043873 12
17.153833 7
17.263794 3
17.373754 6
17.483715 9
17.593675 3
17.703636 4
17.813596 6
17.923557 1
18.033517 5
18.143477 3
18.253438 3
18.363398 3
18.473359 4
18.583319 5
18.693280 4
18.803240 4
18.913201 3
19.023161 1
19.133122 4
19.243082 2
19.353043 5
19.463003 0
19.572964 1
19.682924 1
19.792885 1
19.902845 1
20.012805 2
20.122766 2
20.232726 1
20.342687 2
20.452647 0
20.562608 1
20.672568 2
20.782529 5
20.892489 0
21.002450 0
21.112410 0
21.222371 4
21.332331 0
21.442292 2
21.552252 2
21.662213 2
21.772173 2
21.882133 1
21.992094 1
22.102054 1
22.212015 1
22.321975 0
22.431936 1
22.541896 0
22.651857 0
22.761817 3
22.871778 0
22.981738 0
23.091699 0
23.201659 1
23.311620 1
23.421580 0
23.531541 1
23.641501 2
23.751461 0
23.861422 1
23.971382 0
24.081343 2
24.191303 0
24.301264 0
24.411224 0
24.521185 1
24.631145 1
24.741106 0
24.851066 0
24.961027 0
25.070987 1
25.180948 2
25.290908 1
25.400868 0
25.510829 0
25.620789 0
25.730750 1
25.840710 0
25.950671 0
26.060631 0
26.170592 0
26.280552 0
26.390513 1
26.500473 1
26.610434 0
26.720394 0
26.830355 0
26.940315 0
27.050276 1
27.160236 1
27.270196 0
27.380157 0
27.490117 1
27.600078 0
27.710038 1
27.819999 0
27.929959 0
28.039920 0
