# Supplementary material for: Transition across a sharp interface: Data from Raman and Brillouin imaging spectroscopy
Source: Data Brief. 2020 Oct 2;33:106368. doi: 10.1016/j.dib.2020.106368 (PMC7557971; doi:10.1016/j.dib.2020.106368)
Supplement: Supplementary file 1 [file mmc1.zip › PET_Glycerol60X_step05/Brillouin/PET_Glycerol60X_step05_23.txt]

-28.149880 0
-28.039920 0
-27.929959 0
-27.819999 0
-27.710038 0
-27.600078 0
-27.490117 1
-27.380157 0
-27.270196 0
-27.160236 1
-27.050276 0
-26.940315 0
-26.830355 0
-26.720394 0
-26.610434 2
-26.500473 0
-26.390513 0
-26.280552 0
-26.170592 0
-26.060631 0
-25.950671 0
-25.840710 0
-25.730750 1
-25.620789 0
-25.510829 0
-25.400868 0
-25.290908 0
-25.180948 0
-25.070987 0
-24.961027 1
-24.851066 0
-24.741106 0
-24.631145 2
-24.521185 0
-24.411224 0
-24.301264 1
-24.191303 3
-24.081343 0
-23.971382 0
-23.861422 0
-23.751461 1
-23.641501 0
-23.531541 3
-23.421580 1
-23.311620 1
-23.201659 0
-23.091699 1
-22.981738 1
-22.871778 0
-22.761817 1
-22.651857 1
-22.541896 0
-22.431936 1
-22.321975 0
-22.212015 1
-22.102054 1
-21.992094 0
-21.882133 1
-21.772173 1
-21.662213 2
-21.552252 1
-21.442292 0
-21.332331 1
-21.222371 1
-21.112410 2
-21.002450 2
-20.892489 0
-20.782529 4
-20.672568 1
-20.562608 7
-20.452647 4
-20.342687 2
-20.232726 2
-20.122766 6
-20.012805 0
-19.902845 1
-19.792885 7
-19.682924 3
-19.572964 3
-19.463003 4
-19.353043 3
-19.243082 5
-19.133122 2
-19.023161 3
-18.913201 5
-18.803240 6
-18.693280 6
-18.583319 5
-18.473359 4
-18.363398 4
-18.253438 6
-18.143477 5
-18.033517 5
-17.923557 10
-17.813596 5
-17.703636 7
-17.593675 5
-17.483715 3
-17.373754 13
-17.263794 6
-17.153833 9
-17.043873 6
-16.933912 7
-16.823952 6
-16.713991 9
-16.604031 8
-16.494070 9
-16.384110 8
-16.274150 5
-16.164189 9
-16.054229 11
-15.944268 10
-15.834308 17
-15.724347 17
-15.614387 17
-15.504426 16
-15.394466 14
-15.284505 22
-15.174545 21
-15.064584 17
-14.954624 25
-14.844663 28
-14.734703 31
-14.624742 41
-14.514782 47
-14.404822 51
-14.294861 54
-14.184901 45
-14.074940 54
-13.964980 49
-13.855019 52
-13.745059 54
-13.635098 48
-13.525138 62
-13.415177 54
-13.305217 72
-13.195256 62
-13.085296 60
-12.975335 59
-12.865375 66
-12.755414 76
-12.645454 64
-12.535494 84
-12.425533 90
-12.315573 94
-12.205612 68
-12.095652 83
-11.985691 82
-11.875731 100
-11.765770 89
-11.655810 75
-11.545849 74
-11.435889 88
-11.325928 86
-11.215968 66
-11.106007 72
-10.996047 75
-10.886086 89
-10.776126 94
-10.666166 87
-10.556205 72
-10.446245 81
-10.336284 59
-10.226324 55
-10.116363 54
-10.006403 46
-9.896442 61
-9.786482 54
-9.676521 47
-9.566561 47
-9.456600 59
-9.346640 46
-9.236679 47
-9.126719 38
-9.016759 40
-8.906798 41
-8.796838 59
-8.686877 40
-8.576917 36
-8.466956 39
-8.356996 28
-8.247035 36
-8.137075 49
-8.027114 40
-7.917154 33
-7.807193 28
-7.697233 34
-7.587272 35
-7.477312 30
-7.367351 34
-7.257391 38
-7.147431 37
-7.037470 29
-6.927510 36
-6.817549 31
-6.707589 33
-6.597628 34
-6.487668 34
-6.377707 29
-6.267747 33
-6.157786 26
-6.047826 34
-5.937865 22
-5.827905 41
-5.717944 41
-5.607984 28
-5.498023 27
-5.388063 29
-5.278103 34
-5.168142 37
-5.058182 28
-4.948221 31
-4.838261 31
-4.728300 31
-4.618340 29
-4.508379 34
-4.398419 35
-4.288458 41
-4.178498 27
-4.068537 40
-3.958577 38
-3.848616 20
-3.738656 0
-3.628695 0
-3.518735 0
-3.408775 0
-3.298814 0
-3.188854 0
-3.078893 0
-2.968933 0
-2.858972 0
-2.749012 0
-2.639051 0
-2.529091 0
-2.419130 0
-2.309170 0
-2.199209 0
-2.089249 0
-1.979288 0
-1.869328 0
-1.759368 0
-1.649407 0
-1.539447 0
-1.429486 0
-1.319526 0
-1.209565 0
-1.099605 0
-0.989644 0
-0.879684 2
-0.769723 5
-0.659763 7
-0.549802 15
-0.439842 91
-0.329881 512
-0.219921 2857
-0.109960 10123
0.000000 18755
0.109960 11354
0.219921 3122
0.329881 741
0.439842 140
0.549802 14
0.659763 2
0.769723 2
0.879684 0
0.989644 0
1.099605 0
1.209565 0
1.319526 0
1.429486 0
1.539447 0
1.649407 0
1.759368 0
1.869328 0
1.979288 0
2.089249 0
2.199209 0
2.309170 0
2.419130 0
2.529091 0
2.639051 0
2.749012 0
2.858972 0
2.968933 0
3.078893 0
3.188854 0
3.298814 0
3.408775 0
3.518735 0
3.628695 2
3.738656 27
3.848616 23
3.958577 28
4.068537 31
4.178498 29
4.288458 40
4.398419 29
4.508379 22
4.618340 32
4.728300 23
4.838261 33
4.948221 34
5.058182 31
5.168142 30
5.278103 26
5.388063 21
5.498023 32
5.607984 25
5.717944 50
5.827905 32
5.937865 31
6.047826 27
6.157786 29
6.267747 32
6.377707 18
6.487668 34
6.597628 27
6.707589 23
6.817549 32
6.927510 26
7.037470 37
7.147431 27
7.257391 35
7.367351 31
7.477312 32
7.587272 25
7.697233 40
7.807193 42
7.917154 33
8.027114 33
8.137075 39
8.247035 41
8.356996 34
8.466956 49
8.576917 35
8.686877 47
8.796838 31
8.906798 49
9.016759 38
9.126719 45
9.236679 49
9.346640 57
9.456600 51
9.566561 42
9.676521 39
9.786482 47
9.896442 67
10.006403 61
10.116363 59
10.226324 52
10.336284 52
10.446245 75
10.556205 71
10.666166 72
10.776126 66
10.886086 68
10.996047 67
11.106007 76
11.215968 73
11.325928 75
11.435889 73
11.545849 88
11.655810 72
11.765770 73
11.875731 77
11.985691 83
12.095652 103
12.205612 83
12.315573 83
12.425533 81
12.535494 82
12.645454 78
12.755414 67
12.865375 74
12.975335 78
13.085296 76
13.195256 59
13.305217 76
13.415177 89
13.525138 46
13.635098 46
13.745059 69
13.855019 48
13.964980 63
14.074940 58
14.184901 51
14.294861 40
14.404822 35
14.514782 44
14.624742 39
14.734703 31
14.844663 28
14.954624 22
15.064584 17
15.174545 22
15.284505 16
15.394466 12
15.504426 27
15.614387 21
15.724347 11
15.834308 12
15.944268 11
16.054229 14
16.164189 11
16.274150 3
16.384110 13
16.494070 13
16.604031 8
16.713991 5
16.823952 8
16.933912 2
17.043873 8
17.153833 6
17.263794 7
17.373754 3
17.483715 4
17.593675 4
17.703636 3
17.813596 8
17.923557 4
18.033517 3
18.143477 4
18.253438 1
18.363398 1
18.473359 3
18.583319 6
18.693280 2
18.803240 3
18.913201 2
19.023161 4
19.133122 0
19.243082 0
19.353043 2
19.463003 2
19.572964 6
19.682924 1
19.792885 1
19.902845 1
20.012805 1
20.122766 0
20.232726 1
20.342687 2
20.452647 1
20.562608 2
20.672568 1
20.782529 0
20.892489 0
21.002450 1
21.112410 0
21.222371 3
21.332331 0
21.442292 0
21.552252 2
21.662213 3
21.772173 0
21.882133 1
21.992094 0
22.102054 4
22.212015 0
22.321975 0
22.431936 0
22.541896 1
22.651857 0
22.761817 0
22.871778 1
22.981738 1
23.091699 2
23.201659 2
23.311620 1
23.421580 0
23.531541 1
23.641501 0
23.751461 2
23.861422 0
23.971382 0
24.081343 0
24.191303 0
24.301264 0
24.411224 0
24.521185 1
24.631145 0
24.741106 0
24.851066 1
24.961027 0
25.070987 0
25.180948 0
25.290908 0
25.400868 0
25.510829 0
25.620789 0
25.730750 1
25.840710 0
25.950671 0
26.060631 0
26.170592 0
26.280552 1
26.390513 1
26.500473 0
26.610434 0
26.720394 0
26.830355 0
26.940315 0
27.050276 1
27.160236 0
27.270196 0
27.380157 0
27.490117 0
27.600078 1
27.710038 0
27.819999 0
27.929959 0
28.039920 0
