# Supplementary material for: Transition across a sharp interface: Data from Raman and Brillouin imaging spectroscopy
Source: Data Brief. 2020 Oct 2;33:106368. doi: 10.1016/j.dib.2020.106368 (PMC7557971; doi:10.1016/j.dib.2020.106368)
Supplement: Supplementary file 1 [file mmc1.zip › PET_Glycerol60X_step05/Brillouin/PET_Glycerol60X_step05_24.txt]

-28.149880 0
-28.039920 0
-27.929959 0
-27.819999 0
-27.710038 0
-27.600078 0
-27.490117 0
-27.380157 0
-27.270196 1
-27.160236 1
-27.050276 0
-26.940315 1
-26.830355 0
-26.720394 1
-26.610434 0
-26.500473 1
-26.390513 0
-26.280552 1
-26.170592 0
-26.060631 1
-25.950671 0
-25.840710 0
-25.730750 2
-25.620789 1
-25.510829 0
-25.400868 1
-25.290908 0
-25.180948 1
-25.070987 2
-24.961027 0
-24.851066 2
-24.741106 1
-24.631145 0
-24.521185 0
-24.411224 1
-24.301264 1
-24.191303 0
-24.081343 0
-23.971382 1
-23.861422 2
-23.751461 2
-23.641501 1
-23.531541 3
-23.421580 0
-23.311620 0
-23.201659 0
-23.091699 1
-22.981738 2
-22.871778 2
-22.761817 0
-22.651857 1
-22.541896 0
-22.431936 2
-22.321975 3
-22.212015 2
-22.102054 0
-21.992094 1
-21.882133 1
-21.772173 3
-21.662213 3
-21.552252 1
-21.442292 0
-21.332331 0
-21.222371 0
-21.112410 5
-21.002450 0
-20.892489 1
-20.782529 3
-20.672568 0
-20.562608 2
-20.452647 0
-20.342687 1
-20.232726 2
-20.122766 2
-20.012805 3
-19.902845 0
-19.792885 1
-19.682924 0
-19.572964 5
-19.463003 0
-19.353043 2
-19.243082 4
-19.133122 3
-19.023161 3
-18.913201 2
-18.803240 4
-18.693280 4
-18.583319 1
-18.473359 8
-18.363398 0
-18.253438 6
-18.143477 6
-18.033517 7
-17.923557 4
-17.813596 4
-17.703636 2
-17.593675 8
-17.483715 6
-17.373754 8
-17.263794 3
-17.153833 9
-17.043873 3
-16.933912 11
-16.823952 9
-16.713991 5
-16.604031 13
-16.494070 6
-16.384110 11
-16.274150 13
-16.164189 17
-16.054229 10
-15.944268 20
-15.834308 16
-15.724347 23
-15.614387 24
-15.504426 25
-15.394466 20
-15.284505 20
-15.174545 29
-15.064584 22
-14.954624 29
-14.844663 26
-14.734703 37
-14.624742 28
-14.514782 37
-14.404822 36
-14.294861 57
-14.184901 64
-14.074940 54
-13.964980 51
-13.855019 55
-13.745059 69
-13.635098 58
-13.525138 64
-13.415177 70
-13.305217 77
-13.195256 83
-13.085296 75
-12.975335 89
-12.865375 97
-12.755414 91
-12.645454 76
-12.535494 101
-12.425533 88
-12.315573 114
-12.205612 96
-12.095652 89
-11.985691 80
-11.875731 98
-11.765770 93
-11.655810 94
-11.545849 114
-11.435889 93
-11.325928 111
-11.215968 81
-11.106007 92
-10.996047 79
-10.886086 84
-10.776126 70
-10.666166 81
-10.556205 83
-10.446245 70
-10.336284 57
-10.226324 76
-10.116363 58
-10.006403 52
-9.896442 53
-9.786482 54
-9.676521 51
-9.566561 52
-9.456600 28
-9.346640 44
-9.236679 40
-9.126719 54
-9.016759 44
-8.906798 45
-8.796838 42
-8.686877 38
-8.576917 38
-8.466956 41
-8.356996 40
-8.247035 29
-8.137075 31
-8.027114 48
-7.917154 47
-7.807193 35
-7.697233 35
-7.587272 39
-7.477312 44
-7.367351 34
-7.257391 35
-7.147431 36
-7.037470 33
-6.927510 36
-6.817549 44
-6.707589 29
-6.597628 45
-6.487668 43
-6.377707 29
-6.267747 52
-6.157786 39
-6.047826 26
-5.937865 44
-5.827905 20
-5.717944 44
-5.607984 32
-5.498023 26
-5.388063 27
-5.278103 27
-5.168142 34
-5.058182 32
-4.948221 38
-4.838261 29
-4.728300 53
-4.618340 44
-4.508379 38
-4.398419 32
-4.288458 26
-4.178498 36
-4.068537 39
-3.958577 27
-3.848616 19
-3.738656 0
-3.628695 0
-3.518735 0
-3.408775 0
-3.298814 0
-3.188854 0
-3.078893 0
-2.968933 0
-2.858972 0
-2.749012 0
-2.639051 0
-2.529091 0
-2.419130 0
-2.309170 0
-2.199209 0
-2.089249 0
-1.979288 0
-1.869328 0
-1.759368 0
-1.649407 0
-1.539447 0
-1.429486 0
-1.319526 0
-1.209565 0
-1.099605 0
-0.989644 0
-0.879684 1
-0.769723 4
-0.659763 12
-0.549802 25
-0.439842 100
-0.329881 490
-0.219921 2575
-0.109960 9717
0.000000 16572
0.109960 9800
0.219921 2533
0.329881 532
0.439842 81
0.549802 16
0.659763 3
0.769723 0
0.879684 0
0.989644 0
1.099605 0
1.209565 0
1.319526 0
1.429486 0
1.539447 0
1.649407 0
1.759368 1
1.869328 0
1.979288 0
2.089249 0
2.199209 0
2.309170 0
2.419130 0
2.529091 0
2.639051 0
2.749012 0
2.858972 0
2.968933 0
3.078893 0
3.188854 0
3.298814 0
3.408775 0
3.518735 0
3.628695 1
3.738656 37
3.848616 31
3.958577 42
4.068537 34
4.178498 33
4.288458 49
4.398419 40
4.508379 28
4.618340 30
4.728300 34
4.838261 43
4.948221 46
5.058182 25
5.168142 40
5.278103 35
5.388063 31
5.498023 25
5.607984 38
5.717944 32
5.827905 37
5.937865 26
6.047826 43
6.157786 39
6.267747 41
6.377707 31
6.487668 29
6.597628 32
6.707589 32
6.817549 32
6.927510 41
7.037470 31
7.147431 34
7.257391 30
7.367351 45
7.477312 47
7.587272 39
7.697233 26
7.807193 37
7.917154 35
8.027114 41
8.137075 36
8.247035 39
8.356996 41
8.466956 32
8.576917 29
8.686877 46
8.796838 51
8.906798 37
9.016759 43
9.126719 50
9.236679 43
9.346640 44
9.456600 47
9.566561 58
9.676521 53
9.786482 58
9.896442 67
10.006403 66
10.116363 63
10.226324 57
10.336284 61
10.446245 65
10.556205 68
10.666166 92
10.776126 73
10.886086 86
10.996047 75
11.106007 86
11.215968 87
11.325928 94
11.435889 74
11.545849 94
11.655810 88
11.765770 88
11.875731 91
11.985691 94
12.095652 106
12.205612 99
12.315573 83
12.425533 91
12.535494 109
12.645454 72
12.755414 84
12.865375 91
12.975335 77
13.085296 67
13.195256 87
13.305217 74
13.415177 61
13.525138 71
13.635098 76
13.745059 63
13.855019 71
13.964980 61
14.074940 43
14.184901 58
14.294861 40
14.404822 53
14.514782 49
14.624742 35
14.734703 27
14.844663 43
14.954624 17
15.064584 21
15.174545 13
15.284505 26
15.394466 15
15.504426 17
15.614387 6
15.724347 13
15.834308 15
15.944268 8
16.054229 9
16.164189 8
16.274150 11
16.384110 11
16.494070 14
16.604031 8
16.713991 9
16.823952 12
16.933912 9
17.043873 6
17.153833 6
17.263794 3
17.373754 8
17.483715 9
17.593675 1
17.703636 5
17.813596 1
17.923557 7
18.033517 8
18.143477 0
18.253438 5
18.363398 4
18.473359 5
18.583319 4
18.693280 1
18.803240 4
18.913201 4
19.023161 2
19.133122 1
19.243082 4
19.353043 5
19.463003 3
19.572964 5
19.682924 2
19.792885 1
19.902845 4
20.012805 3
20.122766 3
20.232726 0
20.342687 0
20.452647 2
20.562608 1
20.672568 6
20.782529 3
20.892489 1
21.002450 2
21.112410 3
21.222371 3
21.332331 2
21.442292 1
21.552252 1
21.662213 1
21.772173 4
21.882133 0
21.992094 1
22.102054 1
22.212015 1
22.321975 1
22.431936 1
22.541896 3
22.651857 0
22.761817 2
22.871778 1
22.981738 0
23.091699 1
23.201659 1
23.311620 1
23.421580 1
23.531541 1
23.641501 2
23.751461 1
23.861422 1
23.971382 0
24.081343 0
24.191303 1
24.301264 1
24.411224 0
24.521185 1
24.631145 0
24.741106 0
24.851066 0
24.961027 1
25.070987 0
25.180948 2
25.290908 0
25.400868 1
25.510829 0
25.620789 0
25.730750 0
25.840710 1
25.950671 0
26.060631 1
26.170592 1
26.280552 0
26.390513 0
26.500473 1
26.610434 0
26.720394 0
26.830355 1
26.940315 0
27.050276 0
27.160236 0
27.270196 1
27.380157 1
27.490117 0
27.600078 1
27.710038 0
27.819999 1
27.929959 0
28.039920 0
