# Supplementary material for: Transition across a sharp interface: Data from Raman and Brillouin imaging spectroscopy
Source: Data Brief. 2020 Oct 2;33:106368. doi: 10.1016/j.dib.2020.106368 (PMC7557971; doi:10.1016/j.dib.2020.106368)
Supplement: Supplementary file 1 [file mmc1.zip › PET_Glycerol60X_step05/Brillouin/PET_Glycerol60X_step05_25.txt]

-28.149880 0
-28.039920 0
-27.929959 0
-27.819999 0
-27.710038 1
-27.600078 0
-27.490117 3
-27.380157 0
-27.270196 0
-27.160236 0
-27.050276 0
-26.940315 1
-26.830355 0
-26.720394 1
-26.610434 1
-26.500473 0
-26.390513 1
-26.280552 0
-26.170592 1
-26.060631 0
-25.950671 0
-25.840710 0
-25.730750 1
-25.620789 0
-25.510829 1
-25.400868 0
-25.290908 0
-25.180948 0
-25.070987 1
-24.961027 1
-24.851066 0
-24.741106 1
-24.631145 1
-24.521185 0
-24.411224 1
-24.301264 0
-24.191303 0
-24.081343 0
-23.971382 0
-23.861422 1
-23.751461 1
-23.641501 1
-23.531541 0
-23.421580 2
-23.311620 1
-23.201659 0
-23.091699 0
-22.981738 0
-22.871778 1
-22.761817 1
-22.651857 0
-22.541896 0
-22.431936 3
-22.321975 2
-22.212015 4
-22.102054 1
-21.992094 1
-21.882133 2
-21.772173 0
-21.662213 1
-21.552252 3
-21.442292 2
-21.332331 0
-21.222371 1
-21.112410 1
-21.002450 1
-20.892489 2
-20.782529 3
-20.672568 3
-20.562608 4
-20.452647 2
-20.342687 2
-20.232726 1
-20.122766 2
-20.012805 1
-19.902845 2
-19.792885 3
-19.682924 4
-19.572964 2
-19.463003 3
-19.353043 3
-19.243082 3
-19.133122 2
-19.023161 1
-18.913201 5
-18.803240 2
-18.693280 4
-18.583319 7
-18.473359 4
-18.363398 6
-18.253438 4
-18.143477 3
-18.033517 3
-17.923557 4
-17.813596 8
-17.703636 4
-17.593675 5
-17.483715 6
-17.373754 7
-17.263794 2
-17.153833 7
-17.043873 11
-16.933912 11
-16.823952 8
-16.713991 5
-16.604031 8
-16.494070 8
-16.384110 12
-16.274150 6
-16.164189 14
-16.054229 15
-15.944268 13
-15.834308 7
-15.724347 17
-15.614387 21
-15.504426 19
-15.394466 24
-15.284505 21
-15.174545 26
-15.064584 21
-14.954624 30
-14.844663 37
-14.734703 32
-14.624742 32
-14.514782 46
-14.404822 34
-14.294861 54
-14.184901 55
-14.074940 61
-13.964980 54
-13.855019 44
-13.745059 48
-13.635098 56
-13.525138 61
-13.415177 66
-13.305217 55
-13.195256 68
-13.085296 63
-12.975335 79
-12.865375 70
-12.755414 75
-12.645454 99
-12.535494 96
-12.425533 76
-12.315573 98
-12.205612 77
-12.095652 88
-11.985691 100
-11.875731 103
-11.765770 74
-11.655810 68
-11.545849 79
-11.435889 90
-11.325928 75
-11.215968 81
-11.106007 92
-10.996047 77
-10.886086 75
-10.776126 75
-10.666166 77
-10.556205 69
-10.446245 67
-10.336284 56
-10.226324 77
-10.116363 65
-10.006403 60
-9.896442 63
-9.786482 37
-9.676521 56
-9.566561 49
-9.456600 45
-9.346640 62
-9.236679 56
-9.126719 40
-9.016759 42
-8.906798 50
-8.796838 45
-8.686877 32
-8.576917 43
-8.466956 39
-8.356996 48
-8.247035 49
-8.137075 48
-8.027114 53
-7.917154 34
-7.807193 34
-7.697233 34
-7.587272 48
-7.477312 33
-7.367351 41
-7.257391 44
-7.147431 31
-7.037470 30
-6.927510 27
-6.817549 32
-6.707589 31
-6.597628 24
-6.487668 42
-6.377707 30
-6.267747 21
-6.157786 40
-6.047826 29
-5.937865 42
-5.827905 36
-5.717944 24
-5.607984 23
-5.498023 21
-5.388063 19
-5.278103 26
-5.168142 32
-5.058182 29
-4.948221 33
-4.838261 35
-4.728300 30
-4.618340 48
-4.508379 28
-4.398419 39
-4.288458 38
-4.178498 35
-4.068537 41
-3.958577 34
-3.848616 20
-3.738656 0
-3.628695 0
-3.518735 0
-3.408775 0
-3.298814 1
-3.188854 0
-3.078893 0
-2.968933 0
-2.858972 0
-2.749012 0
-2.639051 0
-2.529091 0
-2.419130 0
-2.309170 0
-2.199209 0
-2.089249 0
-1.979288 0
-1.869328 0
-1.759368 0
-1.649407 0
-1.539447 0
-1.429486 0
-1.319526 0
-1.209565 0
-1.099605 0
-0.989644 0
-0.879684 2
-0.769723 0
-0.659763 9
-0.549802 36
-0.439842 109
-0.329881 627
-0.219921 3256
-0.109960 11141
0.000000 18680
0.109960 10310
0.219921 2764
0.329881 596
0.439842 94
0.549802 12
0.659763 2
0.769723 0
0.879684 0
0.989644 0
1.099605 0
1.209565 0
1.319526 0
1.429486 0
1.539447 0
1.649407 0
1.759368 0
1.869328 0
1.979288 0
2.089249 0
2.199209 0
2.309170 0
2.419130 0
2.529091 0
2.639051 0
2.749012 0
2.858972 0
2.968933 0
3.078893 0
3.188854 0
3.298814 0
3.408775 0
3.518735 0
3.628695 3
3.738656 28
3.848616 34
3.958577 38
4.068537 35
4.178498 35
4.288458 38
4.398419 40
4.508379 17
4.618340 26
4.728300 33
4.838261 35
4.948221 32
5.058182 25
5.168142 31
5.278103 42
5.388063 26
5.498023 30
5.607984 39
5.717944 30
5.827905 26
5.937865 34
6.047826 29
6.157786 27
6.267747 34
6.377707 26
6.487668 32
6.597628 46
6.707589 39
6.817549 34
6.927510 29
7.037470 38
7.147431 29
7.257391 27
7.367351 38
7.477312 32
7.587272 33
7.697233 33
7.807193 28
7.917154 31
8.027114 42
8.137075 45
8.247035 30
8.356996 39
8.466956 48
8.576917 46
8.686877 42
8.796838 42
8.906798 51
9.016759 38
9.126719 52
9.236679 36
9.346640 51
9.456600 37
9.566561 55
9.676521 46
9.786482 50
9.896442 57
10.006403 57
10.116363 57
10.226324 64
10.336284 62
10.446245 80
10.556205 58
10.666166 60
10.776126 60
10.886086 73
10.996047 67
11.106007 71
11.215968 77
11.325928 73
11.435889 65
11.545849 79
11.655810 82
11.765770 80
11.875731 91
11.985691 88
12.095652 95
12.205612 79
12.315573 90
12.425533 71
12.535494 68
12.645454 91
12.755414 80
12.865375 75
12.975335 68
13.085296 72
13.195256 63
13.305217 52
13.415177 61
13.525138 54
13.635098 67
13.745059 62
13.855019 38
13.964980 54
14.074940 41
14.184901 47
14.294861 44
14.404822 30
14.514782 37
14.624742 39
14.734703 29
14.844663 23
14.954624 30
15.064584 22
15.174545 24
15.284505 22
15.394466 28
15.504426 20
15.614387 11
15.724347 19
15.834308 16
15.944268 11
16.054229 13
16.164189 8
16.274150 11
16.384110 6
16.494070 4
16.604031 12
16.713991 11
16.823952 4
16.933912 5
17.043873 7
17.153833 9
17.263794 7
17.373754 10
17.483715 8
17.593675 10
17.703636 5
17.813596 7
17.923557 3
18.033517 6
18.143477 0
18.253438 4
18.363398 5
18.473359 0
18.583319 3
18.693280 3
18.803240 3
18.913201 8
19.023161 1
19.133122 2
19.243082 2
19.353043 2
19.463003 1
19.572964 2
19.682924 4
19.792885 2
19.902845 0
20.012805 1
20.122766 1
20.232726 0
20.342687 1
20.452647 2
20.562608 1
20.672568 2
20.782529 5
20.892489 1
21.002450 4
21.112410 0
21.222371 1
21.332331 0
21.442292 1
21.552252 1
21.662213 1
21.772173 0
21.882133 0
21.992094 1
22.102054 0
22.212015 2
22.321975 2
22.431936 0
22.541896 1
22.651857 3
22.761817 1
22.871778 0
22.981738 0
23.091699 0
23.201659 1
23.311620 1
23.421580 1
23.531541 2
23.641501 0
23.751461 0
23.861422 0
23.971382 0
24.081343 0
24.191303 0
24.301264 1
24.411224 3
24.521185 0
24.631145 1
24.741106 0
24.851066 0
24.961027 0
25.070987 0
25.180948 0
25.290908 0
25.400868 0
25.510829 0
25.620789 1
25.730750 0
25.840710 0
25.950671 0
26.060631 0
26.170592 1
26.280552 0
26.390513 0
26.500473 0
26.610434 0
26.720394 0
26.830355 0
26.940315 0
27.050276 0
27.160236 1
27.270196 0
27.380157 0
27.490117 1
27.600078 0
27.710038 0
27.819999 0
27.929959 0
28.039920 0
