# Supplementary material for: Transition across a sharp interface: Data from Raman and Brillouin imaging spectroscopy
Source: Data Brief. 2020 Oct 2;33:106368. doi: 10.1016/j.dib.2020.106368 (PMC7557971; doi:10.1016/j.dib.2020.106368)
Supplement: Supplementary file 1 [file mmc1.zip › PET_Glycerol60X_step05/Brillouin/PET_Glycerol60X_step05_26.txt]

-28.149880 0
-28.039920 0
-27.929959 0
-27.819999 2
-27.710038 0
-27.600078 0
-27.490117 1
-27.380157 0
-27.270196 0
-27.160236 1
-27.050276 0
-26.940315 1
-26.830355 1
-26.720394 0
-26.610434 0
-26.500473 1
-26.390513 0
-26.280552 1
-26.170592 0
-26.060631 0
-25.950671 0
-25.840710 0
-25.730750 0
-25.620789 2
-25.510829 1
-25.400868 0
-25.290908 0
-25.180948 2
-25.070987 2
-24.961027 1
-24.851066 0
-24.741106 0
-24.631145 2
-24.521185 2
-24.411224 0
-24.301264 2
-24.191303 0
-24.081343 0
-23.971382 1
-23.861422 1
-23.751461 0
-23.641501 2
-23.531541 1
-23.421580 0
-23.311620 0
-23.201659 2
-23.091699 0
-22.981738 1
-22.871778 2
-22.761817 2
-22.651857 1
-22.541896 2
-22.431936 2
-22.321975 1
-22.212015 1
-22.102054 1
-21.992094 3
-21.882133 1
-21.772173 2
-21.662213 3
-21.552252 2
-21.442292 1
-21.332331 0
-21.222371 3
-21.112410 3
-21.002450 2
-20.892489 0
-20.782529 0
-20.672568 1
-20.562608 8
-20.452647 5
-20.342687 0
-20.232726 3
-20.122766 1
-20.012805 1
-19.902845 3
-19.792885 0
-19.682924 5
-19.572964 1
-19.463003 3
-19.353043 4
-19.243082 0
-19.133122 0
-19.023161 0
-18.913201 3
-18.803240 0
-18.693280 6
-18.583319 0
-18.473359 3
-18.363398 5
-18.253438 3
-18.143477 6
-18.033517 4
-17.923557 1
-17.813596 5
-17.703636 2
-17.593675 3
-17.483715 5
-17.373754 9
-17.263794 4
-17.153833 6
-17.043873 7
-16.933912 12
-16.823952 5
-16.713991 7
-16.604031 8
-16.494070 9
-16.384110 12
-16.274150 9
-16.164189 14
-16.054229 13
-15.944268 13
-15.834308 14
-15.724347 12
-15.614387 14
-15.504426 15
-15.394466 17
-15.284505 18
-15.174545 20
-15.064584 36
-14.954624 30
-14.844663 36
-14.734703 31
-14.624742 23
-14.514782 38
-14.404822 36
-14.294861 39
-14.184901 53
-14.074940 48
-13.964980 57
-13.855019 46
-13.745059 61
-13.635098 49
-13.525138 63
-13.415177 65
-13.305217 72
-13.195256 56
-13.085296 77
-12.975335 71
-12.865375 71
-12.755414 61
-12.645454 107
-12.535494 87
-12.425533 87
-12.315573 99
-12.205612 103
-12.095652 91
-11.985691 90
-11.875731 103
-11.765770 96
-11.655810 88
-11.545849 82
-11.435889 93
-11.325928 73
-11.215968 72
-11.106007 89
-10.996047 86
-10.886086 91
-10.776126 80
-10.666166 65
-10.556205 64
-10.446245 73
-10.336284 71
-10.226324 64
-10.116363 56
-10.006403 56
-9.896442 59
-9.786482 65
-9.676521 73
-9.566561 63
-9.456600 51
-9.346640 58
-9.236679 62
-9.126719 42
-9.016759 53
-8.906798 59
-8.796838 38
-8.686877 34
-8.576917 44
-8.466956 57
-8.356996 44
-8.247035 51
-8.137075 32
-8.027114 35
-7.917154 37
-7.807193 32
-7.697233 43
-7.587272 42
-7.477312 41
-7.367351 38
-7.257391 25
-7.147431 35
-7.037470 30
-6.927510 34
-6.817549 41
-6.707589 36
-6.597628 38
-6.487668 31
-6.377707 40
-6.267747 42
-6.157786 32
-6.047826 30
-5.937865 32
-5.827905 42
-5.717944 35
-5.607984 27
-5.498023 31
-5.388063 38
-5.278103 34
-5.168142 29
-5.058182 31
-4.948221 37
-4.838261 37
-4.728300 35
-4.618340 40
-4.508379 36
-4.398419 45
-4.288458 37
-4.178498 48
-4.068537 30
-3.958577 52
-3.848616 24
-3.738656 0
-3.628695 0
-3.518735 0
-3.408775 0
-3.298814 0
-3.188854 0
-3.078893 0
-2.968933 0
-2.858972 0
-2.749012 0
-2.639051 0
-2.529091 0
-2.419130 0
-2.309170 0
-2.199209 1
-2.089249 0
-1.979288 0
-1.869328 1
-1.759368 0
-1.649407 0
-1.539447 0
-1.429486 0
-1.319526 0
-1.209565 0
-1.099605 0
-0.989644 1
-0.879684 3
-0.769723 6
-0.659763 9
-0.549802 20
-0.439842 93
-0.329881 508
-0.219921 2687
-0.109960 9514
0.000000 16048
0.109960 9913
0.219921 2573
0.329881 559
0.439842 77
0.549802 11
0.659763 5
0.769723 0
0.879684 0
0.989644 0
1.099605 0
1.209565 0
1.319526 0
1.429486 0
1.539447 0
1.649407 0
1.759368 0
1.869328 0
1.979288 0
2.089249 0
2.199209 0
2.309170 0
2.419130 0
2.529091 0
2.639051 0
2.749012 0
2.858972 0
2.968933 0
3.078893 0
3.188854 0
3.298814 0
3.408775 0
3.518735 0
3.628695 4
3.738656 30
3.848616 37
3.958577 29
4.068537 30
4.178498 33
4.288458 38
4.398419 30
4.508379 43
4.618340 25
4.728300 32
4.838261 32
4.948221 27
5.058182 33
5.168142 32
5.278103 36
5.388063 25
5.498023 26
5.607984 34
5.717944 26
5.827905 29
5.937865 32
6.047826 38
6.157786 35
6.267747 41
6.377707 34
6.487668 28
6.597628 33
6.707589 27
6.817549 32
6.927510 47
7.037470 36
7.147431 36
7.257391 44
7.367351 30
7.477312 31
7.587272 35
7.697233 41
7.807193 46
7.917154 39
8.027114 35
8.137075 33
8.247035 33
8.356996 38
8.466956 42
8.576917 39
8.686877 44
8.796838 45
8.906798 45
9.016759 49
9.126719 50
9.236679 59
9.346640 51
9.456600 39
9.566561 55
9.676521 53
9.786482 48
9.896442 64
10.006403 78
10.116363 66
10.226324 67
10.336284 66
10.446245 60
10.556205 63
10.666166 66
10.776126 73
10.886086 78
10.996047 82
11.106007 90
11.215968 72
11.325928 78
11.435889 88
11.545849 88
11.655810 101
11.765770 92
11.875731 97
11.985691 106
12.095652 91
12.205612 74
12.315573 96
12.425533 73
12.535494 76
12.645454 73
12.755414 79
12.865375 81
12.975335 72
13.085296 77
13.195256 68
13.305217 78
13.415177 50
13.525138 72
13.635098 62
13.745059 44
13.855019 58
13.964980 45
14.074940 64
14.184901 48
14.294861 51
14.404822 42
14.514782 47
14.624742 36
14.734703 37
14.844663 20
14.954624 25
15.064584 28
15.174545 18
15.284505 23
15.394466 20
15.504426 14
15.614387 20
15.724347 12
15.834308 14
15.944268 12
16.054229 9
16.164189 14
16.274150 11
16.384110 13
16.494070 7
16.604031 12
16.713991 9
16.823952 7
16.933912 3
17.043873 5
17.153833 5
17.263794 6
17.373754 2
17.483715 7
17.593675 7
17.703636 6
17.813596 8
17.923557 5
18.033517 2
18.143477 5
18.253438 4
18.363398 2
18.473359 6
18.583319 3
18.693280 0
18.803240 5
18.913201 5
19.023161 5
19.133122 3
19.243082 2
19.353043 3
19.463003 2
19.572964 2
19.682924 0
19.792885 4
19.902845 4
20.012805 1
20.122766 3
20.232726 4
20.342687 2
20.452647 1
20.562608 1
20.672568 2
20.782529 2
20.892489 0
21.002450 1
21.112410 4
21.222371 1
21.332331 0
21.442292 2
21.552252 1
21.662213 2
21.772173 0
21.882133 1
21.992094 3
22.102054 0
22.212015 1
22.321975 0
22.431936 0
22.541896 1
22.651857 0
22.761817 3
22.871778 0
22.981738 0
23.091699 0
23.201659 1
23.311620 0
23.421580 1
23.531541 0
23.641501 1
23.751461 0
23.861422 1
23.971382 0
24.081343 0
24.191303 0
24.301264 0
24.411224 0
24.521185 1
24.631145 0
24.741106 1
24.851066 0
24.961027 0
25.070987 0
25.180948 0
25.290908 1
25.400868 0
25.510829 0
25.620789 1
25.730750 0
25.840710 1
25.950671 1
26.060631 0
26.170592 1
26.280552 0
26.390513 1
26.500473 1
26.610434 0
26.720394 0
26.830355 0
26.940315 0
27.050276 0
27.160236 0
27.270196 0
27.380157 0
27.490117 0
27.600078 0
27.710038 0
27.819999 0
27.929959 0
28.039920 1
