# Supplementary material for: Transition across a sharp interface: Data from Raman and Brillouin imaging spectroscopy
Source: Data Brief. 2020 Oct 2;33:106368. doi: 10.1016/j.dib.2020.106368 (PMC7557971; doi:10.1016/j.dib.2020.106368)
Supplement: Supplementary file 1 [file mmc1.zip › PET_Glycerol60X_step05/Brillouin/PET_Glycerol60X_step05_27.txt]

-28.149880 0
-28.039920 0
-27.929959 0
-27.819999 0
-27.710038 0
-27.600078 1
-27.490117 0
-27.380157 0
-27.270196 0
-27.160236 0
-27.050276 0
-26.940315 1
-26.830355 0
-26.720394 0
-26.610434 0
-26.500473 0
-26.390513 1
-26.280552 2
-26.170592 0
-26.060631 0
-25.950671 1
-25.840710 2
-25.730750 0
-25.620789 0
-25.510829 1
-25.400868 0
-25.290908 1
-25.180948 0
-25.070987 1
-24.961027 2
-24.851066 3
-24.741106 2
-24.631145 0
-24.521185 0
-24.411224 0
-24.301264 0
-24.191303 2
-24.081343 1
-23.971382 0
-23.861422 0
-23.751461 1
-23.641501 2
-23.531541 2
-23.421580 1
-23.311620 1
-23.201659 0
-23.091699 1
-22.981738 1
-22.871778 0
-22.761817 3
-22.651857 0
-22.541896 1
-22.431936 0
-22.321975 0
-22.212015 0
-22.102054 2
-21.992094 1
-21.882133 3
-21.772173 2
-21.662213 3
-21.552252 0
-21.442292 1
-21.332331 1
-21.222371 2
-21.112410 2
-21.002450 4
-20.892489 1
-20.782529 1
-20.672568 2
-20.562608 2
-20.452647 0
-20.342687 1
-20.232726 3
-20.122766 2
-20.012805 4
-19.902845 1
-19.792885 2
-19.682924 0
-19.572964 2
-19.463003 2
-19.353043 6
-19.243082 2
-19.133122 2
-19.023161 4
-18.913201 2
-18.803240 4
-18.693280 4
-18.583319 11
-18.473359 3
-18.363398 6
-18.253438 3
-18.143477 7
-18.033517 3
-17.923557 5
-17.813596 1
-17.703636 6
-17.593675 9
-17.483715 6
-17.373754 7
-17.263794 9
-17.153833 8
-17.043873 6
-16.933912 14
-16.823952 10
-16.713991 5
-16.604031 13
-16.494070 6
-16.384110 9
-16.274150 13
-16.164189 6
-16.054229 13
-15.944268 7
-15.834308 13
-15.724347 19
-15.614387 10
-15.504426 22
-15.394466 18
-15.284505 12
-15.174545 19
-15.064584 22
-14.954624 18
-14.844663 38
-14.734703 28
-14.624742 49
-14.514782 36
-14.404822 29
-14.294861 35
-14.184901 37
-14.074940 51
-13.964980 37
-13.855019 53
-13.745059 52
-13.635098 54
-13.525138 60
-13.415177 74
-13.305217 60
-13.195256 62
-13.085296 70
-12.975335 72
-12.865375 82
-12.755414 67
-12.645454 95
-12.535494 95
-12.425533 65
-12.315573 76
-12.205612 111
-12.095652 85
-11.985691 76
-11.875731 81
-11.765770 99
-11.655810 91
-11.545849 91
-11.435889 86
-11.325928 85
-11.215968 98
-11.106007 64
-10.996047 72
-10.886086 84
-10.776126 72
-10.666166 64
-10.556205 90
-10.446245 74
-10.336284 53
-10.226324 72
-10.116363 62
-10.006403 58
-9.896442 54
-9.786482 49
-9.676521 45
-9.566561 48
-9.456600 51
-9.346640 54
-9.236679 66
-9.126719 60
-9.016759 49
-8.906798 42
-8.796838 53
-8.686877 37
-8.576917 47
-8.466956 42
-8.356996 29
-8.247035 43
-8.137075 37
-8.027114 41
-7.917154 45
-7.807193 45
-7.697233 45
-7.587272 41
-7.477312 40
-7.367351 36
-7.257391 34
-7.147431 41
-7.037470 33
-6.927510 27
-6.817549 29
-6.707589 33
-6.597628 34
-6.487668 36
-6.377707 23
-6.267747 24
-6.157786 40
-6.047826 30
-5.937865 27
-5.827905 34
-5.717944 21
-5.607984 23
-5.498023 25
-5.388063 21
-5.278103 31
-5.168142 28
-5.058182 30
-4.948221 28
-4.838261 29
-4.728300 34
-4.618340 22
-4.508379 41
-4.398419 28
-4.288458 37
-4.178498 30
-4.068537 24
-3.958577 38
-3.848616 18
-3.738656 0
-3.628695 0
-3.518735 0
-3.408775 0
-3.298814 0
-3.188854 0
-3.078893 0
-2.968933 0
-2.858972 0
-2.749012 0
-2.639051 0
-2.529091 0
-2.419130 0
-2.309170 0
-2.199209 0
-2.089249 0
-1.979288 0
-1.869328 0
-1.759368 0
-1.649407 0
-1.539447 0
-1.429486 0
-1.319526 0
-1.209565 0
-1.099605 0
-0.989644 1
-0.879684 1
-0.769723 2
-0.659763 10
-0.549802 27
-0.439842 109
-0.329881 450
-0.219921 2359
-0.109960 8574
0.000000 16479
0.109960 11288
0.219921 3200
0.329881 728
0.439842 125
0.549802 25
0.659763 1
0.769723 1
0.879684 1
0.989644 0
1.099605 0
1.209565 0
1.319526 0
1.429486 0
1.539447 0
1.649407 0
1.759368 0
1.869328 0
1.979288 0
2.089249 0
2.199209 0
2.309170 0
2.419130 0
2.529091 0
2.639051 0
2.749012 0
2.858972 0
2.968933 0
3.078893 0
3.188854 0
3.298814 0
3.408775 0
3.518735 1
3.628695 1
3.738656 37
3.848616 33
3.958577 41
4.068537 30
4.178498 35
4.288458 38
4.398419 29
4.508379 44
4.618340 24
4.728300 38
4.838261 29
4.948221 34
5.058182 39
5.168142 40
5.278103 33
5.388063 37
5.498023 31
5.607984 28
5.717944 27
5.827905 34
5.937865 32
6.047826 27
6.157786 37
6.267747 32
6.377707 35
6.487668 26
6.597628 39
6.707589 31
6.817549 42
6.927510 34
7.037470 35
7.147431 34
7.257391 34
7.367351 34
7.477312 38
7.587272 31
7.697233 42
7.807193 37
7.917154 32
8.027114 50
8.137075 43
8.247035 46
8.356996 40
8.466956 36
8.576917 33
8.686877 31
8.796838 52
8.906798 41
9.016759 58
9.126719 50
9.236679 58
9.346640 48
9.456600 50
9.566561 43
9.676521 51
9.786482 51
9.896442 55
10.006403 55
10.116363 52
10.226324 57
10.336284 83
10.446245 51
10.556205 68
10.666166 56
10.776126 71
10.886086 72
10.996047 89
11.106007 83
11.215968 95
11.325928 81
11.435889 78
11.545849 88
11.655810 81
11.765770 95
11.875731 97
11.985691 81
12.095652 100
12.205612 94
12.315573 87
12.425533 109
12.535494 79
12.645454 78
12.755414 99
12.865375 88
12.975335 82
13.085296 98
13.195256 71
13.305217 75
13.415177 68
13.525138 63
13.635098 53
13.745059 72
13.855019 38
13.964980 65
14.074940 48
14.184901 50
14.294861 53
14.404822 47
14.514782 48
14.624742 45
14.734703 45
14.844663 30
14.954624 20
15.064584 41
15.174545 25
15.284505 19
15.394466 26
15.504426 10
15.614387 19
15.724347 17
15.834308 14
15.944268 16
16.054229 9
16.164189 10
16.274150 5
16.384110 14
16.494070 6
16.604031 3
16.713991 14
16.823952 7
16.933912 7
17.043873 11
17.153833 6
17.263794 2
17.373754 6
17.483715 5
17.593675 5
17.703636 7
17.813596 10
17.923557 3
18.033517 1
18.143477 2
18.253438 7
18.363398 4
18.473359 3
18.583319 2
18.693280 3
18.803240 3
18.913201 9
19.023161 3
19.133122 2
19.243082 2
19.353043 1
19.463003 3
19.572964 0
19.682924 2
19.792885 5
19.902845 2
20.012805 3
20.122766 2
20.232726 3
20.342687 0
20.452647 2
20.562608 1
20.672568 1
20.782529 1
20.892489 2
21.002450 3
21.112410 2
21.222371 2
21.332331 2
21.442292 1
21.552252 1
21.662213 1
21.772173 0
21.882133 0
21.992094 2
22.102054 0
22.212015 0
22.321975 2
22.431936 0
22.541896 2
22.651857 1
22.761817 1
22.871778 0
22.981738 0
23.091699 3
23.201659 0
23.311620 0
23.421580 1
23.531541 2
23.641501 0
23.751461 0
23.861422 0
23.971382 0
24.081343 0
24.191303 1
24.301264 1
24.411224 0
24.521185 1
24.631145 1
24.741106 0
24.851066 0
24.961027 3
25.070987 1
25.180948 0
25.290908 1
25.400868 1
25.510829 0
25.620789 0
25.730750 0
25.840710 0
25.950671 1
26.060631 0
26.170592 2
26.280552 1
26.390513 1
26.500473 0
26.610434 1
26.720394 0
26.830355 1
26.940315 0
27.050276 0
27.160236 0
27.270196 0
27.380157 0
27.490117 0
27.600078 0
27.710038 0
27.819999 0
27.929959 1
28.039920 1
