# Supplementary material for: Transition across a sharp interface: Data from Raman and Brillouin imaging spectroscopy
Source: Data Brief. 2020 Oct 2;33:106368. doi: 10.1016/j.dib.2020.106368 (PMC7557971; doi:10.1016/j.dib.2020.106368)
Supplement: Supplementary file 1 [file mmc1.zip › PET_Glycerol60X_step05/Brillouin/PET_Glycerol60X_step05_28.txt]

-28.149880 0
-28.039920 0
-27.929959 0
-27.819999 0
-27.710038 0
-27.600078 1
-27.490117 0
-27.380157 0
-27.270196 0
-27.160236 0
-27.050276 0
-26.940315 2
-26.830355 0
-26.720394 0
-26.610434 1
-26.500473 0
-26.390513 1
-26.280552 1
-26.170592 0
-26.060631 0
-25.950671 0
-25.840710 0
-25.730750 1
-25.620789 1
-25.510829 0
-25.400868 0
-25.290908 1
-25.180948 1
-25.070987 0
-24.961027 3
-24.851066 0
-24.741106 0
-24.631145 1
-24.521185 0
-24.411224 0
-24.301264 2
-24.191303 2
-24.081343 0
-23.971382 2
-23.861422 1
-23.751461 0
-23.641501 0
-23.531541 1
-23.421580 0
-23.311620 1
-23.201659 0
-23.091699 0
-22.981738 3
-22.871778 1
-22.761817 1
-22.651857 1
-22.541896 0
-22.431936 0
-22.321975 1
-22.212015 2
-22.102054 0
-21.992094 0
-21.882133 2
-21.772173 2
-21.662213 1
-21.552252 1
-21.442292 1
-21.332331 1
-21.222371 2
-21.112410 1
-21.002450 3
-20.892489 0
-20.782529 1
-20.672568 2
-20.562608 1
-20.452647 2
-20.342687 0
-20.232726 2
-20.122766 1
-20.012805 3
-19.902845 3
-19.792885 2
-19.682924 6
-19.572964 1
-19.463003 0
-19.353043 2
-19.243082 0
-19.133122 2
-19.023161 3
-18.913201 1
-18.803240 4
-18.693280 2
-18.583319 0
-18.473359 5
-18.363398 2
-18.253438 4
-18.143477 6
-18.033517 5
-17.923557 4
-17.813596 5
-17.703636 4
-17.593675 5
-17.483715 6
-17.373754 7
-17.263794 2
-17.153833 3
-17.043873 3
-16.933912 9
-16.823952 8
-16.713991 10
-16.604031 5
-16.494070 10
-16.384110 2
-16.274150 9
-16.164189 12
-16.054229 13
-15.944268 13
-15.834308 13
-15.724347 10
-15.614387 14
-15.504426 11
-15.394466 18
-15.284505 23
-15.174545 20
-15.064584 27
-14.954624 28
-14.844663 24
-14.734703 30
-14.624742 36
-14.514782 42
-14.404822 36
-14.294861 37
-14.184901 39
-14.074940 47
-13.964980 50
-13.855019 57
-13.745059 44
-13.635098 49
-13.525138 44
-13.415177 68
-13.305217 69
-13.195256 57
-13.085296 56
-12.975335 71
-12.865375 83
-12.755414 73
-12.645454 93
-12.535494 98
-12.425533 88
-12.315573 87
-12.205612 87
-12.095652 72
-11.985691 79
-11.875731 70
-11.765770 59
-11.655810 85
-11.545849 93
-11.435889 90
-11.325928 76
-11.215968 71
-11.106007 64
-10.996047 96
-10.886086 77
-10.776126 73
-10.666166 64
-10.556205 64
-10.446245 66
-10.336284 71
-10.226324 53
-10.116363 50
-10.006403 53
-9.896442 67
-9.786482 47
-9.676521 38
-9.566561 59
-9.456600 41
-9.346640 43
-9.236679 43
-9.126719 35
-9.016759 47
-8.906798 50
-8.796838 47
-8.686877 34
-8.576917 42
-8.466956 37
-8.356996 44
-8.247035 31
-8.137075 35
-8.027114 37
-7.917154 30
-7.807193 33
-7.697233 29
-7.587272 33
-7.477312 43
-7.367351 22
-7.257391 33
-7.147431 34
-7.037470 33
-6.927510 22
-6.817549 27
-6.707589 32
-6.597628 26
-6.487668 33
-6.377707 25
-6.267747 34
-6.157786 34
-6.047826 31
-5.937865 27
-5.827905 44
-5.717944 31
-5.607984 28
-5.498023 21
-5.388063 20
-5.278103 33
-5.168142 31
-5.058182 26
-4.948221 32
-4.838261 39
-4.728300 29
-4.618340 32
-4.508379 21
-4.398419 36
-4.288458 35
-4.178498 40
-4.068537 41
-3.958577 32
-3.848616 23
-3.738656 0
-3.628695 1
-3.518735 0
-3.408775 1
-3.298814 0
-3.188854 0
-3.078893 1
-2.968933 0
-2.858972 0
-2.749012 0
-2.639051 0
-2.529091 0
-2.419130 0
-2.309170 0
-2.199209 0
-2.089249 0
-1.979288 0
-1.869328 0
-1.759368 0
-1.649407 0
-1.539447 0
-1.429486 0
-1.319526 0
-1.209565 0
-1.099605 0
-0.989644 1
-0.879684 2
-0.769723 7
-0.659763 18
-0.549802 30
-0.439842 98
-0.329881 526
-0.219921 2760
-0.109960 9894
0.000000 17322
0.109960 10344
0.219921 2677
0.329881 561
0.439842 98
0.549802 11
0.659763 0
0.769723 1
0.879684 0
0.989644 0
1.099605 0
1.209565 0
1.319526 0
1.429486 0
1.539447 0
1.649407 0
1.759368 0
1.869328 0
1.979288 0
2.089249 0
2.199209 0
2.309170 0
2.419130 0
2.529091 0
2.639051 0
2.749012 0
2.858972 0
2.968933 0
3.078893 0
3.188854 0
3.298814 0
3.408775 0
3.518735 0
3.628695 1
3.738656 26
3.848616 42
3.958577 25
4.068537 23
4.178498 34
4.288458 29
4.398419 30
4.508379 31
4.618340 35
4.728300 33
4.838261 34
4.948221 29
5.058182 25
5.168142 24
5.278103 21
5.388063 28
5.498023 33
5.607984 29
5.717944 32
5.827905 34
5.937865 28
6.047826 29
6.157786 35
6.267747 27
6.377707 35
6.487668 28
6.597628 25
6.707589 31
6.817549 27
6.927510 34
7.037470 22
7.147431 51
7.257391 26
7.367351 19
7.477312 22
7.587272 34
7.697233 33
7.807193 28
7.917154 36
8.027114 24
8.137075 33
8.247035 39
8.356996 40
8.466956 35
8.576917 30
8.686877 31
8.796838 36
8.906798 41
9.016759 33
9.126719 37
9.236679 37
9.346640 51
9.456600 45
9.566561 47
9.676521 57
9.786482 54
9.896442 58
10.006403 43
10.116363 51
10.226324 50
10.336284 52
10.446245 63
10.556205 67
10.666166 56
10.776126 69
10.886086 65
10.996047 77
11.106007 83
11.215968 92
11.325928 65
11.435889 75
11.545849 91
11.655810 84
11.765770 94
11.875731 77
11.985691 75
12.095652 79
12.205612 89
12.315573 71
12.425533 77
12.535494 79
12.645454 80
12.755414 64
12.865375 67
12.975335 64
13.085296 62
13.195256 50
13.305217 68
13.415177 48
13.525138 59
13.635098 53
13.745059 44
13.855019 59
13.964980 35
14.074940 44
14.184901 37
14.294861 43
14.404822 30
14.514782 37
14.624742 25
14.734703 22
14.844663 20
14.954624 23
15.064584 28
15.174545 18
15.284505 19
15.394466 18
15.504426 11
15.614387 9
15.724347 14
15.834308 16
15.944268 14
16.054229 17
16.164189 8
16.274150 8
16.384110 8
16.494070 7
16.604031 7
16.713991 6
16.823952 2
16.933912 8
17.043873 5
17.153833 4
17.263794 7
17.373754 6
17.483715 4
17.593675 6
17.703636 2
17.813596 4
17.923557 4
18.033517 2
18.143477 2
18.253438 5
18.363398 5
18.473359 3
18.583319 2
18.693280 3
18.803240 1
18.913201 3
19.023161 2
19.133122 1
19.243082 0
19.353043 5
19.463003 1
19.572964 4
19.682924 2
19.792885 4
19.902845 3
20.012805 1
20.122766 5
20.232726 2
20.342687 2
20.452647 0
20.562608 0
20.672568 1
20.782529 0
20.892489 1
21.002450 1
21.112410 0
21.222371 1
21.332331 1
21.442292 0
21.552252 0
21.662213 0
21.772173 0
21.882133 2
21.992094 0
22.102054 2
22.212015 0
22.321975 2
22.431936 2
22.541896 0
22.651857 2
22.761817 0
22.871778 1
22.981738 0
23.091699 0
23.201659 0
23.311620 0
23.421580 1
23.531541 0
23.641501 0
23.751461 1
23.861422 1
23.971382 0
24.081343 0
24.191303 0
24.301264 2
24.411224 2
24.521185 0
24.631145 0
24.741106 0
24.851066 0
24.961027 0
25.070987 0
25.180948 0
25.290908 0
25.400868 0
25.510829 0
25.620789 1
25.730750 0
25.840710 0
25.950671 0
26.060631 0
26.170592 0
26.280552 0
26.390513 0
26.500473 0
26.610434 0
26.720394 0
26.830355 0
26.940315 0
27.050276 0
27.160236 1
27.270196 0
27.380157 0
27.490117 0
27.600078 0
27.710038 0
27.819999 0
27.929959 0
28.039920 1
