# Supplementary material for: Transition across a sharp interface: Data from Raman and Brillouin imaging spectroscopy
Source: Data Brief. 2020 Oct 2;33:106368. doi: 10.1016/j.dib.2020.106368 (PMC7557971; doi:10.1016/j.dib.2020.106368)
Supplement: Supplementary file 1 [file mmc1.zip › PET_Glycerol60X_step05/Brillouin/PET_Glycerol60X_step05_29.txt]

-28.149880 0
-28.039920 0
-27.929959 0
-27.819999 0
-27.710038 0
-27.600078 1
-27.490117 0
-27.380157 0
-27.270196 0
-27.160236 0
-27.050276 0
-26.940315 0
-26.830355 0
-26.720394 1
-26.610434 0
-26.500473 0
-26.390513 1
-26.280552 0
-26.170592 0
-26.060631 1
-25.950671 0
-25.840710 0
-25.730750 1
-25.620789 1
-25.510829 0
-25.400868 3
-25.290908 0
-25.180948 0
-25.070987 1
-24.961027 1
-24.851066 1
-24.741106 1
-24.631145 1
-24.521185 0
-24.411224 1
-24.301264 0
-24.191303 1
-24.081343 1
-23.971382 0
-23.861422 3
-23.751461 0
-23.641501 1
-23.531541 2
-23.421580 3
-23.311620 1
-23.201659 1
-23.091699 0
-22.981738 0
-22.871778 1
-22.761817 0
-22.651857 1
-22.541896 1
-22.431936 5
-22.321975 0
-22.212015 2
-22.102054 2
-21.992094 1
-21.882133 0
-21.772173 5
-21.662213 0
-21.552252 0
-21.442292 3
-21.332331 0
-21.222371 3
-21.112410 2
-21.002450 0
-20.892489 2
-20.782529 2
-20.672568 6
-20.562608 0
-20.452647 3
-20.342687 1
-20.232726 1
-20.122766 5
-20.012805 7
-19.902845 3
-19.792885 2
-19.682924 3
-19.572964 3
-19.463003 4
-19.353043 1
-19.243082 2
-19.133122 3
-19.023161 1
-18.913201 5
-18.803240 3
-18.693280 6
-18.583319 3
-18.473359 6
-18.363398 2
-18.253438 6
-18.143477 7
-18.033517 3
-17.923557 2
-17.813596 4
-17.703636 6
-17.593675 7
-17.483715 1
-17.373754 6
-17.263794 13
-17.153833 4
-17.043873 5
-16.933912 9
-16.823952 6
-16.713991 11
-16.604031 14
-16.494070 14
-16.384110 3
-16.274150 24
-16.164189 10
-16.054229 10
-15.944268 15
-15.834308 13
-15.724347 22
-15.614387 17
-15.504426 15
-15.394466 27
-15.284505 18
-15.174545 27
-15.064584 26
-14.954624 24
-14.844663 25
-14.734703 27
-14.624742 39
-14.514782 41
-14.404822 37
-14.294861 37
-14.184901 36
-14.074940 58
-13.964980 58
-13.855019 63
-13.745059 44
-13.635098 48
-13.525138 50
-13.415177 63
-13.305217 52
-13.195256 66
-13.085296 82
-12.975335 63
-12.865375 93
-12.755414 77
-12.645454 81
-12.535494 90
-12.425533 89
-12.315573 96
-12.205612 76
-12.095652 111
-11.985691 101
-11.875731 87
-11.765770 105
-11.655810 101
-11.545849 81
-11.435889 80
-11.325928 90
-11.215968 94
-11.106007 76
-10.996047 47
-10.886086 81
-10.776126 83
-10.666166 65
-10.556205 59
-10.446245 59
-10.336284 81
-10.226324 64
-10.116363 67
-10.006403 53
-9.896442 61
-9.786482 57
-9.676521 66
-9.566561 49
-9.456600 59
-9.346640 52
-9.236679 49
-9.126719 59
-9.016759 42
-8.906798 51
-8.796838 54
-8.686877 38
-8.576917 45
-8.466956 32
-8.356996 42
-8.247035 53
-8.137075 39
-8.027114 42
-7.917154 33
-7.807193 39
-7.697233 43
-7.587272 40
-7.477312 33
-7.367351 41
-7.257391 36
-7.147431 43
-7.037470 35
-6.927510 33
-6.817549 33
-6.707589 32
-6.597628 40
-6.487668 24
-6.377707 27
-6.267747 28
-6.157786 29
-6.047826 28
-5.937865 40
-5.827905 29
-5.717944 35
-5.607984 34
-5.498023 45
-5.388063 22
-5.278103 33
-5.168142 32
-5.058182 28
-4.948221 37
-4.838261 31
-4.728300 19
-4.618340 37
-4.508379 53
-4.398419 22
-4.288458 30
-4.178498 36
-4.068537 38
-3.958577 24
-3.848616 27
-3.738656 0
-3.628695 0
-3.518735 0
-3.408775 0
-3.298814 0
-3.188854 0
-3.078893 0
-2.968933 0
-2.858972 0
-2.749012 0
-2.639051 0
-2.529091 0
-2.419130 0
-2.309170 0
-2.199209 0
-2.089249 0
-1.979288 0
-1.869328 0
-1.759368 0
-1.649407 0
-1.539447 0
-1.429486 0
-1.319526 1
-1.209565 0
-1.099605 0
-0.989644 0
-0.879684 2
-0.769723 2
-0.659763 12
-0.549802 28
-0.439842 95
-0.329881 497
-0.219921 2806
-0.109960 10344
0.000000 17866
0.109960 10346
0.219921 2679
0.329881 606
0.439842 86
0.549802 6
0.659763 1
0.769723 2
0.879684 0
0.989644 0
1.099605 0
1.209565 0
1.319526 0
1.429486 0
1.539447 0
1.649407 0
1.759368 0
1.869328 0
1.979288 0
2.089249 0
2.199209 0
2.309170 0
2.419130 0
2.529091 0
2.639051 0
2.749012 0
2.858972 0
2.968933 0
3.078893 0
3.188854 0
3.298814 0
3.408775 0
3.518735 0
3.628695 0
3.738656 29
3.848616 23
3.958577 40
4.068537 35
4.178498 27
4.288458 35
4.398419 31
4.508379 31
4.618340 36
4.728300 41
4.838261 31
4.948221 30
5.058182 29
5.168142 29
5.278103 45
5.388063 28
5.498023 32
5.607984 46
5.717944 31
5.827905 30
5.937865 35
6.047826 28
6.157786 27
6.267747 27
6.377707 27
6.487668 31
6.597628 23
6.707589 38
6.817549 42
6.927510 35
7.037470 38
7.147431 27
7.257391 38
7.367351 36
7.477312 49
7.587272 30
7.697233 36
7.807193 37
7.917154 39
8.027114 30
8.137075 49
8.247035 34
8.356996 43
8.466956 37
8.576917 53
8.686877 34
8.796838 31
8.906798 44
9.016759 51
9.126719 47
9.236679 64
9.346640 66
9.456600 45
9.566561 46
9.676521 51
9.786482 59
9.896442 59
10.006403 62
10.116363 64
10.226324 70
10.336284 55
10.446245 66
10.556205 57
10.666166 71
10.776126 74
10.886086 76
10.996047 73
11.106007 80
11.215968 76
11.325928 98
11.435889 67
11.545849 74
11.655810 98
11.765770 82
11.875731 107
11.985691 84
12.095652 85
12.205612 89
12.315573 92
12.425533 81
12.535494 75
12.645454 92
12.755414 60
12.865375 96
12.975335 69
13.085296 71
13.195256 67
13.305217 63
13.415177 61
13.525138 65
13.635098 50
13.745059 69
13.855019 48
13.964980 43
14.074940 34
14.184901 47
14.294861 44
14.404822 36
14.514782 31
14.624742 33
14.734703 24
14.844663 22
14.954624 35
15.064584 31
15.174545 21
15.284505 11
15.394466 14
15.504426 19
15.614387 15
15.724347 15
15.834308 15
15.944268 9
16.054229 10
16.164189 6
16.274150 10
16.384110 10
16.494070 12
16.604031 11
16.713991 5
16.823952 6
16.933912 4
17.043873 12
17.153833 7
17.263794 6
17.373754 7
17.483715 2
17.593675 5
17.703636 6
17.813596 5
17.923557 3
18.033517 5
18.143477 5
18.253438 4
18.363398 2
18.473359 1
18.583319 1
18.693280 4
18.803240 2
18.913201 2
19.023161 3
19.133122 3
19.243082 2
19.353043 2
19.463003 5
19.572964 2
19.682924 1
19.792885 1
19.902845 3
20.012805 1
20.122766 6
20.232726 1
20.342687 3
20.452647 1
20.562608 2
20.672568 3
20.782529 2
20.892489 3
21.002450 1
21.112410 0
21.222371 4
21.332331 2
21.442292 0
21.552252 0
21.662213 2
21.772173 2
21.882133 1
21.992094 1
22.102054 2
22.212015 0
22.321975 1
22.431936 3
22.541896 1
22.651857 2
22.761817 2
22.871778 1
22.981738 0
23.091699 0
23.201659 2
23.311620 0
23.421580 2
23.531541 0
23.641501 1
23.751461 0
23.861422 2
23.971382 1
24.081343 0
24.191303 1
24.301264 2
24.411224 1
24.521185 0
24.631145 1
24.741106 0
24.851066 0
24.961027 0
25.070987 0
25.180948 2
25.290908 0
25.400868 0
25.510829 0
25.620789 0
25.730750 0
25.840710 1
25.950671 1
26.060631 0
26.170592 1
26.280552 0
26.390513 1
26.500473 0
26.610434 1
26.720394 0
26.830355 0
26.940315 0
27.050276 0
27.160236 0
27.270196 0
27.380157 0
27.490117 0
27.600078 0
27.710038 0
27.819999 1
27.929959 1
28.039920 0
