# Supplementary material for: Transition across a sharp interface: Data from Raman and Brillouin imaging spectroscopy
Source: Data Brief. 2020 Oct 2;33:106368. doi: 10.1016/j.dib.2020.106368 (PMC7557971; doi:10.1016/j.dib.2020.106368)
Supplement: Supplementary file 1 [file mmc1.zip › PET_Glycerol60X_step05/Brillouin/PET_Glycerol60X_step05_30.txt]

-28.149880 0
-28.039920 0
-27.929959 0
-27.819999 1
-27.710038 2
-27.600078 1
-27.490117 0
-27.380157 0
-27.270196 0
-27.160236 0
-27.050276 0
-26.940315 0
-26.830355 3
-26.720394 0
-26.610434 0
-26.500473 0
-26.390513 0
-26.280552 0
-26.170592 0
-26.060631 0
-25.950671 0
-25.840710 1
-25.730750 1
-25.620789 0
-25.510829 1
-25.400868 0
-25.290908 1
-25.180948 0
-25.070987 0
-24.961027 0
-24.851066 2
-24.741106 0
-24.631145 0
-24.521185 2
-24.411224 1
-24.301264 0
-24.191303 1
-24.081343 1
-23.971382 0
-23.861422 2
-23.751461 2
-23.641501 0
-23.531541 1
-23.421580 0
-23.311620 0
-23.201659 1
-23.091699 0
-22.981738 0
-22.871778 1
-22.761817 3
-22.651857 0
-22.541896 0
-22.431936 2
-22.321975 0
-22.212015 0
-22.102054 2
-21.992094 2
-21.882133 2
-21.772173 1
-21.662213 2
-21.552252 1
-21.442292 0
-21.332331 1
-21.222371 2
-21.112410 1
-21.002450 2
-20.892489 1
-20.782529 4
-20.672568 1
-20.562608 1
-20.452647 0
-20.342687 1
-20.232726 4
-20.122766 2
-20.012805 3
-19.902845 3
-19.792885 4
-19.682924 4
-19.572964 7
-19.463003 4
-19.353043 2
-19.243082 1
-19.133122 5
-19.023161 5
-18.913201 2
-18.803240 3
-18.693280 2
-18.583319 2
-18.473359 2
-18.363398 6
-18.253438 5
-18.143477 4
-18.033517 3
-17.923557 4
-17.813596 5
-17.703636 9
-17.593675 6
-17.483715 8
-17.373754 9
-17.263794 6
-17.153833 9
-17.043873 6
-16.933912 8
-16.823952 7
-16.713991 13
-16.604031 11
-16.494070 13
-16.384110 8
-16.274150 12
-16.164189 9
-16.054229 13
-15.944268 13
-15.834308 14
-15.724347 14
-15.614387 17
-15.504426 23
-15.394466 9
-15.284505 22
-15.174545 22
-15.064584 22
-14.954624 26
-14.844663 23
-14.734703 30
-14.624742 31
-14.514782 38
-14.404822 59
-14.294861 50
-14.184901 45
-14.074940 63
-13.964980 73
-13.855019 58
-13.745059 51
-13.635098 58
-13.525138 57
-13.415177 79
-13.305217 70
-13.195256 79
-13.085296 72
-12.975335 80
-12.865375 97
-12.755414 99
-12.645454 89
-12.535494 91
-12.425533 101
-12.315573 78
-12.205612 79
-12.095652 114
-11.985691 89
-11.875731 85
-11.765770 96
-11.655810 93
-11.545849 94
-11.435889 86
-11.325928 93
-11.215968 83
-11.106007 79
-10.996047 80
-10.886086 82
-10.776126 93
-10.666166 86
-10.556205 53
-10.446245 54
-10.336284 66
-10.226324 54
-10.116363 82
-10.006403 64
-9.896442 63
-9.786482 44
-9.676521 63
-9.566561 55
-9.456600 45
-9.346640 53
-9.236679 53
-9.126719 50
-9.016759 48
-8.906798 53
-8.796838 45
-8.686877 49
-8.576917 45
-8.466956 53
-8.356996 39
-8.247035 39
-8.137075 43
-8.027114 42
-7.917154 39
-7.807193 41
-7.697233 34
-7.587272 46
-7.477312 42
-7.367351 45
-7.257391 30
-7.147431 29
-7.037470 36
-6.927510 31
-6.817549 27
-6.707589 30
-6.597628 37
-6.487668 25
-6.377707 46
-6.267747 33
-6.157786 25
-6.047826 31
-5.937865 34
-5.827905 28
-5.717944 26
-5.607984 45
-5.498023 26
-5.388063 36
-5.278103 32
-5.168142 32
-5.058182 39
-4.948221 28
-4.838261 26
-4.728300 27
-4.618340 47
-4.508379 44
-4.398419 46
-4.288458 30
-4.178498 29
-4.068537 39
-3.958577 37
-3.848616 21
-3.738656 0
-3.628695 0
-3.518735 0
-3.408775 0
-3.298814 0
-3.188854 0
-3.078893 0
-2.968933 0
-2.858972 0
-2.749012 0
-2.639051 0
-2.529091 0
-2.419130 0
-2.309170 0
-2.199209 0
-2.089249 0
-1.979288 0
-1.869328 0
-1.759368 0
-1.649407 0
-1.539447 0
-1.429486 0
-1.319526 0
-1.209565 0
-1.099605 0
-0.989644 0
-0.879684 0
-0.769723 3
-0.659763 11
-0.549802 24
-0.439842 83
-0.329881 548
-0.219921 2923
-0.109960 10156
0.000000 18270
0.109960 10884
0.219921 2891
0.329881 613
0.439842 96
0.549802 17
0.659763 0
0.769723 0
0.879684 0
0.989644 0
1.099605 1
1.209565 0
1.319526 0
1.429486 0
1.539447 0
1.649407 0
1.759368 0
1.869328 0
1.979288 0
2.089249 0
2.199209 0
2.309170 0
2.419130 0
2.529091 0
2.639051 0
2.749012 0
2.858972 0
2.968933 0
3.078893 0
3.188854 0
3.298814 0
3.408775 1
3.518735 0
3.628695 2
3.738656 27
3.848616 32
3.958577 28
4.068537 41
4.178498 40
4.288458 30
4.398419 36
4.508379 35
4.618340 31
4.728300 33
4.838261 37
4.948221 35
5.058182 40
5.168142 39
5.278103 36
5.388063 30
5.498023 36
5.607984 33
5.717944 34
5.827905 48
5.937865 38
6.047826 25
6.157786 39
6.267747 39
6.377707 39
6.487668 34
6.597628 34
6.707589 33
6.817549 32
6.927510 28
7.037470 36
7.147431 35
7.257391 46
7.367351 31
7.477312 45
7.587272 41
7.697233 38
7.807193 48
7.917154 44
8.027114 37
8.137075 35
8.247035 43
8.356996 48
8.466956 39
8.576917 44
8.686877 33
8.796838 44
8.906798 55
9.016759 34
9.126719 50
9.236679 40
9.346640 49
9.456600 46
9.566561 47
9.676521 61
9.786482 43
9.896442 51
10.006403 56
10.116363 57
10.226324 69
10.336284 60
10.446245 63
10.556205 76
10.666166 73
10.776126 62
10.886086 79
10.996047 87
11.106007 75
11.215968 69
11.325928 87
11.435889 100
11.545849 102
11.655810 90
11.765770 103
11.875731 94
11.985691 91
12.095652 72
12.205612 93
12.315573 86
12.425533 86
12.535494 99
12.645454 94
12.755414 80
12.865375 77
12.975335 80
13.085296 66
13.195256 70
13.305217 74
13.415177 65
13.525138 52
13.635098 59
13.745059 47
13.855019 46
13.964980 55
14.074940 49
14.184901 42
14.294861 58
14.404822 45
14.514782 35
14.624742 33
14.734703 23
14.844663 21
14.954624 28
15.064584 20
15.174545 22
15.284505 12
15.394466 22
15.504426 20
15.614387 18
15.724347 22
15.834308 25
15.944268 14
16.054229 11
16.164189 10
16.274150 15
16.384110 15
16.494070 10
16.604031 14
16.713991 9
16.823952 11
16.933912 9
17.043873 10
17.153833 7
17.263794 7
17.373754 7
17.483715 5
17.593675 1
17.703636 4
17.813596 7
17.923557 5
18.033517 7
18.143477 8
18.253438 3
18.363398 5
18.473359 4
18.583319 4
18.693280 5
18.803240 1
18.913201 2
19.023161 5
19.133122 4
19.243082 2
19.353043 1
19.463003 3
19.572964 2
19.682924 3
19.792885 3
19.902845 2
20.012805 3
20.122766 2
20.232726 2
20.342687 1
20.452647 2
20.562608 2
20.672568 3
20.782529 2
20.892489 0
21.002450 2
21.112410 2
21.222371 1
21.332331 2
21.442292 2
21.552252 0
21.662213 0
21.772173 1
21.882133 2
21.992094 1
22.102054 1
22.212015 0
22.321975 0
22.431936 1
22.541896 1
22.651857 0
22.761817 1
22.871778 1
22.981738 1
23.091699 1
23.201659 2
23.311620 1
23.421580 0
23.531541 0
23.641501 0
23.751461 0
23.861422 0
23.971382 1
24.081343 0
24.191303 0
24.301264 1
24.411224 0
24.521185 1
24.631145 2
24.741106 0
24.851066 0
24.961027 0
25.070987 1
25.180948 0
25.290908 0
25.400868 1
25.510829 1
25.620789 0
25.730750 1
25.840710 1
25.950671 0
26.060631 0
26.170592 1
26.280552 0
26.390513 0
26.500473 0
26.610434 0
26.720394 0
26.830355 0
26.940315 0
27.050276 0
27.160236 0
27.270196 0
27.380157 0
27.490117 1
27.600078 0
27.710038 0
27.819999 0
27.929959 0
28.039920 1
