# Supplementary material for: Transition across a sharp interface: Data from Raman and Brillouin imaging spectroscopy
Source: Data Brief. 2020 Oct 2;33:106368. doi: 10.1016/j.dib.2020.106368 (PMC7557971; doi:10.1016/j.dib.2020.106368)
Supplement: Supplementary file 1 [file mmc1.zip › PET_Glycerol60X_step05/Brillouin/PET_Glycerol60X_step05_31.txt]

-28.149880 0
-28.039920 0
-27.929959 0
-27.819999 0
-27.710038 2
-27.600078 0
-27.490117 0
-27.380157 0
-27.270196 0
-27.160236 0
-27.050276 0
-26.940315 1
-26.830355 0
-26.720394 0
-26.610434 0
-26.500473 0
-26.390513 0
-26.280552 0
-26.170592 0
-26.060631 0
-25.950671 0
-25.840710 1
-25.730750 0
-25.620789 0
-25.510829 1
-25.400868 0
-25.290908 1
-25.180948 0
-25.070987 3
-24.961027 1
-24.851066 1
-24.741106 1
-24.631145 0
-24.521185 0
-24.411224 1
-24.301264 0
-24.191303 3
-24.081343 1
-23.971382 0
-23.861422 3
-23.751461 0
-23.641501 0
-23.531541 0
-23.421580 1
-23.311620 3
-23.201659 1
-23.091699 2
-22.981738 0
-22.871778 1
-22.761817 0
-22.651857 2
-22.541896 1
-22.431936 2
-22.321975 0
-22.212015 0
-22.102054 1
-21.992094 0
-21.882133 0
-21.772173 0
-21.662213 0
-21.552252 0
-21.442292 4
-21.332331 1
-21.222371 1
-21.112410 2
-21.002450 1
-20.892489 2
-20.782529 3
-20.672568 1
-20.562608 3
-20.452647 6
-20.342687 2
-20.232726 5
-20.122766 1
-20.012805 0
-19.902845 3
-19.792885 3
-19.682924 2
-19.572964 2
-19.463003 1
-19.353043 0
-19.243082 2
-19.133122 3
-19.023161 3
-18.913201 1
-18.803240 2
-18.693280 6
-18.583319 7
-18.473359 3
-18.363398 6
-18.253438 7
-18.143477 5
-18.033517 4
-17.923557 4
-17.813596 8
-17.703636 5
-17.593675 4
-17.483715 3
-17.373754 5
-17.263794 13
-17.153833 11
-17.043873 5
-16.933912 8
-16.823952 8
-16.713991 5
-16.604031 12
-16.494070 4
-16.384110 5
-16.274150 10
-16.164189 13
-16.054229 12
-15.944268 14
-15.834308 11
-15.724347 11
-15.614387 23
-15.504426 14
-15.394466 20
-15.284505 17
-15.174545 25
-15.064584 26
-14.954624 25
-14.844663 24
-14.734703 25
-14.624742 36
-14.514782 34
-14.404822 37
-14.294861 43
-14.184901 35
-14.074940 59
-13.964980 50
-13.855019 55
-13.745059 50
-13.635098 56
-13.525138 68
-13.415177 64
-13.305217 68
-13.195256 69
-13.085296 79
-12.975335 63
-12.865375 76
-12.755414 86
-12.645454 91
-12.535494 89
-12.425533 90
-12.315573 98
-12.205612 75
-12.095652 102
-11.985691 92
-11.875731 111
-11.765770 89
-11.655810 98
-11.545849 85
-11.435889 103
-11.325928 95
-11.215968 81
-11.106007 73
-10.996047 79
-10.886086 64
-10.776126 77
-10.666166 65
-10.556205 68
-10.446245 85
-10.336284 60
-10.226324 73
-10.116363 59
-10.006403 42
-9.896442 56
-9.786482 61
-9.676521 66
-9.566561 46
-9.456600 58
-9.346640 62
-9.236679 75
-9.126719 45
-9.016759 49
-8.906798 37
-8.796838 31
-8.686877 49
-8.576917 41
-8.466956 51
-8.356996 37
-8.247035 45
-8.137075 44
-8.027114 32
-7.917154 27
-7.807193 38
-7.697233 37
-7.587272 36
-7.477312 37
-7.367351 42
-7.257391 41
-7.147431 22
-7.037470 32
-6.927510 37
-6.817549 40
-6.707589 38
-6.597628 35
-6.487668 32
-6.377707 34
-6.267747 34
-6.157786 41
-6.047826 45
-5.937865 24
-5.827905 25
-5.717944 41
-5.607984 36
-5.498023 30
-5.388063 32
-5.278103 33
-5.168142 36
-5.058182 32
-4.948221 34
-4.838261 33
-4.728300 35
-4.618340 34
-4.508379 37
-4.398419 41
-4.288458 29
-4.178498 31
-4.068537 34
-3.958577 38
-3.848616 18
-3.738656 0
-3.628695 0
-3.518735 0
-3.408775 0
-3.298814 0
-3.188854 0
-3.078893 0
-2.968933 0
-2.858972 0
-2.749012 0
-2.639051 0
-2.529091 0
-2.419130 0
-2.309170 0
-2.199209 0
-2.089249 0
-1.979288 0
-1.869328 0
-1.759368 0
-1.649407 0
-1.539447 0
-1.429486 0
-1.319526 0
-1.209565 0
-1.099605 0
-0.989644 0
-0.879684 3
-0.769723 4
-0.659763 8
-0.549802 27
-0.439842 95
-0.329881 573
-0.219921 2813
-0.109960 10110
0.000000 17193
0.109960 10143
0.219921 2660
0.329881 577
0.439842 95
0.549802 9
0.659763 4
0.769723 1
0.879684 0
0.989644 0
1.099605 0
1.209565 0
1.319526 0
1.429486 0
1.539447 0
1.649407 0
1.759368 0
1.869328 0
1.979288 0
2.089249 0
2.199209 0
2.309170 0
2.419130 0
2.529091 0
2.639051 0
2.749012 0
2.858972 0
2.968933 0
3.078893 0
3.188854 0
3.298814 0
3.408775 0
3.518735 0
3.628695 1
3.738656 32
3.848616 33
3.958577 34
4.068537 37
4.178498 28
4.288458 25
4.398419 44
4.508379 39
4.618340 38
4.728300 40
4.838261 30
4.948221 32
5.058182 26
5.168142 27
5.278103 33
5.388063 37
5.498023 35
5.607984 46
5.717944 28
5.827905 33
5.937865 32
6.047826 24
6.157786 32
6.267747 30
6.377707 33
6.487668 33
6.597628 36
6.707589 36
6.817549 26
6.927510 34
7.037470 31
7.147431 35
7.257391 31
7.367351 30
7.477312 37
7.587272 40
7.697233 50
7.807193 32
7.917154 46
8.027114 34
8.137075 50
8.247035 45
8.356996 34
8.466956 32
8.576917 39
8.686877 29
8.796838 42
8.906798 51
9.016759 48
9.126719 44
9.236679 45
9.346640 54
9.456600 42
9.566561 54
9.676521 55
9.786482 56
9.896442 50
10.006403 53
10.116363 48
10.226324 59
10.336284 67
10.446245 62
10.556205 65
10.666166 69
10.776126 77
10.886086 59
10.996047 68
11.106007 81
11.215968 91
11.325928 82
11.435889 76
11.545849 86
11.655810 96
11.765770 73
11.875731 97
11.985691 89
12.095652 88
12.205612 81
12.315573 97
12.425533 84
12.535494 99
12.645454 87
12.755414 74
12.865375 80
12.975335 71
13.085296 89
13.195256 87
13.305217 68
13.415177 65
13.525138 61
13.635098 44
13.745059 49
13.855019 51
13.964980 53
14.074940 58
14.184901 45
14.294861 50
14.404822 30
14.514782 42
14.624742 48
14.734703 22
14.844663 26
14.954624 13
15.064584 12
15.174545 30
15.284505 21
15.394466 23
15.504426 10
15.614387 11
15.724347 6
15.834308 23
15.944268 16
16.054229 16
16.164189 20
16.274150 11
16.384110 12
16.494070 13
16.604031 14
16.713991 11
16.823952 6
16.933912 10
17.043873 10
17.153833 12
17.263794 3
17.373754 9
17.483715 4
17.593675 6
17.703636 6
17.813596 3
17.923557 6
18.033517 7
18.143477 3
18.253438 8
18.363398 2
18.473359 2
18.583319 12
18.693280 4
18.803240 2
18.913201 4
19.023161 3
19.133122 3
19.243082 4
19.353043 0
19.463003 0
19.572964 0
19.682924 1
19.792885 1
19.902845 1
20.012805 4
20.122766 2
20.232726 4
20.342687 0
20.452647 2
20.562608 3
20.672568 2
20.782529 3
20.892489 2
21.002450 2
21.112410 0
21.222371 3
21.332331 1
21.442292 2
21.552252 0
21.662213 2
21.772173 1
21.882133 2
21.992094 1
22.102054 1
22.212015 0
22.321975 1
22.431936 2
22.541896 1
22.651857 1
22.761817 1
22.871778 0
22.981738 2
23.091699 1
23.201659 0
23.311620 0
23.421580 0
23.531541 0
23.641501 0
23.751461 1
23.861422 1
23.971382 0
24.081343 1
24.191303 0
24.301264 0
24.411224 2
24.521185 1
24.631145 0
24.741106 0
24.851066 0
24.961027 1
25.070987 0
25.180948 0
25.290908 1
25.400868 0
25.510829 0
25.620789 0
25.730750 0
25.840710 0
25.950671 0
26.060631 0
26.170592 0
26.280552 0
26.390513 0
26.500473 1
26.610434 1
26.720394 1
26.830355 1
26.940315 0
27.050276 0
27.160236 1
27.270196 2
27.380157 1
27.490117 0
27.600078 0
27.710038 0
27.819999 0
27.929959 0
28.039920 0
