# Supplementary material for: Transition across a sharp interface: Data from Raman and Brillouin imaging spectroscopy
Source: Data Brief. 2020 Oct 2;33:106368. doi: 10.1016/j.dib.2020.106368 (PMC7557971; doi:10.1016/j.dib.2020.106368)
Supplement: Supplementary file 1 [file mmc1.zip › PET_Glycerol60X_step05/Brillouin/PET_Glycerol60X_step05_32.txt]

-28.149880 0
-28.039920 0
-27.929959 0
-27.819999 0
-27.710038 1
-27.600078 0
-27.490117 0
-27.380157 0
-27.270196 0
-27.160236 0
-27.050276 0
-26.940315 0
-26.830355 0
-26.720394 0
-26.610434 0
-26.500473 0
-26.390513 0
-26.280552 0
-26.170592 0
-26.060631 0
-25.950671 1
-25.840710 0
-25.730750 2
-25.620789 0
-25.510829 1
-25.400868 0
-25.290908 1
-25.180948 1
-25.070987 0
-24.961027 1
-24.851066 1
-24.741106 1
-24.631145 0
-24.521185 0
-24.411224 1
-24.301264 0
-24.191303 0
-24.081343 0
-23.971382 0
-23.861422 0
-23.751461 2
-23.641501 0
-23.531541 0
-23.421580 0
-23.311620 2
-23.201659 2
-23.091699 3
-22.981738 0
-22.871778 1
-22.761817 1
-22.651857 1
-22.541896 1
-22.431936 3
-22.321975 0
-22.212015 2
-22.102054 3
-21.992094 2
-21.882133 0
-21.772173 1
-21.662213 2
-21.552252 0
-21.442292 1
-21.332331 4
-21.222371 1
-21.112410 3
-21.002450 2
-20.892489 0
-20.782529 4
-20.672568 4
-20.562608 0
-20.452647 1
-20.342687 0
-20.232726 1
-20.122766 1
-20.012805 3
-19.902845 4
-19.792885 1
-19.682924 1
-19.572964 2
-19.463003 3
-19.353043 1
-19.243082 6
-19.133122 4
-19.023161 1
-18.913201 5
-18.803240 3
-18.693280 2
-18.583319 4
-18.473359 3
-18.363398 1
-18.253438 0
-18.143477 3
-18.033517 8
-17.923557 5
-17.813596 5
-17.703636 8
-17.593675 5
-17.483715 5
-17.373754 7
-17.263794 3
-17.153833 10
-17.043873 7
-16.933912 5
-16.823952 12
-16.713991 12
-16.604031 8
-16.494070 4
-16.384110 8
-16.274150 10
-16.164189 9
-16.054229 21
-15.944268 21
-15.834308 9
-15.724347 14
-15.614387 16
-15.504426 18
-15.394466 18
-15.284505 22
-15.174545 24
-15.064584 24
-14.954624 32
-14.844663 36
-14.734703 26
-14.624742 29
-14.514782 35
-14.404822 38
-14.294861 44
-14.184901 61
-14.074940 24
-13.964980 48
-13.855019 54
-13.745059 63
-13.635098 64
-13.525138 63
-13.415177 74
-13.305217 64
-13.195256 67
-13.085296 68
-12.975335 90
-12.865375 102
-12.755414 102
-12.645454 93
-12.535494 104
-12.425533 96
-12.315573 80
-12.205612 93
-12.095652 81
-11.985691 103
-11.875731 88
-11.765770 121
-11.655810 81
-11.545849 83
-11.435889 94
-11.325928 102
-11.215968 90
-11.106007 83
-10.996047 81
-10.886086 79
-10.776126 73
-10.666166 92
-10.556205 88
-10.446245 78
-10.336284 59
-10.226324 70
-10.116363 53
-10.006403 52
-9.896442 52
-9.786482 53
-9.676521 61
-9.566561 59
-9.456600 51
-9.346640 51
-9.236679 39
-9.126719 30
-9.016759 45
-8.906798 52
-8.796838 37
-8.686877 43
-8.576917 49
-8.466956 39
-8.356996 38
-8.247035 52
-8.137075 45
-8.027114 36
-7.917154 48
-7.807193 46
-7.697233 44
-7.587272 38
-7.477312 43
-7.367351 38
-7.257391 36
-7.147431 48
-7.037470 50
-6.927510 43
-6.817549 25
-6.707589 45
-6.597628 46
-6.487668 25
-6.377707 37
-6.267747 35
-6.157786 37
-6.047826 36
-5.937865 39
-5.827905 35
-5.717944 25
-5.607984 33
-5.498023 27
-5.388063 26
-5.278103 37
-5.168142 38
-5.058182 27
-4.948221 36
-4.838261 40
-4.728300 40
-4.618340 33
-4.508379 35
-4.398419 38
-4.288458 38
-4.178498 26
-4.068537 49
-3.958577 39
-3.848616 17
-3.738656 0
-3.628695 0
-3.518735 0
-3.408775 0
-3.298814 0
-3.188854 0
-3.078893 0
-2.968933 0
-2.858972 0
-2.749012 0
-2.639051 0
-2.529091 0
-2.419130 0
-2.309170 0
-2.199209 0
-2.089249 0
-1.979288 0
-1.869328 0
-1.759368 0
-1.649407 0
-1.539447 0
-1.429486 0
-1.319526 1
-1.209565 0
-1.099605 0
-0.989644 0
-0.879684 1
-0.769723 1
-0.659763 11
-0.549802 29
-0.439842 103
-0.329881 627
-0.219921 3277
-0.109960 11617
0.000000 19326
0.109960 10726
0.219921 2666
0.329881 620
0.439842 113
0.549802 17
0.659763 3
0.769723 1
0.879684 1
0.989644 0
1.099605 0
1.209565 0
1.319526 0
1.429486 0
1.539447 0
1.649407 0
1.759368 1
1.869328 0
1.979288 0
2.089249 0
2.199209 0
2.309170 0
2.419130 0
2.529091 0
2.639051 0
2.749012 0
2.858972 0
2.968933 0
3.078893 0
3.188854 0
3.298814 0
3.408775 0
3.518735 0
3.628695 0
3.738656 26
3.848616 26
3.958577 38
4.068537 27
4.178498 36
4.288458 46
4.398419 50
4.508379 34
4.618340 29
4.728300 37
4.838261 45
4.948221 41
5.058182 46
5.168142 26
5.278103 36
5.388063 36
5.498023 28
5.607984 45
5.717944 24
5.827905 35
5.937865 37
6.047826 26
6.157786 37
6.267747 38
6.377707 40
6.487668 35
6.597628 39
6.707589 37
6.817549 40
6.927510 35
7.037470 40
7.147431 39
7.257391 34
7.367351 36
7.477312 53
7.587272 43
7.697233 45
7.807193 49
7.917154 30
8.027114 49
8.137075 39
8.247035 43
8.356996 50
8.466956 43
8.576917 47
8.686877 53
8.796838 34
8.906798 53
9.016759 31
9.126719 45
9.236679 57
9.346640 43
9.456600 46
9.566561 58
9.676521 46
9.786482 61
9.896442 68
10.006403 46
10.116363 61
10.226324 62
10.336284 57
10.446245 71
10.556205 59
10.666166 68
10.776126 75
10.886086 90
10.996047 86
11.106007 74
11.215968 88
11.325928 90
11.435889 91
11.545849 91
11.655810 77
11.765770 97
11.875731 85
11.985691 89
12.095652 100
12.205612 86
12.315573 106
12.425533 104
12.535494 90
12.645454 73
12.755414 93
12.865375 76
12.975335 69
13.085296 70
13.195256 77
13.305217 69
13.415177 55
13.525138 68
13.635098 51
13.745059 53
13.855019 55
13.964980 58
14.074940 54
14.184901 51
14.294861 31
14.404822 45
14.514782 34
14.624742 42
14.734703 25
14.844663 15
14.954624 28
15.064584 17
15.174545 22
15.284505 16
15.394466 17
15.504426 19
15.614387 27
15.724347 13
15.834308 10
15.944268 16
16.054229 10
16.164189 16
16.274150 9
16.384110 7
16.494070 11
16.604031 12
16.713991 5
16.823952 12
16.933912 12
17.043873 8
17.153833 3
17.263794 9
17.373754 7
17.483715 8
17.593675 6
17.703636 4
17.813596 9
17.923557 5
18.033517 5
18.143477 4
18.253438 5
18.363398 2
18.473359 2
18.583319 2
18.693280 6
18.803240 4
18.913201 0
19.023161 4
19.133122 2
19.243082 0
19.353043 1
19.463003 2
19.572964 3
19.682924 1
19.792885 1
19.902845 0
20.012805 1
20.122766 0
20.232726 2
20.342687 0
20.452647 2
20.562608 0
20.672568 1
20.782529 2
20.892489 2
21.002450 2
21.112410 1
21.222371 1
21.332331 0
21.442292 0
21.552252 2
21.662213 2
21.772173 3
21.882133 1
21.992094 2
22.102054 2
22.212015 0
22.321975 0
22.431936 1
22.541896 2
22.651857 1
22.761817 0
22.871778 1
22.981738 0
23.091699 0
23.201659 2
23.311620 1
23.421580 0
23.531541 1
23.641501 1
23.751461 1
23.861422 0
23.971382 0
24.081343 1
24.191303 0
24.301264 1
24.411224 3
24.521185 0
24.631145 0
24.741106 1
24.851066 0
24.961027 1
25.070987 2
25.180948 0
25.290908 0
25.400868 0
25.510829 0
25.620789 1
25.730750 0
25.840710 0
25.950671 0
26.060631 0
26.170592 0
26.280552 0
26.390513 0
26.500473 0
26.610434 0
26.720394 0
26.830355 0
26.940315 1
27.050276 0
27.160236 0
27.270196 0
27.380157 0
27.490117 0
27.600078 0
27.710038 1
27.819999 0
27.929959 0
28.039920 1
