# Supplementary material for: Transition across a sharp interface: Data from Raman and Brillouin imaging spectroscopy
Source: Data Brief. 2020 Oct 2;33:106368. doi: 10.1016/j.dib.2020.106368 (PMC7557971; doi:10.1016/j.dib.2020.106368)
Supplement: Supplementary file 1 [file mmc1.zip › PET_Glycerol60X_step05/Brillouin/PET_Glycerol60X_step05_33.txt]

-28.149880 0
-28.039920 0
-27.929959 0
-27.819999 0
-27.710038 0
-27.600078 0
-27.490117 1
-27.380157 2
-27.270196 0
-27.160236 1
-27.050276 0
-26.940315 0
-26.830355 0
-26.720394 0
-26.610434 0
-26.500473 0
-26.390513 0
-26.280552 0
-26.170592 0
-26.060631 1
-25.950671 0
-25.840710 1
-25.730750 0
-25.620789 2
-25.510829 1
-25.400868 1
-25.290908 0
-25.180948 1
-25.070987 0
-24.961027 2
-24.851066 1
-24.741106 0
-24.631145 0
-24.521185 1
-24.411224 0
-24.301264 0
-24.191303 1
-24.081343 0
-23.971382 1
-23.861422 0
-23.751461 1
-23.641501 4
-23.531541 1
-23.421580 0
-23.311620 1
-23.201659 0
-23.091699 0
-22.981738 1
-22.871778 0
-22.761817 1
-22.651857 2
-22.541896 3
-22.431936 2
-22.321975 1
-22.212015 0
-22.102054 0
-21.992094 0
-21.882133 0
-21.772173 1
-21.662213 0
-21.552252 0
-21.442292 1
-21.332331 1
-21.222371 1
-21.112410 2
-21.002450 6
-20.892489 0
-20.782529 2
-20.672568 1
-20.562608 0
-20.452647 1
-20.342687 2
-20.232726 0
-20.122766 1
-20.012805 2
-19.902845 3
-19.792885 2
-19.682924 5
-19.572964 1
-19.463003 4
-19.353043 4
-19.243082 4
-19.133122 1
-19.023161 2
-18.913201 6
-18.803240 1
-18.693280 4
-18.583319 3
-18.473359 6
-18.363398 3
-18.253438 5
-18.143477 5
-18.033517 3
-17.923557 6
-17.813596 5
-17.703636 6
-17.593675 6
-17.483715 7
-17.373754 8
-17.263794 10
-17.153833 6
-17.043873 9
-16.933912 6
-16.823952 8
-16.713991 3
-16.604031 13
-16.494070 17
-16.384110 13
-16.274150 14
-16.164189 12
-16.054229 17
-15.944268 11
-15.834308 14
-15.724347 12
-15.614387 13
-15.504426 23
-15.394466 14
-15.284505 20
-15.174545 24
-15.064584 19
-14.954624 36
-14.844663 35
-14.734703 26
-14.624742 34
-14.514782 24
-14.404822 31
-14.294861 43
-14.184901 41
-14.074940 44
-13.964980 49
-13.855019 55
-13.745059 55
-13.635098 56
-13.525138 59
-13.415177 74
-13.305217 73
-13.195256 60
-13.085296 73
-12.975335 80
-12.865375 83
-12.755414 91
-12.645454 100
-12.535494 75
-12.425533 83
-12.315573 80
-12.205612 104
-12.095652 92
-11.985691 94
-11.875731 96
-11.765770 99
-11.655810 90
-11.545849 65
-11.435889 94
-11.325928 92
-11.215968 88
-11.106007 80
-10.996047 80
-10.886086 71
-10.776126 52
-10.666166 75
-10.556205 66
-10.446245 60
-10.336284 76
-10.226324 67
-10.116363 66
-10.006403 46
-9.896442 56
-9.786482 54
-9.676521 60
-9.566561 67
-9.456600 43
-9.346640 42
-9.236679 49
-9.126719 46
-9.016759 58
-8.906798 46
-8.796838 43
-8.686877 50
-8.576917 39
-8.466956 42
-8.356996 44
-8.247035 35
-8.137075 48
-8.027114 33
-7.917154 33
-7.807193 41
-7.697233 31
-7.587272 36
-7.477312 40
-7.367351 39
-7.257391 35
-7.147431 31
-7.037470 40
-6.927510 32
-6.817549 36
-6.707589 50
-6.597628 31
-6.487668 29
-6.377707 42
-6.267747 36
-6.157786 38
-6.047826 43
-5.937865 33
-5.827905 33
-5.717944 41
-5.607984 30
-5.498023 45
-5.388063 25
-5.278103 36
-5.168142 32
-5.058182 36
-4.948221 41
-4.838261 26
-4.728300 28
-4.618340 44
-4.508379 47
-4.398419 44
-4.288458 24
-4.178498 34
-4.068537 43
-3.958577 43
-3.848616 18
-3.738656 0
-3.628695 0
-3.518735 0
-3.408775 0
-3.298814 0
-3.188854 0
-3.078893 0
-2.968933 0
-2.858972 0
-2.749012 0
-2.639051 0
-2.529091 0
-2.419130 0
-2.309170 0
-2.199209 0
-2.089249 0
-1.979288 0
-1.869328 0
-1.759368 0
-1.649407 0
-1.539447 0
-1.429486 0
-1.319526 0
-1.209565 0
-1.099605 0
-0.989644 0
-0.879684 1
-0.769723 6
-0.659763 9
-0.549802 23
-0.439842 88
-0.329881 548
-0.219921 2950
-0.109960 10316
0.000000 18691
0.109960 10862
0.219921 2894
0.329881 614
0.439842 88
0.549802 15
0.659763 0
0.769723 1
0.879684 1
0.989644 0
1.099605 0
1.209565 0
1.319526 0
1.429486 0
1.539447 0
1.649407 0
1.759368 0
1.869328 0
1.979288 0
2.089249 0
2.199209 1
2.309170 0
2.419130 0
2.529091 0
2.639051 0
2.749012 0
2.858972 0
2.968933 0
3.078893 0
3.188854 0
3.298814 0
3.408775 0
3.518735 0
3.628695 3
3.738656 32
3.848616 36
3.958577 33
4.068537 26
4.178498 37
4.288458 36
4.398419 31
4.508379 28
4.618340 29
4.728300 29
4.838261 43
4.948221 32
5.058182 33
5.168142 33
5.278103 35
5.388063 35
5.498023 36
5.607984 26
5.717944 39
5.827905 39
5.937865 30
6.047826 40
6.157786 31
6.267747 22
6.377707 34
6.487668 32
6.597628 33
6.707589 32
6.817549 33
6.927510 25
7.037470 31
7.147431 24
7.257391 44
7.367351 36
7.477312 33
7.587272 47
7.697233 32
7.807193 33
7.917154 29
8.027114 28
8.137075 38
8.247035 34
8.356996 35
8.466956 33
8.576917 53
8.686877 37
8.796838 45
8.906798 44
9.016759 50
9.126719 37
9.236679 38
9.346640 58
9.456600 52
9.566561 56
9.676521 45
9.786482 47
9.896442 49
10.006403 58
10.116363 55
10.226324 55
10.336284 74
10.446245 55
10.556205 59
10.666166 55
10.776126 73
10.886086 78
10.996047 77
11.106007 91
11.215968 68
11.325928 79
11.435889 77
11.545849 95
11.655810 91
11.765770 80
11.875731 81
11.985691 84
12.095652 107
12.205612 86
12.315573 88
12.425533 80
12.535494 87
12.645454 94
12.755414 74
12.865375 78
12.975335 92
13.085296 79
13.195256 76
13.305217 66
13.415177 67
13.525138 70
13.635098 46
13.745059 52
13.855019 41
13.964980 46
14.074940 47
14.184901 50
14.294861 21
14.404822 35
14.514782 39
14.624742 40
14.734703 28
14.844663 27
14.954624 22
15.064584 22
15.174545 21
15.284505 13
15.394466 15
15.504426 22
15.614387 14
15.724347 10
15.834308 15
15.944268 11
16.054229 11
16.164189 6
16.274150 8
16.384110 4
16.494070 8
16.604031 5
16.713991 9
16.823952 7
16.933912 4
17.043873 9
17.153833 6
17.263794 7
17.373754 8
17.483715 4
17.593675 9
17.703636 5
17.813596 6
17.923557 4
18.033517 6
18.143477 3
18.253438 5
18.363398 3
18.473359 3
18.583319 3
18.693280 3
18.803240 5
18.913201 4
19.023161 1
19.133122 5
19.243082 3
19.353043 5
19.463003 2
19.572964 1
19.682924 4
19.792885 2
19.902845 1
20.012805 4
20.122766 3
20.232726 1
20.342687 4
20.452647 3
20.562608 3
20.672568 1
20.782529 0
20.892489 1
21.002450 1
21.112410 4
21.222371 1
21.332331 1
21.442292 0
21.552252 1
21.662213 1
21.772173 1
21.882133 0
21.992094 2
22.102054 3
22.212015 0
22.321975 0
22.431936 1
22.541896 1
22.651857 0
22.761817 2
22.871778 0
22.981738 0
23.091699 0
23.201659 1
23.311620 0
23.421580 0
23.531541 0
23.641501 0
23.751461 0
23.861422 0
23.971382 0
24.081343 0
24.191303 0
24.301264 1
24.411224 1
24.521185 1
24.631145 1
24.741106 1
24.851066 0
24.961027 1
25.070987 0
25.180948 0
25.290908 0
25.400868 0
25.510829 1
25.620789 1
25.730750 1
25.840710 1
25.950671 0
26.060631 0
26.170592 3
26.280552 2
26.390513 0
26.500473 0
26.610434 0
26.720394 0
26.830355 0
26.940315 1
27.050276 1
27.160236 0
27.270196 0
27.380157 0
27.490117 1
27.600078 0
27.710038 2
27.819999 0
27.929959 0
28.039920 0
