# Supplementary material for: Transition across a sharp interface: Data from Raman and Brillouin imaging spectroscopy
Source: Data Brief. 2020 Oct 2;33:106368. doi: 10.1016/j.dib.2020.106368 (PMC7557971; doi:10.1016/j.dib.2020.106368)
Supplement: Supplementary file 1 [file mmc1.zip › PET_Glycerol60X_step05/Brillouin/PET_Glycerol60X_step05_34.txt]

-28.149880 0
-28.039920 0
-27.929959 0
-27.819999 0
-27.710038 0
-27.600078 0
-27.490117 0
-27.380157 1
-27.270196 0
-27.160236 0
-27.050276 1
-26.940315 0
-26.830355 0
-26.720394 0
-26.610434 0
-26.500473 0
-26.390513 2
-26.280552 0
-26.170592 1
-26.060631 1
-25.950671 0
-25.840710 0
-25.730750 0
-25.620789 2
-25.510829 0
-25.400868 0
-25.290908 0
-25.180948 1
-25.070987 0
-24.961027 0
-24.851066 0
-24.741106 1
-24.631145 1
-24.521185 1
-24.411224 0
-24.301264 1
-24.191303 0
-24.081343 0
-23.971382 0
-23.861422 0
-23.751461 2
-23.641501 1
-23.531541 1
-23.421580 1
-23.311620 0
-23.201659 0
-23.091699 0
-22.981738 0
-22.871778 1
-22.761817 0
-22.651857 2
-22.541896 2
-22.431936 1
-22.321975 1
-22.212015 2
-22.102054 0
-21.992094 1
-21.882133 2
-21.772173 1
-21.662213 0
-21.552252 1
-21.442292 0
-21.332331 1
-21.222371 0
-21.112410 0
-21.002450 2
-20.892489 2
-20.782529 3
-20.672568 1
-20.562608 1
-20.452647 4
-20.342687 1
-20.232726 1
-20.122766 1
-20.012805 4
-19.902845 1
-19.792885 1
-19.682924 1
-19.572964 0
-19.463003 4
-19.353043 2
-19.243082 1
-19.133122 3
-19.023161 2
-18.913201 4
-18.803240 2
-18.693280 4
-18.583319 2
-18.473359 1
-18.363398 4
-18.253438 2
-18.143477 0
-18.033517 6
-17.923557 6
-17.813596 2
-17.703636 5
-17.593675 4
-17.483715 7
-17.373754 3
-17.263794 7
-17.153833 5
-17.043873 6
-16.933912 7
-16.823952 18
-16.713991 7
-16.604031 4
-16.494070 7
-16.384110 8
-16.274150 18
-16.164189 9
-16.054229 10
-15.944268 9
-15.834308 15
-15.724347 13
-15.614387 25
-15.504426 10
-15.394466 17
-15.284505 28
-15.174545 26
-15.064584 21
-14.954624 22
-14.844663 30
-14.734703 22
-14.624742 35
-14.514782 34
-14.404822 38
-14.294861 33
-14.184901 38
-14.074940 47
-13.964980 60
-13.855019 34
-13.745059 67
-13.635098 60
-13.525138 47
-13.415177 67
-13.305217 67
-13.195256 65
-13.085296 72
-12.975335 68
-12.865375 80
-12.755414 84
-12.645454 75
-12.535494 67
-12.425533 81
-12.315573 77
-12.205612 92
-12.095652 83
-11.985691 98
-11.875731 84
-11.765770 91
-11.655810 91
-11.545849 93
-11.435889 79
-11.325928 80
-11.215968 84
-11.106007 90
-10.996047 64
-10.886086 66
-10.776126 83
-10.666166 62
-10.556205 77
-10.446245 64
-10.336284 77
-10.226324 68
-10.116363 74
-10.006403 58
-9.896442 46
-9.786482 60
-9.676521 45
-9.566561 49
-9.456600 59
-9.346640 63
-9.236679 45
-9.126719 53
-9.016759 52
-8.906798 46
-8.796838 50
-8.686877 49
-8.576917 39
-8.466956 43
-8.356996 28
-8.247035 47
-8.137075 40
-8.027114 37
-7.917154 40
-7.807193 36
-7.697233 33
-7.587272 27
-7.477312 27
-7.367351 23
-7.257391 31
-7.147431 33
-7.037470 34
-6.927510 35
-6.817549 43
-6.707589 26
-6.597628 41
-6.487668 34
-6.377707 35
-6.267747 40
-6.157786 33
-6.047826 35
-5.937865 38
-5.827905 34
-5.717944 39
-5.607984 32
-5.498023 27
-5.388063 26
-5.278103 39
-5.168142 34
-5.058182 37
-4.948221 32
-4.838261 48
-4.728300 33
-4.618340 35
-4.508379 40
-4.398419 40
-4.288458 47
-4.178498 34
-4.068537 39
-3.958577 36
-3.848616 24
-3.738656 0
-3.628695 0
-3.518735 0
-3.408775 0
-3.298814 0
-3.188854 0
-3.078893 0
-2.968933 0
-2.858972 0
-2.749012 0
-2.639051 0
-2.529091 0
-2.419130 0
-2.309170 0
-2.199209 0
-2.089249 0
-1.979288 0
-1.869328 0
-1.759368 0
-1.649407 0
-1.539447 0
-1.429486 0
-1.319526 0
-1.209565 0
-1.099605 0
-0.989644 0
-0.879684 0
-0.769723 7
-0.659763 19
-0.549802 31
-0.439842 90
-0.329881 587
-0.219921 3097
-0.109960 10998
0.000000 19529
0.109960 11617
0.219921 2926
0.329881 619
0.439842 74
0.549802 12
0.659763 1
0.769723 0
0.879684 0
0.989644 0
1.099605 0
1.209565 0
1.319526 0
1.429486 0
1.539447 0
1.649407 0
1.759368 0
1.869328 0
1.979288 0
2.089249 0
2.199209 0
2.309170 0
2.419130 0
2.529091 0
2.639051 0
2.749012 0
2.858972 0
2.968933 0
3.078893 0
3.188854 0
3.298814 0
3.408775 0
3.518735 0
3.628695 3
3.738656 29
3.848616 42
3.958577 31
4.068537 35
4.178498 25
4.288458 32
4.398419 33
4.508379 34
4.618340 29
4.728300 40
4.838261 33
4.948221 33
5.058182 33
5.168142 28
5.278103 29
5.388063 31
5.498023 36
5.607984 21
5.717944 22
5.827905 25
5.937865 35
6.047826 35
6.157786 29
6.267747 32
6.377707 36
6.487668 29
6.597628 33
6.707589 33
6.817549 37
6.927510 36
7.037470 28
7.147431 38
7.257391 37
7.367351 49
7.477312 35
7.587272 31
7.697233 52
7.807193 29
7.917154 31
8.027114 37
8.137075 36
8.247035 38
8.356996 35
8.466956 30
8.576917 54
8.686877 38
8.796838 40
8.906798 47
9.016759 41
9.126719 54
9.236679 46
9.346640 47
9.456600 32
9.566561 52
9.676521 67
9.786482 68
9.896442 57
10.006403 58
10.116363 58
10.226324 60
10.336284 71
10.446245 68
10.556205 57
10.666166 81
10.776126 89
10.886086 61
10.996047 62
11.106007 78
11.215968 69
11.325928 84
11.435889 86
11.545849 71
11.655810 92
11.765770 76
11.875731 83
11.985691 84
12.095652 78
12.205612 87
12.315573 86
12.425533 92
12.535494 77
12.645454 91
12.755414 71
12.865375 81
12.975335 72
13.085296 75
13.195256 47
13.305217 64
13.415177 56
13.525138 59
13.635098 42
13.745059 41
13.855019 57
13.964980 35
14.074940 42
14.184901 43
14.294861 47
14.404822 38
14.514782 27
14.624742 48
14.734703 41
14.844663 26
14.954624 29
15.064584 17
15.174545 24
15.284505 15
15.394466 13
15.504426 19
15.614387 12
15.724347 9
15.834308 5
15.944268 14
16.054229 16
16.164189 10
16.274150 2
16.384110 16
16.494070 10
16.604031 8
16.713991 12
16.823952 11
16.933912 8
17.043873 6
17.153833 4
17.263794 3
17.373754 3
17.483715 11
17.593675 8
17.703636 6
17.813596 4
17.923557 1
18.033517 4
18.143477 5
18.253438 1
18.363398 3
18.473359 7
18.583319 1
18.693280 3
18.803240 4
18.913201 2
19.023161 2
19.133122 5
19.243082 2
19.353043 2
19.463003 1
19.572964 1
19.682924 2
19.792885 3
19.902845 0
20.012805 3
20.122766 1
20.232726 0
20.342687 0
20.452647 2
20.562608 0
20.672568 1
20.782529 4
20.892489 2
21.002450 2
21.112410 0
21.222371 0
21.332331 3
21.442292 4
21.552252 4
21.662213 0
21.772173 2
21.882133 0
21.992094 1
22.102054 0
22.212015 1
22.321975 1
22.431936 2
22.541896 1
22.651857 1
22.761817 0
22.871778 0
22.981738 2
23.091699 0
23.201659 0
23.311620 1
23.421580 1
23.531541 1
23.641501 1
23.751461 0
23.861422 0
23.971382 0
24.081343 0
24.191303 0
24.301264 0
24.411224 1
24.521185 1
24.631145 1
24.741106 0
24.851066 0
24.961027 0
25.070987 0
25.180948 0
25.290908 0
25.400868 0
25.510829 0
25.620789 1
25.730750 0
25.840710 0
25.950671 1
26.060631 1
26.170592 2
26.280552 0
26.390513 0
26.500473 0
26.610434 0
26.720394 0
26.830355 1
26.940315 0
27.050276 0
27.160236 0
27.270196 1
27.380157 0
27.490117 1
27.600078 0
27.710038 0
27.819999 1
27.929959 0
28.039920 0
