# Supplementary material for: Transition across a sharp interface: Data from Raman and Brillouin imaging spectroscopy
Source: Data Brief. 2020 Oct 2;33:106368. doi: 10.1016/j.dib.2020.106368 (PMC7557971; doi:10.1016/j.dib.2020.106368)
Supplement: Supplementary file 1 [file mmc1.zip › PET_Glycerol60X_step05/Brillouin/PET_Glycerol60X_step05_35.txt]

-28.149880 0
-28.039920 0
-27.929959 0
-27.819999 0
-27.710038 0
-27.600078 0
-27.490117 1
-27.380157 1
-27.270196 0
-27.160236 0
-27.050276 0
-26.940315 0
-26.830355 0
-26.720394 1
-26.610434 1
-26.500473 0
-26.390513 0
-26.280552 1
-26.170592 1
-26.060631 1
-25.950671 1
-25.840710 2
-25.730750 0
-25.620789 0
-25.510829 0
-25.400868 2
-25.290908 1
-25.180948 0
-25.070987 2
-24.961027 0
-24.851066 1
-24.741106 0
-24.631145 0
-24.521185 2
-24.411224 0
-24.301264 1
-24.191303 2
-24.081343 1
-23.971382 0
-23.861422 0
-23.751461 0
-23.641501 0
-23.531541 1
-23.421580 0
-23.311620 0
-23.201659 1
-23.091699 3
-22.981738 0
-22.871778 0
-22.761817 2
-22.651857 0
-22.541896 3
-22.431936 1
-22.321975 0
-22.212015 3
-22.102054 1
-21.992094 1
-21.882133 0
-21.772173 1
-21.662213 0
-21.552252 1
-21.442292 2
-21.332331 2
-21.222371 2
-21.112410 2
-21.002450 2
-20.892489 0
-20.782529 1
-20.672568 1
-20.562608 0
-20.452647 0
-20.342687 3
-20.232726 1
-20.122766 1
-20.012805 2
-19.902845 3
-19.792885 4
-19.682924 0
-19.572964 3
-19.463003 4
-19.353043 2
-19.243082 6
-19.133122 5
-19.023161 7
-18.913201 4
-18.803240 2
-18.693280 4
-18.583319 5
-18.473359 2
-18.363398 8
-18.253438 4
-18.143477 8
-18.033517 8
-17.923557 5
-17.813596 3
-17.703636 9
-17.593675 8
-17.483715 3
-17.373754 5
-17.263794 5
-17.153833 7
-17.043873 13
-16.933912 8
-16.823952 12
-16.713991 6
-16.604031 15
-16.494070 9
-16.384110 10
-16.274150 7
-16.164189 12
-16.054229 17
-15.944268 15
-15.834308 10
-15.724347 21
-15.614387 14
-15.504426 15
-15.394466 18
-15.284505 19
-15.174545 24
-15.064584 30
-14.954624 20
-14.844663 30
-14.734703 27
-14.624742 28
-14.514782 35
-14.404822 40
-14.294861 46
-14.184901 39
-14.074940 59
-13.964980 50
-13.855019 42
-13.745059 62
-13.635098 73
-13.525138 66
-13.415177 59
-13.305217 78
-13.195256 68
-13.085296 75
-12.975335 76
-12.865375 82
-12.755414 87
-12.645454 103
-12.535494 78
-12.425533 111
-12.315573 89
-12.205612 107
-12.095652 94
-11.985691 83
-11.875731 92
-11.765770 90
-11.655810 84
-11.545849 103
-11.435889 114
-11.325928 78
-11.215968 88
-11.106007 80
-10.996047 79
-10.886086 68
-10.776126 89
-10.666166 90
-10.556205 73
-10.446245 73
-10.336284 68
-10.226324 75
-10.116363 64
-10.006403 73
-9.896442 53
-9.786482 62
-9.676521 52
-9.566561 50
-9.456600 57
-9.346640 49
-9.236679 35
-9.126719 35
-9.016759 66
-8.906798 45
-8.796838 51
-8.686877 49
-8.576917 44
-8.466956 51
-8.356996 44
-8.247035 41
-8.137075 37
-8.027114 45
-7.917154 43
-7.807193 45
-7.697233 49
-7.587272 32
-7.477312 42
-7.367351 42
-7.257391 34
-7.147431 38
-7.037470 26
-6.927510 27
-6.817549 31
-6.707589 36
-6.597628 33
-6.487668 40
-6.377707 28
-6.267747 31
-6.157786 34
-6.047826 40
-5.937865 36
-5.827905 34
-5.717944 38
-5.607984 21
-5.498023 39
-5.388063 34
-5.278103 40
-5.168142 29
-5.058182 22
-4.948221 27
-4.838261 43
-4.728300 36
-4.618340 42
-4.508379 29
-4.398419 29
-4.288458 33
-4.178498 32
-4.068537 28
-3.958577 33
-3.848616 28
-3.738656 0
-3.628695 0
-3.518735 0
-3.408775 0
-3.298814 0
-3.188854 0
-3.078893 0
-2.968933 0
-2.858972 0
-2.749012 0
-2.639051 0
-2.529091 0
-2.419130 0
-2.309170 0
-2.199209 0
-2.089249 0
-1.979288 0
-1.869328 0
-1.759368 0
-1.649407 0
-1.539447 0
-1.429486 0
-1.319526 0
-1.209565 0
-1.099605 0
-0.989644 2
-0.879684 4
-0.769723 3
-0.659763 6
-0.549802 33
-0.439842 115
-0.329881 561
-0.219921 2875
-0.109960 10775
0.000000 19322
0.109960 11512
0.219921 3119
0.329881 609
0.439842 89
0.549802 17
0.659763 7
0.769723 0
0.879684 0
0.989644 0
1.099605 0
1.209565 0
1.319526 0
1.429486 1
1.539447 0
1.649407 0
1.759368 0
1.869328 0
1.979288 0
2.089249 0
2.199209 0
2.309170 0
2.419130 0
2.529091 0
2.639051 0
2.749012 0
2.858972 0
2.968933 0
3.078893 0
3.188854 0
3.298814 0
3.408775 0
3.518735 0
3.628695 0
3.738656 35
3.848616 31
3.958577 30
4.068537 49
4.178498 34
4.288458 32
4.398419 39
4.508379 40
4.618340 34
4.728300 29
4.838261 35
4.948221 32
5.058182 42
5.168142 34
5.278103 38
5.388063 18
5.498023 38
5.607984 29
5.717944 49
5.827905 21
5.937865 23
6.047826 29
6.157786 38
6.267747 22
6.377707 42
6.487668 49
6.597628 35
6.707589 38
6.817549 49
6.927510 32
7.037470 45
7.147431 33
7.257391 35
7.367351 42
7.477312 29
7.587272 39
7.697233 38
7.807193 39
7.917154 36
8.027114 33
8.137075 37
8.247035 39
8.356996 36
8.466956 46
8.576917 39
8.686877 40
8.796838 38
8.906798 50
9.016759 46
9.126719 41
9.236679 45
9.346640 45
9.456600 61
9.566561 67
9.676521 70
9.786482 75
9.896442 55
10.006403 61
10.116363 74
10.226324 64
10.336284 53
10.446245 69
10.556205 79
10.666166 91
10.776126 69
10.886086 77
10.996047 102
11.106007 79
11.215968 74
11.325928 78
11.435889 112
11.545849 106
11.655810 79
11.765770 99
11.875731 96
11.985691 89
12.095652 97
12.205612 82
12.315573 88
12.425533 91
12.535494 109
12.645454 82
12.755414 86
12.865375 90
12.975335 81
13.085296 72
13.195256 86
13.305217 72
13.415177 75
13.525138 71
13.635098 55
13.745059 44
13.855019 39
13.964980 58
14.074940 49
14.184901 58
14.294861 48
14.404822 33
14.514782 36
14.624742 46
14.734703 27
14.844663 37
14.954624 27
15.064584 24
15.174545 17
15.284505 20
15.394466 18
15.504426 10
15.614387 13
15.724347 16
15.834308 18
15.944268 7
16.054229 14
16.164189 10
16.274150 10
16.384110 17
16.494070 6
16.604031 6
16.713991 7
16.823952 8
16.933912 12
17.043873 7
17.153833 5
17.263794 4
17.373754 4
17.483715 9
17.593675 9
17.703636 4
17.813596 5
17.923557 9
18.033517 3
18.143477 3
18.253438 3
18.363398 4
18.473359 2
18.583319 2
18.693280 4
18.803240 2
18.913201 1
19.023161 2
19.133122 6
19.243082 1
19.353043 3
19.463003 3
19.572964 1
19.682924 1
19.792885 1
19.902845 3
20.012805 0
20.122766 0
20.232726 1
20.342687 3
20.452647 1
20.562608 5
20.672568 0
20.782529 1
20.892489 2
21.002450 1
21.112410 1
21.222371 3
21.332331 2
21.442292 1
21.552252 1
21.662213 0
21.772173 1
21.882133 0
21.992094 2
22.102054 0
22.212015 1
22.321975 2
22.431936 2
22.541896 0
22.651857 2
22.761817 2
22.871778 3
22.981738 1
23.091699 2
23.201659 1
23.311620 0
23.421580 0
23.531541 0
23.641501 2
23.751461 0
23.861422 1
23.971382 0
24.081343 0
24.191303 0
24.301264 2
24.411224 0
24.521185 1
24.631145 0
24.741106 2
24.851066 0
24.961027 1
25.070987 1
25.180948 0
25.290908 0
25.400868 1
25.510829 0
25.620789 0
25.730750 0
25.840710 2
25.950671 0
26.060631 0
26.170592 0
26.280552 0
26.390513 0
26.500473 1
26.610434 2
26.720394 1
26.830355 0
26.940315 0
27.050276 0
27.160236 0
27.270196 0
27.380157 0
27.490117 0
27.600078 0
27.710038 0
27.819999 0
27.929959 0
28.039920 0
