# Supplementary material for: Transition across a sharp interface: Data from Raman and Brillouin imaging spectroscopy
Source: Data Brief. 2020 Oct 2;33:106368. doi: 10.1016/j.dib.2020.106368 (PMC7557971; doi:10.1016/j.dib.2020.106368)
Supplement: Supplementary file 1 [file mmc1.zip › PET_Glycerol60X_step05/Brillouin/PET_Glycerol60X_step05_36.txt]

-28.149880 0
-28.039920 0
-27.929959 0
-27.819999 0
-27.710038 2
-27.600078 0
-27.490117 0
-27.380157 0
-27.270196 2
-27.160236 0
-27.050276 0
-26.940315 2
-26.830355 0
-26.720394 1
-26.610434 1
-26.500473 1
-26.390513 0
-26.280552 1
-26.170592 0
-26.060631 0
-25.950671 1
-25.840710 0
-25.730750 0
-25.620789 0
-25.510829 0
-25.400868 1
-25.290908 1
-25.180948 0
-25.070987 0
-24.961027 0
-24.851066 2
-24.741106 0
-24.631145 0
-24.521185 1
-24.411224 0
-24.301264 0
-24.191303 0
-24.081343 0
-23.971382 0
-23.861422 1
-23.751461 1
-23.641501 0
-23.531541 0
-23.421580 0
-23.311620 1
-23.201659 0
-23.091699 0
-22.981738 1
-22.871778 1
-22.761817 0
-22.651857 1
-22.541896 2
-22.431936 1
-22.321975 1
-22.212015 2
-22.102054 0
-21.992094 0
-21.882133 2
-21.772173 0
-21.662213 1
-21.552252 1
-21.442292 1
-21.332331 1
-21.222371 0
-21.112410 0
-21.002450 2
-20.892489 3
-20.782529 3
-20.672568 2
-20.562608 3
-20.452647 1
-20.342687 1
-20.232726 2
-20.122766 1
-20.012805 1
-19.902845 3
-19.792885 0
-19.682924 0
-19.572964 1
-19.463003 4
-19.353043 4
-19.243082 3
-19.133122 3
-19.023161 3
-18.913201 3
-18.803240 5
-18.693280 5
-18.583319 0
-18.473359 3
-18.363398 3
-18.253438 7
-18.143477 5
-18.033517 2
-17.923557 4
-17.813596 6
-17.703636 4
-17.593675 5
-17.483715 7
-17.373754 4
-17.263794 4
-17.153833 8
-17.043873 12
-16.933912 10
-16.823952 8
-16.713991 7
-16.604031 6
-16.494070 11
-16.384110 10
-16.274150 8
-16.164189 11
-16.054229 11
-15.944268 16
-15.834308 12
-15.724347 6
-15.614387 17
-15.504426 21
-15.394466 20
-15.284505 26
-15.174545 19
-15.064584 18
-14.954624 27
-14.844663 28
-14.734703 36
-14.624742 31
-14.514782 26
-14.404822 41
-14.294861 49
-14.184901 47
-14.074940 31
-13.964980 51
-13.855019 52
-13.745059 42
-13.635098 45
-13.525138 63
-13.415177 56
-13.305217 72
-13.195256 71
-13.085296 81
-12.975335 85
-12.865375 76
-12.755414 84
-12.645454 90
-12.535494 69
-12.425533 98
-12.315573 88
-12.205612 97
-12.095652 76
-11.985691 84
-11.875731 86
-11.765770 103
-11.655810 85
-11.545849 87
-11.435889 92
-11.325928 90
-11.215968 96
-11.106007 98
-10.996047 83
-10.886086 62
-10.776126 79
-10.666166 63
-10.556205 71
-10.446245 64
-10.336284 59
-10.226324 59
-10.116363 55
-10.006403 60
-9.896442 58
-9.786482 54
-9.676521 43
-9.566561 51
-9.456600 56
-9.346640 60
-9.236679 61
-9.126719 42
-9.016759 46
-8.906798 36
-8.796838 48
-8.686877 46
-8.576917 43
-8.466956 30
-8.356996 41
-8.247035 43
-8.137075 44
-8.027114 52
-7.917154 33
-7.807193 36
-7.697233 49
-7.587272 44
-7.477312 35
-7.367351 28
-7.257391 33
-7.147431 37
-7.037470 41
-6.927510 32
-6.817549 31
-6.707589 32
-6.597628 40
-6.487668 30
-6.377707 40
-6.267747 29
-6.157786 33
-6.047826 22
-5.937865 33
-5.827905 33
-5.717944 28
-5.607984 28
-5.498023 27
-5.388063 26
-5.278103 31
-5.168142 30
-5.058182 32
-4.948221 28
-4.838261 39
-4.728300 41
-4.618340 38
-4.508379 36
-4.398419 27
-4.288458 33
-4.178498 40
-4.068537 40
-3.958577 36
-3.848616 25
-3.738656 0
-3.628695 0
-3.518735 0
-3.408775 0
-3.298814 0
-3.188854 0
-3.078893 0
-2.968933 0
-2.858972 0
-2.749012 0
-2.639051 0
-2.529091 0
-2.419130 0
-2.309170 0
-2.199209 0
-2.089249 0
-1.979288 0
-1.869328 0
-1.759368 0
-1.649407 0
-1.539447 0
-1.429486 0
-1.319526 0
-1.209565 0
-1.099605 1
-0.989644 0
-0.879684 1
-0.769723 6
-0.659763 12
-0.549802 33
-0.439842 113
-0.329881 605
-0.219921 3265
-0.109960 11207
0.000000 19369
0.109960 10765
0.219921 2809
0.329881 617
0.439842 84
0.549802 5
0.659763 5
0.769723 0
0.879684 0
0.989644 0
1.099605 0
1.209565 0
1.319526 0
1.429486 0
1.539447 0
1.649407 0
1.759368 0
1.869328 0
1.979288 0
2.089249 0
2.199209 0
2.309170 1
2.419130 0
2.529091 0
2.639051 0
2.749012 0
2.858972 0
2.968933 0
3.078893 0
3.188854 0
3.298814 0
3.408775 0
3.518735 0
3.628695 0
3.738656 32
3.848616 30
3.958577 31
4.068537 26
4.178498 34
4.288458 26
4.398419 36
4.508379 23
4.618340 18
4.728300 32
4.838261 27
4.948221 30
5.058182 30
5.168142 29
5.278103 33
5.388063 33
5.498023 24
5.607984 28
5.717944 30
5.827905 37
5.937865 38
6.047826 22
6.157786 26
6.267747 41
6.377707 27
6.487668 27
6.597628 41
6.707589 36
6.817549 25
6.927510 28
7.037470 41
7.147431 28
7.257391 28
7.367351 36
7.477312 27
7.587272 27
7.697233 31
7.807193 42
7.917154 35
8.027114 35
8.137075 34
8.247035 27
8.356996 45
8.466956 46
8.576917 35
8.686877 39
8.796838 38
8.906798 35
9.016759 45
9.126719 35
9.236679 44
9.346640 39
9.456600 46
9.566561 50
9.676521 48
9.786482 57
9.896442 50
10.006403 57
10.116363 46
10.226324 50
10.336284 59
10.446245 58
10.556205 61
10.666166 59
10.776126 75
10.886086 67
10.996047 75
11.106007 69
11.215968 77
11.325928 59
11.435889 86
11.545849 85
11.655810 89
11.765770 80
11.875731 69
11.985691 84
12.095652 84
12.205612 74
12.315573 95
12.425533 90
12.535494 91
12.645454 71
12.755414 76
12.865375 73
12.975335 73
13.085296 75
13.195256 63
13.305217 51
13.415177 56
13.525138 58
13.635098 43
13.745059 42
13.855019 49
13.964980 31
14.074940 44
14.184901 42
14.294861 35
14.404822 30
14.514782 37
14.624742 31
14.734703 23
14.844663 24
14.954624 22
15.064584 20
15.174545 17
15.284505 26
15.394466 17
15.504426 11
15.614387 11
15.724347 13
15.834308 17
15.944268 11
16.054229 13
16.164189 9
16.274150 11
16.384110 9
16.494070 12
16.604031 10
16.713991 7
16.823952 13
16.933912 7
17.043873 10
17.153833 3
17.263794 7
17.373754 3
17.483715 2
17.593675 3
17.703636 7
17.813596 5
17.923557 4
18.033517 4
18.143477 5
18.253438 8
18.363398 2
18.473359 4
18.583319 1
18.693280 6
18.803240 4
18.913201 4
19.023161 3
19.133122 3
19.243082 3
19.353043 2
19.463003 5
19.572964 4
19.682924 5
19.792885 3
19.902845 1
20.012805 2
20.122766 2
20.232726 2
20.342687 5
20.452647 1
20.562608 1
20.672568 3
20.782529 2
20.892489 1
21.002450 3
21.112410 0
21.222371 1
21.332331 3
21.442292 2
21.552252 2
21.662213 1
21.772173 2
21.882133 1
21.992094 0
22.102054 0
22.212015 1
22.321975 1
22.431936 1
22.541896 0
22.651857 0
22.761817 3
22.871778 2
22.981738 0
23.091699 1
23.201659 0
23.311620 2
23.421580 1
23.531541 0
23.641501 0
23.751461 1
23.861422 0
23.971382 1
24.081343 3
24.191303 1
24.301264 0
24.411224 0
24.521185 0
24.631145 0
24.741106 2
24.851066 0
24.961027 1
25.070987 0
25.180948 0
25.290908 0
25.400868 0
25.510829 0
25.620789 1
25.730750 0
25.840710 0
25.950671 0
26.060631 0
26.170592 1
26.280552 0
26.390513 0
26.500473 1
26.610434 0
26.720394 0
26.830355 0
26.940315 0
27.050276 2
27.160236 0
27.270196 0
27.380157 0
27.490117 0
27.600078 2
27.710038 0
27.819999 0
27.929959 1
28.039920 0
