# Supplementary material for: Transition across a sharp interface: Data from Raman and Brillouin imaging spectroscopy
Source: Data Brief. 2020 Oct 2;33:106368. doi: 10.1016/j.dib.2020.106368 (PMC7557971; doi:10.1016/j.dib.2020.106368)
Supplement: Supplementary file 1 [file mmc1.zip › PET_Glycerol60X_step05/Brillouin/PET_Glycerol60X_step05_37.txt]

-28.149880 0
-28.039920 0
-27.929959 0
-27.819999 0
-27.710038 1
-27.600078 0
-27.490117 2
-27.380157 0
-27.270196 0
-27.160236 0
-27.050276 0
-26.940315 0
-26.830355 0
-26.720394 1
-26.610434 3
-26.500473 1
-26.390513 0
-26.280552 0
-26.170592 0
-26.060631 0
-25.950671 1
-25.840710 0
-25.730750 2
-25.620789 0
-25.510829 1
-25.400868 1
-25.290908 0
-25.180948 0
-25.070987 0
-24.961027 0
-24.851066 2
-24.741106 0
-24.631145 3
-24.521185 1
-24.411224 0
-24.301264 2
-24.191303 2
-24.081343 1
-23.971382 2
-23.861422 1
-23.751461 0
-23.641501 3
-23.531541 1
-23.421580 1
-23.311620 0
-23.201659 2
-23.091699 1
-22.981738 0
-22.871778 1
-22.761817 1
-22.651857 0
-22.541896 1
-22.431936 3
-22.321975 1
-22.212015 0
-22.102054 1
-21.992094 2
-21.882133 2
-21.772173 2
-21.662213 0
-21.552252 2
-21.442292 1
-21.332331 1
-21.222371 3
-21.112410 2
-21.002450 1
-20.892489 1
-20.782529 1
-20.672568 4
-20.562608 2
-20.452647 2
-20.342687 1
-20.232726 0
-20.122766 1
-20.012805 3
-19.902845 0
-19.792885 3
-19.682924 1
-19.572964 4
-19.463003 2
-19.353043 1
-19.243082 1
-19.133122 6
-19.023161 4
-18.913201 2
-18.803240 4
-18.693280 2
-18.583319 2
-18.473359 6
-18.363398 1
-18.253438 5
-18.143477 13
-18.033517 4
-17.923557 11
-17.813596 9
-17.703636 4
-17.593675 6
-17.483715 3
-17.373754 4
-17.263794 8
-17.153833 5
-17.043873 4
-16.933912 8
-16.823952 7
-16.713991 7
-16.604031 7
-16.494070 10
-16.384110 12
-16.274150 10
-16.164189 9
-16.054229 15
-15.944268 12
-15.834308 15
-15.724347 16
-15.614387 15
-15.504426 15
-15.394466 21
-15.284505 23
-15.174545 20
-15.064584 23
-14.954624 21
-14.844663 31
-14.734703 29
-14.624742 30
-14.514782 39
-14.404822 40
-14.294861 37
-14.184901 58
-14.074940 43
-13.964980 51
-13.855019 62
-13.745059 64
-13.635098 60
-13.525138 74
-13.415177 74
-13.305217 64
-13.195256 50
-13.085296 55
-12.975335 72
-12.865375 82
-12.755414 95
-12.645454 91
-12.535494 92
-12.425533 77
-12.315573 103
-12.205612 77
-12.095652 104
-11.985691 101
-11.875731 99
-11.765770 85
-11.655810 89
-11.545849 88
-11.435889 79
-11.325928 85
-11.215968 81
-11.106007 96
-10.996047 86
-10.886086 86
-10.776126 78
-10.666166 80
-10.556205 54
-10.446245 72
-10.336284 58
-10.226324 77
-10.116363 70
-10.006403 48
-9.896442 70
-9.786482 46
-9.676521 65
-9.566561 50
-9.456600 55
-9.346640 51
-9.236679 61
-9.126719 39
-9.016759 57
-8.906798 44
-8.796838 45
-8.686877 37
-8.576917 47
-8.466956 38
-8.356996 46
-8.247035 50
-8.137075 38
-8.027114 37
-7.917154 30
-7.807193 34
-7.697233 43
-7.587272 27
-7.477312 49
-7.367351 35
-7.257391 31
-7.147431 35
-7.037470 31
-6.927510 40
-6.817549 34
-6.707589 39
-6.597628 36
-6.487668 38
-6.377707 37
-6.267747 30
-6.157786 39
-6.047826 26
-5.937865 41
-5.827905 39
-5.717944 34
-5.607984 33
-5.498023 27
-5.388063 38
-5.278103 39
-5.168142 24
-5.058182 32
-4.948221 26
-4.838261 40
-4.728300 26
-4.618340 37
-4.508379 41
-4.398419 35
-4.288458 38
-4.178498 42
-4.068537 37
-3.958577 36
-3.848616 17
-3.738656 0
-3.628695 0
-3.518735 0
-3.408775 0
-3.298814 0
-3.188854 0
-3.078893 0
-2.968933 0
-2.858972 0
-2.749012 0
-2.639051 0
-2.529091 0
-2.419130 0
-2.309170 0
-2.199209 0
-2.089249 0
-1.979288 0
-1.869328 0
-1.759368 0
-1.649407 0
-1.539447 1
-1.429486 0
-1.319526 0
-1.209565 0
-1.099605 1
-0.989644 1
-0.879684 1
-0.769723 3
-0.659763 15
-0.549802 34
-0.439842 95
-0.329881 502
-0.219921 2678
-0.109960 10260
0.000000 18859
0.109960 11815
0.219921 3026
0.329881 719
0.439842 114
0.549802 10
0.659763 2
0.769723 1
0.879684 0
0.989644 0
1.099605 0
1.209565 0
1.319526 0
1.429486 0
1.539447 0
1.649407 0
1.759368 0
1.869328 0
1.979288 0
2.089249 0
2.199209 0
2.309170 0
2.419130 0
2.529091 0
2.639051 0
2.749012 0
2.858972 0
2.968933 0
3.078893 0
3.188854 0
3.298814 0
3.408775 0
3.518735 0
3.628695 2
3.738656 34
3.848616 36
3.958577 27
4.068537 50
4.178498 28
4.288458 35
4.398419 45
4.508379 39
4.618340 40
4.728300 36
4.838261 35
4.948221 25
5.058182 26
5.168142 27
5.278103 39
5.388063 40
5.498023 37
5.607984 34
5.717944 34
5.827905 34
5.937865 36
6.047826 40
6.157786 46
6.267747 36
6.377707 32
6.487668 31
6.597628 33
6.707589 40
6.817549 36
6.927510 24
7.037470 38
7.147431 35
7.257391 37
7.367351 37
7.477312 27
7.587272 46
7.697233 45
7.807193 43
7.917154 42
8.027114 57
8.137075 53
8.247035 48
8.356996 55
8.466956 48
8.576917 31
8.686877 36
8.796838 47
8.906798 33
9.016759 55
9.126719 51
9.236679 49
9.346640 51
9.456600 43
9.566561 46
9.676521 58
9.786482 77
9.896442 66
10.006403 63
10.116363 69
10.226324 85
10.336284 73
10.446245 70
10.556205 66
10.666166 76
10.776126 75
10.886086 83
10.996047 81
11.106007 74
11.215968 99
11.325928 91
11.435889 95
11.545849 76
11.655810 103
11.765770 82
11.875731 85
11.985691 92
12.095652 88
12.205612 92
12.315573 88
12.425533 105
12.535494 82
12.645454 96
12.755414 95
12.865375 94
12.975335 88
13.085296 76
13.195256 69
13.305217 57
13.415177 62
13.525138 62
13.635098 65
13.745059 53
13.855019 50
13.964980 57
14.074940 48
14.184901 48
14.294861 35
14.404822 42
14.514782 34
14.624742 37
14.734703 31
14.844663 24
14.954624 23
15.064584 23
15.174545 17
15.284505 20
15.394466 21
15.504426 20
15.614387 20
15.724347 19
15.834308 11
15.944268 14
16.054229 11
16.164189 5
16.274150 10
16.384110 9
16.494070 15
16.604031 13
16.713991 7
16.823952 9
16.933912 8
17.043873 9
17.153833 11
17.263794 4
17.373754 4
17.483715 10
17.593675 3
17.703636 6
17.813596 8
17.923557 1
18.033517 8
18.143477 6
18.253438 4
18.363398 2
18.473359 6
18.583319 2
18.693280 7
18.803240 4
18.913201 5
19.023161 2
19.133122 2
19.243082 3
19.353043 1
19.463003 6
19.572964 2
19.682924 3
19.792885 0
19.902845 3
20.012805 1
20.122766 2
20.232726 2
20.342687 1
20.452647 3
20.562608 1
20.672568 0
20.782529 2
20.892489 1
21.002450 2
21.112410 2
21.222371 2
21.332331 1
21.442292 2
21.552252 2
21.662213 2
21.772173 2
21.882133 0
21.992094 1
22.102054 1
22.212015 0
22.321975 1
22.431936 2
22.541896 1
22.651857 1
22.761817 2
22.871778 0
22.981738 1
23.091699 1
23.201659 2
23.311620 0
23.421580 0
23.531541 2
23.641501 1
23.751461 0
23.861422 1
23.971382 1
24.081343 2
24.191303 1
24.301264 3
24.411224 0
24.521185 0
24.631145 1
24.741106 0
24.851066 0
24.961027 0
25.070987 0
25.180948 0
25.290908 0
25.400868 0
25.510829 1
25.620789 0
25.730750 0
25.840710 0
25.950671 0
26.060631 0
26.170592 0
26.280552 1
26.390513 0
26.500473 0
26.610434 0
26.720394 0
26.830355 0
26.940315 0
27.050276 0
27.160236 2
27.270196 1
27.380157 0
27.490117 0
27.600078 1
27.710038 0
27.819999 0
27.929959 0
28.039920 1
