# Supplementary material for: Transition across a sharp interface: Data from Raman and Brillouin imaging spectroscopy
Source: Data Brief. 2020 Oct 2;33:106368. doi: 10.1016/j.dib.2020.106368 (PMC7557971; doi:10.1016/j.dib.2020.106368)
Supplement: Supplementary file 1 [file mmc1.zip › PET_Glycerol60X_step05/Brillouin/PET_Glycerol60X_step05_38.txt]

-28.149880 0
-28.039920 0
-27.929959 0
-27.819999 0
-27.710038 0
-27.600078 1
-27.490117 0
-27.380157 0
-27.270196 0
-27.160236 0
-27.050276 0
-26.940315 0
-26.830355 0
-26.720394 0
-26.610434 1
-26.500473 1
-26.390513 0
-26.280552 0
-26.170592 1
-26.060631 0
-25.950671 1
-25.840710 1
-25.730750 2
-25.620789 0
-25.510829 0
-25.400868 1
-25.290908 1
-25.180948 0
-25.070987 0
-24.961027 0
-24.851066 0
-24.741106 1
-24.631145 0
-24.521185 2
-24.411224 0
-24.301264 1
-24.191303 0
-24.081343 0
-23.971382 0
-23.861422 1
-23.751461 1
-23.641501 0
-23.531541 4
-23.421580 1
-23.311620 0
-23.201659 3
-23.091699 1
-22.981738 1
-22.871778 0
-22.761817 1
-22.651857 1
-22.541896 0
-22.431936 2
-22.321975 2
-22.212015 4
-22.102054 1
-21.992094 3
-21.882133 1
-21.772173 2
-21.662213 1
-21.552252 1
-21.442292 0
-21.332331 2
-21.222371 4
-21.112410 2
-21.002450 1
-20.892489 1
-20.782529 4
-20.672568 1
-20.562608 1
-20.452647 1
-20.342687 0
-20.232726 5
-20.122766 1
-20.012805 2
-19.902845 5
-19.792885 2
-19.682924 1
-19.572964 2
-19.463003 3
-19.353043 1
-19.243082 4
-19.133122 5
-19.023161 6
-18.913201 2
-18.803240 4
-18.693280 3
-18.583319 2
-18.473359 1
-18.363398 3
-18.253438 2
-18.143477 4
-18.033517 8
-17.923557 3
-17.813596 7
-17.703636 3
-17.593675 7
-17.483715 4
-17.373754 9
-17.263794 0
-17.153833 11
-17.043873 9
-16.933912 10
-16.823952 2
-16.713991 9
-16.604031 8
-16.494070 9
-16.384110 6
-16.274150 6
-16.164189 19
-16.054229 13
-15.944268 16
-15.834308 17
-15.724347 15
-15.614387 16
-15.504426 19
-15.394466 19
-15.284505 20
-15.174545 38
-15.064584 26
-14.954624 31
-14.844663 29
-14.734703 33
-14.624742 33
-14.514782 35
-14.404822 45
-14.294861 49
-14.184901 43
-14.074940 48
-13.964980 59
-13.855019 49
-13.745059 51
-13.635098 59
-13.525138 64
-13.415177 68
-13.305217 76
-13.195256 86
-13.085296 68
-12.975335 79
-12.865375 98
-12.755414 79
-12.645454 77
-12.535494 88
-12.425533 95
-12.315573 102
-12.205612 90
-12.095652 107
-11.985691 100
-11.875731 113
-11.765770 88
-11.655810 102
-11.545849 83
-11.435889 91
-11.325928 90
-11.215968 86
-11.106007 74
-10.996047 85
-10.886086 91
-10.776126 74
-10.666166 61
-10.556205 68
-10.446245 69
-10.336284 61
-10.226324 61
-10.116363 79
-10.006403 72
-9.896442 61
-9.786482 50
-9.676521 51
-9.566561 65
-9.456600 40
-9.346640 49
-9.236679 55
-9.126719 63
-9.016759 24
-8.906798 36
-8.796838 37
-8.686877 31
-8.576917 33
-8.466956 52
-8.356996 42
-8.247035 42
-8.137075 46
-8.027114 45
-7.917154 25
-7.807193 32
-7.697233 39
-7.587272 41
-7.477312 41
-7.367351 35
-7.257391 34
-7.147431 39
-7.037470 39
-6.927510 27
-6.817549 33
-6.707589 37
-6.597628 30
-6.487668 47
-6.377707 36
-6.267747 27
-6.157786 32
-6.047826 29
-5.937865 31
-5.827905 42
-5.717944 39
-5.607984 34
-5.498023 37
-5.388063 31
-5.278103 20
-5.168142 31
-5.058182 33
-4.948221 45
-4.838261 32
-4.728300 29
-4.618340 37
-4.508379 34
-4.398419 35
-4.288458 47
-4.178498 40
-4.068537 37
-3.958577 37
-3.848616 28
-3.738656 0
-3.628695 0
-3.518735 0
-3.408775 0
-3.298814 0
-3.188854 1
-3.078893 0
-2.968933 0
-2.858972 0
-2.749012 0
-2.639051 0
-2.529091 0
-2.419130 0
-2.309170 0
-2.199209 0
-2.089249 0
-1.979288 0
-1.869328 0
-1.759368 0
-1.649407 0
-1.539447 0
-1.429486 0
-1.319526 0
-1.209565 0
-1.099605 1
-0.989644 3
-0.879684 2
-0.769723 10
-0.659763 16
-0.549802 34
-0.439842 120
-0.329881 629
-0.219921 3356
-0.109960 11549
0.000000 19123
0.109960 10529
0.219921 2750
0.329881 589
0.439842 89
0.549802 22
0.659763 2
0.769723 1
0.879684 0
0.989644 0
1.099605 0
1.209565 0
1.319526 0
1.429486 0
1.539447 0
1.649407 0
1.759368 0
1.869328 0
1.979288 0
2.089249 0
2.199209 0
2.309170 0
2.419130 0
2.529091 0
2.639051 0
2.749012 0
2.858972 0
2.968933 0
3.078893 0
3.188854 0
3.298814 0
3.408775 0
3.518735 0
3.628695 3
3.738656 38
3.848616 40
3.958577 24
4.068537 33
4.178498 30
4.288458 38
4.398419 33
4.508379 35
4.618340 38
4.728300 37
4.838261 40
4.948221 41
5.058182 34
5.168142 21
5.278103 25
5.388063 34
5.498023 35
5.607984 34
5.717944 37
5.827905 35
5.937865 33
6.047826 32
6.157786 33
6.267747 29
6.377707 22
6.487668 39
6.597628 30
6.707589 47
6.817549 23
6.927510 39
7.037470 22
7.147431 32
7.257391 42
7.367351 34
7.477312 37
7.587272 38
7.697233 44
7.807193 32
7.917154 37
8.027114 40
8.137075 36
8.247035 29
8.356996 44
8.466956 28
8.576917 46
8.686877 45
8.796838 48
8.906798 38
9.016759 32
9.126719 42
9.236679 39
9.346640 52
9.456600 49
9.566561 44
9.676521 51
9.786482 40
9.896442 49
10.006403 65
10.116363 62
10.226324 56
10.336284 72
10.446245 75
10.556205 57
10.666166 67
10.776126 79
10.886086 70
10.996047 93
11.106007 78
11.215968 74
11.325928 92
11.435889 93
11.545849 108
11.655810 90
11.765770 73
11.875731 86
11.985691 117
12.095652 73
12.205612 89
12.315573 82
12.425533 73
12.535494 97
12.645454 63
12.755414 98
12.865375 85
12.975335 68
13.085296 84
13.195256 68
13.305217 63
13.415177 46
13.525138 77
13.635098 42
13.745059 51
13.855019 50
13.964980 47
14.074940 44
14.184901 48
14.294861 41
14.404822 43
14.514782 35
14.624742 28
14.734703 26
14.844663 28
14.954624 20
15.064584 26
15.174545 24
15.284505 26
15.394466 21
15.504426 22
15.614387 14
15.724347 15
15.834308 12
15.944268 15
16.054229 12
16.164189 15
16.274150 15
16.384110 12
16.494070 11
16.604031 6
16.713991 10
16.823952 9
16.933912 8
17.043873 4
17.153833 15
17.263794 4
17.373754 6
17.483715 4
17.593675 6
17.703636 2
17.813596 7
17.923557 2
18.033517 7
18.143477 5
18.253438 4
18.363398 2
18.473359 6
18.583319 1
18.693280 2
18.803240 2
18.913201 3
19.023161 3
19.133122 3
19.243082 6
19.353043 4
19.463003 2
19.572964 3
19.682924 1
19.792885 4
19.902845 1
20.012805 1
20.122766 0
20.232726 2
20.342687 1
20.452647 1
20.562608 0
20.672568 2
20.782529 3
20.892489 0
21.002450 1
21.112410 3
21.222371 0
21.332331 1
21.442292 1
21.552252 2
21.662213 0
21.772173 0
21.882133 3
21.992094 1
22.102054 1
22.212015 1
22.321975 5
22.431936 0
22.541896 2
22.651857 3
22.761817 1
22.871778 0
22.981738 1
23.091699 1
23.201659 2
23.311620 1
23.421580 0
23.531541 0
23.641501 0
23.751461 1
23.861422 1
23.971382 2
24.081343 1
24.191303 0
24.301264 2
24.411224 0
24.521185 0
24.631145 0
24.741106 0
24.851066 1
24.961027 0
25.070987 0
25.180948 0
25.290908 1
25.400868 1
25.510829 0
25.620789 0
25.730750 2
25.840710 0
25.950671 0
26.060631 0
26.170592 1
26.280552 0
26.390513 0
26.500473 0
26.610434 0
26.720394 0
26.830355 0
26.940315 1
27.050276 0
27.160236 1
27.270196 0
27.380157 1
27.490117 0
27.600078 0
27.710038 0
27.819999 0
27.929959 1
28.039920 0
