# Supplementary material for: Transition across a sharp interface: Data from Raman and Brillouin imaging spectroscopy
Source: Data Brief. 2020 Oct 2;33:106368. doi: 10.1016/j.dib.2020.106368 (PMC7557971; doi:10.1016/j.dib.2020.106368)
Supplement: Supplementary file 1 [file mmc1.zip › PET_Glycerol60X_step05/Brillouin/PET_Glycerol60X_step05_39.txt]

-28.149880 0
-28.039920 0
-27.929959 1
-27.819999 0
-27.710038 0
-27.600078 0
-27.490117 0
-27.380157 0
-27.270196 0
-27.160236 1
-27.050276 3
-26.940315 0
-26.830355 0
-26.720394 0
-26.610434 1
-26.500473 3
-26.390513 0
-26.280552 0
-26.170592 1
-26.060631 1
-25.950671 0
-25.840710 0
-25.730750 0
-25.620789 1
-25.510829 3
-25.400868 0
-25.290908 1
-25.180948 0
-25.070987 1
-24.961027 0
-24.851066 0
-24.741106 2
-24.631145 0
-24.521185 0
-24.411224 2
-24.301264 1
-24.191303 1
-24.081343 1
-23.971382 2
-23.861422 2
-23.751461 0
-23.641501 0
-23.531541 0
-23.421580 0
-23.311620 1
-23.201659 1
-23.091699 1
-22.981738 1
-22.871778 3
-22.761817 1
-22.651857 1
-22.541896 1
-22.431936 2
-22.321975 1
-22.212015 0
-22.102054 3
-21.992094 1
-21.882133 2
-21.772173 3
-21.662213 2
-21.552252 3
-21.442292 0
-21.332331 2
-21.222371 0
-21.112410 0
-21.002450 3
-20.892489 2
-20.782529 5
-20.672568 0
-20.562608 0
-20.452647 1
-20.342687 0
-20.232726 2
-20.122766 1
-20.012805 2
-19.902845 3
-19.792885 3
-19.682924 2
-19.572964 0
-19.463003 7
-19.353043 2
-19.243082 2
-19.133122 6
-19.023161 5
-18.913201 4
-18.803240 3
-18.693280 4
-18.583319 3
-18.473359 2
-18.363398 8
-18.253438 6
-18.143477 7
-18.033517 3
-17.923557 2
-17.813596 5
-17.703636 7
-17.593675 4
-17.483715 5
-17.373754 9
-17.263794 9
-17.153833 8
-17.043873 8
-16.933912 4
-16.823952 4
-16.713991 12
-16.604031 10
-16.494070 5
-16.384110 6
-16.274150 13
-16.164189 10
-16.054229 18
-15.944268 12
-15.834308 17
-15.724347 20
-15.614387 16
-15.504426 16
-15.394466 14
-15.284505 26
-15.174545 25
-15.064584 27
-14.954624 19
-14.844663 34
-14.734703 35
-14.624742 27
-14.514782 37
-14.404822 43
-14.294861 58
-14.184901 28
-14.074940 40
-13.964980 38
-13.855019 67
-13.745059 58
-13.635098 52
-13.525138 64
-13.415177 63
-13.305217 56
-13.195256 69
-13.085296 62
-12.975335 75
-12.865375 84
-12.755414 73
-12.645454 86
-12.535494 97
-12.425533 93
-12.315573 93
-12.205612 87
-12.095652 98
-11.985691 86
-11.875731 92
-11.765770 96
-11.655810 93
-11.545849 78
-11.435889 94
-11.325928 106
-11.215968 85
-11.106007 111
-10.996047 93
-10.886086 66
-10.776126 80
-10.666166 89
-10.556205 65
-10.446245 78
-10.336284 76
-10.226324 74
-10.116363 77
-10.006403 66
-9.896442 73
-9.786482 55
-9.676521 53
-9.566561 46
-9.456600 53
-9.346640 49
-9.236679 63
-9.126719 56
-9.016759 55
-8.906798 42
-8.796838 38
-8.686877 45
-8.576917 54
-8.466956 45
-8.356996 57
-8.247035 40
-8.137075 36
-8.027114 27
-7.917154 31
-7.807193 46
-7.697233 32
-7.587272 45
-7.477312 45
-7.367351 45
-7.257391 46
-7.147431 38
-7.037470 42
-6.927510 25
-6.817549 40
-6.707589 32
-6.597628 41
-6.487668 34
-6.377707 36
-6.267747 29
-6.157786 38
-6.047826 34
-5.937865 41
-5.827905 45
-5.717944 34
-5.607984 32
-5.498023 41
-5.388063 27
-5.278103 35
-5.168142 41
-5.058182 39
-4.948221 21
-4.838261 46
-4.728300 34
-4.618340 34
-4.508379 56
-4.398419 35
-4.288458 36
-4.178498 39
-4.068537 50
-3.958577 50
-3.848616 25
-3.738656 0
-3.628695 0
-3.518735 0
-3.408775 0
-3.298814 0
-3.188854 0
-3.078893 0
-2.968933 0
-2.858972 0
-2.749012 0
-2.639051 0
-2.529091 0
-2.419130 0
-2.309170 0
-2.199209 0
-2.089249 0
-1.979288 0
-1.869328 0
-1.759368 0
-1.649407 0
-1.539447 0
-1.429486 0
-1.319526 0
-1.209565 0
-1.099605 0
-0.989644 0
-0.879684 0
-0.769723 8
-0.659763 15
-0.549802 33
-0.439842 106
-0.329881 579
-0.219921 3083
-0.109960 11576
0.000000 21125
0.109960 12369
0.219921 3143
0.329881 683
0.439842 110
0.549802 14
0.659763 1
0.769723 0
0.879684 0
0.989644 0
1.099605 0
1.209565 0
1.319526 0
1.429486 0
1.539447 0
1.649407 0
1.759368 0
1.869328 0
1.979288 0
2.089249 0
2.199209 0
2.309170 0
2.419130 0
2.529091 0
2.639051 0
2.749012 0
2.858972 0
2.968933 0
3.078893 0
3.188854 0
3.298814 0
3.408775 0
3.518735 0
3.628695 0
3.738656 41
3.848616 33
3.958577 39
4.068537 38
4.178498 22
4.288458 38
4.398419 39
4.508379 37
4.618340 39
4.728300 24
4.838261 33
4.948221 41
5.058182 28
5.168142 38
5.278103 41
5.388063 48
5.498023 41
5.607984 30
5.717944 37
5.827905 36
5.937865 32
6.047826 28
6.157786 38
6.267747 45
6.377707 51
6.487668 38
6.597628 32
6.707589 38
6.817549 31
6.927510 56
7.037470 30
7.147431 34
7.257391 34
7.367351 48
7.477312 39
7.587272 39
7.697233 30
7.807193 38
7.917154 45
8.027114 33
8.137075 49
8.247035 45
8.356996 34
8.466956 30
8.576917 56
8.686877 40
8.796838 42
8.906798 42
9.016759 53
9.126719 55
9.236679 58
9.346640 50
9.456600 45
9.566561 56
9.676521 58
9.786482 61
9.896442 63
10.006403 66
10.116363 59
10.226324 67
10.336284 61
10.446245 64
10.556205 71
10.666166 58
10.776126 78
10.886086 75
10.996047 67
11.106007 85
11.215968 84
11.325928 90
11.435889 66
11.545849 86
11.655810 100
11.765770 96
11.875731 112
11.985691 103
12.095652 86
12.205612 89
12.315573 74
12.425533 94
12.535494 112
12.645454 105
12.755414 82
12.865375 82
12.975335 73
13.085296 82
13.195256 79
13.305217 67
13.415177 69
13.525138 70
13.635098 59
13.745059 68
13.855019 56
13.964980 47
14.074940 49
14.184901 55
14.294861 58
14.404822 32
14.514782 32
14.624742 25
14.734703 31
14.844663 27
14.954624 27
15.064584 22
15.174545 24
15.284505 21
15.394466 24
15.504426 23
15.614387 20
15.724347 14
15.834308 13
15.944268 13
16.054229 8
16.164189 12
16.274150 7
16.384110 7
16.494070 12
16.604031 11
16.713991 10
16.823952 9
16.933912 18
17.043873 3
17.153833 2
17.263794 5
17.373754 4
17.483715 6
17.593675 8
17.703636 5
17.813596 3
17.923557 6
18.033517 3
18.143477 6
18.253438 4
18.363398 7
18.473359 3
18.583319 7
18.693280 2
18.803240 5
18.913201 1
19.023161 3
19.133122 2
19.243082 3
19.353043 3
19.463003 1
19.572964 3
19.682924 1
19.792885 2
19.902845 3
20.012805 3
20.122766 6
20.232726 2
20.342687 2
20.452647 3
20.562608 1
20.672568 3
20.782529 1
20.892489 1
21.002450 4
21.112410 3
21.222371 0
21.332331 1
21.442292 0
21.552252 1
21.662213 1
21.772173 2
21.882133 4
21.992094 0
22.102054 3
22.212015 1
22.321975 1
22.431936 1
22.541896 1
22.651857 0
22.761817 0
22.871778 0
22.981738 1
23.091699 1
23.201659 0
23.311620 0
23.421580 2
23.531541 3
23.641501 2
23.751461 4
23.861422 0
23.971382 0
24.081343 1
24.191303 2
24.301264 0
24.411224 0
24.521185 0
24.631145 1
24.741106 1
24.851066 0
24.961027 0
25.070987 1
25.180948 0
25.290908 2
25.400868 0
25.510829 0
25.620789 0
25.730750 0
25.840710 0
25.950671 1
26.060631 1
26.170592 0
26.280552 1
26.390513 1
26.500473 0
26.610434 0
26.720394 0
26.830355 0
26.940315 0
27.050276 2
27.160236 2
27.270196 0
27.380157 0
27.490117 0
27.600078 0
27.710038 1
27.819999 0
27.929959 0
28.039920 0
