# Supplementary material for: Transition across a sharp interface: Data from Raman and Brillouin imaging spectroscopy
Source: Data Brief. 2020 Oct 2;33:106368. doi: 10.1016/j.dib.2020.106368 (PMC7557971; doi:10.1016/j.dib.2020.106368)
Supplement: Supplementary file 1 [file mmc1.zip › PET_Glycerol60X_step05/Brillouin/PET_Glycerol60X_step05_40.txt]

-28.149880 0
-28.039920 0
-27.929959 0
-27.819999 0
-27.710038 0
-27.600078 0
-27.490117 0
-27.380157 0
-27.270196 2
-27.160236 0
-27.050276 0
-26.940315 0
-26.830355 1
-26.720394 0
-26.610434 0
-26.500473 1
-26.390513 1
-26.280552 0
-26.170592 0
-26.060631 0
-25.950671 2
-25.840710 0
-25.730750 0
-25.620789 0
-25.510829 2
-25.400868 0
-25.290908 2
-25.180948 0
-25.070987 0
-24.961027 0
-24.851066 1
-24.741106 2
-24.631145 0
-24.521185 2
-24.411224 0
-24.301264 1
-24.191303 0
-24.081343 1
-23.971382 1
-23.861422 2
-23.751461 0
-23.641501 0
-23.531541 1
-23.421580 0
-23.311620 1
-23.201659 1
-23.091699 0
-22.981738 2
-22.871778 1
-22.761817 2
-22.651857 0
-22.541896 0
-22.431936 1
-22.321975 1
-22.212015 1
-22.102054 1
-21.992094 3
-21.882133 0
-21.772173 2
-21.662213 2
-21.552252 2
-21.442292 1
-21.332331 3
-21.222371 1
-21.112410 1
-21.002450 1
-20.892489 2
-20.782529 1
-20.672568 4
-20.562608 1
-20.452647 4
-20.342687 0
-20.232726 0
-20.122766 4
-20.012805 1
-19.902845 0
-19.792885 3
-19.682924 4
-19.572964 2
-19.463003 4
-19.353043 1
-19.243082 1
-19.133122 3
-19.023161 5
-18.913201 3
-18.803240 4
-18.693280 5
-18.583319 2
-18.473359 4
-18.363398 0
-18.253438 6
-18.143477 8
-18.033517 8
-17.923557 2
-17.813596 4
-17.703636 9
-17.593675 5
-17.483715 8
-17.373754 5
-17.263794 8
-17.153833 9
-17.043873 11
-16.933912 7
-16.823952 15
-16.713991 10
-16.604031 8
-16.494070 7
-16.384110 12
-16.274150 15
-16.164189 15
-16.054229 10
-15.944268 9
-15.834308 13
-15.724347 18
-15.614387 26
-15.504426 17
-15.394466 19
-15.284505 17
-15.174545 18
-15.064584 20
-14.954624 16
-14.844663 20
-14.734703 27
-14.624742 39
-14.514782 30
-14.404822 37
-14.294861 48
-14.184901 48
-14.074940 56
-13.964980 48
-13.855019 48
-13.745059 55
-13.635098 69
-13.525138 60
-13.415177 59
-13.305217 67
-13.195256 83
-13.085296 71
-12.975335 75
-12.865375 69
-12.755414 72
-12.645454 81
-12.535494 92
-12.425533 100
-12.315573 80
-12.205612 90
-12.095652 98
-11.985691 109
-11.875731 94
-11.765770 103
-11.655810 109
-11.545849 83
-11.435889 88
-11.325928 75
-11.215968 90
-11.106007 90
-10.996047 94
-10.886086 89
-10.776126 68
-10.666166 87
-10.556205 77
-10.446245 70
-10.336284 77
-10.226324 61
-10.116363 66
-10.006403 76
-9.896442 63
-9.786482 45
-9.676521 62
-9.566561 57
-9.456600 58
-9.346640 53
-9.236679 62
-9.126719 50
-9.016759 51
-8.906798 43
-8.796838 43
-8.686877 45
-8.576917 50
-8.466956 34
-8.356996 33
-8.247035 41
-8.137075 33
-8.027114 46
-7.917154 47
-7.807193 40
-7.697233 38
-7.587272 34
-7.477312 36
-7.367351 41
-7.257391 35
-7.147431 32
-7.037470 30
-6.927510 27
-6.817549 26
-6.707589 19
-6.597628 25
-6.487668 40
-6.377707 36
-6.267747 20
-6.157786 29
-6.047826 39
-5.937865 30
-5.827905 36
-5.717944 40
-5.607984 33
-5.498023 29
-5.388063 33
-5.278103 44
-5.168142 27
-5.058182 35
-4.948221 24
-4.838261 37
-4.728300 31
-4.618340 40
-4.508379 36
-4.398419 41
-4.288458 35
-4.178498 49
-4.068537 34
-3.958577 45
-3.848616 19
-3.738656 0
-3.628695 0
-3.518735 0
-3.408775 0
-3.298814 0
-3.188854 0
-3.078893 0
-2.968933 0
-2.858972 0
-2.749012 0
-2.639051 0
-2.529091 0
-2.419130 0
-2.309170 0
-2.199209 0
-2.089249 0
-1.979288 0
-1.869328 0
-1.759368 0
-1.649407 0
-1.539447 0
-1.429486 0
-1.319526 0
-1.209565 0
-1.099605 0
-0.989644 0
-0.879684 1
-0.769723 7
-0.659763 9
-0.549802 25
-0.439842 98
-0.329881 627
-0.219921 3193
-0.109960 11534
0.000000 19913
0.109960 11385
0.219921 2860
0.329881 671
0.439842 95
0.549802 6
0.659763 2
0.769723 0
0.879684 0
0.989644 0
1.099605 0
1.209565 0
1.319526 1
1.429486 0
1.539447 0
1.649407 0
1.759368 0
1.869328 0
1.979288 0
2.089249 0
2.199209 0
2.309170 0
2.419130 0
2.529091 0
2.639051 0
2.749012 0
2.858972 0
2.968933 0
3.078893 0
3.188854 0
3.298814 0
3.408775 0
3.518735 0
3.628695 0
3.738656 38
3.848616 37
3.958577 32
4.068537 31
4.178498 39
4.288458 37
4.398419 24
4.508379 36
4.618340 45
4.728300 38
4.838261 34
4.948221 32
5.058182 45
5.168142 26
5.278103 35
5.388063 18
5.498023 37
5.607984 32
5.717944 29
5.827905 28
5.937865 37
6.047826 35
6.157786 31
6.267747 35
6.377707 34
6.487668 39
6.597628 46
6.707589 28
6.817549 32
6.927510 34
7.037470 28
7.147431 23
7.257391 40
7.367351 38
7.477312 30
7.587272 40
7.697233 38
7.807193 39
7.917154 44
8.027114 36
8.137075 25
8.247035 48
8.356996 44
8.466956 37
8.576917 42
8.686877 62
8.796838 48
8.906798 39
9.016759 47
9.126719 61
9.236679 51
9.346640 49
9.456600 41
9.566561 67
9.676521 70
9.786482 35
9.896442 60
10.006403 66
10.116363 63
10.226324 54
10.336284 66
10.446245 63
10.556205 61
10.666166 74
10.776126 85
10.886086 88
10.996047 75
11.106007 98
11.215968 91
11.325928 78
11.435889 65
11.545849 90
11.655810 92
11.765770 73
11.875731 95
11.985691 76
12.095652 94
12.205612 73
12.315573 98
12.425533 96
12.535494 86
12.645454 98
12.755414 93
12.865375 86
12.975335 71
13.085296 74
13.195256 82
13.305217 68
13.415177 70
13.525138 52
13.635098 62
13.745059 67
13.855019 61
13.964980 41
14.074940 48
14.184901 51
14.294861 28
14.404822 32
14.514782 34
14.624742 25
14.734703 27
14.844663 32
14.954624 15
15.064584 27
15.174545 12
15.284505 23
15.394466 14
15.504426 27
15.614387 15
15.724347 13
15.834308 9
15.944268 17
16.054229 14
16.164189 13
16.274150 13
16.384110 13
16.494070 6
16.604031 11
16.713991 11
16.823952 16
16.933912 3
17.043873 5
17.153833 6
17.263794 4
17.373754 6
17.483715 8
17.593675 1
17.703636 8
17.813596 7
17.923557 2
18.033517 5
18.143477 2
18.253438 3
18.363398 3
18.473359 3
18.583319 4
18.693280 3
18.803240 4
18.913201 3
19.023161 4
19.133122 3
19.243082 2
19.353043 2
19.463003 0
19.572964 1
19.682924 2
19.792885 2
19.902845 5
20.012805 2
20.122766 2
20.232726 2
20.342687 0
20.452647 1
20.562608 4
20.672568 1
20.782529 1
20.892489 3
21.002450 3
21.112410 3
21.222371 0
21.332331 3
21.442292 1
21.552252 5
21.662213 2
21.772173 1
21.882133 0
21.992094 1
22.102054 5
22.212015 1
22.321975 2
22.431936 0
22.541896 1
22.651857 3
22.761817 0
22.871778 2
22.981738 1
23.091699 0
23.201659 2
23.311620 1
23.421580 0
23.531541 1
23.641501 1
23.751461 0
23.861422 0
23.971382 3
24.081343 0
24.191303 0
24.301264 2
24.411224 0
24.521185 0
24.631145 0
24.741106 1
24.851066 0
24.961027 0
25.070987 1
25.180948 0
25.290908 1
25.400868 1
25.510829 0
25.620789 1
25.730750 0
25.840710 0
25.950671 1
26.060631 1
26.170592 0
26.280552 0
26.390513 0
26.500473 0
26.610434 0
26.720394 0
26.830355 0
26.940315 1
27.050276 2
27.160236 2
27.270196 1
27.380157 1
27.490117 0
27.600078 0
27.710038 1
27.819999 1
27.929959 1
28.039920 0
