# Supplementary material for: Transition across a sharp interface: Data from Raman and Brillouin imaging spectroscopy
Source: Data Brief. 2020 Oct 2;33:106368. doi: 10.1016/j.dib.2020.106368 (PMC7557971; doi:10.1016/j.dib.2020.106368)
Supplement: Supplementary file 1 [file mmc1.zip › PET_Glycerol60X_step05/Brillouin/PET_Glycerol60X_step05_41.txt]

-28.149880 0
-28.039920 0
-27.929959 1
-27.819999 1
-27.710038 1
-27.600078 0
-27.490117 0
-27.380157 1
-27.270196 1
-27.160236 0
-27.050276 0
-26.940315 0
-26.830355 0
-26.720394 2
-26.610434 1
-26.500473 0
-26.390513 0
-26.280552 0
-26.170592 3
-26.060631 0
-25.950671 0
-25.840710 0
-25.730750 0
-25.620789 2
-25.510829 0
-25.400868 1
-25.290908 0
-25.180948 0
-25.070987 0
-24.961027 0
-24.851066 0
-24.741106 1
-24.631145 0
-24.521185 0
-24.411224 2
-24.301264 0
-24.191303 0
-24.081343 0
-23.971382 0
-23.861422 0
-23.751461 3
-23.641501 0
-23.531541 0
-23.421580 0
-23.311620 0
-23.201659 0
-23.091699 1
-22.981738 0
-22.871778 0
-22.761817 2
-22.651857 2
-22.541896 1
-22.431936 2
-22.321975 2
-22.212015 0
-22.102054 3
-21.992094 1
-21.882133 1
-21.772173 2
-21.662213 2
-21.552252 0
-21.442292 2
-21.332331 0
-21.222371 2
-21.112410 1
-21.002450 0
-20.892489 2
-20.782529 2
-20.672568 1
-20.562608 1
-20.452647 2
-20.342687 0
-20.232726 1
-20.122766 3
-20.012805 3
-19.902845 2
-19.792885 0
-19.682924 1
-19.572964 2
-19.463003 2
-19.353043 7
-19.243082 0
-19.133122 2
-19.023161 3
-18.913201 6
-18.803240 2
-18.693280 4
-18.583319 2
-18.473359 6
-18.363398 1
-18.253438 3
-18.143477 3
-18.033517 4
-17.923557 1
-17.813596 3
-17.703636 3
-17.593675 6
-17.483715 9
-17.373754 7
-17.263794 8
-17.153833 7
-17.043873 13
-16.933912 15
-16.823952 8
-16.713991 7
-16.604031 11
-16.494070 11
-16.384110 9
-16.274150 6
-16.164189 7
-16.054229 19
-15.944268 17
-15.834308 16
-15.724347 15
-15.614387 23
-15.504426 18
-15.394466 20
-15.284505 18
-15.174545 25
-15.064584 19
-14.954624 31
-14.844663 28
-14.734703 39
-14.624742 35
-14.514782 29
-14.404822 39
-14.294861 51
-14.184901 42
-14.074940 46
-13.964980 40
-13.855019 48
-13.745059 58
-13.635098 51
-13.525138 57
-13.415177 68
-13.305217 53
-13.195256 64
-13.085296 70
-12.975335 64
-12.865375 73
-12.755414 92
-12.645454 76
-12.535494 102
-12.425533 102
-12.315573 101
-12.205612 81
-12.095652 107
-11.985691 83
-11.875731 92
-11.765770 88
-11.655810 88
-11.545849 104
-11.435889 87
-11.325928 86
-11.215968 92
-11.106007 75
-10.996047 62
-10.886086 70
-10.776126 78
-10.666166 78
-10.556205 66
-10.446245 82
-10.336284 83
-10.226324 69
-10.116363 73
-10.006403 67
-9.896442 58
-9.786482 56
-9.676521 56
-9.566561 45
-9.456600 44
-9.346640 51
-9.236679 44
-9.126719 44
-9.016759 57
-8.906798 47
-8.796838 40
-8.686877 49
-8.576917 56
-8.466956 30
-8.356996 56
-8.247035 40
-8.137075 45
-8.027114 31
-7.917154 43
-7.807193 35
-7.697233 40
-7.587272 36
-7.477312 37
-7.367351 37
-7.257391 33
-7.147431 22
-7.037470 31
-6.927510 40
-6.817549 41
-6.707589 33
-6.597628 32
-6.487668 39
-6.377707 34
-6.267747 29
-6.157786 28
-6.047826 33
-5.937865 29
-5.827905 30
-5.717944 35
-5.607984 32
-5.498023 31
-5.388063 30
-5.278103 24
-5.168142 27
-5.058182 39
-4.948221 35
-4.838261 22
-4.728300 23
-4.618340 34
-4.508379 34
-4.398419 29
-4.288458 41
-4.178498 30
-4.068537 41
-3.958577 42
-3.848616 26
-3.738656 0
-3.628695 0
-3.518735 0
-3.408775 0
-3.298814 0
-3.188854 0
-3.078893 0
-2.968933 0
-2.858972 0
-2.749012 0
-2.639051 0
-2.529091 0
-2.419130 0
-2.309170 0
-2.199209 0
-2.089249 0
-1.979288 0
-1.869328 0
-1.759368 0
-1.649407 0
-1.539447 0
-1.429486 0
-1.319526 0
-1.209565 0
-1.099605 0
-0.989644 0
-0.879684 5
-0.769723 3
-0.659763 19
-0.549802 30
-0.439842 101
-0.329881 520
-0.219921 2813
-0.109960 10180
0.000000 18630
0.109960 11525
0.219921 2974
0.329881 688
0.439842 109
0.549802 5
0.659763 3
0.769723 1
0.879684 0
0.989644 0
1.099605 0
1.209565 0
1.319526 0
1.429486 0
1.539447 0
1.649407 0
1.759368 0
1.869328 0
1.979288 1
2.089249 0
2.199209 0
2.309170 0
2.419130 0
2.529091 0
2.639051 0
2.749012 0
2.858972 0
2.968933 0
3.078893 0
3.188854 0
3.298814 0
3.408775 0
3.518735 0
3.628695 1
3.738656 28
3.848616 33
3.958577 35
4.068537 32
4.178498 34
4.288458 30
4.398419 38
4.508379 19
4.618340 43
4.728300 39
4.838261 30
4.948221 27
5.058182 48
5.168142 30
5.278103 36
5.388063 24
5.498023 38
5.607984 36
5.717944 24
5.827905 35
5.937865 43
6.047826 28
6.157786 29
6.267747 23
6.377707 25
6.487668 29
6.597628 29
6.707589 30
6.817549 31
6.927510 35
7.037470 23
7.147431 27
7.257391 41
7.367351 35
7.477312 46
7.587272 35
7.697233 38
7.807193 31
7.917154 34
8.027114 32
8.137075 31
8.247035 50
8.356996 44
8.466956 57
8.576917 47
8.686877 43
8.796838 43
8.906798 51
9.016759 35
9.126719 52
9.236679 43
9.346640 55
9.456600 33
9.566561 43
9.676521 47
9.786482 67
9.896442 53
10.006403 57
10.116363 56
10.226324 49
10.336284 69
10.446245 58
10.556205 58
10.666166 74
10.776126 76
10.886086 71
10.996047 69
11.106007 76
11.215968 65
11.325928 90
11.435889 66
11.545849 99
11.655810 85
11.765770 82
11.875731 88
11.985691 77
12.095652 87
12.205612 83
12.315573 91
12.425533 78
12.535494 91
12.645454 68
12.755414 84
12.865375 83
12.975335 69
13.085296 62
13.195256 74
13.305217 43
13.415177 52
13.525138 49
13.635098 49
13.745059 65
13.855019 45
13.964980 53
14.074940 41
14.184901 40
14.294861 32
14.404822 28
14.514782 36
14.624742 31
14.734703 31
14.844663 27
14.954624 21
15.064584 22
15.174545 29
15.284505 23
15.394466 22
15.504426 16
15.614387 20
15.724347 16
15.834308 13
15.944268 7
16.054229 11
16.164189 10
16.274150 14
16.384110 6
16.494070 10
16.604031 13
16.713991 9
16.823952 6
16.933912 7
17.043873 12
17.153833 5
17.263794 3
17.373754 6
17.483715 11
17.593675 6
17.703636 8
17.813596 6
17.923557 7
18.033517 5
18.143477 4
18.253438 3
18.363398 4
18.473359 1
18.583319 1
18.693280 4
18.803240 3
18.913201 2
19.023161 1
19.133122 7
19.243082 3
19.353043 2
19.463003 2
19.572964 4
19.682924 3
19.792885 0
19.902845 5
20.012805 2
20.122766 4
20.232726 1
20.342687 5
20.452647 2
20.562608 1
20.672568 1
20.782529 3
20.892489 2
21.002450 1
21.112410 1
21.222371 0
21.332331 1
21.442292 3
21.552252 1
21.662213 0
21.772173 2
21.882133 1
21.992094 0
22.102054 0
22.212015 1
22.321975 0
22.431936 1
22.541896 0
22.651857 0
22.761817 0
22.871778 0
22.981738 1
23.091699 0
23.201659 1
23.311620 0
23.421580 0
23.531541 0
23.641501 1
23.751461 0
23.861422 0
23.971382 0
24.081343 0
24.191303 0
24.301264 2
24.411224 2
24.521185 0
24.631145 0
24.741106 0
24.851066 3
24.961027 0
25.070987 0
25.180948 1
25.290908 1
25.400868 1
25.510829 0
25.620789 0
25.730750 2
25.840710 0
25.950671 0
26.060631 1
26.170592 0
26.280552 0
26.390513 0
26.500473 2
26.610434 0
26.720394 1
26.830355 1
26.940315 0
27.050276 2
27.160236 0
27.270196 1
27.380157 0
27.490117 1
27.600078 0
27.710038 0
27.819999 1
27.929959 1
28.039920 0
