# Supplementary material for: Transition across a sharp interface: Data from Raman and Brillouin imaging spectroscopy
Source: Data Brief. 2020 Oct 2;33:106368. doi: 10.1016/j.dib.2020.106368 (PMC7557971; doi:10.1016/j.dib.2020.106368)
Supplement: Supplementary file 1 [file mmc1.zip › PET_Glycerol60X_step05/Brillouin/PET_Glycerol60X_step05_42.txt]

-28.149880 0
-28.039920 0
-27.929959 0
-27.819999 0
-27.710038 0
-27.600078 0
-27.490117 1
-27.380157 1
-27.270196 0
-27.160236 0
-27.050276 1
-26.940315 1
-26.830355 0
-26.720394 1
-26.610434 1
-26.500473 0
-26.390513 0
-26.280552 0
-26.170592 1
-26.060631 0
-25.950671 2
-25.840710 0
-25.730750 0
-25.620789 1
-25.510829 1
-25.400868 0
-25.290908 1
-25.180948 1
-25.070987 1
-24.961027 0
-24.851066 1
-24.741106 1
-24.631145 1
-24.521185 1
-24.411224 1
-24.301264 1
-24.191303 0
-24.081343 1
-23.971382 1
-23.861422 0
-23.751461 0
-23.641501 2
-23.531541 1
-23.421580 3
-23.311620 2
-23.201659 2
-23.091699 0
-22.981738 1
-22.871778 4
-22.761817 0
-22.651857 1
-22.541896 3
-22.431936 0
-22.321975 1
-22.212015 1
-22.102054 2
-21.992094 0
-21.882133 0
-21.772173 0
-21.662213 1
-21.552252 1
-21.442292 2
-21.332331 1
-21.222371 1
-21.112410 2
-21.002450 4
-20.892489 0
-20.782529 2
-20.672568 0
-20.562608 4
-20.452647 0
-20.342687 3
-20.232726 1
-20.122766 2
-20.012805 0
-19.902845 6
-19.792885 1
-19.682924 1
-19.572964 2
-19.463003 3
-19.353043 3
-19.243082 2
-19.133122 3
-19.023161 3
-18.913201 4
-18.803240 4
-18.693280 8
-18.583319 9
-18.473359 2
-18.363398 7
-18.253438 7
-18.143477 8
-18.033517 4
-17.923557 11
-17.813596 6
-17.703636 7
-17.593675 6
-17.483715 7
-17.373754 8
-17.263794 8
-17.153833 6
-17.043873 12
-16.933912 4
-16.823952 6
-16.713991 6
-16.604031 6
-16.494070 12
-16.384110 17
-16.274150 12
-16.164189 20
-16.054229 10
-15.944268 19
-15.834308 8
-15.724347 13
-15.614387 8
-15.504426 17
-15.394466 15
-15.284505 23
-15.174545 18
-15.064584 22
-14.954624 18
-14.844663 24
-14.734703 32
-14.624742 35
-14.514782 27
-14.404822 39
-14.294861 35
-14.184901 51
-14.074940 39
-13.964980 39
-13.855019 61
-13.745059 76
-13.635098 51
-13.525138 65
-13.415177 61
-13.305217 54
-13.195256 60
-13.085296 65
-12.975335 81
-12.865375 74
-12.755414 81
-12.645454 94
-12.535494 85
-12.425533 102
-12.315573 79
-12.205612 89
-12.095652 112
-11.985691 91
-11.875731 111
-11.765770 93
-11.655810 96
-11.545849 88
-11.435889 80
-11.325928 103
-11.215968 102
-11.106007 70
-10.996047 93
-10.886086 106
-10.776126 79
-10.666166 71
-10.556205 73
-10.446245 70
-10.336284 61
-10.226324 52
-10.116363 54
-10.006403 75
-9.896442 65
-9.786482 62
-9.676521 61
-9.566561 64
-9.456600 56
-9.346640 54
-9.236679 41
-9.126719 34
-9.016759 39
-8.906798 44
-8.796838 38
-8.686877 37
-8.576917 32
-8.466956 58
-8.356996 28
-8.247035 35
-8.137075 28
-8.027114 39
-7.917154 38
-7.807193 43
-7.697233 43
-7.587272 30
-7.477312 38
-7.367351 40
-7.257391 46
-7.147431 49
-7.037470 37
-6.927510 38
-6.817549 37
-6.707589 34
-6.597628 39
-6.487668 29
-6.377707 35
-6.267747 37
-6.157786 41
-6.047826 43
-5.937865 37
-5.827905 28
-5.717944 32
-5.607984 42
-5.498023 29
-5.388063 36
-5.278103 31
-5.168142 48
-5.058182 37
-4.948221 39
-4.838261 24
-4.728300 33
-4.618340 33
-4.508379 36
-4.398419 41
-4.288458 22
-4.178498 48
-4.068537 27
-3.958577 36
-3.848616 14
-3.738656 0
-3.628695 0
-3.518735 0
-3.408775 0
-3.298814 0
-3.188854 0
-3.078893 0
-2.968933 0
-2.858972 0
-2.749012 0
-2.639051 0
-2.529091 0
-2.419130 0
-2.309170 0
-2.199209 0
-2.089249 0
-1.979288 0
-1.869328 0
-1.759368 0
-1.649407 1
-1.539447 0
-1.429486 0
-1.319526 0
-1.209565 0
-1.099605 0
-0.989644 2
-0.879684 2
-0.769723 6
-0.659763 8
-0.549802 31
-0.439842 108
-0.329881 599
-0.219921 3175
-0.109960 11048
0.000000 18571
0.109960 10332
0.219921 2696
0.329881 592
0.439842 93
0.549802 7
0.659763 4
0.769723 0
0.879684 1
0.989644 0
1.099605 0
1.209565 0
1.319526 0
1.429486 0
1.539447 0
1.649407 0
1.759368 0
1.869328 0
1.979288 0
2.089249 0
2.199209 0
2.309170 0
2.419130 0
2.529091 0
2.639051 0
2.749012 0
2.858972 0
2.968933 0
3.078893 0
3.188854 0
3.298814 0
3.408775 0
3.518735 0
3.628695 1
3.738656 29
3.848616 34
3.958577 38
4.068537 45
4.178498 23
4.288458 34
4.398419 18
4.508379 30
4.618340 42
4.728300 49
4.838261 42
4.948221 44
5.058182 33
5.168142 25
5.278103 39
5.388063 45
5.498023 37
5.607984 43
5.717944 35
5.827905 33
5.937865 38
6.047826 37
6.157786 26
6.267747 31
6.377707 38
6.487668 21
6.597628 33
6.707589 33
6.817549 30
6.927510 25
7.037470 34
7.147431 33
7.257391 26
7.367351 39
7.477312 27
7.587272 42
7.697233 41
7.807193 35
7.917154 44
8.027114 42
8.137075 35
8.247035 34
8.356996 38
8.466956 43
8.576917 61
8.686877 49
8.796838 38
8.906798 39
9.016759 46
9.126719 35
9.236679 62
9.346640 60
9.456600 43
9.566561 60
9.676521 37
9.786482 61
9.896442 68
10.006403 66
10.116363 67
10.226324 64
10.336284 77
10.446245 59
10.556205 82
10.666166 56
10.776126 73
10.886086 85
10.996047 75
11.106007 89
11.215968 84
11.325928 92
11.435889 69
11.545849 85
11.655810 78
11.765770 86
11.875731 95
11.985691 84
12.095652 82
12.205612 91
12.315573 84
12.425533 85
12.535494 91
12.645454 80
12.755414 85
12.865375 72
12.975335 72
13.085296 68
13.195256 61
13.305217 66
13.415177 75
13.525138 51
13.635098 61
13.745059 57
13.855019 66
13.964980 53
14.074940 34
14.184901 47
14.294861 33
14.404822 40
14.514782 38
14.624742 39
14.734703 24
14.844663 21
14.954624 22
15.064584 26
15.174545 10
15.284505 21
15.394466 17
15.504426 19
15.614387 15
15.724347 17
15.834308 19
15.944268 13
16.054229 4
16.164189 11
16.274150 10
16.384110 11
16.494070 8
16.604031 11
16.713991 6
16.823952 9
16.933912 7
17.043873 8
17.153833 9
17.263794 11
17.373754 5
17.483715 10
17.593675 8
17.703636 8
17.813596 4
17.923557 6
18.033517 8
18.143477 3
18.253438 1
18.363398 4
18.473359 3
18.583319 4
18.693280 3
18.803240 3
18.913201 2
19.023161 3
19.133122 2
19.243082 3
19.353043 3
19.463003 3
19.572964 1
19.682924 2
19.792885 1
19.902845 1
20.012805 3
20.122766 2
20.232726 1
20.342687 4
20.452647 0
20.562608 2
20.672568 0
20.782529 1
20.892489 0
21.002450 0
21.112410 0
21.222371 5
21.332331 1
21.442292 1
21.552252 0
21.662213 1
21.772173 3
21.882133 0
21.992094 1
22.102054 2
22.212015 1
22.321975 0
22.431936 2
22.541896 0
22.651857 3
22.761817 0
22.871778 0
22.981738 1
23.091699 0
23.201659 0
23.311620 0
23.421580 0
23.531541 0
23.641501 2
23.751461 0
23.861422 3
23.971382 3
24.081343 0
24.191303 0
24.301264 0
24.411224 2
24.521185 0
24.631145 2
24.741106 0
24.851066 0
24.961027 0
25.070987 1
25.180948 0
25.290908 2
25.400868 0
25.510829 0
25.620789 1
25.730750 0
25.840710 1
25.950671 0
26.060631 0
26.170592 0
26.280552 1
26.390513 0
26.500473 1
26.610434 0
26.720394 0
26.830355 1
26.940315 0
27.050276 0
27.160236 0
27.270196 1
27.380157 0
27.490117 0
27.600078 0
27.710038 0
27.819999 1
27.929959 0
28.039920 0
