# Supplementary material for: Transition across a sharp interface: Data from Raman and Brillouin imaging spectroscopy
Source: Data Brief. 2020 Oct 2;33:106368. doi: 10.1016/j.dib.2020.106368 (PMC7557971; doi:10.1016/j.dib.2020.106368)
Supplement: Supplementary file 1 [file mmc1.zip › PET_Glycerol60X_step05/Brillouin/PET_Glycerol60X_step05_43.txt]

-28.149880 0
-28.039920 0
-27.929959 0
-27.819999 1
-27.710038 2
-27.600078 0
-27.490117 0
-27.380157 1
-27.270196 1
-27.160236 0
-27.050276 1
-26.940315 0
-26.830355 0
-26.720394 0
-26.610434 1
-26.500473 0
-26.390513 2
-26.280552 1
-26.170592 0
-26.060631 2
-25.950671 0
-25.840710 1
-25.730750 0
-25.620789 1
-25.510829 1
-25.400868 1
-25.290908 2
-25.180948 1
-25.070987 2
-24.961027 1
-24.851066 2
-24.741106 1
-24.631145 1
-24.521185 1
-24.411224 0
-24.301264 1
-24.191303 3
-24.081343 2
-23.971382 3
-23.861422 0
-23.751461 1
-23.641501 2
-23.531541 1
-23.421580 1
-23.311620 1
-23.201659 0
-23.091699 1
-22.981738 1
-22.871778 3
-22.761817 2
-22.651857 1
-22.541896 0
-22.431936 1
-22.321975 0
-22.212015 1
-22.102054 2
-21.992094 2
-21.882133 1
-21.772173 2
-21.662213 1
-21.552252 1
-21.442292 2
-21.332331 2
-21.222371 1
-21.112410 1
-21.002450 3
-20.892489 3
-20.782529 3
-20.672568 4
-20.562608 2
-20.452647 0
-20.342687 1
-20.232726 2
-20.122766 4
-20.012805 2
-19.902845 1
-19.792885 0
-19.682924 2
-19.572964 0
-19.463003 4
-19.353043 3
-19.243082 0
-19.133122 0
-19.023161 3
-18.913201 6
-18.803240 3
-18.693280 6
-18.583319 7
-18.473359 8
-18.363398 5
-18.253438 3
-18.143477 6
-18.033517 5
-17.923557 4
-17.813596 3
-17.703636 1
-17.593675 4
-17.483715 6
-17.373754 8
-17.263794 4
-17.153833 5
-17.043873 6
-16.933912 4
-16.823952 8
-16.713991 7
-16.604031 8
-16.494070 9
-16.384110 14
-16.274150 6
-16.164189 14
-16.054229 11
-15.944268 15
-15.834308 20
-15.724347 17
-15.614387 19
-15.504426 14
-15.394466 19
-15.284505 16
-15.174545 17
-15.064584 17
-14.954624 31
-14.844663 32
-14.734703 30
-14.624742 22
-14.514782 41
-14.404822 25
-14.294861 43
-14.184901 34
-14.074940 46
-13.964980 49
-13.855019 45
-13.745059 44
-13.635098 58
-13.525138 58
-13.415177 55
-13.305217 94
-13.195256 69
-13.085296 83
-12.975335 85
-12.865375 70
-12.755414 81
-12.645454 67
-12.535494 89
-12.425533 103
-12.315573 101
-12.205612 95
-12.095652 96
-11.985691 89
-11.875731 101
-11.765770 103
-11.655810 82
-11.545849 100
-11.435889 79
-11.325928 86
-11.215968 70
-11.106007 74
-10.996047 92
-10.886086 87
-10.776126 101
-10.666166 82
-10.556205 72
-10.446245 62
-10.336284 60
-10.226324 54
-10.116363 64
-10.006403 60
-9.896442 74
-9.786482 64
-9.676521 57
-9.566561 56
-9.456600 54
-9.346640 47
-9.236679 52
-9.126719 61
-9.016759 58
-8.906798 43
-8.796838 42
-8.686877 60
-8.576917 50
-8.466956 51
-8.356996 38
-8.247035 39
-8.137075 38
-8.027114 32
-7.917154 41
-7.807193 34
-7.697233 38
-7.587272 36
-7.477312 44
-7.367351 33
-7.257391 44
-7.147431 30
-7.037470 37
-6.927510 34
-6.817549 39
-6.707589 39
-6.597628 35
-6.487668 33
-6.377707 30
-6.267747 23
-6.157786 36
-6.047826 37
-5.937865 36
-5.827905 36
-5.717944 35
-5.607984 42
-5.498023 32
-5.388063 31
-5.278103 18
-5.168142 37
-5.058182 27
-4.948221 42
-4.838261 32
-4.728300 45
-4.618340 43
-4.508379 26
-4.398419 36
-4.288458 48
-4.178498 45
-4.068537 38
-3.958577 35
-3.848616 26
-3.738656 0
-3.628695 0
-3.518735 0
-3.408775 0
-3.298814 0
-3.188854 0
-3.078893 0
-2.968933 0
-2.858972 0
-2.749012 0
-2.639051 0
-2.529091 0
-2.419130 0
-2.309170 0
-2.199209 0
-2.089249 0
-1.979288 0
-1.869328 0
-1.759368 1
-1.649407 0
-1.539447 0
-1.429486 0
-1.319526 0
-1.209565 0
-1.099605 0
-0.989644 0
-0.879684 2
-0.769723 8
-0.659763 6
-0.549802 33
-0.439842 94
-0.329881 512
-0.219921 2916
-0.109960 10769
0.000000 19164
0.109960 11747
0.219921 3061
0.329881 709
0.439842 126
0.549802 19
0.659763 2
0.769723 0
0.879684 0
0.989644 0
1.099605 1
1.209565 0
1.319526 0
1.429486 0
1.539447 0
1.649407 0
1.759368 0
1.869328 0
1.979288 0
2.089249 0
2.199209 0
2.309170 0
2.419130 0
2.529091 0
2.639051 0
2.749012 0
2.858972 0
2.968933 0
3.078893 0
3.188854 0
3.298814 0
3.408775 0
3.518735 0
3.628695 1
3.738656 39
3.848616 36
3.958577 34
4.068537 45
4.178498 39
4.288458 39
4.398419 48
4.508379 38
4.618340 42
4.728300 30
4.838261 39
4.948221 49
5.058182 32
5.168142 29
5.278103 45
5.388063 31
5.498023 45
5.607984 34
5.717944 29
5.827905 41
5.937865 39
6.047826 27
6.157786 27
6.267747 29
6.377707 49
6.487668 34
6.597628 40
6.707589 26
6.817549 31
6.927510 32
7.037470 48
7.147431 43
7.257391 34
7.367351 35
7.477312 39
7.587272 41
7.697233 39
7.807193 34
7.917154 46
8.027114 45
8.137075 29
8.247035 39
8.356996 43
8.466956 37
8.576917 34
8.686877 52
8.796838 36
8.906798 47
9.016759 41
9.126719 43
9.236679 59
9.346640 56
9.456600 50
9.566561 59
9.676521 65
9.786482 68
9.896442 67
10.006403 60
10.116363 61
10.226324 63
10.336284 68
10.446245 73
10.556205 76
10.666166 89
10.776126 90
10.886086 85
10.996047 89
11.106007 74
11.215968 92
11.325928 91
11.435889 85
11.545849 80
11.655810 97
11.765770 94
11.875731 93
11.985691 100
12.095652 83
12.205612 106
12.315573 101
12.425533 99
12.535494 89
12.645454 88
12.755414 85
12.865375 83
12.975335 93
13.085296 90
13.195256 82
13.305217 68
13.415177 73
13.525138 59
13.635098 67
13.745059 57
13.855019 52
13.964980 51
14.074940 46
14.184901 50
14.294861 38
14.404822 30
14.514782 47
14.624742 36
14.734703 21
14.844663 31
14.954624 25
15.064584 19
15.174545 21
15.284505 22
15.394466 23
15.504426 15
15.614387 21
15.724347 15
15.834308 15
15.944268 12
16.054229 15
16.164189 11
16.274150 7
16.384110 13
16.494070 12
16.604031 9
16.713991 11
16.823952 8
16.933912 11
17.043873 13
17.153833 10
17.263794 4
17.373754 5
17.483715 6
17.593675 6
17.703636 5
17.813596 5
17.923557 5
18.033517 3
18.143477 2
18.253438 9
18.363398 4
18.473359 1
18.583319 6
18.693280 4
18.803240 3
18.913201 5
19.023161 4
19.133122 2
19.243082 1
19.353043 3
19.463003 2
19.572964 1
19.682924 5
19.792885 0
19.902845 2
20.012805 2
20.122766 1
20.232726 2
20.342687 3
20.452647 0
20.562608 2
20.672568 3
20.782529 1
20.892489 3
21.002450 1
21.112410 1
21.222371 0
21.332331 3
21.442292 1
21.552252 2
21.662213 1
21.772173 2
21.882133 2
21.992094 2
22.102054 4
22.212015 1
22.321975 2
22.431936 1
22.541896 0
22.651857 0
22.761817 3
22.871778 1
22.981738 0
23.091699 2
23.201659 2
23.311620 0
23.421580 3
23.531541 3
23.641501 1
23.751461 2
23.861422 0
23.971382 0
24.081343 0
24.191303 0
24.301264 0
24.411224 2
24.521185 1
24.631145 0
24.741106 2
24.851066 1
24.961027 2
25.070987 1
25.180948 0
25.290908 1
25.400868 0
25.510829 0
25.620789 0
25.730750 2
25.840710 1
25.950671 1
26.060631 0
26.170592 0
26.280552 1
26.390513 0
26.500473 0
26.610434 0
26.720394 0
26.830355 0
26.940315 0
27.050276 0
27.160236 0
27.270196 0
27.380157 2
27.490117 1
27.600078 1
27.710038 0
27.819999 0
27.929959 1
28.039920 0
