# Supplementary material for: Transition across a sharp interface: Data from Raman and Brillouin imaging spectroscopy
Source: Data Brief. 2020 Oct 2;33:106368. doi: 10.1016/j.dib.2020.106368 (PMC7557971; doi:10.1016/j.dib.2020.106368)
Supplement: Supplementary file 1 [file mmc1.zip › PET_Glycerol60X_step05/Brillouin/PET_Glycerol60X_step05_44.txt]

-28.149880 0
-28.039920 0
-27.929959 0
-27.819999 0
-27.710038 0
-27.600078 1
-27.490117 0
-27.380157 0
-27.270196 0
-27.160236 1
-27.050276 0
-26.940315 1
-26.830355 0
-26.720394 0
-26.610434 0
-26.500473 0
-26.390513 0
-26.280552 2
-26.170592 0
-26.060631 2
-25.950671 0
-25.840710 1
-25.730750 0
-25.620789 0
-25.510829 1
-25.400868 1
-25.290908 2
-25.180948 1
-25.070987 0
-24.961027 0
-24.851066 0
-24.741106 1
-24.631145 2
-24.521185 1
-24.411224 0
-24.301264 2
-24.191303 0
-24.081343 1
-23.971382 0
-23.861422 2
-23.751461 1
-23.641501 1
-23.531541 0
-23.421580 0
-23.311620 1
-23.201659 0
-23.091699 1
-22.981738 0
-22.871778 0
-22.761817 1
-22.651857 1
-22.541896 0
-22.431936 0
-22.321975 1
-22.212015 0
-22.102054 0
-21.992094 4
-21.882133 1
-21.772173 1
-21.662213 0
-21.552252 0
-21.442292 0
-21.332331 1
-21.222371 2
-21.112410 1
-21.002450 0
-20.892489 3
-20.782529 1
-20.672568 3
-20.562608 4
-20.452647 2
-20.342687 2
-20.232726 1
-20.122766 2
-20.012805 1
-19.902845 3
-19.792885 3
-19.682924 1
-19.572964 4
-19.463003 2
-19.353043 3
-19.243082 0
-19.133122 4
-19.023161 4
-18.913201 6
-18.803240 1
-18.693280 3
-18.583319 2
-18.473359 1
-18.363398 2
-18.253438 4
-18.143477 4
-18.033517 1
-17.923557 5
-17.813596 11
-17.703636 6
-17.593675 5
-17.483715 7
-17.373754 5
-17.263794 6
-17.153833 4
-17.043873 4
-16.933912 8
-16.823952 9
-16.713991 8
-16.604031 14
-16.494070 11
-16.384110 8
-16.274150 6
-16.164189 11
-16.054229 16
-15.944268 13
-15.834308 13
-15.724347 9
-15.614387 18
-15.504426 19
-15.394466 23
-15.284505 24
-15.174545 17
-15.064584 20
-14.954624 27
-14.844663 27
-14.734703 23
-14.624742 25
-14.514782 41
-14.404822 36
-14.294861 47
-14.184901 36
-14.074940 43
-13.964980 51
-13.855019 61
-13.745059 41
-13.635098 58
-13.525138 66
-13.415177 63
-13.305217 77
-13.195256 62
-13.085296 76
-12.975335 73
-12.865375 74
-12.755414 92
-12.645454 95
-12.535494 90
-12.425533 90
-12.315573 102
-12.205612 86
-12.095652 87
-11.985691 78
-11.875731 97
-11.765770 79
-11.655810 91
-11.545849 89
-11.435889 91
-11.325928 91
-11.215968 88
-11.106007 67
-10.996047 80
-10.886086 82
-10.776126 63
-10.666166 72
-10.556205 65
-10.446245 62
-10.336284 73
-10.226324 60
-10.116363 54
-10.006403 62
-9.896442 68
-9.786482 57
-9.676521 76
-9.566561 48
-9.456600 51
-9.346640 50
-9.236679 45
-9.126719 49
-9.016759 44
-8.906798 56
-8.796838 38
-8.686877 53
-8.576917 38
-8.466956 43
-8.356996 44
-8.247035 39
-8.137075 38
-8.027114 42
-7.917154 29
-7.807193 26
-7.697233 45
-7.587272 30
-7.477312 33
-7.367351 42
-7.257391 29
-7.147431 37
-7.037470 35
-6.927510 42
-6.817549 47
-6.707589 43
-6.597628 37
-6.487668 39
-6.377707 27
-6.267747 28
-6.157786 32
-6.047826 36
-5.937865 24
-5.827905 34
-5.717944 20
-5.607984 35
-5.498023 30
-5.388063 29
-5.278103 39
-5.168142 26
-5.058182 36
-4.948221 34
-4.838261 37
-4.728300 38
-4.618340 36
-4.508379 28
-4.398419 30
-4.288458 31
-4.178498 32
-4.068537 30
-3.958577 32
-3.848616 30
-3.738656 0
-3.628695 0
-3.518735 0
-3.408775 0
-3.298814 0
-3.188854 0
-3.078893 0
-2.968933 0
-2.858972 0
-2.749012 0
-2.639051 0
-2.529091 0
-2.419130 0
-2.309170 0
-2.199209 0
-2.089249 0
-1.979288 0
-1.869328 0
-1.759368 0
-1.649407 0
-1.539447 0
-1.429486 0
-1.319526 0
-1.209565 0
-1.099605 0
-0.989644 0
-0.879684 2
-0.769723 0
-0.659763 5
-0.549802 23
-0.439842 105
-0.329881 518
-0.219921 2471
-0.109960 9362
0.000000 16738
0.109960 10169
0.219921 2629
0.329881 574
0.439842 100
0.549802 6
0.659763 3
0.769723 0
0.879684 0
0.989644 0
1.099605 0
1.209565 1
1.319526 0
1.429486 0
1.539447 0
1.649407 0
1.759368 0
1.869328 0
1.979288 0
2.089249 0
2.199209 0
2.309170 2
2.419130 0
2.529091 0
2.639051 0
2.749012 0
2.858972 0
2.968933 0
3.078893 0
3.188854 0
3.298814 0
3.408775 0
3.518735 0
3.628695 0
3.738656 22
3.848616 39
3.958577 34
4.068537 36
4.178498 44
4.288458 28
4.398419 30
4.508379 19
4.618340 25
4.728300 41
4.838261 32
4.948221 29
5.058182 26
5.168142 32
5.278103 28
5.388063 36
5.498023 27
5.607984 33
5.717944 29
5.827905 25
5.937865 25
6.047826 37
6.157786 25
6.267747 29
6.377707 35
6.487668 29
6.597628 32
6.707589 36
6.817549 39
6.927510 36
7.037470 38
7.147431 41
7.257391 34
7.367351 31
7.477312 27
7.587272 33
7.697233 29
7.807193 38
7.917154 49
8.027114 52
8.137075 41
8.247035 40
8.356996 39
8.466956 48
8.576917 39
8.686877 32
8.796838 41
8.906798 19
9.016759 49
9.126719 43
9.236679 34
9.346640 48
9.456600 43
9.566561 43
9.676521 58
9.786482 47
9.896442 60
10.006403 49
10.116363 42
10.226324 58
10.336284 62
10.446245 60
10.556205 55
10.666166 53
10.776126 88
10.886086 63
10.996047 77
11.106007 90
11.215968 97
11.325928 85
11.435889 91
11.545849 78
11.655810 93
11.765770 74
11.875731 76
11.985691 98
12.095652 98
12.205612 88
12.315573 78
12.425533 83
12.535494 93
12.645454 85
12.755414 75
12.865375 82
12.975335 90
13.085296 51
13.195256 65
13.305217 67
13.415177 60
13.525138 57
13.635098 66
13.745059 44
13.855019 42
13.964980 33
14.074940 51
14.184901 42
14.294861 40
14.404822 38
14.514782 28
14.624742 31
14.734703 22
14.844663 25
14.954624 24
15.064584 29
15.174545 16
15.284505 21
15.394466 15
15.504426 10
15.614387 16
15.724347 16
15.834308 17
15.944268 10
16.054229 9
16.164189 11
16.274150 6
16.384110 9
16.494070 4
16.604031 14
16.713991 11
16.823952 4
16.933912 7
17.043873 4
17.153833 12
17.263794 6
17.373754 5
17.483715 3
17.593675 11
17.703636 5
17.813596 12
17.923557 3
18.033517 6
18.143477 7
18.253438 6
18.363398 1
18.473359 3
18.583319 5
18.693280 4
18.803240 2
18.913201 3
19.023161 1
19.133122 3
19.243082 0
19.353043 5
19.463003 3
19.572964 1
19.682924 1
19.792885 4
19.902845 4
20.012805 5
20.122766 2
20.232726 2
20.342687 0
20.452647 1
20.562608 1
20.672568 0
20.782529 2
20.892489 3
21.002450 0
21.112410 0
21.222371 0
21.332331 0
21.442292 1
21.552252 0
21.662213 2
21.772173 1
21.882133 2
21.992094 1
22.102054 1
22.212015 1
22.321975 1
22.431936 2
22.541896 1
22.651857 1
22.761817 3
22.871778 0
22.981738 0
23.091699 0
23.201659 1
23.311620 1
23.421580 0
23.531541 1
23.641501 1
23.751461 0
23.861422 0
23.971382 0
24.081343 0
24.191303 0
24.301264 0
24.411224 0
24.521185 3
24.631145 0
24.741106 0
24.851066 1
24.961027 0
25.070987 1
25.180948 0
25.290908 0
25.400868 1
25.510829 0
25.620789 0
25.730750 0
25.840710 2
25.950671 0
26.060631 0
26.170592 3
26.280552 0
26.390513 0
26.500473 1
26.610434 0
26.720394 1
26.830355 1
26.940315 0
27.050276 0
27.160236 0
27.270196 1
27.380157 1
27.490117 0
27.600078 0
27.710038 0
27.819999 2
27.929959 0
28.039920 0
