# Supplementary material for: Transition across a sharp interface: Data from Raman and Brillouin imaging spectroscopy
Source: Data Brief. 2020 Oct 2;33:106368. doi: 10.1016/j.dib.2020.106368 (PMC7557971; doi:10.1016/j.dib.2020.106368)
Supplement: Supplementary file 1 [file mmc1.zip › PET_Glycerol60X_step05/Brillouin/PET_Glycerol60X_step05_45.txt]

-28.149880 0
-28.039920 0
-27.929959 0
-27.819999 1
-27.710038 0
-27.600078 0
-27.490117 0
-27.380157 0
-27.270196 2
-27.160236 0
-27.050276 0
-26.940315 0
-26.830355 0
-26.720394 0
-26.610434 0
-26.500473 0
-26.390513 1
-26.280552 0
-26.170592 0
-26.060631 1
-25.950671 0
-25.840710 0
-25.730750 0
-25.620789 0
-25.510829 0
-25.400868 1
-25.290908 0
-25.180948 1
-25.070987 0
-24.961027 1
-24.851066 1
-24.741106 0
-24.631145 1
-24.521185 0
-24.411224 0
-24.301264 1
-24.191303 1
-24.081343 0
-23.971382 1
-23.861422 1
-23.751461 2
-23.641501 0
-23.531541 1
-23.421580 0
-23.311620 1
-23.201659 0
-23.091699 1
-22.981738 0
-22.871778 0
-22.761817 2
-22.651857 0
-22.541896 2
-22.431936 0
-22.321975 1
-22.212015 1
-22.102054 0
-21.992094 1
-21.882133 2
-21.772173 0
-21.662213 0
-21.552252 1
-21.442292 1
-21.332331 1
-21.222371 0
-21.112410 1
-21.002450 1
-20.892489 1
-20.782529 6
-20.672568 0
-20.562608 1
-20.452647 1
-20.342687 0
-20.232726 1
-20.122766 5
-20.012805 2
-19.902845 2
-19.792885 2
-19.682924 3
-19.572964 4
-19.463003 6
-19.353043 2
-19.243082 2
-19.133122 1
-19.023161 2
-18.913201 1
-18.803240 2
-18.693280 2
-18.583319 3
-18.473359 1
-18.363398 1
-18.253438 6
-18.143477 6
-18.033517 1
-17.923557 9
-17.813596 9
-17.703636 5
-17.593675 6
-17.483715 5
-17.373754 9
-17.263794 6
-17.153833 9
-17.043873 3
-16.933912 7
-16.823952 12
-16.713991 10
-16.604031 9
-16.494070 13
-16.384110 12
-16.274150 9
-16.164189 11
-16.054229 10
-15.944268 17
-15.834308 21
-15.724347 26
-15.614387 18
-15.504426 15
-15.394466 16
-15.284505 21
-15.174545 16
-15.064584 15
-14.954624 27
-14.844663 18
-14.734703 23
-14.624742 25
-14.514782 25
-14.404822 31
-14.294861 27
-14.184901 28
-14.074940 59
-13.964980 46
-13.855019 48
-13.745059 58
-13.635098 53
-13.525138 45
-13.415177 64
-13.305217 62
-13.195256 54
-13.085296 84
-12.975335 72
-12.865375 74
-12.755414 77
-12.645454 74
-12.535494 74
-12.425533 67
-12.315573 81
-12.205612 85
-12.095652 97
-11.985691 80
-11.875731 85
-11.765770 94
-11.655810 85
-11.545849 78
-11.435889 84
-11.325928 78
-11.215968 77
-11.106007 82
-10.996047 86
-10.886086 59
-10.776126 69
-10.666166 66
-10.556205 66
-10.446245 67
-10.336284 53
-10.226324 67
-10.116363 59
-10.006403 49
-9.896442 56
-9.786482 60
-9.676521 48
-9.566561 44
-9.456600 56
-9.346640 55
-9.236679 41
-9.126719 44
-9.016759 40
-8.906798 45
-8.796838 38
-8.686877 36
-8.576917 36
-8.466956 43
-8.356996 37
-8.247035 41
-8.137075 33
-8.027114 37
-7.917154 34
-7.807193 40
-7.697233 35
-7.587272 27
-7.477312 33
-7.367351 27
-7.257391 28
-7.147431 29
-7.037470 29
-6.927510 31
-6.817549 25
-6.707589 30
-6.597628 32
-6.487668 23
-6.377707 23
-6.267747 15
-6.157786 35
-6.047826 26
-5.937865 38
-5.827905 30
-5.717944 36
-5.607984 34
-5.498023 35
-5.388063 28
-5.278103 34
-5.168142 34
-5.058182 36
-4.948221 37
-4.838261 26
-4.728300 36
-4.618340 22
-4.508379 29
-4.398419 48
-4.288458 33
-4.178498 28
-4.068537 32
-3.958577 34
-3.848616 22
-3.738656 0
-3.628695 0
-3.518735 0
-3.408775 0
-3.298814 0
-3.188854 0
-3.078893 0
-2.968933 0
-2.858972 0
-2.749012 0
-2.639051 0
-2.529091 0
-2.419130 0
-2.309170 0
-2.199209 0
-2.089249 0
-1.979288 0
-1.869328 0
-1.759368 0
-1.649407 0
-1.539447 0
-1.429486 0
-1.319526 0
-1.209565 0
-1.099605 0
-0.989644 0
-0.879684 0
-0.769723 7
-0.659763 10
-0.549802 24
-0.439842 91
-0.329881 512
-0.219921 2383
-0.109960 8848
0.000000 15061
0.109960 9130
0.219921 2477
0.329881 531
0.439842 82
0.549802 7
0.659763 2
0.769723 2
0.879684 0
0.989644 0
1.099605 0
1.209565 0
1.319526 0
1.429486 0
1.539447 0
1.649407 0
1.759368 0
1.869328 0
1.979288 0
2.089249 0
2.199209 0
2.309170 0
2.419130 0
2.529091 0
2.639051 0
2.749012 0
2.858972 0
2.968933 0
3.078893 0
3.188854 0
3.298814 0
3.408775 0
3.518735 0
3.628695 0
3.738656 37
3.848616 31
3.958577 24
4.068537 25
4.178498 32
4.288458 38
4.398419 26
4.508379 22
4.618340 33
4.728300 27
4.838261 20
4.948221 37
5.058182 31
5.168142 24
5.278103 37
5.388063 39
5.498023 27
5.607984 53
5.717944 26
5.827905 29
5.937865 38
6.047826 34
6.157786 29
6.267747 33
6.377707 36
6.487668 33
6.597628 17
6.707589 30
6.817549 33
6.927510 34
7.037470 32
7.147431 29
7.257391 34
7.367351 30
7.477312 24
7.587272 27
7.697233 31
7.807193 33
7.917154 40
8.027114 38
8.137075 35
8.247035 20
8.356996 29
8.466956 34
8.576917 25
8.686877 27
8.796838 37
8.906798 26
9.016759 37
9.126719 39
9.236679 57
9.346640 41
9.456600 41
9.566561 49
9.676521 48
9.786482 59
9.896442 61
10.006403 49
10.116363 45
10.226324 43
10.336284 59
10.446245 51
10.556205 60
10.666166 52
10.776126 64
10.886086 73
10.996047 59
11.106007 71
11.215968 81
11.325928 61
11.435889 65
11.545849 69
11.655810 61
11.765770 80
11.875731 71
11.985691 76
12.095652 72
12.205612 72
12.315573 59
12.425533 74
12.535494 91
12.645454 69
12.755414 64
12.865375 71
12.975335 72
13.085296 73
13.195256 55
13.305217 53
13.415177 54
13.525138 51
13.635098 37
13.745059 59
13.855019 34
13.964980 45
14.074940 42
14.184901 33
14.294861 33
14.404822 27
14.514782 22
14.624742 26
14.734703 25
14.844663 18
14.954624 26
15.064584 18
15.174545 18
15.284505 17
15.394466 16
15.504426 19
15.614387 14
15.724347 12
15.834308 6
15.944268 9
16.054229 9
16.164189 10
16.274150 10
16.384110 9
16.494070 8
16.604031 6
16.713991 3
16.823952 6
16.933912 6
17.043873 10
17.153833 4
17.263794 2
17.373754 7
17.483715 7
17.593675 1
17.703636 4
17.813596 3
17.923557 5
18.033517 2
18.143477 8
18.253438 4
18.363398 4
18.473359 5
18.583319 1
18.693280 3
18.803240 2
18.913201 2
19.023161 3
19.133122 2
19.243082 2
19.353043 1
19.463003 5
19.572964 1
19.682924 0
19.792885 2
19.902845 3
20.012805 0
20.122766 0
20.232726 1
20.342687 1
20.452647 0
20.562608 2
20.672568 3
20.782529 0
20.892489 2
21.002450 0
21.112410 1
21.222371 1
21.332331 1
21.442292 0
21.552252 2
21.662213 0
21.772173 4
21.882133 1
21.992094 1
22.102054 0
22.212015 1
22.321975 0
22.431936 1
22.541896 0
22.651857 2
22.761817 2
22.871778 0
22.981738 0
23.091699 0
23.201659 1
23.311620 0
23.421580 0
23.531541 0
23.641501 1
23.751461 0
23.861422 0
23.971382 1
24.081343 1
24.191303 1
24.301264 0
24.411224 0
24.521185 2
24.631145 0
24.741106 0
24.851066 1
24.961027 1
25.070987 0
25.180948 0
25.290908 0
25.400868 0
25.510829 0
25.620789 0
25.730750 0
25.840710 0
25.950671 0
26.060631 0
26.170592 0
26.280552 1
26.390513 1
26.500473 1
26.610434 0
26.720394 0
26.830355 0
26.940315 0
27.050276 0
27.160236 0
27.270196 0
27.380157 0
27.490117 0
27.600078 0
27.710038 0
27.819999 1
27.929959 0
28.039920 0
