# Supplementary material for: Transition across a sharp interface: Data from Raman and Brillouin imaging spectroscopy
Source: Data Brief. 2020 Oct 2;33:106368. doi: 10.1016/j.dib.2020.106368 (PMC7557971; doi:10.1016/j.dib.2020.106368)
Supplement: Supplementary file 1 [file mmc1.zip › PET_Glycerol60X_step05/Brillouin/PET_Glycerol60X_step05_46.txt]

-28.149880 0
-28.039920 0
-27.929959 0
-27.819999 1
-27.710038 0
-27.600078 0
-27.490117 2
-27.380157 1
-27.270196 0
-27.160236 1
-27.050276 0
-26.940315 1
-26.830355 0
-26.720394 1
-26.610434 1
-26.500473 1
-26.390513 1
-26.280552 0
-26.170592 1
-26.060631 0
-25.950671 0
-25.840710 0
-25.730750 0
-25.620789 0
-25.510829 0
-25.400868 0
-25.290908 1
-25.180948 2
-25.070987 1
-24.961027 2
-24.851066 0
-24.741106 2
-24.631145 1
-24.521185 1
-24.411224 1
-24.301264 4
-24.191303 1
-24.081343 3
-23.971382 1
-23.861422 0
-23.751461 0
-23.641501 2
-23.531541 1
-23.421580 0
-23.311620 0
-23.201659 0
-23.091699 3
-22.981738 0
-22.871778 2
-22.761817 1
-22.651857 1
-22.541896 0
-22.431936 1
-22.321975 0
-22.212015 1
-22.102054 0
-21.992094 0
-21.882133 0
-21.772173 0
-21.662213 0
-21.552252 2
-21.442292 3
-21.332331 0
-21.222371 0
-21.112410 1
-21.002450 2
-20.892489 1
-20.782529 6
-20.672568 2
-20.562608 1
-20.452647 2
-20.342687 3
-20.232726 1
-20.122766 2
-20.012805 6
-19.902845 2
-19.792885 2
-19.682924 2
-19.572964 4
-19.463003 2
-19.353043 2
-19.243082 1
-19.133122 4
-19.023161 1
-18.913201 3
-18.803240 2
-18.693280 3
-18.583319 4
-18.473359 4
-18.363398 3
-18.253438 3
-18.143477 5
-18.033517 6
-17.923557 3
-17.813596 5
-17.703636 11
-17.593675 10
-17.483715 7
-17.373754 3
-17.263794 5
-17.153833 9
-17.043873 6
-16.933912 4
-16.823952 6
-16.713991 10
-16.604031 8
-16.494070 11
-16.384110 14
-16.274150 14
-16.164189 8
-16.054229 20
-15.944268 11
-15.834308 15
-15.724347 16
-15.614387 18
-15.504426 21
-15.394466 25
-15.284505 26
-15.174545 21
-15.064584 21
-14.954624 34
-14.844663 23
-14.734703 27
-14.624742 36
-14.514782 38
-14.404822 28
-14.294861 34
-14.184901 49
-14.074940 57
-13.964980 50
-13.855019 44
-13.745059 62
-13.635098 71
-13.525138 47
-13.415177 58
-13.305217 56
-13.195256 71
-13.085296 73
-12.975335 68
-12.865375 91
-12.755414 87
-12.645454 79
-12.535494 100
-12.425533 64
-12.315573 98
-12.205612 104
-12.095652 121
-11.985691 101
-11.875731 88
-11.765770 83
-11.655810 88
-11.545849 88
-11.435889 95
-11.325928 79
-11.215968 68
-11.106007 82
-10.996047 85
-10.886086 67
-10.776126 74
-10.666166 70
-10.556205 79
-10.446245 60
-10.336284 65
-10.226324 55
-10.116363 58
-10.006403 67
-9.896442 55
-9.786482 62
-9.676521 65
-9.566561 62
-9.456600 61
-9.346640 56
-9.236679 40
-9.126719 57
-9.016759 44
-8.906798 56
-8.796838 51
-8.686877 32
-8.576917 48
-8.466956 22
-8.356996 43
-8.247035 47
-8.137075 35
-8.027114 31
-7.917154 37
-7.807193 37
-7.697233 24
-7.587272 39
-7.477312 40
-7.367351 28
-7.257391 41
-7.147431 42
-7.037470 37
-6.927510 44
-6.817549 32
-6.707589 38
-6.597628 35
-6.487668 26
-6.377707 50
-6.267747 39
-6.157786 29
-6.047826 35
-5.937865 24
-5.827905 37
-5.717944 28
-5.607984 21
-5.498023 34
-5.388063 24
-5.278103 36
-5.168142 45
-5.058182 30
-4.948221 30
-4.838261 38
-4.728300 37
-4.618340 45
-4.508379 37
-4.398419 41
-4.288458 35
-4.178498 32
-4.068537 37
-3.958577 28
-3.848616 25
-3.738656 0
-3.628695 0
-3.518735 0
-3.408775 0
-3.298814 0
-3.188854 0
-3.078893 0
-2.968933 0
-2.858972 0
-2.749012 0
-2.639051 0
-2.529091 0
-2.419130 0
-2.309170 0
-2.199209 0
-2.089249 0
-1.979288 0
-1.869328 0
-1.759368 0
-1.649407 0
-1.539447 0
-1.429486 0
-1.319526 0
-1.209565 0
-1.099605 0
-0.989644 0
-0.879684 3
-0.769723 6
-0.659763 5
-0.549802 30
-0.439842 125
-0.329881 677
-0.219921 3351
-0.109960 11065
0.000000 17822
0.109960 9838
0.219921 2398
0.329881 562
0.439842 101
0.549802 9
0.659763 1
0.769723 0
0.879684 0
0.989644 0
1.099605 0
1.209565 0
1.319526 0
1.429486 0
1.539447 0
1.649407 0
1.759368 0
1.869328 0
1.979288 0
2.089249 0
2.199209 0
2.309170 0
2.419130 0
2.529091 0
2.639051 0
2.749012 0
2.858972 0
2.968933 0
3.078893 0
3.188854 0
3.298814 0
3.408775 0
3.518735 0
3.628695 1
3.738656 44
3.848616 37
3.958577 24
4.068537 32
4.178498 33
4.288458 30
4.398419 38
4.508379 37
4.618340 35
4.728300 47
4.838261 37
4.948221 34
5.058182 38
5.168142 18
5.278103 40
5.388063 35
5.498023 26
5.607984 38
5.717944 29
5.827905 36
5.937865 34
6.047826 28
6.157786 35
6.267747 40
6.377707 36
6.487668 44
6.597628 39
6.707589 26
6.817549 39
6.927510 34
7.037470 54
7.147431 43
7.257391 36
7.367351 45
7.477312 42
7.587272 46
7.697233 39
7.807193 41
7.917154 35
8.027114 38
8.137075 41
8.247035 32
8.356996 37
8.466956 30
8.576917 40
8.686877 38
8.796838 36
8.906798 42
9.016759 49
9.126719 35
9.236679 46
9.346640 60
9.456600 39
9.566561 60
9.676521 59
9.786482 51
9.896442 53
10.006403 69
10.116363 71
10.226324 83
10.336284 50
10.446245 59
10.556205 60
10.666166 70
10.776126 74
10.886086 69
10.996047 77
11.106007 74
11.215968 85
11.325928 86
11.435889 92
11.545849 85
11.655810 93
11.765770 99
11.875731 99
11.985691 96
12.095652 94
12.205612 108
12.315573 116
12.425533 74
12.535494 113
12.645454 95
12.755414 87
12.865375 92
12.975335 77
13.085296 91
13.195256 85
13.305217 55
13.415177 43
13.525138 49
13.635098 63
13.745059 33
13.855019 50
13.964980 42
14.074940 48
14.184901 36
14.294861 42
14.404822 38
14.514782 32
14.624742 37
14.734703 32
14.844663 22
14.954624 36
15.064584 22
15.174545 26
15.284505 25
15.394466 17
15.504426 22
15.614387 20
15.724347 14
15.834308 8
15.944268 5
16.054229 14
16.164189 13
16.274150 14
16.384110 9
16.494070 17
16.604031 6
16.713991 6
16.823952 9
16.933912 12
17.043873 3
17.153833 4
17.263794 8
17.373754 4
17.483715 7
17.593675 10
17.703636 6
17.813596 3
17.923557 7
18.033517 6
18.143477 6
18.253438 5
18.363398 7
18.473359 5
18.583319 4
18.693280 1
18.803240 4
18.913201 5
19.023161 3
19.133122 4
19.243082 1
19.353043 6
19.463003 3
19.572964 3
19.682924 2
19.792885 2
19.902845 1
20.012805 1
20.122766 5
20.232726 1
20.342687 2
20.452647 1
20.562608 1
20.672568 0
20.782529 1
20.892489 2
21.002450 0
21.112410 2
21.222371 4
21.332331 2
21.442292 1
21.552252 1
21.662213 1
21.772173 2
21.882133 3
21.992094 0
22.102054 0
22.212015 0
22.321975 0
22.431936 2
22.541896 1
22.651857 0
22.761817 0
22.871778 0
22.981738 0
23.091699 0
23.201659 1
23.311620 0
23.421580 1
23.531541 1
23.641501 0
23.751461 0
23.861422 2
23.971382 0
24.081343 2
24.191303 0
24.301264 0
24.411224 1
24.521185 1
24.631145 1
24.741106 1
24.851066 3
24.961027 0
25.070987 0
25.180948 1
25.290908 0
25.400868 1
25.510829 0
25.620789 0
25.730750 1
25.840710 2
25.950671 1
26.060631 0
26.170592 0
26.280552 0
26.390513 0
26.500473 0
26.610434 0
26.720394 0
26.830355 0
26.940315 0
27.050276 1
27.160236 0
27.270196 0
27.380157 1
27.490117 0
27.600078 0
27.710038 0
27.819999 0
27.929959 0
28.039920 1
