# Supplementary material for: Transition across a sharp interface: Data from Raman and Brillouin imaging spectroscopy
Source: Data Brief. 2020 Oct 2;33:106368. doi: 10.1016/j.dib.2020.106368 (PMC7557971; doi:10.1016/j.dib.2020.106368)
Supplement: Supplementary file 1 [file mmc1.zip › PET_Glycerol60X_step05/Raman/petgly_60X_70PH_2s_05step_40fend_12_41_1.txt]

3813.9915	898.5
3811.1724	888
3808.3525	823.5
3805.5327	920.5
3802.7104	893
3799.8872	891
3797.063	891
3794.2363	839.5
3791.4099	867
3788.5811	918
3785.7524	907
3782.9214	871.5
3780.0894	846.5
3777.2561	896
3774.4219	861.5
3771.5867	886
3768.7502	898.5
3765.9116	890
3763.0715	890.5
3760.2322	871.5
3757.3901	936.5
3754.5469	932
3751.7029	927
3748.8577	927
3746.0098	859.5
3743.1624	904
3740.3125	914
3737.4631	945.5
3734.6111	961.5
3731.7578	895.5
3728.9038	939
3726.0486	940
3723.1921	949.5
3720.3333	945.5
3717.4749	975.5
3714.6138	936
3711.7517	949
3708.8899	995.5
3706.0256	941.5
3703.1589	923.5
3700.2927	923.5
3697.425	969
3694.5552	984.5
3691.6853	954.5
3688.8132	948.5
3685.9399	961.5
3683.0657	963.5
3680.1902	958
3677.3137	950
3674.436	1000
3671.5559	1009.5
3668.676	967.5
3665.7937	1013.5
3662.9102	979.5
3660.0271	979
3657.1416	1011.5
3654.2534	963.5
3651.3655	950.5
3648.4766	1013.5
3645.5852	991
3642.6941	990.5
3639.8005	995.5
3636.9058	999
3634.0098	1002.5
3631.1128	993
3628.2148	1049
3625.3157	999.5
3622.4141	1032
3619.5127	996
3616.6086	1039.5
3613.7036	1022.5
3610.7976	1081.5
3607.8904	1056.5
3604.9819	1042.5
3602.0725	1037.5
3599.1604	1087
3596.2488	1043.5
3593.3345	1067
3590.4192	1097
3587.5042	1086.5
3584.5867	1069
3581.6665	1093.5
3578.7466	1088
3575.8257	1084
3572.9021	1135
3569.979	1084
3567.0532	1142.5
3564.1265	1165
3561.1985	1156
3558.2693	1102
3555.3391	1170
3552.4077	1110
3549.4753	1157.5
3546.5403	1130.5
3543.6042	1100
3540.6682	1149
3537.7297	1167
3534.7903	1182.5
3531.8496	1176
3528.9077	1145.5
3525.9634	1235
3523.0193	1241
3520.0728	1193
3517.125	1149.5
3514.1775	1238.5
3511.2273	1220
3508.2761	1211.5
3505.3237	1229
3502.3689	1266.5
3499.4143	1227
3496.457	1273
3493.5002	1252.5
3490.5408	1254
3487.5801	1291
3484.6182	1249.5
3481.6553	1300.5
3478.6914	1291
3475.7261	1311.5
3472.7583	1296.5
3469.7908	1295.5
3466.8208	1308
3463.8494	1289.5
3460.877	1342.5
3457.9036	1370
3454.9287	1447.5
3451.9529	1379.5
3448.9744	1387.5
3445.9963	1414
3443.0156	1401
3440.0337	1402.5
3437.052	1350.5
3434.0679	1432.5
3431.0823	1375
3428.0945	1379
3425.1067	1390
3422.1177	1425
3419.1262	1404
3416.1335	1429.5
3413.1414	1463
3410.1462	1446
3407.1501	1466
3404.1528	1454.5
3401.1528	1428.5
3398.1533	1468
3395.1523	1436
3392.1489	1433
3389.1443	1501
3386.1387	1504
3383.1331	1479.5
3380.1235	1455.5
3377.1143	1487.5
3374.1038	1441
3371.092	1488.5
3368.0779	1456.5
3365.0623	1459.5
3362.0471	1528.5
3359.0293	1450.5
3356.0103	1513
3352.9902	1454
3349.9688	1459.5
3346.9448	1547
3343.9211	1527
3340.8948	1473.5
3337.8687	1514.5
3334.8398	1562.5
3331.8098	1569
3328.7788	1577.5
3325.7466	1543.5
3322.7129	1506
3319.6768	1531
3316.6409	1548.5
3313.6025	1561.5
3310.5627	1608.5
3307.5232	1562.5
3304.4812	1575
3301.4377	1499
3298.3918	1606.5
3295.3462	1610
3292.2993	1620
3289.2498	1558.5
3286.2004	1633.5
3283.1484	1543
3280.0952	1567
3277.041	1612
3273.9854	1599
3270.9287	1618.5
3267.8706	1597.5
3264.8101	1632.5
3261.7495	1614
3258.6865	1622
3255.6223	1606
3252.5569	1601.5
3249.49	1622
3246.4221	1644.5
3243.353	1618.5
3240.2827	1607
3237.2097	1598.5
3234.137	1645.5
3231.0615	1572
3227.9849	1652
3224.907	1662
3221.8279	1673
3218.7476	1657.5
3215.666	1638
3212.5833	1669.5
3209.4978	1689.5
3206.4111	1759
3203.3247	1769.5
3200.2356	1719.5
3197.1453	1774.5
3194.0537	1775.5
3190.9609	1804.5
3187.8669	1776.5
3184.7703	1804.5
3181.6738	1721
3178.5745	1760.5
3175.4741	1763
3172.374	1780
3169.271	1746
3166.167	1713
3163.0601	1770
3159.9536	1749.5
3156.8457	1726.5
3153.7351	1812
3150.6248	1708.5
3147.5117	1797
3144.3975	1785.5
3141.282	1751
3138.1653	1678
3135.0474	1746
3131.9265	1727
3128.8062	1785.5
3125.6829	1768
3122.5598	1761
3119.4343	1754
3116.3074	1788
3113.1792	1838.5
3110.0496	1827
3106.9189	1905.5
3103.7869	1964
3100.6523	1868.5
3097.5178	1975
3094.3806	2045
3091.2422	2077.5
3088.1025	2191.5
3084.9614	2325
3081.8193	2564
3078.6758	2716.5
3075.531	3107.5
3072.3835	3444.5
3069.2363	3910
3066.0862	4259.5
3062.9348	4701
3059.7825	5115.5
3056.6287	5527
3053.4734	5673
3050.3171	5723.5
3047.1594	5611
3043.999	5495.5
3040.8389	5014
3037.676	4510.5
3034.5117	3915.5
3031.3464	3518.5
3028.1797	3213.5
3025.0115	3032
3021.8423	2842
3018.6716	2661.5
3015.4983	2503
3012.3252	2322.5
3009.1494	2347
3005.9722	2259.5
3002.7937	2287.5
2999.614	2322.5
2996.4329	2389
2993.2505	2438.5
2990.0669	2471.5
2986.8806	2457.5
2983.6943	2499
2980.5054	2543
2977.3152	2657
2974.1235	2800.5
2970.9309	2847.5
2967.7366	2921.5
2964.5413	2926
2961.3445	3054.5
2958.145	3078
2954.9458	3125.5
2951.7437	3151.5
2948.5403	3345
2945.3354	3380
2942.1294	3473.5
2938.9221	3544.5
2935.7136	3704.5
2932.5037	3727
2929.291	3899.5
2926.0786	3951.5
2922.8633	3978
2919.6465	4115
2916.4287	4229.5
2913.2092	4319.5
2909.9888	4395.5
2906.7668	4500.5
2903.5437	4555.5
2900.3179	4599.5
2897.092	4580.5
2893.8633	4446.5
2890.6333	4368
2887.4021	4374.5
2884.1697	4071.5
2880.9358	3929
2877.7004	3778
2874.4639	3652.5
2871.2246	3543
2867.9854	3420.5
2864.7434	3333.5
2861.5	3298.5
2858.2571	3332
2855.011	3227
2851.7637	3154
2848.5134	3140.5
2845.2637	3053
2842.0122	3010.5
2838.7581	2810.5
2835.5042	2691
2832.2476	2518
2828.9893	2357
2825.7297	2382
2822.469	2384
2819.2068	2244.5
2815.9419	2298
2812.677	2187
2809.4109	2258
2806.1418	2225.5
2802.8716	2183
2799.5999	2175
2796.3269	2229.5
2793.0525	2150
2789.7766	2158.5
2786.4998	2131.5
2783.2212	2166.5
2779.9399	2172.5
2776.6589	2203.5
2773.3748	2163
2770.0896	2220.5
2766.8027	2183
2763.5146	2245
2760.2253	2210.5
2756.9346	2180.5
2753.6409	2118
2750.3474	2181
2747.051	2192.5
2743.7549	2259
2740.4558	2216
2737.1555	2278.5
2733.8538	2221.5
2730.5505	2219
2727.2461	2218
2723.9402	2227
2720.6313	2242
2717.3228	2167.5
2714.0112	2205
2710.6982	2195.5
2707.384	2160
2704.0684	2200
2700.7515	2195.5
2697.4331	2124
2694.1133	2205.5
2690.7905	2163
2687.4683	2199
2684.1428	2132.5
2680.8176	2114
2677.4893	2135.5
2674.1599	2212
2670.8289	2120
2667.4966	2132
2664.1614	2146
2660.8262	2199.5
2657.4897	2138
2654.1504	2123.5
2650.8096	2177.5
2647.469	2120
2644.1255	2116.5
2640.7805	2197
2637.4341	2217.5
2634.085	2175.5
2630.7358	2176
2627.3853	2134
2624.0317	2235
2620.677	2205.5
2617.3223	2149.5
2613.9646	2180
2610.6057	2174
2607.2451	2184
2603.8833	2235.5
2600.5186	2146.5
2597.1538	2147
2593.7861	2166.5
2590.4187	2183
2587.0483	2160.5
2583.6765	2119
2580.3032	2141.5
2576.9287	2083
2573.5527	2173
2570.175	2146
2566.7964	2141.5
2563.4146	2141.5
2560.0327	2101
2556.6482	2118
2553.262	2097.5
2549.8745	2183.5
2546.4856	2127.5
2543.0952	2071.5
2539.7034	2114
2536.3103	2122.5
2532.9141	2073.5
2529.5181	2091.5
2526.1189	2137.5
2522.7185	2056
2519.3184	2040
2515.915	2148.5
2512.5103	2097.5
2509.1025	2057.5
2505.6948	2107.5
2502.2859	2112.5
2498.8738	2085
2495.4619	2078.5
2492.0471	2137.5
2488.6306	2109.5
2485.2129	2078
2481.7937	2079.5
2478.373	2107
2474.9509	2104.5
2471.5273	2107.5
2468.1008	2049
2464.6746	2071.5
2461.2451	2049
2457.8157	2059
2454.3833	2081.5
2450.9497	2054
2447.5144	2066.5
2444.0776	2002.5
2440.6379	2014
2437.1985	2094.5
2433.7573	2032.5
2430.3132	2046
2426.8679	2035
2423.4224	2090.5
2419.9741	2028
2416.5242	2050
2413.0728	2018.5
2409.6184	2056.5
2406.1641	2038
2402.7083	2063.5
2399.2495	2024.5
2395.791	2013
2392.3291	2015
2388.866	2018
2385.4014	2002.5
2381.9353	1943
2378.4675	2005
2374.9985	1992
2371.5281	1990.5
2368.0544	2055
2364.5811	1999
2361.1045	1998
2357.6262	1941
2354.1467	2059
2350.6658	1991.5
2347.1833	2044
2343.6995	1995
2340.2141	1948
2336.7256	1996
2333.2371	1939.5
2329.7456	1923
2326.2544	1983
2322.7598	1998
2319.2639	1978
2315.7664	1937.5
2312.2676	1995.5
2308.7671	1996.5
2305.2637	1967
2301.7603	1940
2298.2554	1932.5
2294.7473	1948.5
2291.2378	1917
2287.7268	1982
2284.2158	1906.5
2280.7002	1959
2277.1848	1915
2273.6677	1975.5
2270.1494	1938
2266.6277	1941
2263.1062	2003.5
2259.5815	1865
2256.0554	1899.5
2252.5293	1924
2249.0002	1886
2245.4695	1917.5
2241.9358	1926
2238.4021	1874.5
2234.8667	1905.5
2231.3284	1898.5
2227.7903	1865.5
2224.2488	1860.5
2220.7058	1884
2217.1631	1878.5
2213.6172	1868
2210.0698	1908.5
2206.519	1976
2202.9685	1919
2199.4165	1866
2195.8613	1814
2192.3062	1834
2188.748	1895
2185.1882	1857
2181.627	1858
2178.064	1817.5
2174.4995	1826.5
2170.9336	1896
2167.3662	1824
2163.7957	1899
2160.2251	1855.5
2156.6514	1870
2153.0779	1881.5
2149.501	1871
2145.9226	1879
2142.3428	1874.5
2138.7612	1828
2135.1768	1896.5
2131.5923	1860.5
2128.0061	1890.5
2124.417	1918
2120.8276	1882.5
2117.2354	1855
2113.6414	1888
2110.0459	1856
2106.449	1848
2102.8503	1847
2099.2502	1869.5
2095.6487	1882.5
2092.0437	1857
2088.439	1873.5
2084.8308	1918.5
2081.2212	1922.5
2077.6101	1863
2073.999	1883.5
2070.3831	1870.5
2066.7671	1868
2063.1497	1867
2059.5308	1870
2055.9084	1939.5
2052.2864	1946
2048.6609	1951.5
2045.0358	1900.5
2041.4072	1961
2037.7771	1975.5
2034.1454	1911
2030.5122	1922.5
2026.8756	1932
2023.2393	1934
2019.6012	1907.5
2015.96	1943.5
2012.3171	1979
2008.6744	1974
2005.0283	1973
2001.3807	1983.5
1997.7316	1965.5
1994.0808	2002
1990.4283	1948
1986.7727	1962
1983.1172	1952.5
1979.4584	1968.5
1975.7996	2016.5
1972.1376	1972
1968.4739	1977.5
1964.8087	2074
1961.1418	2038
1957.4734	2044
1953.8033	2001.5
1950.1317	2074.5
1946.4568	2011.5
1942.7819	2042
1939.1038	2033
1935.424	2055.5
1931.7426	2046
1928.0613	2005.5
1924.3767	2013.5
1920.6887	2015.5
1917.001	2013.5
1913.3115	2080
1909.6205	2073.5
1905.926	2038.5
1902.23	2083.5
1898.5342	2050.5
1894.8348	2081.5
1891.134	2075.5
1887.4315	2021
1883.7274	2077.5
1880.0216	2089
1876.3125	2063.5
1872.6035	2034.5
1868.8929	2072.5
1865.1788	2033.5
1861.4633	2112.5
1857.746	2061.5
1854.0288	2048
1850.3083	2087
1846.5862	2040.5
1842.8606	2038
1839.1353	2057.5
1835.4081	2059
1831.6776	2064.5
1827.9473	1988
1824.2136	2027
1820.4781	2134.5
1816.7411	2085
1813.0024	2094
1809.2621	2135
1805.5201	2109.5
1801.7765	2111
1798.0313	2060.5
1794.2826	2100.5
1790.5339	2079
1786.782	2005.5
1783.0283	2094
1779.2731	2147
1775.5161	2110
1771.7574	2067.5
1767.9972	2103.5
1764.2352	2108
1760.4716	2099
1756.7046	2030.5
1752.9376	2094.5
1749.1672	2154.5
1745.3951	2119.5
1741.6232	2049
1737.8478	2076
1734.0708	2128
1730.292	2106
1726.5099	2146.5
1722.7278	2116.5
1718.944	2076
1715.1567	2050.5
1711.3696	2153
1707.5791	2125
1703.7869	2129
1699.9929	2132.5
1696.1973	2111
1692.3999	2084.5
1688.601	2133.5
1684.8003	2129.5
1680.9961	2123
1677.192	2131.5
1673.3845	2133
1669.577	2165.5
1665.7661	2108.5
1661.9535	2040
1658.1392	2141.5
1654.3231	2138.5
1650.5054	2110.5
1646.6859	2086
1642.8647	2124.5
1639.0402	2131.5
1635.2156	2125
1631.3876	2194
1627.5579	2255.5
1623.7281	2384
1619.895	2603.5
1616.0601	2997.5
1612.2235	3139
1608.3834	3361.5
1604.5433	3531
1600.7017	3330.5
1596.8563	2930.5
1593.0111	2762
1589.1625	2626.5
1585.312	2557.5
1581.4598	2457
1577.606	2302
1573.7504	2154
1569.8931	2100
1566.0341	2033.5
1562.1732	2020.5
1558.3088	2059
1554.4447	2036
1550.5769	2070
1546.7091	2066.5
1542.8379	2058
1538.9648	2004
1535.0901	2035.5
1531.2136	2028
1527.3353	2054
1523.4536	2058
1519.5719	2004.5
1515.6866	1996.5
1511.8014	2031
1507.9126	1972
1504.0239	2051
1500.1316	2023
1496.2375	1950
1492.3418	2010.5
1488.4442	1957.5
1484.5431	2018
1480.6421	1997.5
1476.7393	1934.5
1472.8329	2088
1468.9265	2054.5
1465.0166	2186.5
1461.1049	2204.5
1457.1914	2341
1453.2762	2239
1449.3593	2307
1445.4404	2127
1441.5199	2051
1437.5957	2083.5
1433.6716	1950.5
1429.744	1920.5
1425.8163	1898
1421.8851	1917.5
1417.952	1916.5
1414.0172	1923
1410.0807	1903
1406.1422	1882.5
1402.202	1866.5
1398.2601	1835
1394.3146	1856
1390.369	1847
1386.4198	1919
1382.4707	1941
1378.5179	1953
1374.5635	1984.5
1370.6071	1901.5
1366.6489	1961.5
1362.689	1923.5
1358.7273	1961
1354.7638	2007
1350.7965	1968.5
1346.8293	2000.5
1342.8586	1981.5
1338.886	2078.5
1334.9135	2135
1330.9371	2074
1326.9591	2110
1322.9792	2025.5
1318.9976	1958
1315.0122	1990.5
1311.027	1911
1307.0398	1897.5
1303.049	1871.5
1299.0582	1781
1295.0638	1824
1291.0675	1789
1287.0695	1777.5
1283.0695	1820.5
1279.0677	1765.5
1275.0641	1712
1271.0587	1826.5
1267.0515	1745.5
1263.0405	1830
1259.0295	1705.5
1255.015	1727.5
1250.9985	1756
1246.9802	1763.5
1242.9619	1771.5
1238.9399	1745.5
1234.9161	1788.5
1230.8885	1807
1226.861	1879.5
1222.8317	1975.5
1218.7986	2125.5
1214.7655	2273
1210.7286	2393
1206.6899	2689.5
1202.6514	2772.5
1198.609	2700.5
1194.5647	2638.5
1190.5187	2542.5
1186.4707	2492.5
1182.4189	2351
1178.3673	2013
1174.3137	1905
1170.2565	1877
1166.1973	1951
1162.1382	1983
1158.0752	1971
1154.0105	1870
1149.9438	1651.5
1145.8752	1543
1141.8048	1443.5
1137.7307	1382
1133.6565	1383
1129.5804	1395.5
1125.5006	1376.5
1121.4208	1458.5
1117.3372	1461
1113.2517	1463.5
1109.1643	1491.5
1105.0751	1507
1100.9839	1481
1096.8907	1564
1092.7959	1552.5
1088.6971	1542.5
1084.5984	1612.5
1080.4958	1631
1076.3932	1597
1072.2869	1629
1068.1786	1623
1064.0685	1618
1059.9564	1610.5
1055.8424	1609
1051.7266	1669.5
1047.6088	1897.5
1043.489	2373
1039.3655	2758
1035.2419	2918.5
1031.1145	2783.5
1026.9852	2207.5
1022.856	1722
1018.7228	1814
1014.5877	3191
1010.4507	5151.5
1006.3118	5913.5
1002.1691	6987.5
998.02631	4770.5
993.88159	2334.5
989.73303	1657.5
985.58447	1412.5
981.43201	1207.5
977.27765	1141
973.12134	1124
968.96313	1083.5
964.80292	1057
960.64081	1049.5
956.47675	1064
952.31073	1003
948.14081	995.5
943.97089	969
939.79706	957.5
935.62329	973.5
931.44556	1007.5
927.26587	986.5
923.08429	996.5
918.9007	1010.5
914.71515	1054.5
910.52765	1048.5
906.3382	1033
902.14484	1062
897.95142	975
893.75409	977
889.55676	962
885.35553	999.5
881.15234	924.5
876.94714	1063
872.73993	1047
868.53082	1083.5
864.3197	1112.5
860.10657	1133
855.89148	1173
851.67249	1196
847.45343	1194.5
843.23041	1149
839.00739	1102.5
834.78046	996
830.55145	938
826.3205	985
822.08759	1007
817.8526	1045
813.61566	1085.5
809.37476	1185.5
805.13385	1284.5
800.89093	1363
796.64398	1447
792.39508	1365.5
788.14612	1236.5
783.89319	1060
779.63824	951.5
775.38129	954
771.12231	1038.5
766.86133	997
762.59833	1039.5
758.33136	962.5
754.06433	999.5
749.79327	919
745.52222	850.5
741.24713	795.5
736.97003	760
732.69092	681.5
728.40973	646
724.12653	604
719.84131	582.5
715.55408	583.5
711.26477	628.5
706.97144	636.5
702.6781	627.5
698.38068	573
694.08325	591.5
689.78174	642
685.47821	643
681.17267	637.5
676.86499	625.5
672.55536	618.5
668.24359	596.5
663.92987	606
659.61401	576.5
655.29413	577.5
650.97418	584
646.65015	570
642.32611	586
637.99799	594
633.66779	678.5
629.33551	979
625.00122	1129
620.66479	1190.5
616.32635	941.5
611.98578	661
607.64117	589
603.29645	575.5
598.94769	577
594.59882	536.5
590.24591	569
585.89087	580
581.53375	588.5
577.17657	588.5
572.81531	582
568.44989	567.5
564.08441	596
559.71686	578
555.34723	569
550.97345	562.5
546.59961	562.5
542.22168	627
537.84161	628.5
533.46143	574
529.07721	526
524.6908	512
520.30231	535.5
515.91174	553
511.51697	546.5
507.12216	508
502.72522	543
498.32413	528.5
493.92297	606.5
489.51764	630
485.1102	607
480.70267	625.5
476.29099	575
471.87717	561
467.46121	540.5
463.04312	507
458.62088	495.5
454.19855	512.5
449.77405	567.5
445.3454	579
440.91666	581
436.4837	527.5
432.04865	582
427.61142	586.5
423.1741	666.5
418.73257	696
414.28891	720.5
409.84103	705.5
405.39307	715
400.94296	681
396.49069	634.5
392.03421	638
387.57761	604.5
383.11679	587
378.65381	518
374.18869	543
369.72137	518
365.25397	503
360.78027	498.5
356.30646	461
351.83047	489.5
347.35233	506.5
342.8699	494.5
338.38739	515
333.90063	482
329.41376	494.5
324.92264	535
320.42932	527
315.93381	533
311.43613	489
306.93625	472
302.43417	490.5
297.9299	492
293.42346	490
288.91272	510.5
284.40186	501.5
279.88672	527
275.37146	567.5
270.8519	582
266.33014	550
261.80826	589.5
257.2821	572
252.75371	658.5
248.22101	707
243.6882	748.5
239.15317	935.5
234.61592	1082.5
230.07434	1307
225.53265	1391
220.98663	1430
216.4384	1510.5
211.89003	1385
207.33734	1328
202.78241	1274.5
198.22523	1260
193.66585	1199
189.1042	1240
184.53822	1230.5
179.97211	1298
175.40376	1319
170.83104	1393.5
166.25821	1442
161.681	1469
157.10155	1513
152.51984	1563.5
147.93588	1655.5
143.34967	1631.5
138.7612	1419
134.17047	810.5
129.57748	218.5
124.98223	44.5
