# Supplementary material for: Transition across a sharp interface: Data from Raman and Brillouin imaging spectroscopy
Source: Data Brief. 2020 Oct 2;33:106368. doi: 10.1016/j.dib.2020.106368 (PMC7557971; doi:10.1016/j.dib.2020.106368)
Supplement: Supplementary file 1 [file mmc1.zip › PET_Glycerol60X_step05/Raman/petgly_60X_70PH_2s_05step_40fend_12_41_2.txt]

3813.9915	829.5
3811.1724	862.5
3808.3525	887
3805.5327	854
3802.7104	843.5
3799.8872	827.5
3797.063	935
3794.2363	858
3791.4099	841.5
3788.5811	818.5
3785.7524	878.5
3782.9214	918
3780.0894	905
3777.2561	869.5
3774.4219	837
3771.5867	873
3768.7502	876
3765.9116	871.5
3763.0715	860.5
3760.2322	861
3757.3901	895
3754.5469	936.5
3751.7029	915.5
3748.8577	885
3746.0098	876
3743.1624	940.5
3740.3125	941
3737.4631	909.5
3734.6111	894
3731.7578	913.5
3728.9038	930
3726.0486	902.5
3723.1921	930.5
3720.3333	937.5
3717.4749	895.5
3714.6138	921
3711.7517	962
3708.8899	939
3706.0256	958.5
3703.1589	963.5
3700.2927	938.5
3697.425	966
3694.5552	966.5
3691.6853	952
3688.8132	911.5
3685.9399	931
3683.0657	965.5
3680.1902	950
3677.3137	975
3674.436	922.5
3671.5559	921.5
3668.676	1002.5
3665.7937	971.5
3662.9102	943.5
3660.0271	963
3657.1416	993.5
3654.2534	1041
3651.3655	1007.5
3648.4766	989.5
3645.5852	992.5
3642.6941	991.5
3639.8005	1007.5
3636.9058	941.5
3634.0098	975.5
3631.1128	993
3628.2148	976.5
3625.3157	1074.5
3622.4141	963.5
3619.5127	1031.5
3616.6086	964.5
3613.7036	1041
3610.7976	1031
3607.8904	1032.5
3604.9819	1003.5
3602.0725	1065
3599.1604	1022
3596.2488	1081.5
3593.3345	1073
3590.4192	1074.5
3587.5042	1038.5
3584.5867	1071
3581.6665	1085.5
3578.7466	1065
3575.8257	1062
3572.9021	1058
3569.979	1110
3567.0532	1134.5
3564.1265	1100
3561.1985	1114
3558.2693	1090.5
3555.3391	1113
3552.4077	1137
3549.4753	1159.5
3546.5403	1130.5
3543.6042	1139
3540.6682	1177.5
3537.7297	1165
3534.7903	1120.5
3531.8496	1161
3528.9077	1131
3525.9634	1202.5
3523.0193	1205
3520.0728	1167
3517.125	1134
3514.1775	1182.5
3511.2273	1226
3508.2761	1204.5
3505.3237	1202
3502.3689	1182.5
3499.4143	1253
3496.457	1195
3493.5002	1260
3490.5408	1212
3487.5801	1226
3484.6182	1267
3481.6553	1281.5
3478.6914	1329
3475.7261	1273
3472.7583	1318.5
3469.7908	1272.5
3466.8208	1327.5
3463.8494	1341
3460.877	1317
3457.9036	1303
3454.9287	1341
3451.9529	1359.5
3448.9744	1311.5
3445.9963	1352
3443.0156	1365.5
3440.0337	1398.5
3437.052	1438.5
3434.0679	1386.5
3431.0823	1360
3428.0945	1374.5
3425.1067	1420
3422.1177	1392
3419.1262	1368
3416.1335	1411.5
3413.1414	1372
3410.1462	1417
3407.1501	1473
3404.1528	1416.5
3401.1528	1427.5
3398.1533	1421.5
3395.1523	1440.5
3392.1489	1464.5
3389.1443	1399
3386.1387	1457.5
3383.1331	1458.5
3380.1235	1448
3377.1143	1484
3374.1038	1518
3371.092	1448.5
3368.0779	1460
3365.0623	1503.5
3362.0471	1477
3359.0293	1452.5
3356.0103	1485
3352.9902	1419.5
3349.9688	1553.5
3346.9448	1479
3343.9211	1490
3340.8948	1444.5
3337.8687	1511.5
3334.8398	1548.5
3331.8098	1552.5
3328.7788	1555
3325.7466	1571
3322.7129	1533.5
3319.6768	1548
3316.6409	1543
3313.6025	1516
3310.5627	1523.5
3307.5232	1555.5
3304.4812	1523.5
3301.4377	1501
3298.3918	1510.5
3295.3462	1520.5
3292.2993	1541.5
3289.2498	1568.5
3286.2004	1601.5
3283.1484	1535
3280.0952	1513
3277.041	1559.5
3273.9854	1594
3270.9287	1588.5
3267.8706	1550.5
3264.8101	1556
3261.7495	1587.5
3258.6865	1599.5
3255.6223	1595
3252.5569	1556
3249.49	1553
3246.4221	1626.5
3243.353	1626.5
3240.2827	1637.5
3237.2097	1586.5
3234.137	1578.5
3231.0615	1641
3227.9849	1608
3224.907	1648.5
3221.8279	1702
3218.7476	1591
3215.666	1612.5
3212.5833	1738.5
3209.4978	1624
3206.4111	1630
3203.3247	1696.5
3200.2356	1761
3197.1453	1765
3194.0537	1811
3190.9609	1686
3187.8669	1704
3184.7703	1742.5
3181.6738	1710.5
3178.5745	1749.5
3175.4741	1773.5
3172.374	1708.5
3169.271	1699
3166.167	1722
3163.0601	1760.5
3159.9536	1765.5
3156.8457	1788
3153.7351	1782
3150.6248	1732
3147.5117	1699
3144.3975	1702.5
3141.282	1668
3138.1653	1686.5
3135.0474	1741
3131.9265	1708
3128.8062	1674
3125.6829	1683.5
3122.5598	1766
3119.4343	1816
3116.3074	1763.5
3113.1792	1757.5
3110.0496	1784.5
3106.9189	1833
3103.7869	1978
3100.6523	1905.5
3097.5178	1941.5
3094.3806	1947
3091.2422	2133.5
3088.1025	2201
3084.9614	2359.5
3081.8193	2467.5
3078.6758	2802
3075.531	3091.5
3072.3835	3543
3069.2363	3894.5
3066.0862	4356.5
3062.9348	4793
3059.7825	5109.5
3056.6287	5663.5
3053.4734	5771
3050.3171	5893
3047.1594	5728
3043.999	5545.5
3040.8389	5212.5
3037.676	4604.5
3034.5117	3897.5
3031.3464	3528
3028.1797	3334.5
3025.0115	3062
3021.8423	2764
3018.6716	2605.5
3015.4983	2441.5
3012.3252	2392
3009.1494	2270
3005.9722	2257
3002.7937	2274.5
2999.614	2330.5
2996.4329	2386
2993.2505	2399
2990.0669	2458
2986.8806	2490
2983.6943	2509
2980.5054	2542.5
2977.3152	2607.5
2974.1235	2694.5
2970.9309	2811.5
2967.7366	2868.5
2964.5413	2917
2961.3445	3071.5
2958.145	2978
2954.9458	3133.5
2951.7437	3187
2948.5403	3333
2945.3354	3339.5
2942.1294	3413
2938.9221	3611.5
2935.7136	3655.5
2932.5037	3864.5
2929.291	3888.5
2926.0786	3874
2922.8633	4121.5
2919.6465	4171.5
2916.4287	4365
2913.2092	4521
2909.9888	4495.5
2906.7668	4470.5
2903.5437	4617.5
2900.3179	4589
2897.092	4616
2893.8633	4464.5
2890.6333	4390
2887.4021	4158.5
2884.1697	4135.5
2880.9358	3944.5
2877.7004	3704
2874.4639	3625
2871.2246	3497
2867.9854	3432.5
2864.7434	3330
2861.5	3274.5
2858.2571	3247
2855.011	3192.5
2851.7637	3220
2848.5134	3147
2845.2637	3086
2842.0122	2881.5
2838.7581	2757
2835.5042	2600.5
2832.2476	2523.5
2828.9893	2392.5
2825.7297	2325.5
2822.469	2301
2819.2068	2288
2815.9419	2175.5
2812.677	2144
2809.4109	2212.5
2806.1418	2183.5
2802.8716	2127.5
2799.5999	2139.5
2796.3269	2115.5
2793.0525	2182
2789.7766	2131.5
2786.4998	2207.5
2783.2212	2146.5
2779.9399	2143.5
2776.6589	2229
2773.3748	2285.5
2770.0896	2180.5
2766.8027	2119
2763.5146	2195.5
2760.2253	2183
2756.9346	2150.5
2753.6409	2140
2750.3474	2202.5
2747.051	2127.5
2743.7549	2176
2740.4558	2164
2737.1555	2185.5
2733.8538	2209
2730.5505	2120.5
2727.2461	2154
2723.9402	2199
2720.6313	2183.5
2717.3228	2153
2714.0112	2122
2710.6982	2104.5
2707.384	2170
2704.0684	2167.5
2700.7515	2135
2697.4331	2106
2694.1133	2181
2690.7905	2160
2687.4683	2158.5
2684.1428	2121.5
2680.8176	2034.5
2677.4893	2142.5
2674.1599	2124
2670.8289	2167
2667.4966	2148.5
2664.1614	2076
2660.8262	2138
2657.4897	2100.5
2654.1504	2082.5
2650.8096	2101
2647.469	2113
2644.1255	2120
2640.7805	2150
2637.4341	2142
2634.085	2108
2630.7358	2135.5
2627.3853	2139.5
2624.0317	2133
2620.677	2122.5
2617.3223	2180
2613.9646	2147.5
2610.6057	2116.5
2607.2451	2194.5
2603.8833	2156
2600.5186	2098.5
2597.1538	2189.5
2593.7861	2098
2590.4187	2117
2587.0483	2152
2583.6765	2107
2580.3032	2106.5
2576.9287	2166
2573.5527	2197.5
2570.175	2085.5
2566.7964	2068
2563.4146	2072
2560.0327	2081
2556.6482	2083.5
2553.262	2068.5
2549.8745	2086
2546.4856	2100
2543.0952	2114.5
2539.7034	2086.5
2536.3103	2075
2532.9141	2057.5
2529.5181	2071.5
2526.1189	2086
2522.7185	2082
2519.3184	2079
2515.915	2055.5
2512.5103	2092.5
2509.1025	2018
2505.6948	2085.5
2502.2859	2007
2498.8738	2045.5
2495.4619	2053
2492.0471	2085
2488.6306	2063.5
2485.2129	2040.5
2481.7937	1989.5
2478.373	2084.5
2474.9509	2056
2471.5273	2116.5
2468.1008	2019
2464.6746	2029.5
2461.2451	2008
2457.8157	2103
2454.3833	2004
2450.9497	2040
2447.5144	2064.5
2444.0776	2013.5
2440.6379	2053.5
2437.1985	1969.5
2433.7573	2052
2430.3132	2022
2426.8679	2047.5
2423.4224	2037.5
2419.9741	1992.5
2416.5242	1983
2413.0728	1972
2409.6184	1949.5
2406.1641	1989.5
2402.7083	2032
2399.2495	1964.5
2395.791	1941
2392.3291	2050.5
2388.866	2065.5
2385.4014	1989.5
2381.9353	1961
2378.4675	1958.5
2374.9985	1999
2371.5281	2017.5
2368.0544	1990.5
2364.5811	1951.5
2361.1045	1946
2357.6262	2017.5
2354.1467	1917.5
2350.6658	2008
2347.1833	1991.5
2343.6995	1930.5
2340.2141	1890.5
2336.7256	1949.5
2333.2371	1973
2329.7456	1916.5
2326.2544	1933
2322.7598	2002
2319.2639	1988.5
2315.7664	1871.5
2312.2676	1859
2308.7671	1902.5
2305.2637	1899.5
2301.7603	1895
2298.2554	1902.5
2294.7473	1932.5
2291.2378	1879
2287.7268	1870.5
2284.2158	1920.5
2280.7002	1895
2277.1848	1861
2273.6677	1853
2270.1494	1866
2266.6277	1853
2263.1062	1990.5
2259.5815	1883
2256.0554	1775.5
2252.5293	1946
2249.0002	1888.5
2245.4695	1866
2241.9358	1849
2238.4021	1840.5
2234.8667	1890
2231.3284	1874
2227.7903	1888
2224.2488	1875
2220.7058	1881
2217.1631	1855
2213.6172	1833
2210.0698	1826
2206.519	1844
2202.9685	1851
2199.4165	1890.5
2195.8613	1787.5
2192.3062	1788
2188.748	1841
2185.1882	1861.5
2181.627	1824
2178.064	1838.5
2174.4995	1832.5
2170.9336	1820.5
2167.3662	1829.5
2163.7957	1878
2160.2251	1790
2156.6514	1801
2153.0779	1772
2149.501	1816.5
2145.9226	1836
2142.3428	1824
2138.7612	1784
2135.1768	1885
2131.5923	1784
2128.0061	1870
2124.417	1827
2120.8276	1820.5
2117.2354	1817.5
2113.6414	1862
2110.0459	1867.5
2106.449	1839
2102.8503	1831
2099.2502	1869.5
2095.6487	1774
2092.0437	1820.5
2088.439	1856
2084.8308	1856.5
2081.2212	1768.5
2077.6101	1843.5
2073.999	1847
2070.3831	1884.5
2066.7671	1898
2063.1497	1893
2059.5308	1869.5
2055.9084	1872
2052.2864	1909
2048.6609	1893
2045.0358	1863
2041.4072	1926.5
2037.7771	1910.5
2034.1454	1942
2030.5122	1852
2026.8756	1965.5
2023.2393	1912
2019.6012	1927
2015.96	1946
2012.3171	1937.5
2008.6744	1920.5
2005.0283	1885.5
2001.3807	1879
1997.7316	1912.5
1994.0808	1912.5
1990.4283	1921
1986.7727	1901.5
1983.1172	1947
1979.4584	1977
1975.7996	1939
1972.1376	1967
1968.4739	2041.5
1964.8087	2016
1961.1418	1946.5
1957.4734	1952.5
1953.8033	1948
1950.1317	2009.5
1946.4568	2012
1942.7819	1997
1939.1038	1962
1935.424	2028.5
1931.7426	1970.5
1928.0613	2026.5
1924.3767	2026.5
1920.6887	2011.5
1917.001	2026
1913.3115	2000
1909.6205	2105
1905.926	1971
1902.23	1960.5
1898.5342	1967
1894.8348	2036.5
1891.134	1999
1887.4315	2016.5
1883.7274	2042
1880.0216	2016.5
1876.3125	1979
1872.6035	2027
1868.8929	2004
1865.1788	2025.5
1861.4633	2028
1857.746	2020.5
1854.0288	2095.5
1850.3083	2087.5
1846.5862	2097.5
1842.8606	2101
1839.1353	2062
1835.4081	2066.5
1831.6776	2021.5
1827.9473	2045.5
1824.2136	2092
1820.4781	2055.5
1816.7411	2079
1813.0024	2045.5
1809.2621	2076.5
1805.5201	2125.5
1801.7765	2097.5
1798.0313	2070.5
1794.2826	2043.5
1790.5339	2100
1786.782	2051.5
1783.0283	2048.5
1779.2731	2072
1775.5161	2061.5
1771.7574	1999
1767.9972	2079.5
1764.2352	2113
1760.4716	2033.5
1756.7046	2056.5
1752.9376	2047
1749.1672	2077.5
1745.3951	2160.5
1741.6232	2079.5
1737.8478	2025
1734.0708	2086.5
1730.292	2102.5
1726.5099	2106
1722.7278	2066.5
1718.944	2048
1715.1567	2063
1711.3696	2075
1707.5791	2119.5
1703.7869	2154
1699.9929	2050
1696.1973	2047
1692.3999	2015
1688.601	2100.5
1684.8003	2074.5
1680.9961	2074.5
1677.192	2025.5
1673.3845	2101
1669.577	2115
1665.7661	2097
1661.9535	1998
1658.1392	2074.5
1654.3231	2033.5
1650.5054	2036
1646.6859	2075
1642.8647	2146
1639.0402	2061
1635.2156	2104.5
1631.3876	2170
1627.5579	2176.5
1623.7281	2315.5
1619.895	2582
1616.0601	2920
1612.2235	3200.5
1608.3834	3314
1604.5433	3503.5
1600.7017	3339.5
1596.8563	2960.5
1593.0111	2617
1589.1625	2537.5
1585.312	2486.5
1581.4598	2349.5
1577.606	2228
1573.7504	2092.5
1569.8931	2003.5
1566.0341	2025
1562.1732	1967.5
1558.3088	1990.5
1554.4447	2000
1550.5769	2021.5
1546.7091	1967
1542.8379	2058.5
1538.9648	2008
1535.0901	1955
1531.2136	1949.5
1527.3353	1974
1523.4536	1973
1519.5719	1972.5
1515.6866	1966
1511.8014	1957.5
1507.9126	1960.5
1504.0239	1895
1500.1316	1933
1496.2375	1908.5
1492.3418	1910.5
1488.4442	1879
1484.5431	1955
1480.6421	1932
1476.7393	1993
1472.8329	1988
1468.9265	2004
1465.0166	2130
1461.1049	2194.5
1457.1914	2280.5
1453.2762	2322.5
1449.3593	2197
1445.4404	2058
1441.5199	2111
1437.5957	2061
1433.6716	1987
1429.744	1885
1425.8163	1861.5
1421.8851	1914
1417.952	1830
1414.0172	1825.5
1410.0807	1834
1406.1422	1864.5
1402.202	1847
1398.2601	1848.5
1394.3146	1889.5
1390.369	1835
1386.4198	1880
1382.4707	1919
1378.5179	1938
1374.5635	1883.5
1370.6071	1930.5
1366.6489	1938.5
1362.689	1948.5
1358.7273	1927.5
1354.7638	1902.5
1350.7965	1965
1346.8293	1976
1342.8586	2057
1338.886	2045.5
1334.9135	2054
1330.9371	2108
1326.9591	2065
1322.9792	2035
1318.9976	1919.5
1315.0122	1859.5
1311.027	1844.5
1307.0398	1860
1303.049	1881
1299.0582	1829.5
1295.0638	1708.5
1291.0675	1722
1287.0695	1778.5
1283.0695	1743.5
1279.0677	1721.5
1275.0641	1712
1271.0587	1719
1267.0515	1722
1263.0405	1768.5
1259.0295	1697.5
1255.015	1720.5
1250.9985	1717.5
1246.9802	1729
1242.9619	1704
1238.9399	1757.5
1234.9161	1752
1230.8885	1764.5
1226.861	1847.5
1222.8317	2000.5
1218.7986	2142.5
1214.7655	2228.5
1210.7286	2481
1206.6899	2709.5
1202.6514	2828
1198.609	2747
1194.5647	2662
1190.5187	2519.5
1186.4707	2447.5
1182.4189	2256.5
1178.3673	2029.5
1174.3137	1893.5
1170.2565	1858.5
1166.1973	1920.5
1162.1382	1979
1158.0752	1928.5
1154.0105	1845.5
1149.9438	1611
1145.8752	1456
1141.8048	1365.5
1137.7307	1327
1133.6565	1315.5
1129.5804	1373
1125.5006	1361
1121.4208	1385.5
1117.3372	1373
1113.2517	1425.5
1109.1643	1423
1105.0751	1532.5
1100.9839	1546.5
1096.8907	1504.5
1092.7959	1467.5
1088.6971	1507
1084.5984	1583
1080.4958	1564
1076.3932	1621
1072.2869	1612.5
1068.1786	1609
1064.0685	1575
1059.9564	1583
1055.8424	1586.5
1051.7266	1692
1047.6088	1927
1043.489	2407.5
1039.3655	2705.5
1035.2419	2959
1031.1145	2832
1026.9852	2199
1022.856	1648.5
1018.7228	1785.5
1014.5877	3159.5
1010.4507	5131
1006.3118	6004.5
1002.1691	7181
998.02631	4778.5
993.88159	2310.5
989.73303	1647.5
985.58447	1407
981.43201	1232.5
977.27765	1138
973.12134	1091
968.96313	1049.5
964.80292	1042.5
960.64081	1076
956.47675	1001
952.31073	963
948.14081	981.5
943.97089	997
939.79706	955.5
935.62329	972.5
931.44556	949.5
927.26587	939.5
923.08429	964.5
918.9007	995.5
914.71515	994
910.52765	1060.5
906.3382	997.5
902.14484	963
897.95142	996.5
893.75409	899.5
889.55676	897
885.35553	947.5
881.15234	957
876.94714	1029
872.73993	1022.5
868.53082	1050
864.3197	1104.5
860.10657	1105.5
855.89148	1162.5
851.67249	1143
847.45343	1150.5
843.23041	1174
839.00739	1038.5
834.78046	1003
830.55145	967
826.3205	963
822.08759	982.5
817.8526	1025
813.61566	1099
809.37476	1138
805.13385	1258
800.89093	1351
796.64398	1413
792.39508	1370
788.14612	1192.5
783.89319	1051
779.63824	995
775.38129	1020
771.12231	973.5
766.86133	970
762.59833	1031.5
758.33136	1052.5
754.06433	950
749.79327	913.5
745.52222	854.5
741.24713	802.5
736.97003	720
732.69092	718.5
728.40973	652.5
724.12653	621
719.84131	591
715.55408	607.5
711.26477	606
706.97144	607
702.6781	618
698.38068	587
694.08325	588.5
689.78174	611
685.47821	604
681.17267	574.5
676.86499	598.5
672.55536	576
668.24359	585.5
663.92987	529
659.61401	529
655.29413	571
650.97418	555
646.65015	539.5
642.32611	590.5
637.99799	563
633.66779	688
629.33551	960
625.00122	1106.5
620.66479	1222
616.32635	916
611.98578	629
607.64117	612.5
603.29645	572
598.94769	550.5
594.59882	532
590.24591	542
585.89087	590
581.53375	549.5
577.17657	565
572.81531	550
568.44989	573.5
564.08441	542
559.71686	583.5
555.34723	593
550.97345	581.5
546.59961	562.5
542.22168	595
537.84161	591.5
533.46143	559.5
529.07721	510.5
524.6908	551
520.30231	519
515.91174	538.5
511.51697	503.5
507.12216	555
502.72522	540.5
498.32413	580.5
493.92297	597
489.51764	614.5
485.1102	607.5
480.70267	610
476.29099	615
471.87717	555
467.46121	540
463.04312	522.5
458.62088	536.5
454.19855	503.5
449.77405	517
445.3454	525
440.91666	556
436.4837	560
432.04865	580.5
427.61142	604.5
423.1741	614.5
418.73257	673
414.28891	720.5
409.84103	747
405.39307	709
400.94296	723
396.49069	633
392.03421	658
387.57761	630
383.11679	602
378.65381	543.5
374.18869	509.5
369.72137	521
365.25397	477.5
360.78027	500.5
356.30646	453.5
351.83047	477.5
347.35233	479.5
342.8699	519.5
338.38739	502
333.90063	493.5
329.41376	482.5
324.92264	501.5
320.42932	472.5
315.93381	477
311.43613	448.5
306.93625	485
302.43417	495.5
297.9299	533
293.42346	486
288.91272	468
284.40186	518
279.88672	489.5
275.37146	532.5
270.8519	536
266.33014	589
261.80826	548
257.2821	616.5
252.75371	647
248.22101	651
243.6882	763
239.15317	937.5
234.61592	1111
230.07434	1251
225.53265	1425.5
220.98663	1509
216.4384	1532.5
211.89003	1456
207.33734	1358.5
202.78241	1277.5
198.22523	1253.5
193.66585	1218
189.1042	1203.5
184.53822	1318
179.97211	1299.5
175.40376	1368.5
170.83104	1435
166.25821	1475.5
161.681	1531.5
157.10155	1530.5
152.51984	1593
147.93588	1654
143.34967	1694.5
138.7612	1499.5
134.17047	847
129.57748	193
124.98223	30
