# Supplementary material for: Transition across a sharp interface: Data from Raman and Brillouin imaging spectroscopy
Source: Data Brief. 2020 Oct 2;33:106368. doi: 10.1016/j.dib.2020.106368 (PMC7557971; doi:10.1016/j.dib.2020.106368)
Supplement: Supplementary file 1 [file mmc1.zip › PET_Glycerol60X_step05/Raman/petgly_60X_70PH_2s_05step_40fend_12_41_3.txt]

3813.9915	879.5
3811.1724	818
3808.3525	823
3805.5327	821
3802.7104	827
3799.8872	809.5
3797.063	830.5
3794.2363	785.5
3791.4099	835.5
3788.5811	816.5
3785.7524	884.5
3782.9214	832
3780.0894	818.5
3777.2561	865.5
3774.4219	832
3771.5867	886
3768.7502	812.5
3765.9116	839
3763.0715	836.5
3760.2322	904.5
3757.3901	855
3754.5469	871
3751.7029	838
3748.8577	904
3746.0098	875
3743.1624	894.5
3740.3125	896
3737.4631	852.5
3734.6111	903.5
3731.7578	914.5
3728.9038	915
3726.0486	836
3723.1921	860
3720.3333	888.5
3717.4749	908
3714.6138	900
3711.7517	909
3708.8899	876.5
3706.0256	893
3703.1589	936
3700.2927	948.5
3697.425	910
3694.5552	923
3691.6853	898.5
3688.8132	943.5
3685.9399	960
3683.0657	917
3680.1902	895.5
3677.3137	917
3674.436	929.5
3671.5559	942
3668.676	870.5
3665.7937	908.5
3662.9102	925.5
3660.0271	971.5
3657.1416	938.5
3654.2534	901
3651.3655	961
3648.4766	1008.5
3645.5852	942.5
3642.6941	988
3639.8005	940
3636.9058	963
3634.0098	936
3631.1128	988
3628.2148	956
3625.3157	949.5
3622.4141	936
3619.5127	971.5
3616.6086	1005
3613.7036	1004
3610.7976	990.5
3607.8904	952.5
3604.9819	985.5
3602.0725	1025
3599.1604	1046.5
3596.2488	959
3593.3345	998
3590.4192	1041.5
3587.5042	1037.5
3584.5867	995
3581.6665	1028.5
3578.7466	1060
3575.8257	1075.5
3572.9021	1102.5
3569.979	1039
3567.0532	1039
3564.1265	1050
3561.1985	1084.5
3558.2693	1109
3555.3391	1061.5
3552.4077	1047.5
3549.4753	1103
3546.5403	1119
3543.6042	1146.5
3540.6682	1088.5
3537.7297	1089.5
3534.7903	1124
3531.8496	1178.5
3528.9077	1114
3525.9634	1118
3523.0193	1144.5
3520.0728	1146
3517.125	1114
3514.1775	1209.5
3511.2273	1163.5
3508.2761	1149
3505.3237	1158
3502.3689	1232.5
3499.4143	1226.5
3496.457	1215.5
3493.5002	1187
3490.5408	1193.5
3487.5801	1228
3484.6182	1255
3481.6553	1256.5
3478.6914	1277
3475.7261	1270.5
3472.7583	1280.5
3469.7908	1302.5
3466.8208	1264
3463.8494	1272.5
3460.877	1267
3457.9036	1367
3454.9287	1275
3451.9529	1317
3448.9744	1336
3445.9963	1327.5
3443.0156	1336
3440.0337	1332.5
3437.052	1369
3434.0679	1298.5
3431.0823	1366.5
3428.0945	1414.5
3425.1067	1418
3422.1177	1306.5
3419.1262	1371
3416.1335	1382
3413.1414	1348
3410.1462	1391.5
3407.1501	1364
3404.1528	1399.5
3401.1528	1414.5
3398.1533	1374
3395.1523	1435.5
3392.1489	1386
3389.1443	1375.5
3386.1387	1365
3383.1331	1436
3380.1235	1430.5
3377.1143	1430
3374.1038	1379.5
3371.092	1482.5
3368.0779	1437.5
3365.0623	1489
3362.0471	1447.5
3359.0293	1455.5
3356.0103	1465
3352.9902	1485.5
3349.9688	1475
3346.9448	1406.5
3343.9211	1448.5
3340.8948	1477
3337.8687	1501.5
3334.8398	1432
3331.8098	1455
3328.7788	1473
3325.7466	1498.5
3322.7129	1521.5
3319.6768	1478.5
3316.6409	1447
3313.6025	1465
3310.5627	1508
3307.5232	1488.5
3304.4812	1535
3301.4377	1504.5
3298.3918	1483.5
3295.3462	1544
3292.2993	1555
3289.2498	1519
3286.2004	1533
3283.1484	1507.5
3280.0952	1620.5
3277.041	1547
3273.9854	1507
3270.9287	1520
3267.8706	1491.5
3264.8101	1551
3261.7495	1531.5
3258.6865	1545.5
3255.6223	1481.5
3252.5569	1504.5
3249.49	1575.5
3246.4221	1530.5
3243.353	1598.5
3240.2827	1537.5
3237.2097	1565
3234.137	1594.5
3231.0615	1576
3227.9849	1592
3224.907	1570.5
3221.8279	1663.5
3218.7476	1646
3215.666	1647.5
3212.5833	1644.5
3209.4978	1591
3206.4111	1676.5
3203.3247	1711.5
3200.2356	1700.5
3197.1453	1717
3194.0537	1734.5
3190.9609	1769
3187.8669	1682.5
3184.7703	1708
3181.6738	1638
3178.5745	1649
3175.4741	1714
3172.374	1680
3169.271	1633.5
3166.167	1668
3163.0601	1622.5
3159.9536	1720
3156.8457	1754
3153.7351	1690.5
3150.6248	1697
3147.5117	1668
3144.3975	1719
3141.282	1730
3138.1653	1665
3135.0474	1636
3131.9265	1651.5
3128.8062	1674.5
3125.6829	1704
3122.5598	1674.5
3119.4343	1670.5
3116.3074	1739.5
3113.1792	1714
3110.0496	1761.5
3106.9189	1785
3103.7869	1789
3100.6523	1860.5
3097.5178	1949
3094.3806	1986.5
3091.2422	2027.5
3088.1025	2077
3084.9614	2338
3081.8193	2438
3078.6758	2739
3075.531	3101.5
3072.3835	3420
3069.2363	3830
3066.0862	4284
3062.9348	4799.5
3059.7825	5191.5
3056.6287	5485
3053.4734	5787
3050.3171	5917
3047.1594	5794.5
3043.999	5454.5
3040.8389	5015
3037.676	4494.5
3034.5117	3860
3031.3464	3499
3028.1797	3225
3025.0115	2890.5
3021.8423	2742
3018.6716	2581
3015.4983	2470.5
3012.3252	2257.5
3009.1494	2259
3005.9722	2175.5
3002.7937	2289
2999.614	2296
2996.4329	2333.5
2993.2505	2341.5
2990.0669	2405.5
2986.8806	2480
2983.6943	2442.5
2980.5054	2477.5
2977.3152	2586.5
2974.1235	2619.5
2970.9309	2737
2967.7366	2864
2964.5413	2856.5
2961.3445	2855
2958.145	2935.5
2954.9458	3160.5
2951.7437	3204
2948.5403	3221
2945.3354	3338
2942.1294	3460.5
2938.9221	3599
2935.7136	3661
2932.5037	3635.5
2929.291	3792
2926.0786	3901
2922.8633	3991.5
2919.6465	4294.5
2916.4287	4247.5
2913.2092	4370
2909.9888	4458
2906.7668	4530.5
2903.5437	4485
2900.3179	4490.5
2897.092	4492.5
2893.8633	4460
2890.6333	4419
2887.4021	4227.5
2884.1697	4026
2880.9358	3904
2877.7004	3758.5
2874.4639	3620.5
2871.2246	3508.5
2867.9854	3441
2864.7434	3278
2861.5	3242
2858.2571	3152
2855.011	3157
2851.7637	3152
2848.5134	3016.5
2845.2637	3037.5
2842.0122	2832.5
2838.7581	2730.5
2835.5042	2525
2832.2476	2404
2828.9893	2334.5
2825.7297	2235
2822.469	2326
2819.2068	2155.5
2815.9419	2158
2812.677	2179
2809.4109	2242
2806.1418	2184
2802.8716	2150.5
2799.5999	2098.5
2796.3269	2096.5
2793.0525	2161.5
2789.7766	2103.5
2786.4998	2106
2783.2212	2098
2779.9399	2129
2776.6589	2115.5
2773.3748	2090.5
2770.0896	2072.5
2766.8027	2117
2763.5146	2090.5
2760.2253	2196.5
2756.9346	2137
2753.6409	2115
2750.3474	2133
2747.051	2134
2743.7549	2142
2740.4558	2082
2737.1555	2120.5
2733.8538	2163
2730.5505	2185.5
2727.2461	2089.5
2723.9402	2139.5
2720.6313	2151
2717.3228	2131
2714.0112	2089.5
2710.6982	2123.5
2707.384	2038.5
2704.0684	2054.5
2700.7515	2028.5
2697.4331	2115.5
2694.1133	2093.5
2690.7905	2073
2687.4683	2077
2684.1428	2113
2680.8176	2097.5
2677.4893	2054.5
2674.1599	1986
2670.8289	2060
2667.4966	2064
2664.1614	2029.5
2660.8262	2094
2657.4897	2086.5
2654.1504	2062
2650.8096	2077.5
2647.469	2078.5
2644.1255	2082.5
2640.7805	2045
2637.4341	2042.5
2634.085	2057.5
2630.7358	2082
2627.3853	2116
2624.0317	2103
2620.677	2036
2617.3223	2082.5
2613.9646	2067.5
2610.6057	2081.5
2607.2451	2055.5
2603.8833	2074.5
2600.5186	2032
2597.1538	2087.5
2593.7861	2135.5
2590.4187	2012.5
2587.0483	2089
2583.6765	2063.5
2580.3032	2144.5
2576.9287	2144.5
2573.5527	2014
2570.175	2057.5
2566.7964	1997.5
2563.4146	2056
2560.0327	2044
2556.6482	2000
2553.262	2075.5
2549.8745	2020.5
2546.4856	2053
2543.0952	1989.5
2539.7034	1994.5
2536.3103	1984.5
2532.9141	2010
2529.5181	2017
2526.1189	2004.5
2522.7185	2020
2519.3184	1994
2515.915	2043.5
2512.5103	2026.5
2509.1025	1995
2505.6948	1965
2502.2859	1979.5
2498.8738	2009.5
2495.4619	2009
2492.0471	1974
2488.6306	2041
2485.2129	2018.5
2481.7937	1968.5
2478.373	2013.5
2474.9509	2011.5
2471.5273	2012
2468.1008	1956
2464.6746	2009
2461.2451	1936.5
2457.8157	1998.5
2454.3833	1939.5
2450.9497	1911
2447.5144	2019
2444.0776	2008
2440.6379	2000
2437.1985	1918.5
2433.7573	1926
2430.3132	2037.5
2426.8679	1968
2423.4224	1975.5
2419.9741	1887
2416.5242	1944.5
2413.0728	1973.5
2409.6184	1973.5
2406.1641	1909.5
2402.7083	1949.5
2399.2495	1877
2395.791	1999.5
2392.3291	1991.5
2388.866	1929.5
2385.4014	1899.5
2381.9353	1952.5
2378.4675	1961.5
2374.9985	1970.5
2371.5281	1891.5
2368.0544	1937.5
2364.5811	1954
2361.1045	1887.5
2357.6262	1895
2354.1467	1908.5
2350.6658	1871.5
2347.1833	1878.5
2343.6995	1840.5
2340.2141	1945.5
2336.7256	1913
2333.2371	1892.5
2329.7456	1897
2326.2544	1859
2322.7598	1950.5
2319.2639	1905
2315.7664	1822
2312.2676	1948.5
2308.7671	1919
2305.2637	1858
2301.7603	1870
2298.2554	1852
2294.7473	1918
2291.2378	1898
2287.7268	1839.5
2284.2158	1856
2280.7002	1758.5
2277.1848	1843.5
2273.6677	1856
2270.1494	1847.5
2266.6277	1846
2263.1062	1816
2259.5815	1876.5
2256.0554	1847
2252.5293	1838.5
2249.0002	1787
2245.4695	1815
2241.9358	1837
2238.4021	1866
2234.8667	1809
2231.3284	1783
2227.7903	1771
2224.2488	1814.5
2220.7058	1766
2217.1631	1799
2213.6172	1767
2210.0698	1748.5
2206.519	1805
2202.9685	1838.5
2199.4165	1787
2195.8613	1743
2192.3062	1739
2188.748	1789.5
2185.1882	1761
2181.627	1779
2178.064	1736
2174.4995	1728.5
2170.9336	1802.5
2167.3662	1791
2163.7957	1795.5
2160.2251	1746
2156.6514	1809
2153.0779	1757
2149.501	1826
2145.9226	1816.5
2142.3428	1780
2138.7612	1747
2135.1768	1752.5
2131.5923	1819.5
2128.0061	1803
2124.417	1794.5
2120.8276	1820.5
2117.2354	1773
2113.6414	1791.5
2110.0459	1803.5
2106.449	1785
2102.8503	1787
2099.2502	1835.5
2095.6487	1850.5
2092.0437	1789.5
2088.439	1756
2084.8308	1790
2081.2212	1814.5
2077.6101	1807
2073.999	1816.5
2070.3831	1821
2066.7671	1814.5
2063.1497	1878
2059.5308	1850
2055.9084	1823
2052.2864	1814.5
2048.6609	1809
2045.0358	1875
2041.4072	1824
2037.7771	1823
2034.1454	1817
2030.5122	1863
2026.8756	1873
2023.2393	1887.5
2019.6012	1820
2015.96	1874.5
2012.3171	1815.5
2008.6744	1881.5
2005.0283	1885.5
2001.3807	1826
1997.7316	1834
1994.0808	1867.5
1990.4283	1897.5
1986.7727	1904.5
1983.1172	1826.5
1979.4584	1896
1975.7996	1880.5
1972.1376	1910.5
1968.4739	1928
1964.8087	1919
1961.1418	1881.5
1957.4734	1967
1953.8033	1949
1950.1317	1856
1946.4568	1953
1942.7819	1992.5
1939.1038	1976
1935.424	1965.5
1931.7426	1980
1928.0613	1929.5
1924.3767	1996
1920.6887	2026.5
1917.001	1933.5
1913.3115	1990
1909.6205	1982.5
1905.926	1942.5
1902.23	1951
1898.5342	1958.5
1894.8348	1927
1891.134	1919
1887.4315	1945
1883.7274	1954.5
1880.0216	1957
1876.3125	1992
1872.6035	1945
1868.8929	1945.5
1865.1788	1989
1861.4633	1997.5
1857.746	1979
1854.0288	1980.5
1850.3083	1982.5
1846.5862	1974.5
1842.8606	1998.5
1839.1353	1984.5
1835.4081	1991
1831.6776	1971
1827.9473	2004
1824.2136	2049
1820.4781	1994
1816.7411	1959
1813.0024	1976.5
1809.2621	2025
1805.5201	2033.5
1801.7765	1976.5
1798.0313	1943
1794.2826	1958
1790.5339	2015.5
1786.782	1974.5
1783.0283	1994
1779.2731	1974.5
1775.5161	1972.5
1771.7574	2025.5
1767.9972	2072
1764.2352	2007.5
1760.4716	1976
1756.7046	2025
1752.9376	2000.5
1749.1672	2041.5
1745.3951	1950.5
1741.6232	2027
1737.8478	2008
1734.0708	2022
1730.292	2023.5
1726.5099	2008
1722.7278	1991.5
1718.944	2032
1715.1567	2023
1711.3696	2016.5
1707.5791	2009
1703.7869	1993.5
1699.9929	2027
1696.1973	2043
1692.3999	2055
1688.601	2034.5
1684.8003	2063.5
1680.9961	2017
1677.192	2013.5
1673.3845	2036
1669.577	1981
1665.7661	1973.5
1661.9535	1958.5
1658.1392	2007.5
1654.3231	2027.5
1650.5054	1988.5
1646.6859	2022.5
1642.8647	2027
1639.0402	2103.5
1635.2156	2067.5
1631.3876	2078
1627.5579	2134
1623.7281	2330
1619.895	2559.5
1616.0601	2782.5
1612.2235	3137
1608.3834	3319.5
1604.5433	3508.5
1600.7017	3332.5
1596.8563	2819
1593.0111	2625
1589.1625	2464.5
1585.312	2545
1581.4598	2404
1577.606	2153.5
1573.7504	1940.5
1569.8931	1959
1566.0341	2022
1562.1732	1994
1558.3088	1911.5
1554.4447	1922
1550.5769	1970
1546.7091	1980
1542.8379	1958.5
1538.9648	1956.5
1535.0901	1909.5
1531.2136	1953.5
1527.3353	1922
1523.4536	1951
1519.5719	1917
1515.6866	1942.5
1511.8014	1914.5
1507.9126	1887.5
1504.0239	1886
1500.1316	1937
1496.2375	1896
1492.3418	1914
1488.4442	1898.5
1484.5431	1906
1480.6421	1887.5
1476.7393	1929.5
1472.8329	1997.5
1468.9265	1989
1465.0166	2117
1461.1049	2105.5
1457.1914	2219.5
1453.2762	2225.5
1449.3593	2217.5
1445.4404	2101
1441.5199	1929.5
1437.5957	1923.5
1433.6716	1877.5
1429.744	1875.5
1425.8163	1808.5
1421.8851	1847.5
1417.952	1798.5
1414.0172	1811.5
1410.0807	1780.5
1406.1422	1817
1402.202	1751.5
1398.2601	1775
1394.3146	1818.5
1390.369	1818
1386.4198	1799.5
1382.4707	1814.5
1378.5179	1847.5
1374.5635	1866
1370.6071	1906.5
1366.6489	1873.5
1362.689	1853
1358.7273	1868.5
1354.7638	1885
1350.7965	1942
1346.8293	1974.5
1342.8586	1977
1338.886	2060
1334.9135	2028
1330.9371	2013
1326.9591	2033
1322.9792	1918
1318.9976	1911.5
1315.0122	1899
1311.027	1879.5
1307.0398	1875.5
1303.049	1800.5
1299.0582	1734.5
1295.0638	1746
1291.0675	1718.5
1287.0695	1707.5
1283.0695	1725
1279.0677	1654
1275.0641	1682
1271.0587	1673
1267.0515	1691.5
1263.0405	1708
1259.0295	1684
1255.015	1729
1250.9985	1733
1246.9802	1702.5
1242.9619	1647
1238.9399	1708
1234.9161	1755
1230.8885	1740.5
1226.861	1789
1222.8317	1886.5
1218.7986	2094
1214.7655	2298.5
1210.7286	2422
1206.6899	2649.5
1202.6514	2748
1198.609	2740
1194.5647	2694
1190.5187	2548.5
1186.4707	2441.5
1182.4189	2251
1178.3673	1969.5
1174.3137	1811
1170.2565	1852
1166.1973	1889.5
1162.1382	1876
1158.0752	1998.5
1154.0105	1919
1149.9438	1598
1145.8752	1409.5
1141.8048	1287.5
1137.7307	1276
1133.6565	1341.5
1129.5804	1330.5
1125.5006	1299.5
1121.4208	1283.5
1117.3372	1361.5
1113.2517	1478.5
1109.1643	1407
1105.0751	1433.5
1100.9839	1484.5
1096.8907	1484.5
1092.7959	1534
1088.6971	1525
1084.5984	1523.5
1080.4958	1552
1076.3932	1600
1072.2869	1680
1068.1786	1592.5
1064.0685	1512.5
1059.9564	1557
1055.8424	1612
1051.7266	1628.5
1047.6088	1909
1043.489	2321
1039.3655	2682
1035.2419	2948.5
1031.1145	2814
1026.9852	2171
1022.856	1598
1018.7228	1827.5
1014.5877	3169
1010.4507	5253
1006.3118	5966.5
1002.1691	7245.5
998.02631	4813.5
993.88159	2382
989.73303	1655
985.58447	1352
981.43201	1160.5
977.27765	1080.5
973.12134	1074.5
968.96313	1048
964.80292	1051.5
960.64081	975
956.47675	951
952.31073	988
948.14081	1025.5
943.97089	912.5
939.79706	888
935.62329	892
931.44556	951.5
927.26587	975.5
923.08429	975
918.9007	932
914.71515	1027
910.52765	1053.5
906.3382	1053.5
902.14484	1019.5
897.95142	981.5
893.75409	914.5
889.55676	957.5
885.35553	928.5
881.15234	955.5
876.94714	989.5
872.73993	1015
868.53082	1106.5
864.3197	1104
860.10657	1082.5
855.89148	1169.5
851.67249	1146.5
847.45343	1149
843.23041	1105.5
839.00739	1052
834.78046	969.5
830.55145	942
826.3205	940.5
822.08759	986.5
817.8526	956.5
813.61566	1044.5
809.37476	1186.5
805.13385	1287
800.89093	1414
796.64398	1387
792.39508	1338
788.14612	1240
783.89319	1097
779.63824	973.5
775.38129	952
771.12231	994.5
766.86133	1005.5
762.59833	1053
758.33136	1023.5
754.06433	911.5
749.79327	852
745.52222	855.5
741.24713	808.5
736.97003	722.5
732.69092	611.5
728.40973	588
724.12653	605.5
719.84131	580
715.55408	589
711.26477	534.5
706.97144	585.5
702.6781	588.5
698.38068	594
694.08325	567
689.78174	577
685.47821	568.5
681.17267	561
676.86499	568.5
672.55536	570
668.24359	534
663.92987	527
659.61401	543
655.29413	582
650.97418	549
646.65015	538
642.32611	552.5
637.99799	581
633.66779	665.5
629.33551	899
625.00122	1105.5
620.66479	1206
616.32635	922
611.98578	641.5
607.64117	562.5
603.29645	537.5
598.94769	529.5
594.59882	580.5
590.24591	561.5
585.89087	567
581.53375	568.5
577.17657	564.5
572.81531	552
568.44989	561.5
564.08441	524
559.71686	539
555.34723	589
550.97345	552
546.59961	601.5
542.22168	569
537.84161	534.5
533.46143	543.5
529.07721	535.5
524.6908	542.5
520.30231	518
515.91174	478
511.51697	555.5
507.12216	556.5
502.72522	530
498.32413	555
493.92297	537
489.51764	591.5
485.1102	636
480.70267	565
476.29099	550
471.87717	543
467.46121	494.5
463.04312	522
458.62088	496.5
454.19855	531
449.77405	498.5
445.3454	535
440.91666	539.5
436.4837	602
432.04865	551.5
427.61142	559
423.1741	609.5
418.73257	655.5
414.28891	669
409.84103	724.5
405.39307	711
400.94296	665.5
396.49069	684.5
392.03421	663.5
387.57761	624
383.11679	535
378.65381	547.5
374.18869	532
369.72137	503.5
365.25397	469
360.78027	461.5
356.30646	445.5
351.83047	491.5
347.35233	473.5
342.8699	488.5
338.38739	490.5
333.90063	522.5
329.41376	531.5
324.92264	501.5
320.42932	442
315.93381	483
311.43613	485
306.93625	471.5
302.43417	466.5
297.9299	486
293.42346	443.5
288.91272	521.5
284.40186	555.5
279.88672	511
275.37146	531
270.8519	544.5
266.33014	564.5
261.80826	584.5
257.2821	595
252.75371	596.5
248.22101	683
243.6882	793
239.15317	953
234.61592	1118
230.07434	1245
225.53265	1451
220.98663	1544.5
216.4384	1490.5
211.89003	1408.5
207.33734	1341.5
202.78241	1269.5
198.22523	1276
193.66585	1257
189.1042	1224
184.53822	1253.5
179.97211	1303.5
175.40376	1390.5
170.83104	1413
166.25821	1494.5
161.681	1487.5
157.10155	1544.5
152.51984	1558
147.93588	1686.5
143.34967	1705
138.7612	1455.5
134.17047	884
129.57748	213
124.98223	41
