# Supplementary material for: Transition across a sharp interface: Data from Raman and Brillouin imaging spectroscopy
Source: Data Brief. 2020 Oct 2;33:106368. doi: 10.1016/j.dib.2020.106368 (PMC7557971; doi:10.1016/j.dib.2020.106368)
Supplement: Supplementary file 1 [file mmc1.zip › PET_Glycerol60X_step05/Raman/petgly_60X_70PH_2s_05step_40fend_12_41_4.txt]

3813.9915	816.5
3811.1724	808
3808.3525	834
3805.5327	825.5
3802.7104	855
3799.8872	829
3797.063	769.5
3794.2363	808.5
3791.4099	845.5
3788.5811	808.5
3785.7524	798
3782.9214	824.5
3780.0894	829
3777.2561	871.5
3774.4219	857
3771.5867	808
3768.7502	791
3765.9116	847
3763.0715	846.5
3760.2322	826
3757.3901	832
3754.5469	864.5
3751.7029	864
3748.8577	870
3746.0098	889.5
3743.1624	830
3740.3125	886
3737.4631	898
3734.6111	913
3731.7578	897.5
3728.9038	863.5
3726.0486	838
3723.1921	920.5
3720.3333	871
3717.4749	886.5
3714.6138	849.5
3711.7517	924.5
3708.8899	894
3706.0256	974.5
3703.1589	921
3700.2927	898.5
3697.425	924
3694.5552	884
3691.6853	923
3688.8132	889
3685.9399	923
3683.0657	920
3680.1902	931
3677.3137	891
3674.436	908.5
3671.5559	896
3668.676	933.5
3665.7937	908.5
3662.9102	916
3660.0271	922
3657.1416	914.5
3654.2534	941.5
3651.3655	955
3648.4766	961.5
3645.5852	934.5
3642.6941	938
3639.8005	930.5
3636.9058	954.5
3634.0098	992.5
3631.1128	948
3628.2148	960.5
3625.3157	964
3622.4141	976
3619.5127	946
3616.6086	1007
3613.7036	961
3610.7976	967.5
3607.8904	1044
3604.9819	1015.5
3602.0725	977
3599.1604	983
3596.2488	1038.5
3593.3345	996
3590.4192	1062.5
3587.5042	1030
3584.5867	1053
3581.6665	1025
3578.7466	1054
3575.8257	1081
3572.9021	1001
3569.979	1049.5
3567.0532	1042.5
3564.1265	1082
3561.1985	1061.5
3558.2693	1071
3555.3391	1011.5
3552.4077	1090
3549.4753	1128
3546.5403	1078.5
3543.6042	1042
3540.6682	1011.5
3537.7297	1119.5
3534.7903	1124
3531.8496	1132
3528.9077	1114
3525.9634	1122.5
3523.0193	1124.5
3520.0728	1132
3517.125	1139.5
3514.1775	1149
3511.2273	1173
3508.2761	1157
3505.3237	1159.5
3502.3689	1227.5
3499.4143	1178
3496.457	1165
3493.5002	1206.5
3490.5408	1249.5
3487.5801	1226.5
3484.6182	1196
3481.6553	1241
3478.6914	1259
3475.7261	1265.5
3472.7583	1198
3469.7908	1189
3466.8208	1232.5
3463.8494	1285.5
3460.877	1326.5
3457.9036	1281.5
3454.9287	1301
3451.9529	1275
3448.9744	1322.5
3445.9963	1308
3443.0156	1304.5
3440.0337	1283.5
3437.052	1271.5
3434.0679	1364
3431.0823	1341.5
3428.0945	1335
3425.1067	1295.5
3422.1177	1358.5
3419.1262	1414.5
3416.1335	1358.5
3413.1414	1333.5
3410.1462	1409.5
3407.1501	1346
3404.1528	1415
3401.1528	1365
3398.1533	1370.5
3395.1523	1390.5
3392.1489	1401
3389.1443	1416.5
3386.1387	1393.5
3383.1331	1410
3380.1235	1364
3377.1143	1385.5
3374.1038	1483
3371.092	1418.5
3368.0779	1433.5
3365.0623	1431
3362.0471	1368.5
3359.0293	1486.5
3356.0103	1425
3352.9902	1369.5
3349.9688	1420
3346.9448	1455
3343.9211	1453
3340.8948	1440.5
3337.8687	1460.5
3334.8398	1388.5
3331.8098	1476.5
3328.7788	1481.5
3325.7466	1481
3322.7129	1424
3319.6768	1519
3316.6409	1456
3313.6025	1478.5
3310.5627	1530
3307.5232	1480
3304.4812	1508.5
3301.4377	1474
3298.3918	1513
3295.3462	1548
3292.2993	1510
3289.2498	1493
3286.2004	1498
3283.1484	1561.5
3280.0952	1549
3277.041	1492.5
3273.9854	1475.5
3270.9287	1547.5
3267.8706	1547.5
3264.8101	1511
3261.7495	1504
3258.6865	1572.5
3255.6223	1572.5
3252.5569	1524.5
3249.49	1552
3246.4221	1476.5
3243.353	1536
3240.2827	1523
3237.2097	1594
3234.137	1557
3231.0615	1566
3227.9849	1600.5
3224.907	1569
3221.8279	1653
3218.7476	1605
3215.666	1576.5
3212.5833	1653
3209.4978	1607.5
3206.4111	1652
3203.3247	1683.5
3200.2356	1683
3197.1453	1619.5
3194.0537	1674.5
3190.9609	1719
3187.8669	1728.5
3184.7703	1659.5
3181.6738	1648.5
3178.5745	1692
3175.4741	1717.5
3172.374	1672
3169.271	1644.5
3166.167	1710
3163.0601	1664
3159.9536	1674.5
3156.8457	1727
3153.7351	1706
3150.6248	1695.5
3147.5117	1653.5
3144.3975	1717
3141.282	1628.5
3138.1653	1670.5
3135.0474	1616.5
3131.9265	1672.5
3128.8062	1659.5
3125.6829	1602
3122.5598	1643
3119.4343	1693
3116.3074	1696
3113.1792	1743.5
3110.0496	1762.5
3106.9189	1787
3103.7869	1824.5
3100.6523	1888.5
3097.5178	1862.5
3094.3806	1877
3091.2422	2012
3088.1025	2160
3084.9614	2267
3081.8193	2494
3078.6758	2638.5
3075.531	3078
3072.3835	3434
3069.2363	3848
3066.0862	4281.5
3062.9348	4679
3059.7825	5111
3056.6287	5579.5
3053.4734	5696.5
3050.3171	5854.5
3047.1594	5637
3043.999	5351.5
3040.8389	4973.5
3037.676	4416
3034.5117	3954
3031.3464	3477
3028.1797	3232.5
3025.0115	2963.5
3021.8423	2766.5
3018.6716	2580.5
3015.4983	2329
3012.3252	2257
3009.1494	2292.5
3005.9722	2220
3002.7937	2179
2999.614	2201.5
2996.4329	2301.5
2993.2505	2364
2990.0669	2414
2986.8806	2390
2983.6943	2356.5
2980.5054	2453.5
2977.3152	2571.5
2974.1235	2649
2970.9309	2771
2967.7366	2844
2964.5413	2854.5
2961.3445	2963.5
2958.145	2979.5
2954.9458	2994.5
2951.7437	3090.5
2948.5403	3138
2945.3354	3362.5
2942.1294	3367.5
2938.9221	3494
2935.7136	3576
2932.5037	3671
2929.291	3827
2926.0786	3881.5
2922.8633	3920
2919.6465	4069.5
2916.4287	4233.5
2913.2092	4245.5
2909.9888	4357.5
2906.7668	4415.5
2903.5437	4491.5
2900.3179	4556.5
2897.092	4546.5
2893.8633	4491.5
2890.6333	4244.5
2887.4021	4194.5
2884.1697	4006
2880.9358	3882
2877.7004	3741.5
2874.4639	3560
2871.2246	3409
2867.9854	3383
2864.7434	3309.5
2861.5	3142.5
2858.2571	3102
2855.011	3100.5
2851.7637	3108
2848.5134	3060.5
2845.2637	2999
2842.0122	2832.5
2838.7581	2709
2835.5042	2605
2832.2476	2408
2828.9893	2390
2825.7297	2237
2822.469	2258
2819.2068	2191
2815.9419	2238
2812.677	2203.5
2809.4109	2131.5
2806.1418	2091
2802.8716	2201
2799.5999	2136
2796.3269	2131.5
2793.0525	2079.5
2789.7766	2039.5
2786.4998	2090
2783.2212	2059
2779.9399	2060.5
2776.6589	2031.5
2773.3748	2114.5
2770.0896	2108.5
2766.8027	2156.5
2763.5146	2117
2760.2253	2122.5
2756.9346	2102
2753.6409	2169
2750.3474	2113
2747.051	2040
2743.7549	2090
2740.4558	2109.5
2737.1555	2067.5
2733.8538	2130
2730.5505	2083.5
2727.2461	2053.5
2723.9402	2096.5
2720.6313	2165.5
2717.3228	2127.5
2714.0112	2114.5
2710.6982	2060.5
2707.384	2014
2704.0684	2008.5
2700.7515	2077.5
2697.4331	2050
2694.1133	2044
2690.7905	2090.5
2687.4683	2041
2684.1428	2089.5
2680.8176	2007
2677.4893	2020.5
2674.1599	2019
2670.8289	2020
2667.4966	2071.5
2664.1614	2006.5
2660.8262	1985
2657.4897	2036
2654.1504	2096
2650.8096	2031.5
2647.469	2016
2644.1255	2055
2640.7805	2090
2637.4341	2087
2634.085	2082.5
2630.7358	1987
2627.3853	2064
2624.0317	2033
2620.677	2073.5
2617.3223	2063
2613.9646	2076
2610.6057	2090.5
2607.2451	2033.5
2603.8833	2062.5
2600.5186	2085.5
2597.1538	2062
2593.7861	2017
2590.4187	2118.5
2587.0483	2122
2583.6765	2031.5
2580.3032	2020.5
2576.9287	2109.5
2573.5527	2043
2570.175	2088
2566.7964	2069.5
2563.4146	1992
2560.0327	2044.5
2556.6482	2022
2553.262	2036
2549.8745	2037.5
2546.4856	1963.5
2543.0952	1956
2539.7034	1968
2536.3103	1966
2532.9141	1964.5
2529.5181	1966.5
2526.1189	1994
2522.7185	1972.5
2519.3184	2003.5
2515.915	1951
2512.5103	1921
2509.1025	1978.5
2505.6948	2042
2502.2859	2033.5
2498.8738	1991.5
2495.4619	1958.5
2492.0471	2008
2488.6306	1982
2485.2129	1988.5
2481.7937	1967.5
2478.373	1939
2474.9509	2013
2471.5273	2019.5
2468.1008	1957
2464.6746	1926.5
2461.2451	1994.5
2457.8157	1914.5
2454.3833	2005.5
2450.9497	2019
2447.5144	1886
2444.0776	1920
2440.6379	1924
2437.1985	1919.5
2433.7573	1884
2430.3132	1918
2426.8679	1890.5
2423.4224	1977
2419.9741	1904.5
2416.5242	1929.5
2413.0728	1944.5
2409.6184	1897
2406.1641	1945.5
2402.7083	1942
2399.2495	1925.5
2395.791	1873
2392.3291	1867
2388.866	1895.5
2385.4014	1933
2381.9353	1876.5
2378.4675	1862
2374.9985	1952.5
2371.5281	1896.5
2368.0544	1948.5
2364.5811	1922
2361.1045	1909.5
2357.6262	1843
2354.1467	1869
2350.6658	1946
2347.1833	1918
2343.6995	1865.5
2340.2141	1912
2336.7256	1879.5
2333.2371	1870.5
2329.7456	1892
2326.2544	1876.5
2322.7598	1837.5
2319.2639	1867.5
2315.7664	1900
2312.2676	1863
2308.7671	1827
2305.2637	1809.5
2301.7603	1878.5
2298.2554	1903.5
2294.7473	1842
2291.2378	1821.5
2287.7268	1776.5
2284.2158	1905
2280.7002	1822.5
2277.1848	1840
2273.6677	1808.5
2270.1494	1752
2266.6277	1882.5
2263.1062	1835
2259.5815	1867.5
2256.0554	1754
2252.5293	1783
2249.0002	1858
2245.4695	1834
2241.9358	1795.5
2238.4021	1761.5
2234.8667	1777.5
2231.3284	1786.5
2227.7903	1828.5
2224.2488	1836.5
2220.7058	1718.5
2217.1631	1725.5
2213.6172	1799
2210.0698	1732
2206.519	1824
2202.9685	1698
2199.4165	1747.5
2195.8613	1819.5
2192.3062	1782.5
2188.748	1765.5
2185.1882	1700.5
2181.627	1757.5
2178.064	1781.5
2174.4995	1793
2170.9336	1754.5
2167.3662	1711
2163.7957	1714.5
2160.2251	1784.5
2156.6514	1794.5
2153.0779	1710
2149.501	1754
2145.9226	1718
2142.3428	1768
2138.7612	1755
2135.1768	1789.5
2131.5923	1737.5
2128.0061	1714.5
2124.417	1740
2120.8276	1760.5
2117.2354	1758.5
2113.6414	1771.5
2110.0459	1703
2106.449	1765
2102.8503	1755
2099.2502	1761
2095.6487	1733.5
2092.0437	1717
2088.439	1773.5
2084.8308	1735.5
2081.2212	1710
2077.6101	1764.5
2073.999	1761.5
2070.3831	1801.5
2066.7671	1829.5
2063.1497	1839
2059.5308	1800
2055.9084	1828.5
2052.2864	1835.5
2048.6609	1801.5
2045.0358	1799.5
2041.4072	1781
2037.7771	1806
2034.1454	1841.5
2030.5122	1902.5
2026.8756	1815.5
2023.2393	1826.5
2019.6012	1841
2015.96	1916.5
2012.3171	1787
2008.6744	1805.5
2005.0283	1791
2001.3807	1806
1997.7316	1899
1994.0808	1846
1990.4283	1845.5
1986.7727	1828
1983.1172	1864.5
1979.4584	1875.5
1975.7996	1871
1972.1376	1920.5
1968.4739	1845.5
1964.8087	1899
1961.1418	1920.5
1957.4734	1933.5
1953.8033	1896
1950.1317	1947.5
1946.4568	1893.5
1942.7819	1956
1939.1038	1928.5
1935.424	1914
1931.7426	1894.5
1928.0613	1913.5
1924.3767	1936.5
1920.6887	1954
1917.001	1922.5
1913.3115	1874
1909.6205	1940.5
1905.926	1922
1902.23	1910.5
1898.5342	1871
1894.8348	1920
1891.134	1916
1887.4315	1971
1883.7274	1949
1880.0216	1895
1876.3125	1927
1872.6035	1960
1868.8929	1948
1865.1788	1994
1861.4633	1941
1857.746	1885
1854.0288	2038.5
1850.3083	2061.5
1846.5862	1962
1842.8606	1907.5
1839.1353	1985.5
1835.4081	2013
1831.6776	1990.5
1827.9473	1979.5
1824.2136	1934.5
1820.4781	2016.5
1816.7411	1902.5
1813.0024	2039
1809.2621	1984.5
1805.5201	1889
1801.7765	2012
1798.0313	1992
1794.2826	1963
1790.5339	1930
1786.782	1954
1783.0283	1982
1779.2731	1986
1775.5161	2016
1771.7574	1986.5
1767.9972	1938.5
1764.2352	1914
1760.4716	1933
1756.7046	2021
1752.9376	1972
1749.1672	1959
1745.3951	1990
1741.6232	1955.5
1737.8478	2021
1734.0708	2052
1730.292	1996.5
1726.5099	2021
1722.7278	2024.5
1718.944	1962
1715.1567	2052.5
1711.3696	1979
1707.5791	1985
1703.7869	1971
1699.9929	1978
1696.1973	1991
1692.3999	1975
1688.601	1986.5
1684.8003	2024.5
1680.9961	2069
1677.192	1969.5
1673.3845	1942.5
1669.577	2015
1665.7661	1979
1661.9535	2040
1658.1392	1965.5
1654.3231	2025
1650.5054	2097
1646.6859	1995
1642.8647	1973
1639.0402	2027.5
1635.2156	2028.5
1631.3876	2112.5
1627.5579	2136.5
1623.7281	2302
1619.895	2459.5
1616.0601	2848
1612.2235	3131
1608.3834	3281
1604.5433	3456.5
1600.7017	3195.5
1596.8563	2865
1593.0111	2606
1589.1625	2456
1585.312	2519
1581.4598	2287.5
1577.606	2130.5
1573.7504	2061.5
1569.8931	1979
1566.0341	2000
1562.1732	1960.5
1558.3088	1957
1554.4447	1914.5
1550.5769	1995.5
1546.7091	1964.5
1542.8379	1952
1538.9648	1917.5
1535.0901	1923
1531.2136	1992.5
1527.3353	1882
1523.4536	1897.5
1519.5719	1874.5
1515.6866	1887.5
1511.8014	1837
1507.9126	1931.5
1504.0239	1883.5
1500.1316	1817
1496.2375	1856.5
1492.3418	1900.5
1488.4442	1899.5
1484.5431	1832.5
1480.6421	1909.5
1476.7393	1881
1472.8329	1953
1468.9265	1927.5
1465.0166	1977
1461.1049	2139.5
1457.1914	2197.5
1453.2762	2256
1449.3593	2211.5
1445.4404	2029.5
1441.5199	1998.5
1437.5957	1948.5
1433.6716	1821
1429.744	1814.5
1425.8163	1788.5
1421.8851	1739
1417.952	1800
1414.0172	1761
1410.0807	1741
1406.1422	1749
1402.202	1754.5
1398.2601	1820
1394.3146	1775
1390.369	1746.5
1386.4198	1788.5
1382.4707	1815
1378.5179	1869
1374.5635	1823.5
1370.6071	1825
1366.6489	1854
1362.689	1839
1358.7273	1865
1354.7638	1850.5
1350.7965	1879
1346.8293	1931.5
1342.8586	1923
1338.886	2025
1334.9135	1979
1330.9371	1936.5
1326.9591	1988.5
1322.9792	1987
1318.9976	1954
1315.0122	1866.5
1311.027	1854
1307.0398	1715
1303.049	1827
1299.0582	1766.5
1295.0638	1695
1291.0675	1694.5
1287.0695	1669
1283.0695	1689
1279.0677	1630
1275.0641	1625.5
1271.0587	1637
1267.0515	1597.5
1263.0405	1695
1259.0295	1661.5
1255.015	1674.5
1250.9985	1619
1246.9802	1638.5
1242.9619	1676.5
1238.9399	1676.5
1234.9161	1673
1230.8885	1729.5
1226.861	1805
1222.8317	1878
1218.7986	2084
1214.7655	2208.5
1210.7286	2459.5
1206.6899	2631
1202.6514	2768.5
1198.609	2723.5
1194.5647	2655
1190.5187	2477.5
1186.4707	2396.5
1182.4189	2293
1178.3673	2044.5
1174.3137	1798.5
1170.2565	1823.5
1166.1973	1876
1162.1382	1967
1158.0752	1935
1154.0105	1847
1149.9438	1615.5
1145.8752	1413.5
1141.8048	1340
1137.7307	1328.5
1133.6565	1330
1129.5804	1236.5
1125.5006	1314.5
1121.4208	1362.5
1117.3372	1378
1113.2517	1429
1109.1643	1440
1105.0751	1449
1100.9839	1466
1096.8907	1528
1092.7959	1479
1088.6971	1537
1084.5984	1507
1080.4958	1519.5
1076.3932	1571.5
1072.2869	1588.5
1068.1786	1558.5
1064.0685	1544
1059.9564	1547.5
1055.8424	1596.5
1051.7266	1670
1047.6088	1871
1043.489	2291.5
1039.3655	2687.5
1035.2419	2881
1031.1145	2802.5
1026.9852	2138.5
1022.856	1656.5
1018.7228	1750.5
1014.5877	3076
1010.4507	5056
1006.3118	5815
1002.1691	6971
998.02631	4852
993.88159	2360
989.73303	1532.5
985.58447	1296.5
981.43201	1180.5
977.27765	1123
973.12134	1068.5
968.96313	977
964.80292	963
960.64081	1007
956.47675	964.5
952.31073	930
948.14081	934.5
943.97089	929
939.79706	916
935.62329	921
931.44556	914.5
927.26587	927
923.08429	950.5
918.9007	949.5
914.71515	1009.5
910.52765	1020
906.3382	971
902.14484	952
897.95142	995.5
893.75409	930.5
889.55676	893.5
885.35553	911.5
881.15234	922
876.94714	991.5
872.73993	1111
868.53082	1032.5
864.3197	1063.5
860.10657	1048
855.89148	1120.5
851.67249	1173.5
847.45343	1119
843.23041	1065.5
839.00739	1037.5
834.78046	948
830.55145	977.5
826.3205	916
822.08759	959.5
817.8526	911.5
813.61566	1110.5
809.37476	1107.5
805.13385	1298.5
800.89093	1321.5
796.64398	1415.5
792.39508	1339
788.14612	1188.5
783.89319	1038
779.63824	936.5
775.38129	948.5
771.12231	953
766.86133	1000
762.59833	935
758.33136	1005
754.06433	944
749.79327	919
745.52222	871
741.24713	778
736.97003	703
732.69092	642.5
728.40973	632.5
724.12653	610
719.84131	553.5
715.55408	530
711.26477	574
706.97144	583
702.6781	584
698.38068	584.5
694.08325	538
689.78174	591.5
685.47821	574.5
681.17267	621
676.86499	600
672.55536	544.5
668.24359	550.5
663.92987	617
659.61401	569
655.29413	503
650.97418	543
646.65015	543
642.32611	583
637.99799	570.5
633.66779	639.5
629.33551	944
625.00122	1114
620.66479	1194.5
616.32635	883
611.98578	644.5
607.64117	525
603.29645	541.5
598.94769	572
594.59882	541.5
590.24591	534
585.89087	508
581.53375	529.5
577.17657	550
572.81531	572.5
568.44989	568
564.08441	563.5
559.71686	597.5
555.34723	575
550.97345	577
546.59961	567
542.22168	582.5
537.84161	583.5
533.46143	566
529.07721	513.5
524.6908	509
520.30231	512
515.91174	513.5
511.51697	546.5
507.12216	490.5
502.72522	544.5
498.32413	531.5
493.92297	581.5
489.51764	603
485.1102	603
480.70267	573
476.29099	557.5
471.87717	553.5
467.46121	543.5
463.04312	495
458.62088	478
454.19855	506.5
449.77405	529.5
445.3454	552.5
440.91666	502.5
436.4837	522
432.04865	586
427.61142	590.5
423.1741	615
418.73257	650
414.28891	661.5
409.84103	729.5
405.39307	713
400.94296	683
396.49069	628
392.03421	609.5
387.57761	573.5
383.11679	599.5
378.65381	520.5
374.18869	509.5
369.72137	471.5
365.25397	484.5
360.78027	503.5
356.30646	490
351.83047	462.5
347.35233	444.5
342.8699	458
338.38739	510.5
333.90063	499.5
329.41376	481
324.92264	482
320.42932	501
315.93381	497
311.43613	487.5
306.93625	464
302.43417	460.5
297.9299	448.5
293.42346	466.5
288.91272	520.5
284.40186	540.5
279.88672	499
275.37146	546
270.8519	562
266.33014	557
261.80826	546
257.2821	588.5
252.75371	624
248.22101	697
243.6882	745
239.15317	888
234.61592	1047
230.07434	1280
225.53265	1459.5
220.98663	1520.5
216.4384	1503
211.89003	1402.5
207.33734	1340
202.78241	1345.5
198.22523	1312
193.66585	1195.5
189.1042	1191
184.53822	1275
179.97211	1281.5
175.40376	1346.5
170.83104	1390.5
166.25821	1495
161.681	1499
157.10155	1586.5
152.51984	1568
147.93588	1658
143.34967	1689.5
138.7612	1459
134.17047	865
129.57748	222
124.98223	19.5
