# Supplementary material for: Transition across a sharp interface: Data from Raman and Brillouin imaging spectroscopy
Source: Data Brief. 2020 Oct 2;33:106368. doi: 10.1016/j.dib.2020.106368 (PMC7557971; doi:10.1016/j.dib.2020.106368)
Supplement: Supplementary file 1 [file mmc1.zip › PET_Glycerol60X_step05/Raman/petgly_60X_70PH_2s_05step_40fend_12_41_5.txt]

3813.9915	846.5
3811.1724	834.5
3808.3525	822
3805.5327	796
3802.7104	799.5
3799.8872	842
3797.063	820
3794.2363	815.5
3791.4099	837
3788.5811	780.5
3785.7524	857
3782.9214	849
3780.0894	821.5
3777.2561	806
3774.4219	823
3771.5867	853.5
3768.7502	796.5
3765.9116	831.5
3763.0715	809
3760.2322	874.5
3757.3901	819.5
3754.5469	860
3751.7029	826.5
3748.8577	828
3746.0098	894
3743.1624	856.5
3740.3125	859
3737.4631	833
3734.6111	863
3731.7578	910
3728.9038	904
3726.0486	906.5
3723.1921	830.5
3720.3333	833
3717.4749	928
3714.6138	916
3711.7517	905
3708.8899	894
3706.0256	902.5
3703.1589	874.5
3700.2927	905.5
3697.425	902
3694.5552	889
3691.6853	924
3688.8132	919
3685.9399	935.5
3683.0657	923
3680.1902	874
3677.3137	924
3674.436	934
3671.5559	890.5
3668.676	934
3665.7937	878
3662.9102	888.5
3660.0271	888.5
3657.1416	940
3654.2534	951.5
3651.3655	909.5
3648.4766	915
3645.5852	871
3642.6941	949.5
3639.8005	912.5
3636.9058	955.5
3634.0098	952.5
3631.1128	950.5
3628.2148	931.5
3625.3157	930
3622.4141	933.5
3619.5127	976
3616.6086	972
3613.7036	964.5
3610.7976	982
3607.8904	938.5
3604.9819	993
3602.0725	997
3599.1604	1015
3596.2488	1003.5
3593.3345	971
3590.4192	1028
3587.5042	1053
3584.5867	1026
3581.6665	1006.5
3578.7466	1009
3575.8257	1013.5
3572.9021	1074.5
3569.979	1027
3567.0532	1027
3564.1265	1027
3561.1985	1052.5
3558.2693	1102
3555.3391	1045.5
3552.4077	1075
3549.4753	1094
3546.5403	1093
3543.6042	1080.5
3540.6682	1128.5
3537.7297	1128
3534.7903	1106.5
3531.8496	1107.5
3528.9077	1135
3525.9634	1142
3523.0193	1082.5
3520.0728	1102
3517.125	1131.5
3514.1775	1119
3511.2273	1137.5
3508.2761	1126
3505.3237	1137
3502.3689	1197.5
3499.4143	1204.5
3496.457	1125.5
3493.5002	1154
3490.5408	1175.5
3487.5801	1206.5
3484.6182	1205
3481.6553	1206.5
3478.6914	1174.5
3475.7261	1237.5
3472.7583	1280
3469.7908	1272
3466.8208	1263
3463.8494	1272
3460.877	1249.5
3457.9036	1295
3454.9287	1282
3451.9529	1248.5
3448.9744	1297.5
3445.9963	1317.5
3443.0156	1357.5
3440.0337	1355
3437.052	1272
3434.0679	1310.5
3431.0823	1286.5
3428.0945	1322.5
3425.1067	1358
3422.1177	1373
3419.1262	1360
3416.1335	1291
3413.1414	1400
3410.1462	1385.5
3407.1501	1374.5
3404.1528	1430.5
3401.1528	1346.5
3398.1533	1375
3395.1523	1427.5
3392.1489	1395
3389.1443	1345
3386.1387	1372
3383.1331	1428.5
3380.1235	1409.5
3377.1143	1403
3374.1038	1361.5
3371.092	1447.5
3368.0779	1451
3365.0623	1404.5
3362.0471	1376.5
3359.0293	1403.5
3356.0103	1467.5
3352.9902	1487.5
3349.9688	1414
3346.9448	1406
3343.9211	1470.5
3340.8948	1423.5
3337.8687	1480.5
3334.8398	1517
3331.8098	1475.5
3328.7788	1463
3325.7466	1458.5
3322.7129	1473
3319.6768	1454.5
3316.6409	1506.5
3313.6025	1456.5
3310.5627	1486
3307.5232	1459
3304.4812	1535
3301.4377	1519
3298.3918	1451
3295.3462	1508
3292.2993	1484.5
3289.2498	1531
3286.2004	1507
3283.1484	1509.5
3280.0952	1508.5
3277.041	1509
3273.9854	1541.5
3270.9287	1473.5
3267.8706	1495.5
3264.8101	1517
3261.7495	1491.5
3258.6865	1471.5
3255.6223	1539.5
3252.5569	1533.5
3249.49	1574
3246.4221	1484.5
3243.353	1524.5
3240.2827	1527.5
3237.2097	1540.5
3234.137	1578
3231.0615	1567
3227.9849	1542
3224.907	1500.5
3221.8279	1599
3218.7476	1586
3215.666	1580
3212.5833	1639.5
3209.4978	1605
3206.4111	1657
3203.3247	1652
3200.2356	1642.5
3197.1453	1653.5
3194.0537	1618
3190.9609	1662
3187.8669	1701.5
3184.7703	1619
3181.6738	1705.5
3178.5745	1629
3175.4741	1622
3172.374	1677.5
3169.271	1639
3166.167	1670.5
3163.0601	1621.5
3159.9536	1641.5
3156.8457	1698.5
3153.7351	1699
3150.6248	1689
3147.5117	1615.5
3144.3975	1693.5
3141.282	1702
3138.1653	1638
3135.0474	1620.5
3131.9265	1628.5
3128.8062	1661.5
3125.6829	1693
3122.5598	1648.5
3119.4343	1740
3116.3074	1714
3113.1792	1741.5
3110.0496	1756.5
3106.9189	1760
3103.7869	1810
3100.6523	1823
3097.5178	1865.5
3094.3806	1964
3091.2422	1995.5
3088.1025	2028
3084.9614	2237.5
3081.8193	2458.5
3078.6758	2775
3075.531	3015.5
3072.3835	3350
3069.2363	3864.5
3066.0862	4302
3062.9348	4752.5
3059.7825	5132.5
3056.6287	5475.5
3053.4734	5924
3050.3171	5785.5
3047.1594	5750
3043.999	5413
3040.8389	5078.5
3037.676	4445
3034.5117	3901.5
3031.3464	3433.5
3028.1797	3224.5
3025.0115	2921
3021.8423	2772.5
3018.6716	2603.5
3015.4983	2485.5
3012.3252	2293
3009.1494	2182
3005.9722	2176
3002.7937	2183.5
2999.614	2281.5
2996.4329	2248.5
2993.2505	2401.5
2990.0669	2429
2986.8806	2412.5
2983.6943	2376.5
2980.5054	2485
2977.3152	2588.5
2974.1235	2632
2970.9309	2732
2967.7366	2820
2964.5413	2856.5
2961.3445	2886
2958.145	2899.5
2954.9458	2989.5
2951.7437	3088
2948.5403	3277
2945.3354	3227.5
2942.1294	3345.5
2938.9221	3508.5
2935.7136	3581.5
2932.5037	3694.5
2929.291	3710.5
2926.0786	3912.5
2922.8633	3920
2919.6465	4085.5
2916.4287	4142
2913.2092	4239
2909.9888	4455
2906.7668	4421
2903.5437	4461.5
2900.3179	4440
2897.092	4456.5
2893.8633	4393.5
2890.6333	4343
2887.4021	4165.5
2884.1697	3909
2880.9358	3771
2877.7004	3630.5
2874.4639	3538
2871.2246	3394.5
2867.9854	3337.5
2864.7434	3204
2861.5	3124
2858.2571	3151
2855.011	3126
2851.7637	3046.5
2848.5134	2960
2845.2637	2888.5
2842.0122	2856
2838.7581	2662.5
2835.5042	2588
2832.2476	2464.5
2828.9893	2340
2825.7297	2216.5
2822.469	2151
2819.2068	2104
2815.9419	2125
2812.677	2128.5
2809.4109	2123
2806.1418	2112
2802.8716	2144
2799.5999	2016.5
2796.3269	2120
2793.0525	2101
2789.7766	2125.5
2786.4998	2157.5
2783.2212	2045
2779.9399	2049.5
2776.6589	2064
2773.3748	2073.5
2770.0896	2093.5
2766.8027	2115.5
2763.5146	2016.5
2760.2253	2085.5
2756.9346	2029.5
2753.6409	2048.5
2750.3474	2060.5
2747.051	2081
2743.7549	2151.5
2740.4558	2042.5
2737.1555	2090
2733.8538	2094
2730.5505	2069.5
2727.2461	2088.5
2723.9402	2085
2720.6313	2036
2717.3228	2100
2714.0112	2120.5
2710.6982	2005
2707.384	1974
2704.0684	1952.5
2700.7515	2028.5
2697.4331	2029
2694.1133	2044.5
2690.7905	2051
2687.4683	2010
2684.1428	2029
2680.8176	1975
2677.4893	2042
2674.1599	2024.5
2670.8289	2014
2667.4966	1991
2664.1614	2024
2660.8262	2039.5
2657.4897	1994
2654.1504	1952.5
2650.8096	2054
2647.469	2074.5
2644.1255	2073.5
2640.7805	1940.5
2637.4341	1994
2634.085	2069
2630.7358	2043
2627.3853	2087.5
2624.0317	2074
2620.677	1975
2617.3223	1973.5
2613.9646	2042
2610.6057	2066.5
2607.2451	2003
2603.8833	2013
2600.5186	2070.5
2597.1538	2064
2593.7861	2020
2590.4187	2021.5
2587.0483	2026.5
2583.6765	1978
2580.3032	2041.5
2576.9287	2023.5
2573.5527	2011.5
2570.175	2029
2566.7964	2000.5
2563.4146	1990.5
2560.0327	1978.5
2556.6482	1950.5
2553.262	1889.5
2549.8745	1914
2546.4856	2001
2543.0952	1969
2539.7034	1929
2536.3103	1870.5
2532.9141	2010.5
2529.5181	1956
2526.1189	1980
2522.7185	1952
2519.3184	1982
2515.915	1928
2512.5103	1943.5
2509.1025	1921
2505.6948	1969
2502.2859	1977
2498.8738	1882.5
2495.4619	2000.5
2492.0471	1975
2488.6306	1991
2485.2129	1939.5
2481.7937	1922
2478.373	1907
2474.9509	1935.5
2471.5273	1924.5
2468.1008	1965.5
2464.6746	2006
2461.2451	1966.5
2457.8157	1928.5
2454.3833	1914
2450.9497	1912.5
2447.5144	1918.5
2444.0776	1883
2440.6379	1939
2437.1985	1891.5
2433.7573	1862
2430.3132	1888
2426.8679	1882.5
2423.4224	1918.5
2419.9741	1832.5
2416.5242	1855
2413.0728	1901.5
2409.6184	1872
2406.1641	1886
2402.7083	1873
2399.2495	1842
2395.791	1904.5
2392.3291	1862.5
2388.866	1898.5
2385.4014	1847
2381.9353	1852
2378.4675	1919
2374.9985	1858
2371.5281	1902
2368.0544	1816
2364.5811	1877.5
2361.1045	1829
2357.6262	1884
2354.1467	1846
2350.6658	1816
2347.1833	1912.5
2343.6995	1837.5
2340.2141	1812.5
2336.7256	1843
2333.2371	1829.5
2329.7456	1834
2326.2544	1853.5
2322.7598	1847
2319.2639	1801.5
2315.7664	1780.5
2312.2676	1830.5
2308.7671	1892.5
2305.2637	1831.5
2301.7603	1766.5
2298.2554	1760
2294.7473	1841
2291.2378	1822
2287.7268	1827.5
2284.2158	1820
2280.7002	1817
2277.1848	1745.5
2273.6677	1790
2270.1494	1797.5
2266.6277	1757.5
2263.1062	1741.5
2259.5815	1805.5
2256.0554	1775
2252.5293	1805.5
2249.0002	1782.5
2245.4695	1726.5
2241.9358	1760.5
2238.4021	1754
2234.8667	1741.5
2231.3284	1798
2227.7903	1730
2224.2488	1764
2220.7058	1752.5
2217.1631	1764.5
2213.6172	1742.5
2210.0698	1767.5
2206.519	1720
2202.9685	1710
2199.4165	1735
2195.8613	1769
2192.3062	1680.5
2188.748	1731
2185.1882	1691.5
2181.627	1722
2178.064	1679.5
2174.4995	1721
2170.9336	1724
2167.3662	1702.5
2163.7957	1729
2160.2251	1729.5
2156.6514	1684
2153.0779	1651.5
2149.501	1747
2145.9226	1689.5
2142.3428	1715.5
2138.7612	1759.5
2135.1768	1706.5
2131.5923	1756
2128.0061	1706.5
2124.417	1697.5
2120.8276	1721.5
2117.2354	1748
2113.6414	1707.5
2110.0459	1793
2106.449	1692.5
2102.8503	1738.5
2099.2502	1729.5
2095.6487	1755.5
2092.0437	1779
2088.439	1744
2084.8308	1753
2081.2212	1788.5
2077.6101	1817.5
2073.999	1702.5
2070.3831	1767.5
2066.7671	1722.5
2063.1497	1804
2059.5308	1763.5
2055.9084	1717
2052.2864	1798.5
2048.6609	1763
2045.0358	1799
2041.4072	1802.5
2037.7771	1749.5
2034.1454	1823
2030.5122	1821.5
2026.8756	1765.5
2023.2393	1799
2019.6012	1847.5
2015.96	1765
2012.3171	1813.5
2008.6744	1804.5
2005.0283	1836.5
2001.3807	1831.5
1997.7316	1832.5
1994.0808	1801.5
1990.4283	1874
1986.7727	1857
1983.1172	1866.5
1979.4584	1843
1975.7996	1787.5
1972.1376	1812.5
1968.4739	1836.5
1964.8087	1871
1961.1418	1831
1957.4734	1876.5
1953.8033	1861
1950.1317	1902
1946.4568	1896
1942.7819	1813
1939.1038	1868
1935.424	1928.5
1931.7426	1914.5
1928.0613	1856
1924.3767	1899.5
1920.6887	1892
1917.001	1879
1913.3115	1907
1909.6205	1910.5
1905.926	1905.5
1902.23	1900
1898.5342	1888
1894.8348	1816.5
1891.134	1885
1887.4315	1874.5
1883.7274	1939.5
1880.0216	1924.5
1876.3125	1952
1872.6035	1883
1868.8929	1916
1865.1788	1904.5
1861.4633	1937
1857.746	1883
1854.0288	1922.5
1850.3083	1843.5
1846.5862	1913
1842.8606	1924
1839.1353	1954.5
1835.4081	1938
1831.6776	1914.5
1827.9473	1934.5
1824.2136	1953.5
1820.4781	1922
1816.7411	1945.5
1813.0024	1996
1809.2621	1948
1805.5201	1947.5
1801.7765	1939
1798.0313	1950.5
1794.2826	1934.5
1790.5339	1968.5
1786.782	1973.5
1783.0283	1948.5
1779.2731	1921
1775.5161	1942
1771.7574	1988
1767.9972	1895.5
1764.2352	2001
1760.4716	1971.5
1756.7046	2002
1752.9376	1988
1749.1672	1971.5
1745.3951	1927
1741.6232	1952.5
1737.8478	1936.5
1734.0708	1929
1730.292	1938.5
1726.5099	1957
1722.7278	2001
1718.944	1972
1715.1567	2041.5
1711.3696	1895
1707.5791	1949.5
1703.7869	1948
1699.9929	1983
1696.1973	2007.5
1692.3999	1983.5
1688.601	1966.5
1684.8003	1954.5
1680.9961	1952
1677.192	1939.5
1673.3845	1914.5
1669.577	1908
1665.7661	1935
1661.9535	1966
1658.1392	1952.5
1654.3231	2013
1650.5054	1963
1646.6859	1955
1642.8647	1983.5
1639.0402	1983
1635.2156	2056.5
1631.3876	2026.5
1627.5579	2077
1623.7281	2259.5
1619.895	2464.5
1616.0601	2825
1612.2235	3075
1608.3834	3220.5
1604.5433	3400.5
1600.7017	3264
1596.8563	2849.5
1593.0111	2498
1589.1625	2408
1585.312	2451
1581.4598	2293.5
1577.606	2115.5
1573.7504	1998.5
1569.8931	2003
1566.0341	1924
1562.1732	1916.5
1558.3088	1900.5
1554.4447	1829
1550.5769	1980.5
1546.7091	1908
1542.8379	1833
1538.9648	1909
1535.0901	1878
1531.2136	1877
1527.3353	1837.5
1523.4536	1884
1519.5719	1825.5
1515.6866	1856
1511.8014	1827
1507.9126	1833.5
1504.0239	1847
1500.1316	1855.5
1496.2375	1860.5
1492.3418	1803.5
1488.4442	1826.5
1484.5431	1888.5
1480.6421	1871.5
1476.7393	1880
1472.8329	1869.5
1468.9265	1978
1465.0166	1967
1461.1049	2085.5
1457.1914	2155
1453.2762	2189.5
1449.3593	2205
1445.4404	2109
1441.5199	1940.5
1437.5957	1871
1433.6716	1837.5
1429.744	1790.5
1425.8163	1726
1421.8851	1746
1417.952	1696
1414.0172	1758.5
1410.0807	1744
1406.1422	1770.5
1402.202	1789
1398.2601	1752
1394.3146	1755
1390.369	1800.5
1386.4198	1788
1382.4707	1839.5
1378.5179	1806
1374.5635	1814
1370.6071	1824
1366.6489	1821.5
1362.689	1864.5
1358.7273	1857
1354.7638	1833
1350.7965	1875
1346.8293	1879.5
1342.8586	1890
1338.886	1898
1334.9135	2017.5
1330.9371	2030.5
1326.9591	1965.5
1322.9792	1901
1318.9976	1864.5
1315.0122	1823.5
1311.027	1823
1307.0398	1804.5
1303.049	1761.5
1299.0582	1701
1295.0638	1755.5
1291.0675	1626.5
1287.0695	1637
1283.0695	1643.5
1279.0677	1665.5
1275.0641	1674.5
1271.0587	1644
1267.0515	1628.5
1263.0405	1595.5
1259.0295	1645.5
1255.015	1654
1250.9985	1682
1246.9802	1630
1242.9619	1578.5
1238.9399	1670.5
1234.9161	1684.5
1230.8885	1731
1226.861	1790
1222.8317	1891
1218.7986	1982
1214.7655	2252
1210.7286	2465
1206.6899	2684
1202.6514	2728
1198.609	2717
1194.5647	2690
1190.5187	2585
1186.4707	2403.5
1182.4189	2235.5
1178.3673	2000
1174.3137	1780
1170.2565	1783.5
1166.1973	1811.5
1162.1382	1913.5
1158.0752	1863.5
1154.0105	1835.5
1149.9438	1568.5
1145.8752	1360.5
1141.8048	1318.5
1137.7307	1270.5
1133.6565	1268.5
1129.5804	1250
1125.5006	1255
1121.4208	1293
1117.3372	1379
1113.2517	1441
1109.1643	1415
1105.0751	1393
1100.9839	1432
1096.8907	1489.5
1092.7959	1485.5
1088.6971	1460
1084.5984	1490.5
1080.4958	1524
1076.3932	1584.5
1072.2869	1610.5
1068.1786	1581
1064.0685	1530
1059.9564	1545
1055.8424	1532
1051.7266	1658
1047.6088	1877
1043.489	2278
1039.3655	2712.5
1035.2419	2886.5
1031.1145	2776.5
1026.9852	2214
1022.856	1655
1018.7228	1779
1014.5877	3181
1010.4507	5134
1006.3118	5981.5
1002.1691	7042.5
998.02631	4807
993.88159	2354
989.73303	1617.5
985.58447	1372.5
981.43201	1131
977.27765	1124
973.12134	1040.5
968.96313	1025.5
964.80292	984
960.64081	951
956.47675	941
952.31073	957
948.14081	937.5
943.97089	958.5
939.79706	898.5
935.62329	917.5
931.44556	951.5
927.26587	938.5
923.08429	940
918.9007	926
914.71515	989.5
910.52765	958.5
906.3382	1018
902.14484	994.5
897.95142	886
893.75409	880.5
889.55676	920
885.35553	941.5
881.15234	911
876.94714	977.5
872.73993	979
868.53082	1013.5
864.3197	1098.5
860.10657	1092
855.89148	1108.5
851.67249	1107.5
847.45343	1149.5
843.23041	1095
839.00739	1055
834.78046	938
830.55145	904.5
826.3205	929.5
822.08759	942
817.8526	971.5
813.61566	1037
809.37476	1070
805.13385	1263.5
800.89093	1391.5
796.64398	1415.5
792.39508	1328.5
788.14612	1146.5
783.89319	1046.5
779.63824	1016.5
775.38129	901.5
771.12231	927
766.86133	980
762.59833	1017
758.33136	990
754.06433	889.5
749.79327	864.5
745.52222	768.5
741.24713	789.5
736.97003	712.5
732.69092	646.5
728.40973	595
724.12653	561
719.84131	562.5
715.55408	563
711.26477	561
706.97144	550.5
702.6781	552.5
698.38068	583
694.08325	574
689.78174	527
685.47821	554
681.17267	551
676.86499	575.5
672.55536	579.5
668.24359	512.5
663.92987	530
659.61401	516.5
655.29413	559.5
650.97418	533.5
646.65015	539
642.32611	550
637.99799	606
633.66779	640.5
629.33551	913.5
625.00122	1101
620.66479	1145
616.32635	927
611.98578	646
607.64117	528.5
603.29645	505
598.94769	493.5
594.59882	523.5
590.24591	546
585.89087	516
581.53375	484.5
577.17657	533.5
572.81531	565.5
568.44989	559.5
564.08441	557
559.71686	575
555.34723	511.5
550.97345	572.5
546.59961	585.5
542.22168	575.5
537.84161	548.5
533.46143	519.5
529.07721	522
524.6908	517.5
520.30231	482.5
515.91174	464
511.51697	521.5
507.12216	521
502.72522	547.5
498.32413	549
493.92297	548
489.51764	591.5
485.1102	574
480.70267	574.5
476.29099	595.5
471.87717	526
467.46121	498.5
463.04312	514.5
458.62088	486
454.19855	487.5
449.77405	486.5
445.3454	487
440.91666	522
436.4837	534
432.04865	553.5
427.61142	567
423.1741	604
418.73257	687
414.28891	711
409.84103	698.5
405.39307	669.5
400.94296	618.5
396.49069	636
392.03421	621
387.57761	586
383.11679	500.5
378.65381	551
374.18869	539
369.72137	498
365.25397	480
360.78027	437
356.30646	442
351.83047	492
347.35233	478
342.8699	453.5
338.38739	480.5
333.90063	481.5
329.41376	504
324.92264	509
320.42932	431.5
315.93381	493
311.43613	459.5
306.93625	479.5
302.43417	474.5
297.9299	422.5
293.42346	475.5
288.91272	478.5
284.40186	516.5
279.88672	557
275.37146	554
270.8519	500.5
266.33014	560
261.80826	605
257.2821	627
252.75371	625
248.22101	656
243.6882	784.5
239.15317	906.5
234.61592	1133.5
230.07434	1264.5
225.53265	1465.5
220.98663	1483
216.4384	1554
211.89003	1452.5
207.33734	1337
202.78241	1295.5
198.22523	1271
193.66585	1227
189.1042	1226
184.53822	1270
179.97211	1275.5
175.40376	1356.5
170.83104	1399
166.25821	1440
161.681	1504
157.10155	1577.5
152.51984	1608
147.93588	1628
143.34967	1783.5
138.7612	1455.5
134.17047	870.5
129.57748	209
124.98223	44
