# Supplementary material for: Transition across a sharp interface: Data from Raman and Brillouin imaging spectroscopy
Source: Data Brief. 2020 Oct 2;33:106368. doi: 10.1016/j.dib.2020.106368 (PMC7557971; doi:10.1016/j.dib.2020.106368)
Supplement: Supplementary file 1 [file mmc1.zip › PET_Glycerol60X_step05/Raman/petgly_60X_70PH_2s_05step_40fend_12_41_6.txt]

3813.9915	843
3811.1724	811.5
3808.3525	800
3805.5327	786.5
3802.7104	833
3799.8872	813
3797.063	816.5
3794.2363	795.5
3791.4099	841
3788.5811	785.5
3785.7524	838
3782.9214	849
3780.0894	856.5
3777.2561	825
3774.4219	842.5
3771.5867	796
3768.7502	870.5
3765.9116	867
3763.0715	831
3760.2322	851
3757.3901	821.5
3754.5469	807
3751.7029	884.5
3748.8577	849
3746.0098	855.5
3743.1624	854.5
3740.3125	784.5
3737.4631	850
3734.6111	887
3731.7578	822.5
3728.9038	821
3726.0486	869
3723.1921	881.5
3720.3333	897
3717.4749	849
3714.6138	862
3711.7517	871.5
3708.8899	859.5
3706.0256	900.5
3703.1589	897.5
3700.2927	864
3697.425	911.5
3694.5552	852.5
3691.6853	923
3688.8132	873.5
3685.9399	865.5
3683.0657	916.5
3680.1902	870
3677.3137	970.5
3674.436	936.5
3671.5559	882.5
3668.676	910
3665.7937	934
3662.9102	893
3660.0271	902
3657.1416	915
3654.2534	911
3651.3655	923.5
3648.4766	934.5
3645.5852	934.5
3642.6941	918.5
3639.8005	937
3636.9058	968.5
3634.0098	947
3631.1128	919
3628.2148	944
3625.3157	929
3622.4141	951
3619.5127	927.5
3616.6086	895.5
3613.7036	919
3610.7976	980
3607.8904	972.5
3604.9819	954.5
3602.0725	931.5
3599.1604	971.5
3596.2488	951
3593.3345	1012
3590.4192	1031
3587.5042	998.5
3584.5867	987.5
3581.6665	1028.5
3578.7466	1054
3575.8257	1020.5
3572.9021	972
3569.979	995.5
3567.0532	1071
3564.1265	1086.5
3561.1985	1033
3558.2693	1067
3555.3391	1023.5
3552.4077	1059.5
3549.4753	1075
3546.5403	1075.5
3543.6042	1046
3540.6682	1055.5
3537.7297	1073.5
3534.7903	1092
3531.8496	1081.5
3528.9077	1091.5
3525.9634	1062.5
3523.0193	1099.5
3520.0728	1149.5
3517.125	1155.5
3514.1775	1121.5
3511.2273	1149
3508.2761	1150.5
3505.3237	1128.5
3502.3689	1189.5
3499.4143	1112.5
3496.457	1164.5
3493.5002	1193
3490.5408	1187
3487.5801	1200.5
3484.6182	1245
3481.6553	1227
3478.6914	1244.5
3475.7261	1241.5
3472.7583	1231
3469.7908	1259
3466.8208	1219
3463.8494	1317
3460.877	1247.5
3457.9036	1288
3454.9287	1215
3451.9529	1282
3448.9744	1268
3445.9963	1296.5
3443.0156	1244
3440.0337	1299
3437.052	1344.5
3434.0679	1333
3431.0823	1270
3428.0945	1322.5
3425.1067	1351.5
3422.1177	1321
3419.1262	1325
3416.1335	1317
3413.1414	1346
3410.1462	1323.5
3407.1501	1271
3404.1528	1348.5
3401.1528	1371.5
3398.1533	1343
3395.1523	1339.5
3392.1489	1334
3389.1443	1369
3386.1387	1416.5
3383.1331	1329
3380.1235	1412.5
3377.1143	1381
3374.1038	1412
3371.092	1398
3368.0779	1346
3365.0623	1400
3362.0471	1383
3359.0293	1445.5
3356.0103	1406
3352.9902	1417.5
3349.9688	1362.5
3346.9448	1396
3343.9211	1448.5
3340.8948	1441
3337.8687	1412.5
3334.8398	1425
3331.8098	1427
3328.7788	1401
3325.7466	1507.5
3322.7129	1417
3319.6768	1414
3316.6409	1420
3313.6025	1478.5
3310.5627	1474.5
3307.5232	1464
3304.4812	1482.5
3301.4377	1468
3298.3918	1465
3295.3462	1454
3292.2993	1464.5
3289.2498	1471
3286.2004	1517.5
3283.1484	1487
3280.0952	1509
3277.041	1440
3273.9854	1481.5
3270.9287	1466.5
3267.8706	1486.5
3264.8101	1537
3261.7495	1421.5
3258.6865	1521.5
3255.6223	1543
3252.5569	1492
3249.49	1499.5
3246.4221	1516.5
3243.353	1475.5
3240.2827	1557
3237.2097	1546
3234.137	1497.5
3231.0615	1478
3227.9849	1512.5
3224.907	1585.5
3221.8279	1611
3218.7476	1571.5
3215.666	1573.5
3212.5833	1571
3209.4978	1598.5
3206.4111	1680.5
3203.3247	1630.5
3200.2356	1575.5
3197.1453	1608.5
3194.0537	1662
3190.9609	1650
3187.8669	1623
3184.7703	1595.5
3181.6738	1574
3178.5745	1582.5
3175.4741	1603.5
3172.374	1656.5
3169.271	1612.5
3166.167	1653
3163.0601	1636
3159.9536	1654.5
3156.8457	1666
3153.7351	1596
3150.6248	1733
3147.5117	1668
3144.3975	1677
3141.282	1605
3138.1653	1596
3135.0474	1577.5
3131.9265	1650
3128.8062	1633
3125.6829	1635.5
3122.5598	1650.5
3119.4343	1649.5
3116.3074	1714.5
3113.1792	1713
3110.0496	1685.5
3106.9189	1782
3103.7869	1770.5
3100.6523	1836
3097.5178	1829.5
3094.3806	1934.5
3091.2422	2007
3088.1025	2102
3084.9614	2205
3081.8193	2437.5
3078.6758	2761
3075.531	3002
3072.3835	3355
3069.2363	3821
3066.0862	4239.5
3062.9348	4700
3059.7825	5098
3056.6287	5552
3053.4734	5843.5
3050.3171	5831.5
3047.1594	5851
3043.999	5479.5
3040.8389	4960
3037.676	4516.5
3034.5117	3903.5
3031.3464	3473.5
3028.1797	3251.5
3025.0115	2847
3021.8423	2784
3018.6716	2517.5
3015.4983	2380.5
3012.3252	2177.5
3009.1494	2198
3005.9722	2198
3002.7937	2145.5
2999.614	2205
2996.4329	2217.5
2993.2505	2342
2990.0669	2376
2986.8806	2333.5
2983.6943	2431.5
2980.5054	2462.5
2977.3152	2610
2974.1235	2606
2970.9309	2727.5
2967.7366	2785.5
2964.5413	2844
2961.3445	2925.5
2958.145	2999
2954.9458	2981.5
2951.7437	3081.5
2948.5403	3149
2945.3354	3310.5
2942.1294	3361.5
2938.9221	3473.5
2935.7136	3568.5
2932.5037	3703
2929.291	3796
2926.0786	3837.5
2922.8633	3957.5
2919.6465	4134
2916.4287	4163
2913.2092	4299.5
2909.9888	4434.5
2906.7668	4520.5
2903.5437	4493.5
2900.3179	4519
2897.092	4482.5
2893.8633	4405
2890.6333	4355
2887.4021	4158.5
2884.1697	4029.5
2880.9358	3803
2877.7004	3629
2874.4639	3471
2871.2246	3391
2867.9854	3325.5
2864.7434	3234
2861.5	3147.5
2858.2571	3038.5
2855.011	3185
2851.7637	2995.5
2848.5134	3019
2845.2637	2913.5
2842.0122	2702
2838.7581	2653.5
2835.5042	2514.5
2832.2476	2333
2828.9893	2299.5
2825.7297	2208
2822.469	2097.5
2819.2068	2129
2815.9419	2074
2812.677	2109.5
2809.4109	2079
2806.1418	2023.5
2802.8716	2050.5
2799.5999	2017
2796.3269	2026.5
2793.0525	2066
2789.7766	2037.5
2786.4998	2042
2783.2212	2028
2779.9399	2081
2776.6589	1978.5
2773.3748	2016.5
2770.0896	2057.5
2766.8027	2063.5
2763.5146	1979
2760.2253	1962
2756.9346	2084
2753.6409	2038.5
2750.3474	2047.5
2747.051	2070.5
2743.7549	2085
2740.4558	2008
2737.1555	2095
2733.8538	2007.5
2730.5505	2059
2727.2461	1989
2723.9402	2038
2720.6313	2011.5
2717.3228	1995.5
2714.0112	2005.5
2710.6982	1991
2707.384	1963.5
2704.0684	1985.5
2700.7515	2011.5
2697.4331	1945.5
2694.1133	1941
2690.7905	2025.5
2687.4683	2033.5
2684.1428	2037.5
2680.8176	1983.5
2677.4893	1975.5
2674.1599	1878.5
2670.8289	2006.5
2667.4966	1983.5
2664.1614	1969.5
2660.8262	1947.5
2657.4897	2010
2654.1504	1943
2650.8096	2002.5
2647.469	1966.5
2644.1255	1945.5
2640.7805	1956.5
2637.4341	2021.5
2634.085	1983
2630.7358	2022
2627.3853	2017.5
2624.0317	1976
2620.677	1986.5
2617.3223	2012
2613.9646	1978
2610.6057	1978.5
2607.2451	2006
2603.8833	1989
2600.5186	2042
2597.1538	1973
2593.7861	1897
2590.4187	1978
2587.0483	2031
2583.6765	1954.5
2580.3032	2024.5
2576.9287	1966
2573.5527	1999.5
2570.175	1956.5
2566.7964	1950
2563.4146	1913
2560.0327	1953.5
2556.6482	1952.5
2553.262	1969
2549.8745	1878
2546.4856	1986.5
2543.0952	1927.5
2539.7034	1985
2536.3103	1925
2532.9141	1865
2529.5181	1892
2526.1189	1923.5
2522.7185	1914
2519.3184	1921
2515.915	1911
2512.5103	1851
2509.1025	1970.5
2505.6948	1941.5
2502.2859	1860
2498.8738	1862
2495.4619	1908
2492.0471	1835
2488.6306	1926.5
2485.2129	1953
2481.7937	1888.5
2478.373	1887
2474.9509	1853.5
2471.5273	1855
2468.1008	1911.5
2464.6746	1852
2461.2451	1840.5
2457.8157	1897.5
2454.3833	1874
2450.9497	1881.5
2447.5144	1902
2444.0776	1846
2440.6379	1871.5
2437.1985	1862
2433.7573	1892.5
2430.3132	1823.5
2426.8679	1844
2423.4224	1839.5
2419.9741	1871.5
2416.5242	1814
2413.0728	1835.5
2409.6184	1804
2406.1641	1791.5
2402.7083	1827.5
2399.2495	1844.5
2395.791	1846.5
2392.3291	1824.5
2388.866	1875.5
2385.4014	1856.5
2381.9353	1815
2378.4675	1821
2374.9985	1775
2371.5281	1872.5
2368.0544	1835
2364.5811	1791
2361.1045	1761
2357.6262	1784.5
2354.1467	1759
2350.6658	1877
2347.1833	1816
2343.6995	1838
2340.2141	1817
2336.7256	1864
2333.2371	1802.5
2329.7456	1812.5
2326.2544	1760
2322.7598	1801.5
2319.2639	1739
2315.7664	1759
2312.2676	1792
2308.7671	1776
2305.2637	1750.5
2301.7603	1809.5
2298.2554	1831.5
2294.7473	1794.5
2291.2378	1779
2287.7268	1741
2284.2158	1760.5
2280.7002	1802.5
2277.1848	1763
2273.6677	1727
2270.1494	1779.5
2266.6277	1754
2263.1062	1719
2259.5815	1751
2256.0554	1692.5
2252.5293	1725.5
2249.0002	1801
2245.4695	1733
2241.9358	1789.5
2238.4021	1676
2234.8667	1742.5
2231.3284	1694
2227.7903	1731.5
2224.2488	1740.5
2220.7058	1683.5
2217.1631	1748
2213.6172	1717.5
2210.0698	1788.5
2206.519	1709
2202.9685	1672.5
2199.4165	1653
2195.8613	1729.5
2192.3062	1730
2188.748	1626
2185.1882	1633
2181.627	1754.5
2178.064	1664.5
2174.4995	1685.5
2170.9336	1629
2167.3662	1715.5
2163.7957	1681
2160.2251	1698
2156.6514	1709.5
2153.0779	1696.5
2149.501	1680.5
2145.9226	1725
2142.3428	1690.5
2138.7612	1687.5
2135.1768	1686
2131.5923	1686
2128.0061	1690
2124.417	1673
2120.8276	1739.5
2117.2354	1669.5
2113.6414	1731.5
2110.0459	1636
2106.449	1724.5
2102.8503	1677.5
2099.2502	1726.5
2095.6487	1648.5
2092.0437	1713.5
2088.439	1718
2084.8308	1735.5
2081.2212	1720
2077.6101	1647
2073.999	1736.5
2070.3831	1773.5
2066.7671	1777.5
2063.1497	1706
2059.5308	1665
2055.9084	1706
2052.2864	1785.5
2048.6609	1741.5
2045.0358	1712
2041.4072	1728.5
2037.7771	1763.5
2034.1454	1738.5
2030.5122	1750.5
2026.8756	1703
2023.2393	1740
2019.6012	1835.5
2015.96	1830
2012.3171	1790
2008.6744	1727.5
2005.0283	1771
2001.3807	1787.5
1997.7316	1784
1994.0808	1854
1990.4283	1839.5
1986.7727	1777.5
1983.1172	1812.5
1979.4584	1794.5
1975.7996	1780.5
1972.1376	1811.5
1968.4739	1842.5
1964.8087	1811
1961.1418	1823
1957.4734	1829
1953.8033	1788.5
1950.1317	1835
1946.4568	1910.5
1942.7819	1872.5
1939.1038	1824
1935.424	1808
1931.7426	1787
1928.0613	1891
1924.3767	1828
1920.6887	1857.5
1917.001	1828.5
1913.3115	1826
1909.6205	1870
1905.926	1888.5
1902.23	1895.5
1898.5342	1858
1894.8348	1880
1891.134	1887
1887.4315	1857
1883.7274	1915.5
1880.0216	1864.5
1876.3125	1820.5
1872.6035	1875.5
1868.8929	1925
1865.1788	1924.5
1861.4633	1885
1857.746	1874
1854.0288	1933.5
1850.3083	1890.5
1846.5862	1896
1842.8606	1863
1839.1353	1899.5
1835.4081	1840.5
1831.6776	1889
1827.9473	1869.5
1824.2136	1836
1820.4781	1869.5
1816.7411	1887
1813.0024	1949.5
1809.2621	1958.5
1805.5201	1916
1801.7765	1898.5
1798.0313	1941.5
1794.2826	1882.5
1790.5339	1925
1786.782	1897.5
1783.0283	1847
1779.2731	1893.5
1775.5161	1918
1771.7574	1894
1767.9972	1894.5
1764.2352	1895
1760.4716	1903.5
1756.7046	1948
1752.9376	1923.5
1749.1672	1887
1745.3951	1876
1741.6232	1972.5
1737.8478	1886.5
1734.0708	1856.5
1730.292	1897.5
1726.5099	1892
1722.7278	1874
1718.944	1907
1715.1567	1934
1711.3696	1843.5
1707.5791	1902.5
1703.7869	1951
1699.9929	1948.5
1696.1973	1903.5
1692.3999	1935.5
1688.601	1934
1684.8003	1947
1680.9961	1900
1677.192	1936.5
1673.3845	1879.5
1669.577	1921.5
1665.7661	1960.5
1661.9535	1931
1658.1392	1903
1654.3231	1871.5
1650.5054	1956.5
1646.6859	1967
1642.8647	1905.5
1639.0402	1948.5
1635.2156	1946.5
1631.3876	2021
1627.5579	2097.5
1623.7281	2171.5
1619.895	2370
1616.0601	2744
1612.2235	2994
1608.3834	3309.5
1604.5433	3373.5
1600.7017	3198.5
1596.8563	2803.5
1593.0111	2509.5
1589.1625	2458.5
1585.312	2371.5
1581.4598	2276
1577.606	2112.5
1573.7504	1944.5
1569.8931	1922
1566.0341	1897.5
1562.1732	1803
1558.3088	1862
1554.4447	1841
1550.5769	1889.5
1546.7091	1871.5
1542.8379	1784
1538.9648	1882
1535.0901	1840
1531.2136	1830.5
1527.3353	1794.5
1523.4536	1826.5
1519.5719	1776.5
1515.6866	1899.5
1511.8014	1802
1507.9126	1763
1504.0239	1756
1500.1316	1824
1496.2375	1763.5
1492.3418	1867
1488.4442	1782
1484.5431	1723
1480.6421	1813
1476.7393	1838.5
1472.8329	1875
1468.9265	1881.5
1465.0166	1981.5
1461.1049	2057.5
1457.1914	2112
1453.2762	2128.5
1449.3593	2130.5
1445.4404	2017.5
1441.5199	1915.5
1437.5957	1847.5
1433.6716	1810
1429.744	1806
1425.8163	1720.5
1421.8851	1702.5
1417.952	1655.5
1414.0172	1733
1410.0807	1779.5
1406.1422	1734
1402.202	1671
1398.2601	1714.5
1394.3146	1817
1390.369	1689.5
1386.4198	1731
1382.4707	1756.5
1378.5179	1767
1374.5635	1810.5
1370.6071	1812.5
1366.6489	1746
1362.689	1801
1358.7273	1808.5
1354.7638	1773
1350.7965	1760
1346.8293	1847.5
1342.8586	1898.5
1338.886	1955
1334.9135	2024.5
1330.9371	1996.5
1326.9591	1872.5
1322.9792	1909
1318.9976	1879.5
1315.0122	1801
1311.027	1749
1307.0398	1736
1303.049	1702.5
1299.0582	1730.5
1295.0638	1677.5
1291.0675	1602.5
1287.0695	1592.5
1283.0695	1630
1279.0677	1590
1275.0641	1557.5
1271.0587	1582
1267.0515	1586
1263.0405	1594
1259.0295	1619
1255.015	1619.5
1250.9985	1586
1246.9802	1615
1242.9619	1600
1238.9399	1631.5
1234.9161	1649.5
1230.8885	1655
1226.861	1727.5
1222.8317	1849
1218.7986	2026.5
1214.7655	2215.5
1210.7286	2339.5
1206.6899	2604.5
1202.6514	2695
1198.609	2711
1194.5647	2641.5
1190.5187	2530.5
1186.4707	2399
1182.4189	2205
1178.3673	1949
1174.3137	1765.5
1170.2565	1734
1166.1973	1845.5
1162.1382	1925
1158.0752	1927
1154.0105	1743.5
1149.9438	1519.5
1145.8752	1366.5
1141.8048	1280
1137.7307	1271
1133.6565	1217.5
1129.5804	1255.5
1125.5006	1259
1121.4208	1291.5
1117.3372	1319
1113.2517	1371.5
1109.1643	1431.5
1105.0751	1367
1100.9839	1438.5
1096.8907	1485
1092.7959	1427.5
1088.6971	1466.5
1084.5984	1466.5
1080.4958	1512
1076.3932	1537.5
1072.2869	1569.5
1068.1786	1534
1064.0685	1495
1059.9564	1471.5
1055.8424	1518.5
1051.7266	1624.5
1047.6088	1809.5
1043.489	2285
1039.3655	2792.5
1035.2419	2945
1031.1145	2796
1026.9852	2151.5
1022.856	1601.5
1018.7228	1707
1014.5877	3127
1010.4507	5166
1006.3118	6102.5
1002.1691	7216.5
998.02631	4829
993.88159	2413.5
989.73303	1604.5
985.58447	1336
981.43201	1151
977.27765	1077
973.12134	1065.5
968.96313	992
964.80292	959.5
960.64081	954.5
956.47675	945
952.31073	963.5
948.14081	940
943.97089	895.5
939.79706	882
935.62329	914
931.44556	917.5
927.26587	874
923.08429	876.5
918.9007	964.5
914.71515	980.5
910.52765	981.5
906.3382	998
902.14484	970
897.95142	896
893.75409	872
889.55676	848.5
885.35553	850.5
881.15234	900.5
876.94714	932
872.73993	973.5
868.53082	972
864.3197	1064
860.10657	1060
855.89148	1144.5
851.67249	1161.5
847.45343	1108.5
843.23041	1063
839.00739	1012
834.78046	985
830.55145	911.5
826.3205	956
822.08759	924.5
817.8526	1009
813.61566	1015.5
809.37476	1153.5
805.13385	1227.5
800.89093	1357
796.64398	1403.5
792.39508	1334.5
788.14612	1201.5
783.89319	1031.5
779.63824	942
775.38129	895.5
771.12231	971
766.86133	1033.5
762.59833	999.5
758.33136	949.5
754.06433	896.5
749.79327	901.5
745.52222	841.5
741.24713	773.5
736.97003	692.5
732.69092	627
728.40973	583.5
724.12653	556.5
719.84131	556.5
715.55408	523
711.26477	556.5
706.97144	549.5
702.6781	584
698.38068	546
694.08325	551.5
689.78174	539
685.47821	561.5
681.17267	539
676.86499	548.5
672.55536	530.5
668.24359	522
663.92987	546.5
659.61401	517
655.29413	482
650.97418	509
646.65015	512
642.32611	553
637.99799	562.5
633.66779	634
629.33551	911
625.00122	1119.5
620.66479	1228.5
616.32635	909
611.98578	600
607.64117	564
603.29645	541.5
598.94769	503
594.59882	524
590.24591	476.5
585.89087	501.5
581.53375	506.5
577.17657	554
572.81531	558
568.44989	550
564.08441	509.5
559.71686	535
555.34723	576.5
550.97345	582
546.59961	514
542.22168	530.5
537.84161	537
533.46143	529
529.07721	566
524.6908	502.5
520.30231	471
515.91174	504.5
511.51697	481.5
507.12216	511.5
502.72522	488
498.32413	541
493.92297	553
489.51764	577.5
485.1102	578.5
480.70267	583.5
476.29099	521.5
471.87717	534.5
467.46121	500.5
463.04312	462
458.62088	500.5
454.19855	489.5
449.77405	500
445.3454	529
440.91666	502
436.4837	530
432.04865	555.5
427.61142	581.5
423.1741	613
418.73257	661.5
414.28891	681
409.84103	689.5
405.39307	693.5
400.94296	670.5
396.49069	642.5
392.03421	610.5
387.57761	575.5
383.11679	578.5
378.65381	526
374.18869	485
369.72137	473
365.25397	503.5
360.78027	502
356.30646	459
351.83047	479
347.35233	466.5
342.8699	498.5
338.38739	477
333.90063	489.5
329.41376	480.5
324.92264	438
320.42932	495
315.93381	506.5
311.43613	466.5
306.93625	425
302.43417	443.5
297.9299	447
293.42346	535
288.91272	488
284.40186	490
279.88672	522.5
275.37146	503.5
270.8519	583.5
266.33014	565.5
261.80826	548
257.2821	579
252.75371	620.5
248.22101	664.5
243.6882	851.5
239.15317	953
234.61592	1131
230.07434	1360
225.53265	1492
220.98663	1505.5
216.4384	1510
211.89003	1477.5
207.33734	1371
202.78241	1333
198.22523	1291.5
193.66585	1269
189.1042	1280.5
184.53822	1242
179.97211	1367.5
175.40376	1328.5
170.83104	1501.5
166.25821	1492
161.681	1603.5
157.10155	1579.5
152.51984	1598
147.93588	1690.5
143.34967	1773.5
138.7612	1530.5
134.17047	887.5
129.57748	227.5
124.98223	22
