# Supplementary material for: Transition across a sharp interface: Data from Raman and Brillouin imaging spectroscopy
Source: Data Brief. 2020 Oct 2;33:106368. doi: 10.1016/j.dib.2020.106368 (PMC7557971; doi:10.1016/j.dib.2020.106368)
Supplement: Supplementary file 1 [file mmc1.zip › PET_Glycerol60X_step05/Raman/petgly_60X_70PH_2s_05step_40fend_12_42_10.txt]

3813.9915	766
3811.1724	750
3808.3525	733.5
3805.5327	779.5
3802.7104	754.5
3799.8872	766
3797.063	728
3794.2363	729.5
3791.4099	757.5
3788.5811	761
3785.7524	734
3782.9214	767.5
3780.0894	756.5
3777.2561	777.5
3774.4219	776
3771.5867	773.5
3768.7502	767.5
3765.9116	788
3763.0715	766.5
3760.2322	764
3757.3901	795.5
3754.5469	767.5
3751.7029	790
3748.8577	742
3746.0098	811
3743.1624	753.5
3740.3125	820.5
3737.4631	777.5
3734.6111	780.5
3731.7578	825
3728.9038	781.5
3726.0486	788
3723.1921	784.5
3720.3333	817
3717.4749	794.5
3714.6138	798.5
3711.7517	825.5
3708.8899	809
3706.0256	868
3703.1589	811
3700.2927	805
3697.425	831.5
3694.5552	801.5
3691.6853	799
3688.8132	821
3685.9399	812.5
3683.0657	803.5
3680.1902	784.5
3677.3137	837.5
3674.436	781.5
3671.5559	789
3668.676	845.5
3665.7937	806
3662.9102	853.5
3660.0271	841.5
3657.1416	841.5
3654.2534	837.5
3651.3655	810
3648.4766	815.5
3645.5852	879.5
3642.6941	812.5
3639.8005	845.5
3636.9058	821
3634.0098	837.5
3631.1128	841.5
3628.2148	845
3625.3157	856.5
3622.4141	847
3619.5127	844.5
3616.6086	849.5
3613.7036	860
3610.7976	887
3607.8904	875.5
3604.9819	928
3602.0725	925.5
3599.1604	862.5
3596.2488	889
3593.3345	915.5
3590.4192	941
3587.5042	935.5
3584.5867	903
3581.6665	946
3578.7466	972.5
3575.8257	931
3572.9021	943.5
3569.979	950
3567.0532	954
3564.1265	973
3561.1985	976
3558.2693	968.5
3555.3391	964.5
3552.4077	970
3549.4753	972
3546.5403	998.5
3543.6042	965
3540.6682	1009
3537.7297	991.5
3534.7903	1015
3531.8496	1002
3528.9077	1010
3525.9634	1004.5
3523.0193	1005.5
3520.0728	1033.5
3517.125	986
3514.1775	1079
3511.2273	1047
3508.2761	1017.5
3505.3237	1059.5
3502.3689	1072
3499.4143	1071.5
3496.457	1059
3493.5002	1040.5
3490.5408	1108.5
3487.5801	1087
3484.6182	1100.5
3481.6553	1127
3478.6914	1108
3475.7261	1132
3472.7583	1128
3469.7908	1113
3466.8208	1170
3463.8494	1175.5
3460.877	1173.5
3457.9036	1169.5
3454.9287	1183.5
3451.9529	1220.5
3448.9744	1144.5
3445.9963	1221.5
3443.0156	1193.5
3440.0337	1218.5
3437.052	1216
3434.0679	1218
3431.0823	1201.5
3428.0945	1290.5
3425.1067	1231
3422.1177	1239
3419.1262	1283
3416.1335	1300.5
3413.1414	1250
3410.1462	1267.5
3407.1501	1244
3404.1528	1224
3401.1528	1277
3398.1533	1300.5
3395.1523	1274.5
3392.1489	1266.5
3389.1443	1274
3386.1387	1260
3383.1331	1298
3380.1235	1304
3377.1143	1255
3374.1038	1314
3371.092	1315.5
3368.0779	1305.5
3365.0623	1309
3362.0471	1324.5
3359.0293	1310
3356.0103	1309.5
3352.9902	1302.5
3349.9688	1337.5
3346.9448	1294
3343.9211	1317.5
3340.8948	1275.5
3337.8687	1327
3334.8398	1339.5
3331.8098	1363.5
3328.7788	1360.5
3325.7466	1318.5
3322.7129	1320.5
3319.6768	1337.5
3316.6409	1437.5
3313.6025	1357
3310.5627	1340
3307.5232	1335
3304.4812	1365.5
3301.4377	1372.5
3298.3918	1368
3295.3462	1383
3292.2993	1362.5
3289.2498	1396.5
3286.2004	1372
3283.1484	1356.5
3280.0952	1374.5
3277.041	1343
3273.9854	1380
3270.9287	1380
3267.8706	1429
3264.8101	1404
3261.7495	1413.5
3258.6865	1376
3255.6223	1391
3252.5569	1403
3249.49	1488
3246.4221	1426.5
3243.353	1335.5
3240.2827	1418.5
3237.2097	1391.5
3234.137	1444.5
3231.0615	1402
3227.9849	1460.5
3224.907	1462
3221.8279	1513.5
3218.7476	1428
3215.666	1466
3212.5833	1450
3209.4978	1492
3206.4111	1526.5
3203.3247	1524.5
3200.2356	1501
3197.1453	1559
3194.0537	1555.5
3190.9609	1532
3187.8669	1572
3184.7703	1496.5
3181.6738	1569
3178.5745	1531.5
3175.4741	1494.5
3172.374	1549.5
3169.271	1527
3166.167	1534
3163.0601	1514.5
3159.9536	1503
3156.8457	1580.5
3153.7351	1585.5
3150.6248	1583.5
3147.5117	1515
3144.3975	1499.5
3141.282	1525
3138.1653	1532.5
3135.0474	1512.5
3131.9265	1446
3128.8062	1450.5
3125.6829	1472
3122.5598	1518
3119.4343	1578
3116.3074	1538
3113.1792	1562
3110.0496	1600.5
3106.9189	1630
3103.7869	1645.5
3100.6523	1682.5
3097.5178	1745.5
3094.3806	1767
3091.2422	1899
3088.1025	1985.5
3084.9614	2116
3081.8193	2374.5
3078.6758	2600.5
3075.531	3075
3072.3835	3511.5
3069.2363	4024.5
3066.0862	4624
3062.9348	5090
3059.7825	5586
3056.6287	6035.5
3053.4734	6333
3050.3171	6281.5
3047.1594	6245
3043.999	5845
3040.8389	5361.5
3037.676	4749
3034.5117	4042.5
3031.3464	3594
3028.1797	3149.5
3025.0115	2802.5
3021.8423	2668.5
3018.6716	2479
3015.4983	2236
3012.3252	2146.5
3009.1494	2016
3005.9722	2062
3002.7937	2001
2999.614	2105
2996.4329	2192
2993.2505	2237.5
2990.0669	2280.5
2986.8806	2296.5
2983.6943	2328
2980.5054	2347.5
2977.3152	2417.5
2974.1235	2513
2970.9309	2680
2967.7366	2691
2964.5413	2861.5
2961.3445	2831.5
2958.145	2858.5
2954.9458	2936
2951.7437	2962.5
2948.5403	3119.5
2945.3354	3182.5
2942.1294	3246
2938.9221	3424
2935.7136	3497
2932.5037	3681.5
2929.291	3798
2926.0786	3895
2922.8633	3944.5
2919.6465	4034.5
2916.4287	4209.5
2913.2092	4339.5
2909.9888	4435
2906.7668	4624
2903.5437	4468
2900.3179	4633.5
2897.092	4548.5
2893.8633	4554.5
2890.6333	4451.5
2887.4021	4181.5
2884.1697	4043.5
2880.9358	3801
2877.7004	3689
2874.4639	3518.5
2871.2246	3398.5
2867.9854	3250.5
2864.7434	3137.5
2861.5	3169.5
2858.2571	3073
2855.011	3021
2851.7637	3012
2848.5134	2959.5
2845.2637	2955.5
2842.0122	2742
2838.7581	2583.5
2835.5042	2514.5
2832.2476	2298.5
2828.9893	2122.5
2825.7297	2027.5
2822.469	1997.5
2819.2068	1950
2815.9419	1908
2812.677	1920
2809.4109	1894.5
2806.1418	1876.5
2802.8716	1909
2799.5999	1915.5
2796.3269	1881.5
2793.0525	1916
2789.7766	1873
2786.4998	1872.5
2783.2212	1870.5
2779.9399	1928.5
2776.6589	1837.5
2773.3748	1860.5
2770.0896	1855
2766.8027	1850
2763.5146	1846
2760.2253	1829.5
2756.9346	1840
2753.6409	1833
2750.3474	1816
2747.051	1842.5
2743.7549	1922.5
2740.4558	1834.5
2737.1555	1852.5
2733.8538	1871.5
2730.5505	1828
2727.2461	1821
2723.9402	1878
2720.6313	1836
2717.3228	1814.5
2714.0112	1773
2710.6982	1787.5
2707.384	1811.5
2704.0684	1798
2700.7515	1825
2697.4331	1854.5
2694.1133	1805.5
2690.7905	1823.5
2687.4683	1737.5
2684.1428	1803
2680.8176	1776
2677.4893	1798.5
2674.1599	1779.5
2670.8289	1775.5
2667.4966	1765.5
2664.1614	1794
2660.8262	1783
2657.4897	1792.5
2654.1504	1763.5
2650.8096	1760.5
2647.469	1831
2644.1255	1823.5
2640.7805	1792
2637.4341	1789.5
2634.085	1770
2630.7358	1768
2627.3853	1833.5
2624.0317	1807
2620.677	1856.5
2617.3223	1831.5
2613.9646	1779
2610.6057	1784.5
2607.2451	1841.5
2603.8833	1844
2600.5186	1812.5
2597.1538	1735.5
2593.7861	1900
2590.4187	1755.5
2587.0483	1818.5
2583.6765	1737
2580.3032	1805.5
2576.9287	1779.5
2573.5527	1774.5
2570.175	1766
2566.7964	1732.5
2563.4146	1803.5
2560.0327	1766.5
2556.6482	1765
2553.262	1760
2549.8745	1696
2546.4856	1696.5
2543.0952	1733
2539.7034	1697
2536.3103	1704
2532.9141	1742
2529.5181	1766
2526.1189	1738
2522.7185	1750
2519.3184	1723
2515.915	1748
2512.5103	1788
2509.1025	1732
2505.6948	1685
2502.2859	1668
2498.8738	1699.5
2495.4619	1781.5
2492.0471	1740
2488.6306	1734
2485.2129	1760.5
2481.7937	1692.5
2478.373	1651.5
2474.9509	1698.5
2471.5273	1692.5
2468.1008	1730
2464.6746	1694
2461.2451	1700.5
2457.8157	1718
2454.3833	1640
2450.9497	1613
2447.5144	1755
2444.0776	1714
2440.6379	1667
2437.1985	1635
2433.7573	1692
2430.3132	1686
2426.8679	1699
2423.4224	1619.5
2419.9741	1599.5
2416.5242	1633
2413.0728	1614.5
2409.6184	1620
2406.1641	1647.5
2402.7083	1632.5
2399.2495	1681
2395.791	1669
2392.3291	1649.5
2388.866	1632.5
2385.4014	1648
2381.9353	1661
2378.4675	1703
2374.9985	1632.5
2371.5281	1646
2368.0544	1605
2364.5811	1611
2361.1045	1685
2357.6262	1623
2354.1467	1586
2350.6658	1627
2347.1833	1647.5
2343.6995	1634.5
2340.2141	1635
2336.7256	1577
2333.2371	1646.5
2329.7456	1491.5
2326.2544	1619
2322.7598	1642
2319.2639	1647.5
2315.7664	1633
2312.2676	1590.5
2308.7671	1600
2305.2637	1633.5
2301.7603	1562.5
2298.2554	1598.5
2294.7473	1602
2291.2378	1605
2287.7268	1599.5
2284.2158	1608
2280.7002	1545
2277.1848	1568
2273.6677	1567
2270.1494	1535.5
2266.6277	1554.5
2263.1062	1507
2259.5815	1538.5
2256.0554	1575
2252.5293	1571.5
2249.0002	1573
2245.4695	1563.5
2241.9358	1555
2238.4021	1603
2234.8667	1521.5
2231.3284	1543.5
2227.7903	1530.5
2224.2488	1511
2220.7058	1556.5
2217.1631	1531.5
2213.6172	1478.5
2210.0698	1532
2206.519	1493
2202.9685	1535
2199.4165	1520.5
2195.8613	1528
2192.3062	1479.5
2188.748	1541.5
2185.1882	1519
2181.627	1573
2178.064	1532.5
2174.4995	1524.5
2170.9336	1509.5
2167.3662	1507.5
2163.7957	1507.5
2160.2251	1505
2156.6514	1508
2153.0779	1505.5
2149.501	1509.5
2145.9226	1481.5
2142.3428	1510
2138.7612	1550
2135.1768	1558.5
2131.5923	1529.5
2128.0061	1570.5
2124.417	1506.5
2120.8276	1517.5
2117.2354	1574
2113.6414	1575.5
2110.0459	1511
2106.449	1510
2102.8503	1510.5
2099.2502	1526
2095.6487	1547.5
2092.0437	1528.5
2088.439	1529
2084.8308	1545
2081.2212	1587.5
2077.6101	1547.5
2073.999	1582
2070.3831	1563.5
2066.7671	1553.5
2063.1497	1596.5
2059.5308	1546.5
2055.9084	1532
2052.2864	1580.5
2048.6609	1579.5
2045.0358	1537
2041.4072	1600
2037.7771	1576.5
2034.1454	1575
2030.5122	1548.5
2026.8756	1599
2023.2393	1575
2019.6012	1626
2015.96	1571.5
2012.3171	1613
2008.6744	1572
2005.0283	1572.5
2001.3807	1619
1997.7316	1598.5
1994.0808	1634
1990.4283	1616
1986.7727	1642
1983.1172	1634.5
1979.4584	1592
1975.7996	1632.5
1972.1376	1651
1968.4739	1732
1964.8087	1618
1961.1418	1652.5
1957.4734	1683
1953.8033	1661
1950.1317	1680.5
1946.4568	1700.5
1942.7819	1657
1939.1038	1684.5
1935.424	1679.5
1931.7426	1687
1928.0613	1677
1924.3767	1668
1920.6887	1681
1917.001	1678.5
1913.3115	1657.5
1909.6205	1696
1905.926	1674.5
1902.23	1731.5
1898.5342	1705
1894.8348	1686.5
1891.134	1660.5
1887.4315	1625
1883.7274	1651.5
1880.0216	1688.5
1876.3125	1690
1872.6035	1718
1868.8929	1657
1865.1788	1635.5
1861.4633	1719
1857.746	1703
1854.0288	1727
1850.3083	1679
1846.5862	1686.5
1842.8606	1726.5
1839.1353	1729
1835.4081	1688.5
1831.6776	1766.5
1827.9473	1742
1824.2136	1759
1820.4781	1772
1816.7411	1706
1813.0024	1699
1809.2621	1762
1805.5201	1757
1801.7765	1729
1798.0313	1709
1794.2826	1696
1790.5339	1691.5
1786.782	1724.5
1783.0283	1725.5
1779.2731	1720
1775.5161	1693
1771.7574	1760.5
1767.9972	1747
1764.2352	1802.5
1760.4716	1729.5
1756.7046	1691
1752.9376	1750
1749.1672	1747
1745.3951	1716
1741.6232	1732.5
1737.8478	1736.5
1734.0708	1759
1730.292	1723
1726.5099	1781
1722.7278	1770
1718.944	1759
1715.1567	1794
1711.3696	1732
1707.5791	1778.5
1703.7869	1686.5
1699.9929	1741.5
1696.1973	1776.5
1692.3999	1794.5
1688.601	1742
1684.8003	1730
1680.9961	1782.5
1677.192	1728
1673.3845	1751
1669.577	1712.5
1665.7661	1785.5
1661.9535	1742
1658.1392	1790.5
1654.3231	1760.5
1650.5054	1750
1646.6859	1748.5
1642.8647	1765.5
1639.0402	1828
1635.2156	1805
1631.3876	1848
1627.5579	1851
1623.7281	2049.5
1619.895	2253.5
1616.0601	2640.5
1612.2235	2912
1608.3834	3101
1604.5433	3276.5
1600.7017	3133.5
1596.8563	2733
1593.0111	2455
1589.1625	2244
1585.312	2308
1581.4598	2180.5
1577.606	2008
1573.7504	1778
1569.8931	1760
1566.0341	1745
1562.1732	1718
1558.3088	1709
1554.4447	1625
1550.5769	1743.5
1546.7091	1685.5
1542.8379	1708
1538.9648	1636.5
1535.0901	1685.5
1531.2136	1658.5
1527.3353	1679.5
1523.4536	1647.5
1519.5719	1667
1515.6866	1669.5
1511.8014	1611
1507.9126	1664.5
1504.0239	1643.5
1500.1316	1644
1496.2375	1670.5
1492.3418	1663
1488.4442	1621
1484.5431	1655.5
1480.6421	1674
1476.7393	1679
1472.8329	1676
1468.9265	1749
1465.0166	1799.5
1461.1049	1900.5
1457.1914	1948
1453.2762	2016
1449.3593	2036
1445.4404	1921.5
1441.5199	1786
1437.5957	1696
1433.6716	1590.5
1429.744	1551
1425.8163	1599.5
1421.8851	1560.5
1417.952	1607
1414.0172	1564
1410.0807	1602
1406.1422	1585.5
1402.202	1616
1398.2601	1594
1394.3146	1584
1390.369	1595
1386.4198	1633.5
1382.4707	1664
1378.5179	1633.5
1374.5635	1682.5
1370.6071	1718
1366.6489	1740.5
1362.689	1630.5
1358.7273	1729.5
1354.7638	1711
1350.7965	1685
1346.8293	1756
1342.8586	1778
1338.886	1851.5
1334.9135	1803
1330.9371	1869
1326.9591	1839.5
1322.9792	1778.5
1318.9976	1693.5
1315.0122	1701
1311.027	1653
1307.0398	1648.5
1303.049	1568
1299.0582	1568.5
1295.0638	1547
1291.0675	1555.5
1287.0695	1537
1283.0695	1453
1279.0677	1492
1275.0641	1487
1271.0587	1521.5
1267.0515	1516.5
1263.0405	1526.5
1259.0295	1500.5
1255.015	1526
1250.9985	1523.5
1246.9802	1496
1242.9619	1494
1238.9399	1555
1234.9161	1580.5
1230.8885	1605.5
1226.861	1717.5
1222.8317	1841.5
1218.7986	1986
1214.7655	2274
1210.7286	2399.5
1206.6899	2716.5
1202.6514	2845.5
1198.609	2787.5
1194.5647	2723
1190.5187	2546.5
1186.4707	2431
1182.4189	2244.5
1178.3673	1955.5
1174.3137	1792.5
1170.2565	1699
1166.1973	1825.5
1162.1382	1885
1158.0752	1823.5
1154.0105	1737
1149.9438	1485.5
1145.8752	1323.5
1141.8048	1184.5
1137.7307	1163.5
1133.6565	1159
1129.5804	1144.5
1125.5006	1183.5
1121.4208	1232
1117.3372	1279.5
1113.2517	1295.5
1109.1643	1329
1105.0751	1327.5
1100.9839	1327
1096.8907	1408.5
1092.7959	1387.5
1088.6971	1370
1084.5984	1441.5
1080.4958	1463.5
1076.3932	1415
1072.2869	1531.5
1068.1786	1468.5
1064.0685	1445.5
1059.9564	1490.5
1055.8424	1541
1051.7266	1610.5
1047.6088	1869
1043.489	2422.5
1039.3655	2885
1035.2419	3166
1031.1145	3100
1026.9852	2364
1022.856	1668
1018.7228	1802
1014.5877	3470
1010.4507	5780.5
1006.3118	6848.5
1002.1691	8507
998.02631	5598
993.88159	2632
989.73303	1651
985.58447	1352
981.43201	1129
977.27765	1040
973.12134	985.5
968.96313	943
964.80292	908.5
960.64081	875
956.47675	862.5
952.31073	814.5
948.14081	866.5
943.97089	850
939.79706	841.5
935.62329	840
931.44556	775
927.26587	857
923.08429	851
918.9007	880.5
914.71515	894.5
910.52765	940
906.3382	926.5
902.14484	881.5
897.95142	883
893.75409	845
889.55676	786
885.35553	824
881.15234	914.5
876.94714	901
872.73993	913.5
868.53082	974.5
864.3197	1025.5
860.10657	1043
855.89148	1065.5
851.67249	1096.5
847.45343	1040
843.23041	1061.5
839.00739	954
834.78046	886.5
830.55145	874
826.3205	838.5
822.08759	941.5
817.8526	948
813.61566	1015
809.37476	1131
805.13385	1344
800.89093	1495.5
796.64398	1498.5
792.39508	1442
788.14612	1223.5
783.89319	1048
779.63824	960.5
775.38129	950
771.12231	924.5
766.86133	1013.5
762.59833	1017
758.33136	1046
754.06433	948
749.79327	880
745.52222	806.5
741.24713	781.5
736.97003	691.5
732.69092	632.5
728.40973	505
724.12653	489
719.84131	512.5
715.55408	484.5
711.26477	533
706.97144	501.5
702.6781	521.5
698.38068	533
694.08325	507
689.78174	490.5
685.47821	489.5
681.17267	515.5
676.86499	530.5
672.55536	484
668.24359	490
663.92987	497.5
659.61401	490.5
655.29413	472
650.97418	491.5
646.65015	466.5
642.32611	461.5
637.99799	539
633.66779	606.5
629.33551	910.5
625.00122	1110
620.66479	1207.5
616.32635	893
611.98578	593
607.64117	474
603.29645	485
598.94769	485.5
594.59882	458
590.24591	510.5
585.89087	487.5
581.53375	466
577.17657	490.5
572.81531	518.5
568.44989	533
564.08441	489.5
559.71686	483
555.34723	515
550.97345	532
546.59961	574.5
542.22168	505.5
537.84161	498
533.46143	498
529.07721	462
524.6908	484
520.30231	438.5
515.91174	488
511.51697	424.5
507.12216	461
502.72522	508.5
498.32413	521
493.92297	546.5
489.51764	514
485.1102	577
480.70267	570
476.29099	520
471.87717	518
467.46121	492
463.04312	464.5
458.62088	475
454.19855	467.5
449.77405	478.5
445.3454	505.5
440.91666	511
436.4837	499.5
432.04865	519.5
427.61142	581
423.1741	601.5
418.73257	679
414.28891	695.5
409.84103	690.5
405.39307	725.5
400.94296	650.5
396.49069	672.5
392.03421	596.5
387.57761	581
383.11679	520.5
378.65381	523
374.18869	514
369.72137	467
365.25397	451.5
360.78027	430
356.30646	426.5
351.83047	428
347.35233	470.5
342.8699	465.5
338.38739	490
333.90063	474
329.41376	495
324.92264	463
320.42932	456.5
315.93381	444.5
311.43613	422
306.93625	474.5
302.43417	468
297.9299	465
293.42346	431
288.91272	483.5
284.40186	486
279.88672	515.5
275.37146	518
270.8519	509.5
266.33014	548.5
261.80826	527
257.2821	603.5
252.75371	603.5
248.22101	628.5
243.6882	750
239.15317	935
234.61592	1164.5
230.07434	1326.5
225.53265	1492
220.98663	1574.5
216.4384	1565.5
211.89003	1486
207.33734	1463
202.78241	1345.5
198.22523	1306
193.66585	1287.5
189.1042	1242.5
184.53822	1328
179.97211	1406.5
175.40376	1498.5
170.83104	1463.5
166.25821	1599
161.681	1610
157.10155	1660
152.51984	1732
147.93588	1800.5
143.34967	1820.5
138.7612	1584.5
134.17047	911
129.57748	285.5
124.98223	32
