# Supplementary material for: Transition across a sharp interface: Data from Raman and Brillouin imaging spectroscopy
Source: Data Brief. 2020 Oct 2;33:106368. doi: 10.1016/j.dib.2020.106368 (PMC7557971; doi:10.1016/j.dib.2020.106368)
Supplement: Supplementary file 1 [file mmc1.zip › PET_Glycerol60X_step05/Raman/petgly_60X_70PH_2s_05step_40fend_12_42_11.txt]

3813.9915	686
3811.1724	661.5
3808.3525	647.5
3805.5327	694
3802.7104	667.5
3799.8872	655.5
3797.063	692.5
3794.2363	644.5
3791.4099	621.5
3788.5811	625.5
3785.7524	653.5
3782.9214	658
3780.0894	669
3777.2561	662.5
3774.4219	703.5
3771.5867	681.5
3768.7502	682.5
3765.9116	671
3763.0715	622
3760.2322	670.5
3757.3901	716.5
3754.5469	726
3751.7029	670.5
3748.8577	671.5
3746.0098	677
3743.1624	683
3740.3125	725
3737.4631	656
3734.6111	725.5
3731.7578	705
3728.9038	702
3726.0486	702
3723.1921	711
3720.3333	674.5
3717.4749	711.5
3714.6138	689
3711.7517	690.5
3708.8899	735.5
3706.0256	688
3703.1589	696.5
3700.2927	692.5
3697.425	743
3694.5552	749.5
3691.6853	709
3688.8132	706
3685.9399	716
3683.0657	724
3680.1902	740.5
3677.3137	707.5
3674.436	726
3671.5559	745.5
3668.676	751
3665.7937	709
3662.9102	734.5
3660.0271	701
3657.1416	760.5
3654.2534	708.5
3651.3655	761
3648.4766	724
3645.5852	754
3642.6941	748
3639.8005	766
3636.9058	708
3634.0098	738
3631.1128	770
3628.2148	767.5
3625.3157	788
3622.4141	752.5
3619.5127	752
3616.6086	818.5
3613.7036	760.5
3610.7976	749
3607.8904	811
3604.9819	808.5
3602.0725	782
3599.1604	862
3596.2488	817
3593.3345	806.5
3590.4192	851
3587.5042	793
3584.5867	878.5
3581.6665	844.5
3578.7466	858
3575.8257	839
3572.9021	815
3569.979	863
3567.0532	861
3564.1265	894.5
3561.1985	827
3558.2693	881.5
3555.3391	900.5
3552.4077	850.5
3549.4753	894
3546.5403	920
3543.6042	915.5
3540.6682	882
3537.7297	874
3534.7903	872
3531.8496	915.5
3528.9077	880.5
3525.9634	918
3523.0193	945
3520.0728	946
3517.125	920.5
3514.1775	938
3511.2273	960.5
3508.2761	987.5
3505.3237	940
3502.3689	947
3499.4143	1003.5
3496.457	983
3493.5002	958.5
3490.5408	967
3487.5801	1028.5
3484.6182	973.5
3481.6553	1031.5
3478.6914	1026
3475.7261	989
3472.7583	1049
3469.7908	1111.5
3466.8208	1047.5
3463.8494	1034.5
3460.877	1047
3457.9036	1026.5
3454.9287	1104.5
3451.9529	1075.5
3448.9744	1070
3445.9963	1074.5
3443.0156	1063
3440.0337	1131
3437.052	1095.5
3434.0679	1098
3431.0823	1108
3428.0945	1169.5
3425.1067	1157.5
3422.1177	1161.5
3419.1262	1112
3416.1335	1135.5
3413.1414	1159.5
3410.1462	1165.5
3407.1501	1146.5
3404.1528	1150.5
3401.1528	1131.5
3398.1533	1179.5
3395.1523	1184.5
3392.1489	1184
3389.1443	1157
3386.1387	1152.5
3383.1331	1184.5
3380.1235	1189
3377.1143	1170.5
3374.1038	1166
3371.092	1162
3368.0779	1246
3365.0623	1224
3362.0471	1200
3359.0293	1227.5
3356.0103	1218.5
3352.9902	1220.5
3349.9688	1214
3346.9448	1224
3343.9211	1216.5
3340.8948	1193
3337.8687	1251
3334.8398	1230
3331.8098	1252
3328.7788	1230
3325.7466	1242.5
3322.7129	1247.5
3319.6768	1258
3316.6409	1235.5
3313.6025	1281
3310.5627	1263
3307.5232	1241.5
3304.4812	1306
3301.4377	1223.5
3298.3918	1265
3295.3462	1273
3292.2993	1282.5
3289.2498	1310.5
3286.2004	1300.5
3283.1484	1303.5
3280.0952	1262.5
3277.041	1296
3273.9854	1248
3270.9287	1272
3267.8706	1284.5
3264.8101	1244
3261.7495	1332
3258.6865	1300.5
3255.6223	1308.5
3252.5569	1267
3249.49	1269
3246.4221	1341.5
3243.353	1302
3240.2827	1291
3237.2097	1282
3234.137	1313.5
3231.0615	1296.5
3227.9849	1350
3224.907	1300
3221.8279	1359.5
3218.7476	1291.5
3215.666	1373
3212.5833	1395
3209.4978	1372.5
3206.4111	1382.5
3203.3247	1401.5
3200.2356	1438.5
3197.1453	1455
3194.0537	1425
3190.9609	1442
3187.8669	1424.5
3184.7703	1452
3181.6738	1399.5
3178.5745	1402
3175.4741	1390
3172.374	1377
3169.271	1392.5
3166.167	1431.5
3163.0601	1422.5
3159.9536	1401
3156.8457	1454.5
3153.7351	1421
3150.6248	1449.5
3147.5117	1412
3144.3975	1413.5
3141.282	1400
3138.1653	1383.5
3135.0474	1385.5
3131.9265	1398
3128.8062	1347.5
3125.6829	1381.5
3122.5598	1448.5
3119.4343	1433.5
3116.3074	1440
3113.1792	1439.5
3110.0496	1477.5
3106.9189	1479
3103.7869	1576.5
3100.6523	1547.5
3097.5178	1611.5
3094.3806	1673.5
3091.2422	1709.5
3088.1025	1837
3084.9614	1931.5
3081.8193	2210.5
3078.6758	2472.5
3075.531	2824.5
3072.3835	3174.5
3069.2363	3643.5
3066.0862	4100
3062.9348	4693
3059.7825	5205
3056.6287	5599
3053.4734	5862.5
3050.3171	5960
3047.1594	5940.5
3043.999	5547
3040.8389	5102
3037.676	4430
3034.5117	3700
3031.3464	3322
3028.1797	2920.5
3025.0115	2762
3021.8423	2486
3018.6716	2266.5
3015.4983	2161
3012.3252	2023
3009.1494	1899.5
3005.9722	1855
3002.7937	1872
2999.614	1966
2996.4329	2050.5
2993.2505	2089.5
2990.0669	2045.5
2986.8806	2146
2983.6943	2113.5
2980.5054	2162
2977.3152	2266.5
2974.1235	2351.5
2970.9309	2417
2967.7366	2546.5
2964.5413	2610
2961.3445	2681
2958.145	2588.5
2954.9458	2705
2951.7437	2789
2948.5403	2903
2945.3354	2992
2942.1294	3024
2938.9221	3195
2935.7136	3261
2932.5037	3438
2929.291	3570.5
2926.0786	3647.5
2922.8633	3753.5
2919.6465	3958.5
2916.4287	3988.5
2913.2092	4081
2909.9888	4297.5
2906.7668	4296.5
2903.5437	4425
2900.3179	4430
2897.092	4336
2893.8633	4255.5
2890.6333	4201
2887.4021	4043
2884.1697	3874
2880.9358	3671
2877.7004	3482.5
2874.4639	3320
2871.2246	3224
2867.9854	3031
2864.7434	2986
2861.5	2951
2858.2571	2875.5
2855.011	2824.5
2851.7637	2868.5
2848.5134	2736
2845.2637	2666
2842.0122	2547.5
2838.7581	2453
2835.5042	2228
2832.2476	2103
2828.9893	1985.5
2825.7297	1874.5
2822.469	1857.5
2819.2068	1844
2815.9419	1742
2812.677	1699.5
2809.4109	1743
2806.1418	1694.5
2802.8716	1681
2799.5999	1690
2796.3269	1629.5
2793.0525	1733
2789.7766	1714
2786.4998	1664.5
2783.2212	1638.5
2779.9399	1676.5
2776.6589	1691.5
2773.3748	1717.5
2770.0896	1686
2766.8027	1614
2763.5146	1657
2760.2253	1657.5
2756.9346	1668.5
2753.6409	1640.5
2750.3474	1691.5
2747.051	1673.5
2743.7549	1672.5
2740.4558	1696
2737.1555	1680
2733.8538	1640.5
2730.5505	1660.5
2727.2461	1682
2723.9402	1665
2720.6313	1653
2717.3228	1601
2714.0112	1631
2710.6982	1637.5
2707.384	1629.5
2704.0684	1642
2700.7515	1675
2697.4331	1575.5
2694.1133	1654.5
2690.7905	1630.5
2687.4683	1642.5
2684.1428	1603.5
2680.8176	1647.5
2677.4893	1573
2674.1599	1620
2670.8289	1587
2667.4966	1597.5
2664.1614	1647.5
2660.8262	1634
2657.4897	1610.5
2654.1504	1603
2650.8096	1579.5
2647.469	1576.5
2644.1255	1656
2640.7805	1585
2637.4341	1629.5
2634.085	1559.5
2630.7358	1584
2627.3853	1638.5
2624.0317	1663
2620.677	1639.5
2617.3223	1635.5
2613.9646	1662
2610.6057	1636
2607.2451	1636
2603.8833	1604.5
2600.5186	1674.5
2597.1538	1709.5
2593.7861	1649.5
2590.4187	1602.5
2587.0483	1580
2583.6765	1616
2580.3032	1600.5
2576.9287	1617.5
2573.5527	1570
2570.175	1578
2566.7964	1589.5
2563.4146	1614
2560.0327	1610.5
2556.6482	1562
2553.262	1597
2549.8745	1543.5
2546.4856	1573.5
2543.0952	1573
2539.7034	1554
2536.3103	1566.5
2532.9141	1544.5
2529.5181	1555.5
2526.1189	1499.5
2522.7185	1568.5
2519.3184	1543
2515.915	1564
2512.5103	1567.5
2509.1025	1544.5
2505.6948	1520
2502.2859	1533.5
2498.8738	1503
2495.4619	1540.5
2492.0471	1552
2488.6306	1571
2485.2129	1508.5
2481.7937	1527.5
2478.373	1564
2474.9509	1546
2471.5273	1549.5
2468.1008	1537
2464.6746	1522.5
2461.2451	1545
2457.8157	1497.5
2454.3833	1510.5
2450.9497	1502
2447.5144	1564
2444.0776	1514.5
2440.6379	1549.5
2437.1985	1527
2433.7573	1507.5
2430.3132	1471
2426.8679	1503
2423.4224	1535.5
2419.9741	1472.5
2416.5242	1471.5
2413.0728	1501
2409.6184	1527
2406.1641	1539.5
2402.7083	1536
2399.2495	1485.5
2395.791	1508
2392.3291	1458
2388.866	1495.5
2385.4014	1480.5
2381.9353	1439.5
2378.4675	1453
2374.9985	1550
2371.5281	1473.5
2368.0544	1488
2364.5811	1508.5
2361.1045	1460
2357.6262	1541
2354.1467	1471.5
2350.6658	1451
2347.1833	1443
2343.6995	1446.5
2340.2141	1473.5
2336.7256	1465.5
2333.2371	1388.5
2329.7456	1506
2326.2544	1382
2322.7598	1463.5
2319.2639	1439.5
2315.7664	1471
2312.2676	1458
2308.7671	1422.5
2305.2637	1535.5
2301.7603	1415.5
2298.2554	1390.5
2294.7473	1424
2291.2378	1504
2287.7268	1432.5
2284.2158	1436.5
2280.7002	1412
2277.1848	1400
2273.6677	1450
2270.1494	1465
2266.6277	1407
2263.1062	1418.5
2259.5815	1393.5
2256.0554	1405
2252.5293	1427.5
2249.0002	1406.5
2245.4695	1371
2241.9358	1423.5
2238.4021	1404
2234.8667	1411.5
2231.3284	1409
2227.7903	1410.5
2224.2488	1359.5
2220.7058	1443
2217.1631	1405.5
2213.6172	1385.5
2210.0698	1369
2206.519	1354.5
2202.9685	1293
2199.4165	1411.5
2195.8613	1326.5
2192.3062	1404
2188.748	1320
2185.1882	1396.5
2181.627	1400.5
2178.064	1419
2174.4995	1356
2170.9336	1374
2167.3662	1385
2163.7957	1427
2160.2251	1382.5
2156.6514	1318.5
2153.0779	1352.5
2149.501	1368.5
2145.9226	1376
2142.3428	1411
2138.7612	1342
2135.1768	1407
2131.5923	1313
2128.0061	1424
2124.417	1382.5
2120.8276	1331.5
2117.2354	1369
2113.6414	1358
2110.0459	1413.5
2106.449	1377
2102.8503	1358.5
2099.2502	1388
2095.6487	1421.5
2092.0437	1437.5
2088.439	1399
2084.8308	1360
2081.2212	1427.5
2077.6101	1395.5
2073.999	1416.5
2070.3831	1410
2066.7671	1418.5
2063.1497	1373.5
2059.5308	1471.5
2055.9084	1408
2052.2864	1435
2048.6609	1403
2045.0358	1468.5
2041.4072	1459.5
2037.7771	1460
2034.1454	1421.5
2030.5122	1452
2026.8756	1445
2023.2393	1473.5
2019.6012	1438.5
2015.96	1477.5
2012.3171	1507
2008.6744	1476
2005.0283	1498.5
2001.3807	1487
1997.7316	1457.5
1994.0808	1441.5
1990.4283	1447.5
1986.7727	1486
1983.1172	1497
1979.4584	1521.5
1975.7996	1500.5
1972.1376	1480.5
1968.4739	1579.5
1964.8087	1540.5
1961.1418	1478.5
1957.4734	1506
1953.8033	1606
1950.1317	1565.5
1946.4568	1502
1942.7819	1569
1939.1038	1570.5
1935.424	1527.5
1931.7426	1538.5
1928.0613	1521.5
1924.3767	1584
1920.6887	1539
1917.001	1616.5
1913.3115	1522
1909.6205	1541.5
1905.926	1546.5
1902.23	1524.5
1898.5342	1516
1894.8348	1567.5
1891.134	1573.5
1887.4315	1548
1883.7274	1567
1880.0216	1521
1876.3125	1560.5
1872.6035	1541.5
1868.8929	1496
1865.1788	1573
1861.4633	1574
1857.746	1591
1854.0288	1546.5
1850.3083	1576.5
1846.5862	1633
1842.8606	1572.5
1839.1353	1635.5
1835.4081	1595
1831.6776	1593
1827.9473	1670.5
1824.2136	1625
1820.4781	1577.5
1816.7411	1591.5
1813.0024	1583
1809.2621	1606
1805.5201	1601
1801.7765	1639.5
1798.0313	1567.5
1794.2826	1614.5
1790.5339	1585.5
1786.782	1606
1783.0283	1604.5
1779.2731	1562.5
1775.5161	1556
1771.7574	1558.5
1767.9972	1623.5
1764.2352	1583
1760.4716	1605
1756.7046	1579
1752.9376	1577
1749.1672	1606.5
1745.3951	1621
1741.6232	1589
1737.8478	1643.5
1734.0708	1608
1730.292	1619
1726.5099	1594.5
1722.7278	1597.5
1718.944	1578.5
1715.1567	1664.5
1711.3696	1616.5
1707.5791	1645
1703.7869	1562.5
1699.9929	1618
1696.1973	1608
1692.3999	1637
1688.601	1618
1684.8003	1632
1680.9961	1638
1677.192	1674.5
1673.3845	1610.5
1669.577	1565
1665.7661	1630.5
1661.9535	1631
1658.1392	1615
1654.3231	1629
1650.5054	1622
1646.6859	1637
1642.8647	1602
1639.0402	1688.5
1635.2156	1693.5
1631.3876	1715
1627.5579	1730
1623.7281	1870.5
1619.895	2129
1616.0601	2396.5
1612.2235	2700
1608.3834	2873.5
1604.5433	3079
1600.7017	2885
1596.8563	2542
1593.0111	2210.5
1589.1625	2059.5
1585.312	2104
1581.4598	2005
1577.606	1788.5
1573.7504	1671
1569.8931	1617.5
1566.0341	1610
1562.1732	1551
1558.3088	1572
1554.4447	1552.5
1550.5769	1587.5
1546.7091	1550
1542.8379	1597.5
1538.9648	1543
1535.0901	1529
1531.2136	1509.5
1527.3353	1573.5
1523.4536	1553.5
1519.5719	1568.5
1515.6866	1542
1511.8014	1446.5
1507.9126	1530.5
1504.0239	1507.5
1500.1316	1587
1496.2375	1530.5
1492.3418	1516
1488.4442	1480
1484.5431	1565.5
1480.6421	1560.5
1476.7393	1543
1472.8329	1593.5
1468.9265	1626.5
1465.0166	1756.5
1461.1049	1817
1457.1914	1865
1453.2762	1866.5
1449.3593	1860
1445.4404	1720
1441.5199	1722.5
1437.5957	1585.5
1433.6716	1532
1429.744	1530.5
1425.8163	1526
1421.8851	1471
1417.952	1436.5
1414.0172	1509.5
1410.0807	1477
1406.1422	1450.5
1402.202	1500
1398.2601	1484
1394.3146	1475.5
1390.369	1520
1386.4198	1480
1382.4707	1519
1378.5179	1570.5
1374.5635	1590.5
1370.6071	1583.5
1366.6489	1599
1362.689	1606
1358.7273	1504
1354.7638	1574
1350.7965	1530.5
1346.8293	1563
1342.8586	1600
1338.886	1642.5
1334.9135	1684
1330.9371	1803
1326.9591	1646.5
1322.9792	1669
1318.9976	1605
1315.0122	1571.5
1311.027	1556
1307.0398	1531
1303.049	1537
1299.0582	1413
1295.0638	1423.5
1291.0675	1417.5
1287.0695	1394.5
1283.0695	1421.5
1279.0677	1408.5
1275.0641	1400.5
1271.0587	1392.5
1267.0515	1416
1263.0405	1408.5
1259.0295	1402
1255.015	1365
1250.9985	1447
1246.9802	1388
1242.9619	1432
1238.9399	1410
1234.9161	1486
1230.8885	1531
1226.861	1665
1222.8317	1712
1218.7986	1805
1214.7655	2056.5
1210.7286	2384
1206.6899	2586.5
1202.6514	2744.5
1198.609	2543.5
1194.5647	2552
1190.5187	2472
1186.4707	2241
1182.4189	2068
1178.3673	1864.5
1174.3137	1628
1170.2565	1588.5
1166.1973	1672
1162.1382	1680.5
1158.0752	1699
1154.0105	1586
1149.9438	1390
1145.8752	1197
1141.8048	1144
1137.7307	1050
1133.6565	1051
1129.5804	1101
1125.5006	1117.5
1121.4208	1105
1117.3372	1171.5
1113.2517	1226
1109.1643	1251.5
1105.0751	1238.5
1100.9839	1275.5
1096.8907	1255.5
1092.7959	1335
1088.6971	1331.5
1084.5984	1340
1080.4958	1369.5
1076.3932	1418.5
1072.2869	1418.5
1068.1786	1386.5
1064.0685	1419
1059.9564	1356.5
1055.8424	1409
1051.7266	1451
1047.6088	1813
1043.489	2307
1039.3655	2762
1035.2419	3020.5
1031.1145	2887
1026.9852	2252.5
1022.856	1605.5
1018.7228	1636.5
1014.5877	3356
1010.4507	5539.5
1006.3118	6484
1002.1691	7947.5
998.02631	5627
993.88159	2593.5
989.73303	1626.5
985.58447	1271
981.43201	1078.5
977.27765	958
973.12134	910.5
968.96313	895
964.80292	907.5
960.64081	847
956.47675	847.5
952.31073	787
948.14081	786
943.97089	759.5
939.79706	771
935.62329	745.5
931.44556	797
927.26587	839.5
923.08429	831.5
918.9007	817
914.71515	836.5
910.52765	858.5
906.3382	891.5
902.14484	817.5
897.95142	836
893.75409	761
889.55676	751
885.35553	835.5
881.15234	837.5
876.94714	846.5
872.73993	888.5
868.53082	926.5
864.3197	997.5
860.10657	975.5
855.89148	1012
851.67249	1011
847.45343	1013
843.23041	996.5
839.00739	910.5
834.78046	869.5
830.55145	821
826.3205	817
822.08759	924
817.8526	910
813.61566	925.5
809.37476	1073
805.13385	1269.5
800.89093	1418.5
796.64398	1414.5
792.39508	1330.5
788.14612	1128.5
783.89319	999.5
779.63824	892
775.38129	943
771.12231	890
766.86133	906
762.59833	899.5
758.33136	943.5
754.06433	907.5
749.79327	797.5
745.52222	768.5
741.24713	699.5
736.97003	658.5
732.69092	569.5
728.40973	472.5
724.12653	486
719.84131	452.5
715.55408	462
711.26477	454.5
706.97144	473
702.6781	477.5
698.38068	474
694.08325	448
689.78174	472
685.47821	473.5
681.17267	449.5
676.86499	506.5
672.55536	477
668.24359	484.5
663.92987	462.5
659.61401	428.5
655.29413	431
650.97418	449
646.65015	428
642.32611	470
637.99799	475
633.66779	592
629.33551	827.5
625.00122	983
620.66479	1052.5
616.32635	847.5
611.98578	517.5
607.64117	483.5
603.29645	453.5
598.94769	450
594.59882	470.5
590.24591	432.5
585.89087	469.5
581.53375	493.5
577.17657	449.5
572.81531	454
568.44989	482
564.08441	480.5
559.71686	448.5
555.34723	497.5
550.97345	458.5
546.59961	490
542.22168	481
537.84161	501
533.46143	462.5
529.07721	445
524.6908	409.5
520.30231	433
515.91174	448.5
511.51697	427
507.12216	435
502.72522	456.5
498.32413	477
493.92297	494
489.51764	500.5
485.1102	517
480.70267	538
476.29099	528.5
471.87717	465.5
467.46121	448
463.04312	437.5
458.62088	427.5
454.19855	444
449.77405	425.5
445.3454	449.5
440.91666	449.5
436.4837	511.5
432.04865	521
427.61142	548.5
423.1741	566.5
418.73257	638.5
414.28891	654.5
409.84103	649
405.39307	680
400.94296	633
396.49069	586
392.03421	567
387.57761	549
383.11679	513
378.65381	499
374.18869	470.5
369.72137	459
365.25397	455
360.78027	429
356.30646	371
351.83047	479
347.35233	454
342.8699	429.5
338.38739	426
333.90063	439.5
329.41376	421
324.92264	456
320.42932	446.5
315.93381	433
311.43613	410.5
306.93625	420.5
302.43417	440.5
297.9299	402
293.42346	402
288.91272	439
284.40186	448
279.88672	467
275.37146	490.5
270.8519	469
266.33014	481
261.80826	566.5
257.2821	545
252.75371	563
248.22101	588
243.6882	670.5
239.15317	828
234.61592	1005.5
230.07434	1242.5
225.53265	1413
220.98663	1406
216.4384	1487
211.89003	1417.5
207.33734	1322
202.78241	1208.5
198.22523	1185.5
193.66585	1168.5
189.1042	1186.5
184.53822	1209
179.97211	1334
175.40376	1312.5
170.83104	1364
166.25821	1459
161.681	1501
157.10155	1551
152.51984	1577
147.93588	1628.5
143.34967	1709.5
138.7612	1438
134.17047	819.5
129.57748	199
124.98223	20
