# Supplementary material for: Transition across a sharp interface: Data from Raman and Brillouin imaging spectroscopy
Source: Data Brief. 2020 Oct 2;33:106368. doi: 10.1016/j.dib.2020.106368 (PMC7557971; doi:10.1016/j.dib.2020.106368)
Supplement: Supplementary file 1 [file mmc1.zip › PET_Glycerol60X_step05/Raman/petgly_60X_70PH_2s_05step_40fend_12_42_12.txt]

3813.9915	604
3811.1724	566.5
3808.3525	585.5
3805.5327	640
3802.7104	605
3799.8872	607.5
3797.063	590
3794.2363	610.5
3791.4099	612
3788.5811	553
3785.7524	585.5
3782.9214	623.5
3780.0894	596
3777.2561	601
3774.4219	597.5
3771.5867	599.5
3768.7502	587.5
3765.9116	645
3763.0715	606
3760.2322	673.5
3757.3901	606.5
3754.5469	647.5
3751.7029	628
3748.8577	629
3746.0098	631.5
3743.1624	615
3740.3125	634.5
3737.4631	660
3734.6111	627
3731.7578	616.5
3728.9038	661.5
3726.0486	644
3723.1921	666
3720.3333	627.5
3717.4749	628
3714.6138	615.5
3711.7517	662
3708.8899	629.5
3706.0256	657.5
3703.1589	675.5
3700.2927	625.5
3697.425	675
3694.5552	656.5
3691.6853	645.5
3688.8132	635.5
3685.9399	652.5
3683.0657	656
3680.1902	672
3677.3137	728.5
3674.436	621.5
3671.5559	659
3668.676	692
3665.7937	693.5
3662.9102	638
3660.0271	653.5
3657.1416	650
3654.2534	667
3651.3655	688.5
3648.4766	687.5
3645.5852	664.5
3642.6941	672
3639.8005	751.5
3636.9058	713
3634.0098	633.5
3631.1128	688
3628.2148	687
3625.3157	733.5
3622.4141	721
3619.5127	677.5
3616.6086	722.5
3613.7036	719
3610.7976	721.5
3607.8904	708
3604.9819	734.5
3602.0725	710
3599.1604	758
3596.2488	769.5
3593.3345	741.5
3590.4192	774
3587.5042	766
3584.5867	797.5
3581.6665	801.5
3578.7466	764.5
3575.8257	753
3572.9021	788.5
3569.979	765.5
3567.0532	820.5
3564.1265	813
3561.1985	808
3558.2693	774
3555.3391	819.5
3552.4077	886
3549.4753	839
3546.5403	826
3543.6042	789.5
3540.6682	856.5
3537.7297	823.5
3534.7903	891
3531.8496	811
3528.9077	847.5
3525.9634	863
3523.0193	870.5
3520.0728	902
3517.125	845.5
3514.1775	869.5
3511.2273	891.5
3508.2761	927
3505.3237	911
3502.3689	906.5
3499.4143	882.5
3496.457	943.5
3493.5002	973.5
3490.5408	945.5
3487.5801	937
3484.6182	990
3481.6553	953.5
3478.6914	976.5
3475.7261	978.5
3472.7583	985.5
3469.7908	949.5
3466.8208	993.5
3463.8494	1008
3460.877	995
3457.9036	1017.5
3454.9287	1071.5
3451.9529	990.5
3448.9744	1036
3445.9963	1057.5
3443.0156	1048.5
3440.0337	1054.5
3437.052	1071
3434.0679	1087.5
3431.0823	1020.5
3428.0945	1042
3425.1067	1101
3422.1177	1078.5
3419.1262	1056.5
3416.1335	1046
3413.1414	1045.5
3410.1462	1081.5
3407.1501	1095
3404.1528	1102
3401.1528	1075
3398.1533	1081.5
3395.1523	1118.5
3392.1489	1154
3389.1443	1135.5
3386.1387	1083.5
3383.1331	1102.5
3380.1235	1135
3377.1143	1131
3374.1038	1117.5
3371.092	1180.5
3368.0779	1116
3365.0623	1167
3362.0471	1150
3359.0293	1214.5
3356.0103	1159
3352.9902	1109.5
3349.9688	1120
3346.9448	1175
3343.9211	1180
3340.8948	1188
3337.8687	1118.5
3334.8398	1172.5
3331.8098	1143.5
3328.7788	1153.5
3325.7466	1158
3322.7129	1182
3319.6768	1188
3316.6409	1172.5
3313.6025	1163.5
3310.5627	1161.5
3307.5232	1190
3304.4812	1226.5
3301.4377	1180
3298.3918	1155.5
3295.3462	1198.5
3292.2993	1199.5
3289.2498	1219
3286.2004	1237.5
3283.1484	1145.5
3280.0952	1183
3277.041	1204.5
3273.9854	1269
3270.9287	1249.5
3267.8706	1211.5
3264.8101	1169.5
3261.7495	1170
3258.6865	1233.5
3255.6223	1229.5
3252.5569	1224.5
3249.49	1169.5
3246.4221	1201.5
3243.353	1262.5
3240.2827	1235.5
3237.2097	1212
3234.137	1194.5
3231.0615	1252.5
3227.9849	1282
3224.907	1276.5
3221.8279	1281.5
3218.7476	1239
3215.666	1245
3212.5833	1291
3209.4978	1343
3206.4111	1308.5
3203.3247	1322.5
3200.2356	1319
3197.1453	1310.5
3194.0537	1378.5
3190.9609	1387
3187.8669	1327
3184.7703	1343.5
3181.6738	1343
3178.5745	1320
3175.4741	1325
3172.374	1295
3169.271	1320.5
3166.167	1331
3163.0601	1337
3159.9536	1301
3156.8457	1341
3153.7351	1378
3150.6248	1332
3147.5117	1352.5
3144.3975	1300.5
3141.282	1267
3138.1653	1342.5
3135.0474	1303.5
3131.9265	1321
3128.8062	1229
3125.6829	1290
3122.5598	1297
3119.4343	1292.5
3116.3074	1361
3113.1792	1319
3110.0496	1364
3106.9189	1367.5
3103.7869	1405
3100.6523	1428.5
3097.5178	1477
3094.3806	1543
3091.2422	1651.5
3088.1025	1741
3084.9614	1818
3081.8193	2050
3078.6758	2344.5
3075.531	2613.5
3072.3835	3058
3069.2363	3496
3066.0862	3969
3062.9348	4381
3059.7825	4752.5
3056.6287	5231.5
3053.4734	5549
3050.3171	5532.5
3047.1594	5478
3043.999	5381
3040.8389	4808.5
3037.676	4164.5
3034.5117	3581
3031.3464	3084.5
3028.1797	2741.5
3025.0115	2553
3021.8423	2378
3018.6716	2073
3015.4983	1964
3012.3252	1915.5
3009.1494	1782.5
3005.9722	1737.5
3002.7937	1725
2999.614	1864.5
2996.4329	1876.5
2993.2505	1974
2990.0669	1980.5
2986.8806	2014.5
2983.6943	1943
2980.5054	2051
2977.3152	2186.5
2974.1235	2247
2970.9309	2340
2967.7366	2413.5
2964.5413	2585
2961.3445	2560
2958.145	2593
2954.9458	2625
2951.7437	2701.5
2948.5403	2861.5
2945.3354	2874
2942.1294	3008.5
2938.9221	3082.5
2935.7136	3162.5
2932.5037	3366.5
2929.291	3404
2926.0786	3360
2922.8633	3648
2919.6465	3742
2916.4287	3857
2913.2092	3932
2909.9888	4110.5
2906.7668	4140
2903.5437	4201
2900.3179	4216
2897.092	4151
2893.8633	4025
2890.6333	4039
2887.4021	3844.5
2884.1697	3729
2880.9358	3577.5
2877.7004	3396.5
2874.4639	3232
2871.2246	3000
2867.9854	2998
2864.7434	2846.5
2861.5	2760
2858.2571	2696.5
2855.011	2761.5
2851.7637	2714.5
2848.5134	2573
2845.2637	2544
2842.0122	2415
2838.7581	2328.5
2835.5042	2088
2832.2476	1948
2828.9893	1870.5
2825.7297	1736
2822.469	1703
2819.2068	1686
2815.9419	1647.5
2812.677	1591
2809.4109	1629.5
2806.1418	1536
2802.8716	1610
2799.5999	1586.5
2796.3269	1545.5
2793.0525	1567.5
2789.7766	1575
2786.4998	1587.5
2783.2212	1567
2779.9399	1588.5
2776.6589	1544.5
2773.3748	1556.5
2770.0896	1558.5
2766.8027	1572.5
2763.5146	1525
2760.2253	1562
2756.9346	1553
2753.6409	1525
2750.3474	1548
2747.051	1558.5
2743.7549	1574.5
2740.4558	1543
2737.1555	1593.5
2733.8538	1529.5
2730.5505	1484
2727.2461	1592
2723.9402	1565.5
2720.6313	1516.5
2717.3228	1509.5
2714.0112	1527
2710.6982	1524.5
2707.384	1539.5
2704.0684	1542
2700.7515	1445.5
2697.4331	1458
2694.1133	1477
2690.7905	1521.5
2687.4683	1533.5
2684.1428	1524.5
2680.8176	1515
2677.4893	1489
2674.1599	1456.5
2670.8289	1537.5
2667.4966	1510
2664.1614	1495
2660.8262	1457
2657.4897	1448
2654.1504	1494.5
2650.8096	1499
2647.469	1482.5
2644.1255	1430.5
2640.7805	1525.5
2637.4341	1504
2634.085	1457
2630.7358	1466
2627.3853	1477
2624.0317	1581.5
2620.677	1516
2617.3223	1485
2613.9646	1517.5
2610.6057	1528.5
2607.2451	1495.5
2603.8833	1555.5
2600.5186	1510
2597.1538	1511.5
2593.7861	1532
2590.4187	1473.5
2587.0483	1516.5
2583.6765	1483
2580.3032	1489.5
2576.9287	1543
2573.5527	1455.5
2570.175	1511
2566.7964	1447.5
2563.4146	1472.5
2560.0327	1438.5
2556.6482	1452.5
2553.262	1452
2549.8745	1423.5
2546.4856	1437
2543.0952	1411
2539.7034	1467
2536.3103	1455.5
2532.9141	1425.5
2529.5181	1412
2526.1189	1418.5
2522.7185	1437
2519.3184	1401.5
2515.915	1447.5
2512.5103	1425
2509.1025	1426
2505.6948	1412
2502.2859	1423.5
2498.8738	1406.5
2495.4619	1369.5
2492.0471	1452.5
2488.6306	1403
2485.2129	1478.5
2481.7937	1422
2478.373	1421.5
2474.9509	1439
2471.5273	1400.5
2468.1008	1420
2464.6746	1413.5
2461.2451	1411.5
2457.8157	1462.5
2454.3833	1382
2450.9497	1417
2447.5144	1415.5
2444.0776	1423.5
2440.6379	1466
2437.1985	1493
2433.7573	1406.5
2430.3132	1401.5
2426.8679	1398.5
2423.4224	1411.5
2419.9741	1427.5
2416.5242	1395
2413.0728	1397.5
2409.6184	1363
2406.1641	1411.5
2402.7083	1376.5
2399.2495	1375.5
2395.791	1403.5
2392.3291	1343.5
2388.866	1472.5
2385.4014	1397
2381.9353	1386.5
2378.4675	1381.5
2374.9985	1394.5
2371.5281	1413
2368.0544	1363.5
2364.5811	1362
2361.1045	1346.5
2357.6262	1337
2354.1467	1302.5
2350.6658	1409.5
2347.1833	1376
2343.6995	1379
2340.2141	1409.5
2336.7256	1390
2333.2371	1330.5
2329.7456	1336.5
2326.2544	1320
2322.7598	1368.5
2319.2639	1380
2315.7664	1370
2312.2676	1353
2308.7671	1346.5
2305.2637	1333
2301.7603	1322
2298.2554	1313.5
2294.7473	1349.5
2291.2378	1274
2287.7268	1296.5
2284.2158	1341.5
2280.7002	1338.5
2277.1848	1328.5
2273.6677	1305
2270.1494	1322
2266.6277	1320.5
2263.1062	1329
2259.5815	1337
2256.0554	1260.5
2252.5293	1304
2249.0002	1281
2245.4695	1262
2241.9358	1332.5
2238.4021	1287
2234.8667	1273.5
2231.3284	1300.5
2227.7903	1270
2224.2488	1332
2220.7058	1304
2217.1631	1302.5
2213.6172	1325
2210.0698	1286
2206.519	1270
2202.9685	1310.5
2199.4165	1284
2195.8613	1286.5
2192.3062	1270.5
2188.748	1294
2185.1882	1263
2181.627	1252
2178.064	1280
2174.4995	1240
2170.9336	1293
2167.3662	1230.5
2163.7957	1291.5
2160.2251	1263
2156.6514	1273.5
2153.0779	1250
2149.501	1250
2145.9226	1293.5
2142.3428	1315.5
2138.7612	1272.5
2135.1768	1260
2131.5923	1295
2128.0061	1316.5
2124.417	1337.5
2120.8276	1295
2117.2354	1236.5
2113.6414	1281
2110.0459	1297
2106.449	1289.5
2102.8503	1245.5
2099.2502	1217
2095.6487	1238
2092.0437	1276
2088.439	1288.5
2084.8308	1296.5
2081.2212	1295
2077.6101	1338
2073.999	1311.5
2070.3831	1318
2066.7671	1359
2063.1497	1351.5
2059.5308	1344.5
2055.9084	1350.5
2052.2864	1305.5
2048.6609	1327
2045.0358	1296.5
2041.4072	1333
2037.7771	1362
2034.1454	1361.5
2030.5122	1345
2026.8756	1302
2023.2393	1349.5
2019.6012	1315
2015.96	1363.5
2012.3171	1376.5
2008.6744	1390.5
2005.0283	1398.5
2001.3807	1362
1997.7316	1389.5
1994.0808	1395
1990.4283	1360
1986.7727	1356
1983.1172	1374
1979.4584	1483.5
1975.7996	1404.5
1972.1376	1414
1968.4739	1432.5
1964.8087	1451
1961.1418	1434.5
1957.4734	1498
1953.8033	1434
1950.1317	1441
1946.4568	1467
1942.7819	1452
1939.1038	1421
1935.424	1406.5
1931.7426	1430
1928.0613	1478.5
1924.3767	1465
1920.6887	1440.5
1917.001	1454
1913.3115	1469.5
1909.6205	1459
1905.926	1446.5
1902.23	1478
1898.5342	1417.5
1894.8348	1481.5
1891.134	1473
1887.4315	1488
1883.7274	1436.5
1880.0216	1440.5
1876.3125	1432.5
1872.6035	1484
1868.8929	1442.5
1865.1788	1504
1861.4633	1435
1857.746	1499
1854.0288	1453.5
1850.3083	1411
1846.5862	1431.5
1842.8606	1517.5
1839.1353	1491.5
1835.4081	1489.5
1831.6776	1480.5
1827.9473	1470.5
1824.2136	1449.5
1820.4781	1510.5
1816.7411	1499.5
1813.0024	1443
1809.2621	1480
1805.5201	1492.5
1801.7765	1504
1798.0313	1580.5
1794.2826	1509.5
1790.5339	1481.5
1786.782	1508
1783.0283	1475.5
1779.2731	1454
1775.5161	1435.5
1771.7574	1506.5
1767.9972	1495
1764.2352	1528.5
1760.4716	1465
1756.7046	1494.5
1752.9376	1468
1749.1672	1514
1745.3951	1550
1741.6232	1525
1737.8478	1486
1734.0708	1510
1730.292	1512.5
1726.5099	1541.5
1722.7278	1554
1718.944	1442
1715.1567	1515.5
1711.3696	1494
1707.5791	1556.5
1703.7869	1516.5
1699.9929	1535
1696.1973	1539.5
1692.3999	1549.5
1688.601	1547
1684.8003	1572
1680.9961	1520
1677.192	1536.5
1673.3845	1556.5
1669.577	1518.5
1665.7661	1528
1661.9535	1511.5
1658.1392	1470
1654.3231	1545
1650.5054	1517
1646.6859	1566.5
1642.8647	1587.5
1639.0402	1555
1635.2156	1598.5
1631.3876	1602
1627.5579	1695
1623.7281	1766.5
1619.895	2019
1616.0601	2298
1612.2235	2557
1608.3834	2638
1604.5433	2869
1600.7017	2699.5
1596.8563	2350.5
1593.0111	2051.5
1589.1625	1956.5
1585.312	1967.5
1581.4598	1865.5
1577.606	1728
1573.7504	1588.5
1569.8931	1512
1566.0341	1489.5
1562.1732	1448.5
1558.3088	1524.5
1554.4447	1477
1550.5769	1500
1546.7091	1459.5
1542.8379	1451
1538.9648	1497
1535.0901	1492
1531.2136	1466
1527.3353	1417.5
1523.4536	1442
1519.5719	1488
1515.6866	1444.5
1511.8014	1423.5
1507.9126	1470.5
1504.0239	1472
1500.1316	1434
1496.2375	1452
1492.3418	1435.5
1488.4442	1419
1484.5431	1447.5
1480.6421	1480.5
1476.7393	1525
1472.8329	1562.5
1468.9265	1537.5
1465.0166	1626.5
1461.1049	1660
1457.1914	1779
1453.2762	1762
1449.3593	1706.5
1445.4404	1636
1441.5199	1611.5
1437.5957	1491
1433.6716	1459
1429.744	1415
1425.8163	1397.5
1421.8851	1400.5
1417.952	1403.5
1414.0172	1354.5
1410.0807	1368.5
1406.1422	1374.5
1402.202	1412
1398.2601	1349.5
1394.3146	1379
1390.369	1365
1386.4198	1491
1382.4707	1436
1378.5179	1452.5
1374.5635	1483.5
1370.6071	1443.5
1366.6489	1526.5
1362.689	1499.5
1358.7273	1490
1354.7638	1471.5
1350.7965	1419.5
1346.8293	1530
1342.8586	1542.5
1338.886	1552.5
1334.9135	1651.5
1330.9371	1614.5
1326.9591	1603
1322.9792	1553
1318.9976	1551
1315.0122	1528.5
1311.027	1479
1307.0398	1425.5
1303.049	1410
1299.0582	1400.5
1295.0638	1354
1291.0675	1381.5
1287.0695	1386.5
1283.0695	1264.5
1279.0677	1308
1275.0641	1296
1271.0587	1326.5
1267.0515	1330
1263.0405	1320
1259.0295	1335
1255.015	1322
1250.9985	1345
1246.9802	1315.5
1242.9619	1312
1238.9399	1393.5
1234.9161	1409.5
1230.8885	1435.5
1226.861	1517.5
1222.8317	1651
1218.7986	1726.5
1214.7655	1899.5
1210.7286	2227.5
1206.6899	2353.5
1202.6514	2502.5
1198.609	2483
1194.5647	2420.5
1190.5187	2313.5
1186.4707	2142.5
1182.4189	1981
1178.3673	1729
1174.3137	1535
1170.2565	1497.5
1166.1973	1577
1162.1382	1670
1158.0752	1596.5
1154.0105	1525
1149.9438	1322.5
1145.8752	1140
1141.8048	1053.5
1137.7307	1016
1133.6565	990.5
1129.5804	1069
1125.5006	1046
1121.4208	1124.5
1117.3372	1094
1113.2517	1138
1109.1643	1173.5
1105.0751	1220
1100.9839	1249
1096.8907	1268.5
1092.7959	1222.5
1088.6971	1248.5
1084.5984	1282.5
1080.4958	1329.5
1076.3932	1263
1072.2869	1266
1068.1786	1325
1064.0685	1325
1059.9564	1345.5
1055.8424	1326.5
1051.7266	1410.5
1047.6088	1718.5
1043.489	2200.5
1039.3655	2702.5
1035.2419	2821
1031.1145	2831
1026.9852	2080
1022.856	1495
1018.7228	1639
1014.5877	3139
1010.4507	5126
1006.3118	6042
1002.1691	7615.5
998.02631	5525.5
993.88159	2423
989.73303	1522
985.58447	1227.5
981.43201	1001.5
977.27765	902.5
973.12134	871
968.96313	810.5
964.80292	765.5
960.64081	837.5
956.47675	771
952.31073	714
948.14081	757
943.97089	714.5
939.79706	762.5
935.62329	716.5
931.44556	739
927.26587	743
923.08429	754
918.9007	736
914.71515	806
910.52765	829.5
906.3382	807.5
902.14484	776
897.95142	752.5
893.75409	685
889.55676	725.5
885.35553	741.5
881.15234	783.5
876.94714	829
872.73993	822
868.53082	863.5
864.3197	951.5
860.10657	945.5
855.89148	971.5
851.67249	1023.5
847.45343	964.5
843.23041	908.5
839.00739	943.5
834.78046	787.5
830.55145	792.5
826.3205	744
822.08759	792
817.8526	895.5
813.61566	948.5
809.37476	1001
805.13385	1144
800.89093	1285.5
796.64398	1332.5
792.39508	1247
788.14612	1119.5
783.89319	952.5
779.63824	854.5
775.38129	827
771.12231	862.5
766.86133	894.5
762.59833	847
758.33136	896
754.06433	844
749.79327	752
745.52222	703
741.24713	662
736.97003	572
732.69092	551.5
728.40973	470.5
724.12653	444
719.84131	442.5
715.55408	428
711.26477	458.5
706.97144	424
702.6781	451.5
698.38068	436
694.08325	410
689.78174	466
685.47821	475.5
681.17267	441.5
676.86499	425
672.55536	426
668.24359	437
663.92987	410.5
659.61401	407.5
655.29413	404
650.97418	408
646.65015	411
642.32611	401
637.99799	423.5
633.66779	519.5
629.33551	805
625.00122	901
620.66479	988.5
616.32635	751.5
611.98578	515.5
607.64117	403.5
603.29645	408.5
598.94769	427
594.59882	417.5
590.24591	387.5
585.89087	427.5
581.53375	430
577.17657	463.5
572.81531	433.5
568.44989	418.5
564.08441	443.5
559.71686	434
555.34723	434.5
550.97345	473.5
546.59961	464
542.22168	467.5
537.84161	443.5
533.46143	443
529.07721	418.5
524.6908	391
520.30231	394.5
515.91174	410.5
511.51697	410
507.12216	397
502.72522	404.5
498.32413	451
493.92297	511
489.51764	488.5
485.1102	525.5
480.70267	479
476.29099	476
471.87717	448.5
467.46121	415
463.04312	410.5
458.62088	426
454.19855	424
449.77405	427
445.3454	436
440.91666	443
436.4837	474
432.04865	442
427.61142	522.5
423.1741	536.5
418.73257	584
414.28891	650
409.84103	647.5
405.39307	657
400.94296	614
396.49069	577
392.03421	550
387.57761	533.5
383.11679	503
378.65381	458.5
374.18869	386
369.72137	423
365.25397	408.5
360.78027	386.5
356.30646	350
351.83047	371.5
347.35233	407
342.8699	396
338.38739	398
333.90063	399
329.41376	386.5
324.92264	408.5
320.42932	425
315.93381	392.5
311.43613	381
306.93625	382
302.43417	367
297.9299	395.5
293.42346	422
288.91272	386.5
284.40186	417
279.88672	426.5
275.37146	482.5
270.8519	475
266.33014	453
261.80826	509.5
257.2821	504
252.75371	480
248.22101	601.5
243.6882	655
239.15317	814.5
234.61592	957
230.07434	1154.5
225.53265	1255.5
220.98663	1315
216.4384	1286
211.89003	1259.5
207.33734	1224
202.78241	1149.5
198.22523	1144.5
193.66585	1121
189.1042	1143.5
184.53822	1150.5
179.97211	1158.5
175.40376	1227
170.83104	1307
166.25821	1368.5
161.681	1405
157.10155	1412
152.51984	1414
147.93588	1538
143.34967	1588
138.7612	1341.5
134.17047	794.5
129.57748	172.5
124.98223	30
