# Supplementary material for: Transition across a sharp interface: Data from Raman and Brillouin imaging spectroscopy
Source: Data Brief. 2020 Oct 2;33:106368. doi: 10.1016/j.dib.2020.106368 (PMC7557971; doi:10.1016/j.dib.2020.106368)
Supplement: Supplementary file 1 [file mmc1.zip › PET_Glycerol60X_step05/Raman/petgly_60X_70PH_2s_05step_40fend_12_42_13.txt]

3813.9915	505
3811.1724	484.5
3808.3525	455.5
3805.5327	493.5
3802.7104	519.5
3799.8872	498.5
3797.063	516
3794.2363	522.5
3791.4099	495.5
3788.5811	501.5
3785.7524	499
3782.9214	527.5
3780.0894	534
3777.2561	517.5
3774.4219	525.5
3771.5867	529.5
3768.7502	510.5
3765.9116	533.5
3763.0715	503.5
3760.2322	558.5
3757.3901	523.5
3754.5469	531
3751.7029	528.5
3748.8577	521.5
3746.0098	517
3743.1624	516.5
3740.3125	545
3737.4631	560
3734.6111	472.5
3731.7578	533
3728.9038	551
3726.0486	542.5
3723.1921	513.5
3720.3333	515
3717.4749	540.5
3714.6138	564.5
3711.7517	556
3708.8899	564.5
3706.0256	513
3703.1589	532
3700.2927	581
3697.425	573
3694.5552	580
3691.6853	543.5
3688.8132	575
3685.9399	578
3683.0657	595
3680.1902	553
3677.3137	528.5
3674.436	576
3671.5559	588
3668.676	587
3665.7937	548
3662.9102	562
3660.0271	584.5
3657.1416	547
3654.2534	605
3651.3655	618
3648.4766	608
3645.5852	562
3642.6941	619.5
3639.8005	579
3636.9058	630.5
3634.0098	605
3631.1128	625
3628.2148	629.5
3625.3157	615
3622.4141	599
3619.5127	613.5
3616.6086	645
3613.7036	604.5
3610.7976	622
3607.8904	622
3604.9819	634.5
3602.0725	669
3599.1604	661
3596.2488	674.5
3593.3345	622
3590.4192	624
3587.5042	689.5
3584.5867	702
3581.6665	694
3578.7466	676.5
3575.8257	698
3572.9021	694.5
3569.979	726.5
3567.0532	677
3564.1265	724
3561.1985	735
3558.2693	723
3555.3391	743
3552.4077	735
3549.4753	742.5
3546.5403	726.5
3543.6042	768
3540.6682	726
3537.7297	756
3534.7903	746
3531.8496	766
3528.9077	756
3525.9634	782
3523.0193	788
3520.0728	801
3517.125	791
3514.1775	826
3511.2273	853
3508.2761	806.5
3505.3237	794
3502.3689	826
3499.4143	839.5
3496.457	833.5
3493.5002	859
3490.5408	896
3487.5801	821
3484.6182	872.5
3481.6553	906.5
3478.6914	904
3475.7261	892.5
3472.7583	914.5
3469.7908	917
3466.8208	899
3463.8494	967
3460.877	943
3457.9036	949
3454.9287	1008
3451.9529	984
3448.9744	941
3445.9963	979
3443.0156	966.5
3440.0337	1037
3437.052	1002
3434.0679	991
3431.0823	1001.5
3428.0945	1018
3425.1067	1026.5
3422.1177	1024.5
3419.1262	1002.5
3416.1335	1055.5
3413.1414	1058
3410.1462	1060
3407.1501	996
3404.1528	1024
3401.1528	1038.5
3398.1533	1060.5
3395.1523	1047
3392.1489	1105
3389.1443	1030
3386.1387	1038
3383.1331	1091
3380.1235	1068
3377.1143	1098.5
3374.1038	1037
3371.092	1094
3368.0779	1043.5
3365.0623	1084.5
3362.0471	1061
3359.0293	1131.5
3356.0103	1108
3352.9902	1074.5
3349.9688	1071
3346.9448	1095.5
3343.9211	1104.5
3340.8948	1103.5
3337.8687	1147
3334.8398	1114.5
3331.8098	1088.5
3328.7788	1114
3325.7466	1119.5
3322.7129	1132.5
3319.6768	1108
3316.6409	1121
3313.6025	1105
3310.5627	1130.5
3307.5232	1119
3304.4812	1059
3301.4377	1128
3298.3918	1149.5
3295.3462	1138
3292.2993	1092
3289.2498	1179.5
3286.2004	1103.5
3283.1484	1138.5
3280.0952	1134.5
3277.041	1135
3273.9854	1116.5
3270.9287	1116.5
3267.8706	1098
3264.8101	1143
3261.7495	1154
3258.6865	1144
3255.6223	1119
3252.5569	1129
3249.49	1123.5
3246.4221	1151.5
3243.353	1168.5
3240.2827	1121
3237.2097	1131
3234.137	1169.5
3231.0615	1161.5
3227.9849	1170
3224.907	1141
3221.8279	1160
3218.7476	1188.5
3215.666	1156.5
3212.5833	1213
3209.4978	1193.5
3206.4111	1236
3203.3247	1204
3200.2356	1236
3197.1453	1247.5
3194.0537	1253.5
3190.9609	1259
3187.8669	1227
3184.7703	1188
3181.6738	1174.5
3178.5745	1191.5
3175.4741	1168.5
3172.374	1177.5
3169.271	1165.5
3166.167	1221
3163.0601	1175.5
3159.9536	1196
3156.8457	1198.5
3153.7351	1213.5
3150.6248	1208.5
3147.5117	1179.5
3144.3975	1156
3141.282	1138
3138.1653	1132.5
3135.0474	1106
3131.9265	1097.5
3128.8062	1161.5
3125.6829	1145.5
3122.5598	1196
3119.4343	1128.5
3116.3074	1130.5
3113.1792	1179.5
3110.0496	1184.5
3106.9189	1185.5
3103.7869	1236
3100.6523	1257
3097.5178	1211.5
3094.3806	1310
3091.2422	1403.5
3088.1025	1463.5
3084.9614	1504
3081.8193	1740.5
3078.6758	1924
3075.531	2138.5
3072.3835	2421.5
3069.2363	2708
3066.0862	3023
3062.9348	3364.5
3059.7825	3717
3056.6287	4008.5
3053.4734	4420.5
3050.3171	4468
3047.1594	4497
3043.999	4236.5
3040.8389	3933
3037.676	3369
3034.5117	2970.5
3031.3464	2468.5
3028.1797	2266
3025.0115	2039
3021.8423	1959.5
3018.6716	1821
3015.4983	1615
3012.3252	1540
3009.1494	1494.5
3005.9722	1494.5
3002.7937	1535
2999.614	1557
2996.4329	1632.5
2993.2505	1658
2990.0669	1702
2986.8806	1782.5
2983.6943	1797
2980.5054	1870
2977.3152	1953.5
2974.1235	2063
2970.9309	2124
2967.7366	2311
2964.5413	2369
2961.3445	2408.5
2958.145	2450
2954.9458	2561.5
2951.7437	2556
2948.5403	2678
2945.3354	2741
2942.1294	2804.5
2938.9221	2904.5
2935.7136	2922.5
2932.5037	2982
2929.291	3120.5
2926.0786	3184
2922.8633	3230
2919.6465	3330
2916.4287	3396
2913.2092	3456
2909.9888	3629
2906.7668	3747
2903.5437	3747
2900.3179	3877
2897.092	3787.5
2893.8633	3791
2890.6333	3733.5
2887.4021	3610
2884.1697	3453.5
2880.9358	3293.5
2877.7004	3101
2874.4639	2984.5
2871.2246	2815.5
2867.9854	2728.5
2864.7434	2577.5
2861.5	2460.5
2858.2571	2413
2855.011	2370.5
2851.7637	2311
2848.5134	2274.5
2845.2637	2263
2842.0122	2129
2838.7581	1982
2835.5042	1852
2832.2476	1678
2828.9893	1649
2825.7297	1554.5
2822.469	1515
2819.2068	1540.5
2815.9419	1464.5
2812.677	1395.5
2809.4109	1381
2806.1418	1370
2802.8716	1365
2799.5999	1361
2796.3269	1309.5
2793.0525	1383
2789.7766	1351
2786.4998	1272.5
2783.2212	1320
2779.9399	1284.5
2776.6589	1332.5
2773.3748	1294.5
2770.0896	1343
2766.8027	1316.5
2763.5146	1280
2760.2253	1308
2756.9346	1290
2753.6409	1337.5
2750.3474	1268
2747.051	1361.5
2743.7549	1346
2740.4558	1341.5
2737.1555	1264.5
2733.8538	1272.5
2730.5505	1290.5
2727.2461	1305
2723.9402	1323.5
2720.6313	1299
2717.3228	1245
2714.0112	1311
2710.6982	1270
2707.384	1305.5
2704.0684	1265
2700.7515	1233.5
2697.4331	1211.5
2694.1133	1256
2690.7905	1253.5
2687.4683	1224
2684.1428	1241.5
2680.8176	1268.5
2677.4893	1207
2674.1599	1184.5
2670.8289	1231.5
2667.4966	1188.5
2664.1614	1161
2660.8262	1220.5
2657.4897	1213
2654.1504	1210.5
2650.8096	1210
2647.469	1212.5
2644.1255	1217
2640.7805	1218.5
2637.4341	1230
2634.085	1196.5
2630.7358	1261
2627.3853	1221.5
2624.0317	1241
2620.677	1208
2617.3223	1279
2613.9646	1254.5
2610.6057	1265.5
2607.2451	1267
2603.8833	1278
2600.5186	1268
2597.1538	1233
2593.7861	1257.5
2590.4187	1215.5
2587.0483	1224
2583.6765	1239.5
2580.3032	1227.5
2576.9287	1237.5
2573.5527	1207.5
2570.175	1247.5
2566.7964	1187.5
2563.4146	1224.5
2560.0327	1201.5
2556.6482	1195.5
2553.262	1209.5
2549.8745	1170.5
2546.4856	1218
2543.0952	1175.5
2539.7034	1152.5
2536.3103	1123.5
2532.9141	1121
2529.5181	1208.5
2526.1189	1174.5
2522.7185	1187
2519.3184	1233.5
2515.915	1154.5
2512.5103	1170
2509.1025	1143
2505.6948	1198
2502.2859	1182.5
2498.8738	1174
2495.4619	1211
2492.0471	1171
2488.6306	1192
2485.2129	1117
2481.7937	1190
2478.373	1170
2474.9509	1211
2471.5273	1186.5
2468.1008	1136
2464.6746	1170
2461.2451	1166.5
2457.8157	1200.5
2454.3833	1140
2450.9497	1175
2447.5144	1193
2444.0776	1171
2440.6379	1211
2437.1985	1146
2433.7573	1185.5
2430.3132	1140.5
2426.8679	1138.5
2423.4224	1102
2419.9741	1152
2416.5242	1146.5
2413.0728	1153
2409.6184	1125
2406.1641	1126
2402.7083	1153
2399.2495	1103
2395.791	1150.5
2392.3291	1165
2388.866	1158
2385.4014	1118
2381.9353	1122.5
2378.4675	1111
2374.9985	1127.5
2371.5281	1155.5
2368.0544	1122
2364.5811	1121
2361.1045	1142
2357.6262	1174.5
2354.1467	1156.5
2350.6658	1098.5
2347.1833	1125.5
2343.6995	1186.5
2340.2141	1150
2336.7256	1090
2333.2371	1096
2329.7456	1066.5
2326.2544	1135
2322.7598	1067
2319.2639	1122.5
2315.7664	1127
2312.2676	1086
2308.7671	1126.5
2305.2637	1093.5
2301.7603	1096
2298.2554	1101.5
2294.7473	1070
2291.2378	1092
2287.7268	1112.5
2284.2158	1110.5
2280.7002	1057.5
2277.1848	1079.5
2273.6677	1077.5
2270.1494	1108
2266.6277	1112
2263.1062	1086.5
2259.5815	1072.5
2256.0554	1090.5
2252.5293	1048.5
2249.0002	1092
2245.4695	1078
2241.9358	1029
2238.4021	1099
2234.8667	1060
2231.3284	1077
2227.7903	1078.5
2224.2488	1073
2220.7058	1063
2217.1631	1072.5
2213.6172	1063
2210.0698	1076
2206.519	1105.5
2202.9685	1052.5
2199.4165	1091
2195.8613	1033
2192.3062	1084.5
2188.748	1049.5
2185.1882	1053
2181.627	1063.5
2178.064	1066.5
2174.4995	1044
2170.9336	1044.5
2167.3662	1047.5
2163.7957	1090.5
2160.2251	1094
2156.6514	1055
2153.0779	1113
2149.501	1074.5
2145.9226	1054
2142.3428	1047
2138.7612	1056
2135.1768	1033
2131.5923	1042
2128.0061	1077
2124.417	1114.5
2120.8276	1034
2117.2354	1042.5
2113.6414	1069
2110.0459	1096.5
2106.449	1071
2102.8503	1070
2099.2502	1041
2095.6487	1116
2092.0437	1077
2088.439	1101
2084.8308	1066.5
2081.2212	1086.5
2077.6101	1127.5
2073.999	1102.5
2070.3831	1136.5
2066.7671	1044
2063.1497	1107
2059.5308	1088.5
2055.9084	1150
2052.2864	1086
2048.6609	1124
2045.0358	1149.5
2041.4072	1139
2037.7771	1167.5
2034.1454	1136.5
2030.5122	1132.5
2026.8756	1158.5
2023.2393	1142
2019.6012	1135.5
2015.96	1132
2012.3171	1150
2008.6744	1153
2005.0283	1077.5
2001.3807	1165.5
1997.7316	1148.5
1994.0808	1138
1990.4283	1190
1986.7727	1147.5
1983.1172	1215.5
1979.4584	1143
1975.7996	1129
1972.1376	1236
1968.4739	1181.5
1964.8087	1248.5
1961.1418	1200
1957.4734	1164.5
1953.8033	1239
1950.1317	1242.5
1946.4568	1177
1942.7819	1183.5
1939.1038	1228
1935.424	1185.5
1931.7426	1223
1928.0613	1277.5
1924.3767	1240.5
1920.6887	1195.5
1917.001	1198.5
1913.3115	1229.5
1909.6205	1249.5
1905.926	1204
1902.23	1267.5
1898.5342	1214
1894.8348	1244.5
1891.134	1239.5
1887.4315	1239.5
1883.7274	1197.5
1880.0216	1251
1876.3125	1257
1872.6035	1233.5
1868.8929	1233.5
1865.1788	1277.5
1861.4633	1276.5
1857.746	1219.5
1854.0288	1264.5
1850.3083	1294.5
1846.5862	1212.5
1842.8606	1245
1839.1353	1264.5
1835.4081	1289
1831.6776	1259
1827.9473	1285
1824.2136	1279.5
1820.4781	1317
1816.7411	1277.5
1813.0024	1287.5
1809.2621	1269
1805.5201	1307.5
1801.7765	1291
1798.0313	1254.5
1794.2826	1266.5
1790.5339	1289
1786.782	1258.5
1783.0283	1264.5
1779.2731	1269
1775.5161	1261
1771.7574	1327
1767.9972	1313
1764.2352	1286
1760.4716	1281.5
1756.7046	1253
1752.9376	1277.5
1749.1672	1267
1745.3951	1256.5
1741.6232	1288.5
1737.8478	1303
1734.0708	1299.5
1730.292	1334
1726.5099	1339
1722.7278	1336
1718.944	1308.5
1715.1567	1292.5
1711.3696	1346
1707.5791	1321
1703.7869	1357
1699.9929	1309
1696.1973	1283
1692.3999	1374.5
1688.601	1323.5
1684.8003	1301
1680.9961	1312
1677.192	1312.5
1673.3845	1303
1669.577	1308.5
1665.7661	1297.5
1661.9535	1298.5
1658.1392	1329
1654.3231	1363
1650.5054	1348
1646.6859	1342.5
1642.8647	1309
1639.0402	1325.5
1635.2156	1350.5
1631.3876	1322.5
1627.5579	1429
1623.7281	1479.5
1619.895	1620.5
1616.0601	1806
1612.2235	1969
1608.3834	2128.5
1604.5433	2231.5
1600.7017	2191
1596.8563	1949.5
1593.0111	1729
1589.1625	1615
1585.312	1551.5
1581.4598	1557
1577.606	1498.5
1573.7504	1361.5
1569.8931	1330.5
1566.0341	1325.5
1562.1732	1289.5
1558.3088	1287
1554.4447	1252.5
1550.5769	1232
1546.7091	1237.5
1542.8379	1278.5
1538.9648	1272
1535.0901	1271
1531.2136	1272
1527.3353	1277.5
1523.4536	1291
1519.5719	1286.5
1515.6866	1235
1511.8014	1224
1507.9126	1280.5
1504.0239	1265
1500.1316	1239
1496.2375	1255
1492.3418	1221.5
1488.4442	1246
1484.5431	1271.5
1480.6421	1316
1476.7393	1297
1472.8329	1352.5
1468.9265	1319
1465.0166	1367.5
1461.1049	1435.5
1457.1914	1428
1453.2762	1457
1449.3593	1449.5
1445.4404	1418.5
1441.5199	1348.5
1437.5957	1291
1433.6716	1260.5
1429.744	1249.5
1425.8163	1164
1421.8851	1174
1417.952	1245
1414.0172	1244
1410.0807	1216.5
1406.1422	1242.5
1402.202	1268
1398.2601	1163.5
1394.3146	1186.5
1390.369	1192
1386.4198	1209
1382.4707	1252
1378.5179	1229.5
1374.5635	1307
1370.6071	1272
1366.6489	1250.5
1362.689	1255
1358.7273	1250.5
1354.7638	1245.5
1350.7965	1281.5
1346.8293	1315
1342.8586	1276
1338.886	1350
1334.9135	1342.5
1330.9371	1332.5
1326.9591	1353
1322.9792	1332.5
1318.9976	1303.5
1315.0122	1243
1311.027	1259
1307.0398	1234
1303.049	1243
1299.0582	1180.5
1295.0638	1190.5
1291.0675	1173.5
1287.0695	1143
1283.0695	1113
1279.0677	1157
1275.0641	1143
1271.0587	1139.5
1267.0515	1181
1263.0405	1123.5
1259.0295	1130.5
1255.015	1126.5
1250.9985	1160.5
1246.9802	1140.5
1242.9619	1115.5
1238.9399	1138
1234.9161	1195
1230.8885	1232
1226.861	1233
1222.8317	1359.5
1218.7986	1407.5
1214.7655	1581
1210.7286	1779.5
1206.6899	1922.5
1202.6514	2025.5
1198.609	1972.5
1194.5647	1997.5
1190.5187	1850.5
1186.4707	1657
1182.4189	1550.5
1178.3673	1469
1174.3137	1342.5
1170.2565	1244
1166.1973	1239.5
1162.1382	1288
1158.0752	1343
1154.0105	1238
1149.9438	1121.5
1145.8752	972.5
1141.8048	890.5
1137.7307	860
1133.6565	863.5
1129.5804	882.5
1125.5006	931
1121.4208	940
1117.3372	959
1113.2517	998.5
1109.1643	1033
1105.0751	1036
1100.9839	1031
1096.8907	1027.5
1092.7959	1062
1088.6971	1100.5
1084.5984	1135.5
1080.4958	1055.5
1076.3932	1137.5
1072.2869	1137.5
1068.1786	1152
1064.0685	1154.5
1059.9564	1134.5
1055.8424	1134.5
1051.7266	1243.5
1047.6088	1467.5
1043.489	1791
1039.3655	2050
1035.2419	2258
1031.1145	2251.5
1026.9852	1807.5
1022.856	1240.5
1018.7228	1338
1014.5877	2478
1010.4507	3795.5
1006.3118	4528.5
1002.1691	6027
998.02631	4443.5
993.88159	1991
989.73303	1214.5
985.58447	1001
981.43201	834
977.27765	752.5
973.12134	710
968.96313	701
964.80292	675.5
960.64081	647
956.47675	631
952.31073	575.5
948.14081	601.5
943.97089	623.5
939.79706	638.5
935.62329	639.5
931.44556	630.5
927.26587	646.5
923.08429	669.5
918.9007	667
914.71515	657.5
910.52765	688
906.3382	667
902.14484	580.5
897.95142	634.5
893.75409	574.5
889.55676	618
885.35553	641
881.15234	652
876.94714	706
872.73993	729
868.53082	796
864.3197	841
860.10657	868
855.89148	946.5
851.67249	932.5
847.45343	902
843.23041	847
839.00739	780
834.78046	744
830.55145	681
826.3205	713.5
822.08759	729
817.8526	725.5
813.61566	765
809.37476	808
805.13385	938.5
800.89093	1000.5
796.64398	1082.5
792.39508	1010.5
788.14612	836.5
783.89319	735
779.63824	687
775.38129	707
771.12231	664
766.86133	656
762.59833	666.5
758.33136	688.5
754.06433	657
749.79327	598.5
745.52222	573.5
741.24713	541
736.97003	475
732.69092	416.5
728.40973	374
724.12653	341.5
719.84131	356.5
715.55408	378
711.26477	367
706.97144	345.5
702.6781	387.5
698.38068	358
694.08325	340
689.78174	343.5
685.47821	361.5
681.17267	358.5
676.86499	368
672.55536	368
668.24359	394.5
663.92987	351.5
659.61401	344
655.29413	310
650.97418	366
646.65015	321
642.32611	296.5
637.99799	344
633.66779	416
629.33551	573.5
625.00122	638
620.66479	685
616.32635	624.5
611.98578	392
607.64117	329.5
603.29645	296
598.94769	301.5
594.59882	340
590.24591	323.5
585.89087	338.5
581.53375	335.5
577.17657	319.5
572.81531	327
568.44989	365.5
564.08441	347
559.71686	328.5
555.34723	366.5
550.97345	376
546.59961	344.5
542.22168	333
537.84161	362
533.46143	332
529.07721	333
524.6908	312
520.30231	333
515.91174	327
511.51697	332.5
507.12216	343.5
502.72522	348.5
498.32413	403.5
493.92297	416.5
489.51764	466
485.1102	465.5
480.70267	457
476.29099	428.5
471.87717	413
467.46121	351.5
463.04312	338.5
458.62088	299
454.19855	332
449.77405	342
445.3454	366.5
440.91666	355
436.4837	373.5
432.04865	377
427.61142	401
423.1741	454
418.73257	483
414.28891	537.5
409.84103	512.5
405.39307	513.5
400.94296	474
396.49069	473
392.03421	421.5
387.57761	420
383.11679	362.5
378.65381	347.5
374.18869	333.5
369.72137	327.5
365.25397	325
360.78027	279
356.30646	295.5
351.83047	294.5
347.35233	321.5
342.8699	334
338.38739	329.5
333.90063	331.5
329.41376	333
324.92264	363.5
320.42932	287
315.93381	318.5
311.43613	308.5
306.93625	339.5
302.43417	292.5
297.9299	317.5
293.42346	310
288.91272	301
284.40186	319.5
279.88672	343
275.37146	377.5
270.8519	336
266.33014	369.5
261.80826	370.5
257.2821	394
252.75371	416.5
248.22101	444.5
243.6882	491.5
239.15317	589
234.61592	671
230.07434	842
225.53265	907
220.98663	980.5
216.4384	963.5
211.89003	937
207.33734	896.5
202.78241	802
198.22523	854
193.66585	793.5
189.1042	783.5
184.53822	819
179.97211	896
175.40376	942.5
170.83104	1010.5
166.25821	1007.5
161.681	1020
157.10155	1035
152.51984	1073
147.93588	1112
143.34967	1141.5
138.7612	941.5
134.17047	506.5
129.57748	142.5
124.98223	19
