# Supplementary material for: Transition across a sharp interface: Data from Raman and Brillouin imaging spectroscopy
Source: Data Brief. 2020 Oct 2;33:106368. doi: 10.1016/j.dib.2020.106368 (PMC7557971; doi:10.1016/j.dib.2020.106368)
Supplement: Supplementary file 1 [file mmc1.zip › PET_Glycerol60X_step05/Raman/petgly_60X_70PH_2s_05step_40fend_12_42_7.txt]

3813.9915	832
3811.1724	845
3808.3525	805.5
3805.5327	795.5
3802.7104	816.5
3799.8872	795.5
3797.063	819.5
3794.2363	822.5
3791.4099	812.5
3788.5811	795
3785.7524	788.5
3782.9214	812.5
3780.0894	820
3777.2561	771
3774.4219	799.5
3771.5867	813
3768.7502	847
3765.9116	846
3763.0715	822.5
3760.2322	802.5
3757.3901	821.5
3754.5469	841.5
3751.7029	835
3748.8577	855
3746.0098	806
3743.1624	838.5
3740.3125	869.5
3737.4631	797
3734.6111	835
3731.7578	821
3728.9038	849
3726.0486	858.5
3723.1921	831
3720.3333	856
3717.4749	842
3714.6138	861.5
3711.7517	883
3708.8899	904
3706.0256	909
3703.1589	817.5
3700.2927	861.5
3697.425	897.5
3694.5552	873.5
3691.6853	872
3688.8132	858.5
3685.9399	871.5
3683.0657	893.5
3680.1902	878.5
3677.3137	885.5
3674.436	868
3671.5559	894.5
3668.676	877.5
3665.7937	899
3662.9102	892.5
3660.0271	865
3657.1416	902
3654.2534	903.5
3651.3655	911.5
3648.4766	882
3645.5852	885
3642.6941	923.5
3639.8005	884.5
3636.9058	910.5
3634.0098	909.5
3631.1128	898
3628.2148	918.5
3625.3157	959
3622.4141	918
3619.5127	912.5
3616.6086	959
3613.7036	920
3610.7976	953.5
3607.8904	933
3604.9819	941
3602.0725	950
3599.1604	976
3596.2488	979.5
3593.3345	956
3590.4192	970
3587.5042	983.5
3584.5867	1005
3581.6665	1037.5
3578.7466	963
3575.8257	963.5
3572.9021	1024.5
3569.979	1021
3567.0532	1044.5
3564.1265	1019
3561.1985	980.5
3558.2693	1019
3555.3391	1047
3552.4077	1015
3549.4753	1033
3546.5403	1035
3543.6042	1035
3540.6682	1044
3537.7297	1052.5
3534.7903	1032
3531.8496	1031.5
3528.9077	1041
3525.9634	1045
3523.0193	1083
3520.0728	1090
3517.125	1082.5
3514.1775	1077.5
3511.2273	1087.5
3508.2761	1141
3505.3237	1113
3502.3689	1119
3499.4143	1132.5
3496.457	1166.5
3493.5002	1120.5
3490.5408	1153
3487.5801	1161.5
3484.6182	1177
3481.6553	1191
3478.6914	1197
3475.7261	1160
3472.7583	1169.5
3469.7908	1222
3466.8208	1257.5
3463.8494	1261.5
3460.877	1250
3457.9036	1263.5
3454.9287	1246
3451.9529	1273.5
3448.9744	1271.5
3445.9963	1281.5
3443.0156	1199.5
3440.0337	1273.5
3437.052	1320.5
3434.0679	1341.5
3431.0823	1298.5
3428.0945	1315.5
3425.1067	1292.5
3422.1177	1311
3419.1262	1338.5
3416.1335	1235
3413.1414	1286.5
3410.1462	1294
3407.1501	1356.5
3404.1528	1354
3401.1528	1363.5
3398.1533	1337
3395.1523	1327
3392.1489	1370
3389.1443	1356.5
3386.1387	1360.5
3383.1331	1405
3380.1235	1322.5
3377.1143	1403
3374.1038	1373
3371.092	1330
3368.0779	1352
3365.0623	1381
3362.0471	1433
3359.0293	1359
3356.0103	1339.5
3352.9902	1403
3349.9688	1385.5
3346.9448	1451.5
3343.9211	1428.5
3340.8948	1397.5
3337.8687	1417.5
3334.8398	1457.5
3331.8098	1376.5
3328.7788	1412
3325.7466	1403.5
3322.7129	1418.5
3319.6768	1433.5
3316.6409	1438
3313.6025	1379
3310.5627	1414.5
3307.5232	1397
3304.4812	1457.5
3301.4377	1470
3298.3918	1453
3295.3462	1416
3292.2993	1466
3289.2498	1454.5
3286.2004	1449
3283.1484	1448.5
3280.0952	1437
3277.041	1427.5
3273.9854	1464
3270.9287	1466
3267.8706	1511
3264.8101	1441
3261.7495	1469.5
3258.6865	1491
3255.6223	1476
3252.5569	1507.5
3249.49	1425.5
3246.4221	1446.5
3243.353	1439
3240.2827	1466
3237.2097	1497.5
3234.137	1466.5
3231.0615	1511
3227.9849	1573.5
3224.907	1553
3221.8279	1507.5
3218.7476	1522
3215.666	1551.5
3212.5833	1594.5
3209.4978	1599.5
3206.4111	1594.5
3203.3247	1540
3200.2356	1546.5
3197.1453	1644
3194.0537	1613.5
3190.9609	1623
3187.8669	1574
3184.7703	1606
3181.6738	1615.5
3178.5745	1624.5
3175.4741	1562.5
3172.374	1605.5
3169.271	1560
3166.167	1613.5
3163.0601	1614
3159.9536	1616
3156.8457	1587.5
3153.7351	1650.5
3150.6248	1663.5
3147.5117	1624.5
3144.3975	1569
3141.282	1569.5
3138.1653	1533
3135.0474	1542.5
3131.9265	1543
3128.8062	1543.5
3125.6829	1599.5
3122.5598	1625.5
3119.4343	1639
3116.3074	1649.5
3113.1792	1636.5
3110.0496	1705.5
3106.9189	1748.5
3103.7869	1820
3100.6523	1761.5
3097.5178	1805
3094.3806	1886.5
3091.2422	1967
3088.1025	2115
3084.9614	2217.5
3081.8193	2457.5
3078.6758	2673
3075.531	3015.5
3072.3835	3476
3069.2363	3997.5
3066.0862	4283.5
3062.9348	4846.5
3059.7825	5230.5
3056.6287	5678
3053.4734	5782.5
3050.3171	5953.5
3047.1594	5853
3043.999	5550
3040.8389	5059.5
3037.676	4541
3034.5117	3884.5
3031.3464	3515
3028.1797	3205.5
3025.0115	2946.5
3021.8423	2690.5
3018.6716	2495
3015.4983	2322
3012.3252	2256.5
3009.1494	2209
3005.9722	2166
3002.7937	2115.5
2999.614	2178.5
2996.4329	2250
2993.2505	2332.5
2990.0669	2364
2986.8806	2358.5
2983.6943	2380
2980.5054	2365
2977.3152	2480
2974.1235	2615.5
2970.9309	2705
2967.7366	2735
2964.5413	2787.5
2961.3445	2845.5
2958.145	2922.5
2954.9458	2911
2951.7437	3022.5
2948.5403	3162.5
2945.3354	3273.5
2942.1294	3263
2938.9221	3447
2935.7136	3557
2932.5037	3660
2929.291	3757.5
2926.0786	3851
2922.8633	3907
2919.6465	4015.5
2916.4287	4176.5
2913.2092	4278.5
2909.9888	4356
2906.7668	4455.5
2903.5437	4467.5
2900.3179	4555
2897.092	4452
2893.8633	4427
2890.6333	4229.5
2887.4021	4107.5
2884.1697	4029.5
2880.9358	3839
2877.7004	3609
2874.4639	3533.5
2871.2246	3334.5
2867.9854	3272.5
2864.7434	3130.5
2861.5	3042
2858.2571	3023.5
2855.011	3113
2851.7637	3062
2848.5134	2960
2845.2637	2862.5
2842.0122	2779.5
2838.7581	2611.5
2835.5042	2511
2832.2476	2352
2828.9893	2178
2825.7297	2167.5
2822.469	2185.5
2819.2068	2114.5
2815.9419	2095.5
2812.677	2001.5
2809.4109	2010.5
2806.1418	1961.5
2802.8716	2017
2799.5999	2029.5
2796.3269	1976.5
2793.0525	1921
2789.7766	1991.5
2786.4998	1994
2783.2212	1923.5
2779.9399	1981
2776.6589	1981.5
2773.3748	1963.5
2770.0896	1999.5
2766.8027	1993.5
2763.5146	1987.5
2760.2253	2038.5
2756.9346	2034.5
2753.6409	1952.5
2750.3474	2006.5
2747.051	1987.5
2743.7549	1934
2740.4558	1994
2737.1555	2061
2733.8538	2028
2730.5505	1985.5
2727.2461	2033
2723.9402	1989
2720.6313	1965
2717.3228	1950
2714.0112	1927.5
2710.6982	2010.5
2707.384	2000.5
2704.0684	1978.5
2700.7515	1938
2697.4331	1972.5
2694.1133	1925
2690.7905	1949
2687.4683	1925
2684.1428	1955
2680.8176	1962
2677.4893	1932
2674.1599	1946
2670.8289	1924.5
2667.4966	1882.5
2664.1614	1871.5
2660.8262	1985
2657.4897	1967.5
2654.1504	1909
2650.8096	1978
2647.469	1936.5
2644.1255	1912
2640.7805	1900.5
2637.4341	1969.5
2634.085	1960.5
2630.7358	1901
2627.3853	1912.5
2624.0317	2009
2620.677	1940.5
2617.3223	1978
2613.9646	1947.5
2610.6057	1983
2607.2451	1974
2603.8833	1954
2600.5186	1960
2597.1538	1995.5
2593.7861	1924.5
2590.4187	1884.5
2587.0483	1968.5
2583.6765	1949
2580.3032	1916.5
2576.9287	1968
2573.5527	1930
2570.175	1896
2566.7964	1893.5
2563.4146	1911
2560.0327	1893.5
2556.6482	1921.5
2553.262	1868
2549.8745	1862.5
2546.4856	1821.5
2543.0952	1878.5
2539.7034	1835.5
2536.3103	1877.5
2532.9141	1831
2529.5181	1916.5
2526.1189	1906
2522.7185	1814.5
2519.3184	1855.5
2515.915	1848.5
2512.5103	1822
2509.1025	1889.5
2505.6948	1876
2502.2859	1873.5
2498.8738	1858
2495.4619	1876.5
2492.0471	1816.5
2488.6306	1888
2485.2129	1929.5
2481.7937	1812
2478.373	1886
2474.9509	1834
2471.5273	1841
2468.1008	1779.5
2464.6746	1840
2461.2451	1819
2457.8157	1895.5
2454.3833	1824
2450.9497	1878.5
2447.5144	1841.5
2444.0776	1856
2440.6379	1889.5
2437.1985	1825.5
2433.7573	1794
2430.3132	1840.5
2426.8679	1772.5
2423.4224	1757.5
2419.9741	1760.5
2416.5242	1794
2413.0728	1845
2409.6184	1803
2406.1641	1820.5
2402.7083	1755
2399.2495	1790.5
2395.791	1772
2392.3291	1735.5
2388.866	1833
2385.4014	1805
2381.9353	1804
2378.4675	1801
2374.9985	1808.5
2371.5281	1822
2368.0544	1801
2364.5811	1763
2361.1045	1790
2357.6262	1769
2354.1467	1805
2350.6658	1802
2347.1833	1717.5
2343.6995	1768
2340.2141	1755.5
2336.7256	1801.5
2333.2371	1755.5
2329.7456	1783.5
2326.2544	1743
2322.7598	1745.5
2319.2639	1736.5
2315.7664	1725.5
2312.2676	1700.5
2308.7671	1780
2305.2637	1701.5
2301.7603	1703
2298.2554	1754.5
2294.7473	1763
2291.2378	1647
2287.7268	1721.5
2284.2158	1741
2280.7002	1709
2277.1848	1669
2273.6677	1699
2270.1494	1720.5
2266.6277	1684
2263.1062	1650.5
2259.5815	1698
2256.0554	1669.5
2252.5293	1694
2249.0002	1731.5
2245.4695	1697
2241.9358	1697
2238.4021	1673.5
2234.8667	1705
2231.3284	1696.5
2227.7903	1708
2224.2488	1682.5
2220.7058	1694.5
2217.1631	1721.5
2213.6172	1657
2210.0698	1615
2206.519	1665
2202.9685	1677
2199.4165	1661.5
2195.8613	1669
2192.3062	1637.5
2188.748	1652
2185.1882	1621.5
2181.627	1638.5
2178.064	1662.5
2174.4995	1628.5
2170.9336	1633.5
2167.3662	1649.5
2163.7957	1658
2160.2251	1632
2156.6514	1675
2153.0779	1599.5
2149.501	1613.5
2145.9226	1643.5
2142.3428	1642
2138.7612	1603.5
2135.1768	1644.5
2131.5923	1617.5
2128.0061	1653.5
2124.417	1683
2120.8276	1632.5
2117.2354	1609
2113.6414	1674.5
2110.0459	1652.5
2106.449	1690.5
2102.8503	1648
2099.2502	1681.5
2095.6487	1638
2092.0437	1730
2088.439	1718
2084.8308	1661.5
2081.2212	1613.5
2077.6101	1618.5
2073.999	1692.5
2070.3831	1671.5
2066.7671	1680.5
2063.1497	1689.5
2059.5308	1674
2055.9084	1703
2052.2864	1665.5
2048.6609	1692
2045.0358	1681.5
2041.4072	1752
2037.7771	1724.5
2034.1454	1717.5
2030.5122	1716
2026.8756	1727.5
2023.2393	1685.5
2019.6012	1746
2015.96	1685.5
2012.3171	1735
2008.6744	1704.5
2005.0283	1710.5
2001.3807	1766.5
1997.7316	1787.5
1994.0808	1823
1990.4283	1726
1986.7727	1752
1983.1172	1795
1979.4584	1763.5
1975.7996	1763.5
1972.1376	1756
1968.4739	1829
1964.8087	1804.5
1961.1418	1786.5
1957.4734	1834.5
1953.8033	1794
1950.1317	1871
1946.4568	1773
1942.7819	1788
1939.1038	1775
1935.424	1836
1931.7426	1831.5
1928.0613	1815.5
1924.3767	1833
1920.6887	1816.5
1917.001	1847
1913.3115	1875.5
1909.6205	1858.5
1905.926	1795.5
1902.23	1799
1898.5342	1831.5
1894.8348	1849.5
1891.134	1792
1887.4315	1799.5
1883.7274	1825
1880.0216	1880.5
1876.3125	1844.5
1872.6035	1866.5
1868.8929	1771.5
1865.1788	1907.5
1861.4633	1781
1857.746	1793
1854.0288	1830
1850.3083	1877.5
1846.5862	1826.5
1842.8606	1864
1839.1353	1840
1835.4081	1882.5
1831.6776	1834.5
1827.9473	1894
1824.2136	1828.5
1820.4781	1813.5
1816.7411	1876
1813.0024	1849
1809.2621	1836
1805.5201	1878
1801.7765	1820.5
1798.0313	1867.5
1794.2826	1870
1790.5339	1839.5
1786.782	1852
1783.0283	1923
1779.2731	1846.5
1775.5161	1889.5
1771.7574	1818.5
1767.9972	1863.5
1764.2352	1890.5
1760.4716	1845
1756.7046	1844.5
1752.9376	1845
1749.1672	1839.5
1745.3951	1877
1741.6232	1913
1737.8478	1885
1734.0708	1925
1730.292	1882.5
1726.5099	1888.5
1722.7278	1913
1718.944	1896.5
1715.1567	1874.5
1711.3696	1845
1707.5791	1959
1703.7869	1898.5
1699.9929	1862
1696.1973	1857
1692.3999	1854.5
1688.601	1923.5
1684.8003	1925
1680.9961	1880
1677.192	1840.5
1673.3845	1920
1669.577	1932.5
1665.7661	1837.5
1661.9535	1845.5
1658.1392	1835
1654.3231	1874.5
1650.5054	1899
1646.6859	1844.5
1642.8647	1851.5
1639.0402	1909
1635.2156	1983
1631.3876	1958
1627.5579	1997
1623.7281	2177.5
1619.895	2421
1616.0601	2746
1612.2235	3051
1608.3834	3239
1604.5433	3453.5
1600.7017	3153
1596.8563	2823.5
1593.0111	2543
1589.1625	2374
1585.312	2333.5
1581.4598	2201
1577.606	2050.5
1573.7504	1854.5
1569.8931	1863
1566.0341	1837.5
1562.1732	1838.5
1558.3088	1891
1554.4447	1795
1550.5769	1792.5
1546.7091	1761.5
1542.8379	1819
1538.9648	1795.5
1535.0901	1784
1531.2136	1794
1527.3353	1773.5
1523.4536	1795
1519.5719	1794.5
1515.6866	1809
1511.8014	1721.5
1507.9126	1758.5
1504.0239	1714
1500.1316	1773
1496.2375	1789
1492.3418	1722.5
1488.4442	1740
1484.5431	1859
1480.6421	1788
1476.7393	1769
1472.8329	1773
1468.9265	1871.5
1465.0166	1931
1461.1049	2048.5
1457.1914	2135
1453.2762	2103
1449.3593	2101.5
1445.4404	1972
1441.5199	1963
1437.5957	1838
1433.6716	1725.5
1429.744	1743.5
1425.8163	1677.5
1421.8851	1680
1417.952	1684
1414.0172	1635.5
1410.0807	1672.5
1406.1422	1668.5
1402.202	1716
1398.2601	1641
1394.3146	1665.5
1390.369	1680
1386.4198	1697
1382.4707	1732.5
1378.5179	1725
1374.5635	1754.5
1370.6071	1817.5
1366.6489	1781
1362.689	1750
1358.7273	1750
1354.7638	1797
1350.7965	1759.5
1346.8293	1838.5
1342.8586	1873.5
1338.886	1905.5
1334.9135	1925.5
1330.9371	2015.5
1326.9591	1919
1322.9792	1894.5
1318.9976	1856.5
1315.0122	1760.5
1311.027	1764.5
1307.0398	1779
1303.049	1725
1299.0582	1611
1295.0638	1559
1291.0675	1598
1287.0695	1572.5
1283.0695	1570
1279.0677	1563
1275.0641	1515.5
1271.0587	1558.5
1267.0515	1609
1263.0405	1572.5
1259.0295	1545.5
1255.015	1574.5
1250.9985	1629
1246.9802	1587
1242.9619	1604
1238.9399	1645.5
1234.9161	1675
1230.8885	1699
1226.861	1804.5
1222.8317	1830
1218.7986	1947.5
1214.7655	2194.5
1210.7286	2380.5
1206.6899	2637
1202.6514	2728
1198.609	2694.5
1194.5647	2626
1190.5187	2596
1186.4707	2412
1182.4189	2255.5
1178.3673	1969
1174.3137	1781
1170.2565	1729
1166.1973	1858.5
1162.1382	1864.5
1158.0752	1916.5
1154.0105	1786.5
1149.9438	1533.5
1145.8752	1343
1141.8048	1318
1137.7307	1265
1133.6565	1244
1129.5804	1234.5
1125.5006	1235
1121.4208	1298.5
1117.3372	1267.5
1113.2517	1369.5
1109.1643	1359
1105.0751	1420
1100.9839	1401
1096.8907	1427.5
1092.7959	1409.5
1088.6971	1422
1084.5984	1414
1080.4958	1512.5
1076.3932	1543.5
1072.2869	1489.5
1068.1786	1495.5
1064.0685	1534
1059.9564	1512
1055.8424	1494.5
1051.7266	1623.5
1047.6088	1808.5
1043.489	2324
1039.3655	2717.5
1035.2419	2929
1031.1145	2837.5
1026.9852	2075
1022.856	1577.5
1018.7228	1750.5
1014.5877	3141.5
1010.4507	5234.5
1006.3118	6167.5
1002.1691	7303.5
998.02631	4868
993.88159	2359.5
989.73303	1584
985.58447	1318.5
981.43201	1145.5
977.27765	1078
973.12134	995.5
968.96313	970.5
964.80292	985
960.64081	947.5
956.47675	889.5
952.31073	911.5
948.14081	895
943.97089	919.5
939.79706	882.5
935.62329	858.5
931.44556	888.5
927.26587	908
923.08429	886.5
918.9007	911
914.71515	963
910.52765	940
906.3382	948.5
902.14484	920
897.95142	896.5
893.75409	848.5
889.55676	837
885.35553	899
881.15234	911
876.94714	909
872.73993	930
868.53082	1003
864.3197	1052
860.10657	1088.5
855.89148	1089.5
851.67249	1104
847.45343	1091
843.23041	1070.5
839.00739	1038
834.78046	929.5
830.55145	877
826.3205	843.5
822.08759	918
817.8526	1006.5
813.61566	1003.5
809.37476	1122
805.13385	1176.5
800.89093	1343
796.64398	1436
792.39508	1334.5
788.14612	1143.5
783.89319	977
779.63824	942
775.38129	933
771.12231	938
766.86133	1006.5
762.59833	981.5
758.33136	971
754.06433	937.5
749.79327	870
745.52222	823
741.24713	696.5
736.97003	702.5
732.69092	646.5
728.40973	569.5
724.12653	534.5
719.84131	534
715.55408	531
711.26477	567
706.97144	557.5
702.6781	551
698.38068	520
694.08325	541.5
689.78174	536
685.47821	530.5
681.17267	538.5
676.86499	556
672.55536	558.5
668.24359	542.5
663.92987	500
659.61401	504
655.29413	478.5
650.97418	503
646.65015	528
642.32611	541.5
637.99799	531.5
633.66779	630
629.33551	956
625.00122	1160.5
620.66479	1166.5
616.32635	884.5
611.98578	611.5
607.64117	553
603.29645	512
598.94769	507
594.59882	518
590.24591	492.5
585.89087	533
581.53375	543
577.17657	513
572.81531	524
568.44989	505
564.08441	567.5
559.71686	550
555.34723	522
550.97345	533
546.59961	554
542.22168	589.5
537.84161	571
533.46143	533.5
529.07721	516
524.6908	505.5
520.30231	484.5
515.91174	469
511.51697	490.5
507.12216	464.5
502.72522	493.5
498.32413	542
493.92297	592.5
489.51764	561
485.1102	562
480.70267	588.5
476.29099	566
471.87717	525
467.46121	487.5
463.04312	475
458.62088	462
454.19855	487.5
449.77405	499
445.3454	526.5
440.91666	525
436.4837	526.5
432.04865	554.5
427.61142	613.5
423.1741	585
418.73257	622
414.28891	708
409.84103	715
405.39307	680.5
400.94296	680.5
396.49069	594
392.03421	592.5
387.57761	573
383.11679	540
378.65381	530
374.18869	514
369.72137	475
365.25397	488
360.78027	498
356.30646	433
351.83047	481
347.35233	469.5
342.8699	473.5
338.38739	455.5
333.90063	499
329.41376	479.5
324.92264	491.5
320.42932	492.5
315.93381	490.5
311.43613	437
306.93625	444.5
302.43417	443.5
297.9299	456
293.42346	459
288.91272	458.5
284.40186	509
279.88672	498.5
275.37146	580
270.8519	540
266.33014	553
261.80826	541
257.2821	589
252.75371	616
248.22101	644.5
243.6882	779.5
239.15317	950.5
234.61592	1145.5
230.07434	1355
225.53265	1503
220.98663	1548.5
216.4384	1544
211.89003	1472.5
207.33734	1417
202.78241	1325
198.22523	1282
193.66585	1278.5
189.1042	1254
184.53822	1268
179.97211	1354.5
175.40376	1352.5
170.83104	1434
166.25821	1565.5
161.681	1556
157.10155	1562
152.51984	1636
147.93588	1725.5
143.34967	1846.5
138.7612	1580.5
134.17047	870
129.57748	221.5
124.98223	48.5
