# Supplementary material for: Transition across a sharp interface: Data from Raman and Brillouin imaging spectroscopy
Source: Data Brief. 2020 Oct 2;33:106368. doi: 10.1016/j.dib.2020.106368 (PMC7557971; doi:10.1016/j.dib.2020.106368)
Supplement: Supplementary file 1 [file mmc1.zip › PET_Glycerol60X_step05/Raman/petgly_60X_70PH_2s_05step_40fend_12_42_8.txt]

3813.9915	827.5
3811.1724	767
3808.3525	769
3805.5327	760.5
3802.7104	783.5
3799.8872	782.5
3797.063	788.5
3794.2363	775.5
3791.4099	817
3788.5811	781.5
3785.7524	810
3782.9214	796
3780.0894	789.5
3777.2561	779
3774.4219	786.5
3771.5867	818.5
3768.7502	758
3765.9116	749.5
3763.0715	769.5
3760.2322	816
3757.3901	816
3754.5469	843.5
3751.7029	821.5
3748.8577	816.5
3746.0098	803
3743.1624	819
3740.3125	816.5
3737.4631	839.5
3734.6111	838
3731.7578	812
3728.9038	818.5
3726.0486	841
3723.1921	850.5
3720.3333	856
3717.4749	837
3714.6138	866
3711.7517	834.5
3708.8899	827
3706.0256	852
3703.1589	828
3700.2927	841
3697.425	845
3694.5552	827.5
3691.6853	846
3688.8132	833.5
3685.9399	814.5
3683.0657	841.5
3680.1902	850.5
3677.3137	849
3674.436	859.5
3671.5559	858
3668.676	854.5
3665.7937	839
3662.9102	894
3660.0271	868.5
3657.1416	862.5
3654.2534	823
3651.3655	874.5
3648.4766	844.5
3645.5852	865
3642.6941	877
3639.8005	855.5
3636.9058	865
3634.0098	888
3631.1128	882.5
3628.2148	904
3625.3157	904.5
3622.4141	860
3619.5127	905.5
3616.6086	914
3613.7036	944.5
3610.7976	891
3607.8904	933.5
3604.9819	920.5
3602.0725	918.5
3599.1604	995
3596.2488	925
3593.3345	921.5
3590.4192	958
3587.5042	977
3584.5867	950
3581.6665	993
3578.7466	960.5
3575.8257	935
3572.9021	985
3569.979	974
3567.0532	972
3564.1265	1028
3561.1985	995.5
3558.2693	989.5
3555.3391	1044.5
3552.4077	1041.5
3549.4753	1001.5
3546.5403	1007.5
3543.6042	1026.5
3540.6682	1049
3537.7297	1036.5
3534.7903	1041.5
3531.8496	1060.5
3528.9077	1052
3525.9634	1068
3523.0193	1071
3520.0728	1055.5
3517.125	1026
3514.1775	1092.5
3511.2273	1082
3508.2761	1097
3505.3237	1071.5
3502.3689	1078
3499.4143	1128
3496.457	1140.5
3493.5002	1088.5
3490.5408	1137.5
3487.5801	1091
3484.6182	1149
3481.6553	1128
3478.6914	1189
3475.7261	1165.5
3472.7583	1174
3469.7908	1174
3466.8208	1216.5
3463.8494	1223.5
3460.877	1189.5
3457.9036	1248.5
3454.9287	1238.5
3451.9529	1253
3448.9744	1252.5
3445.9963	1204.5
3443.0156	1240
3440.0337	1278
3437.052	1277
3434.0679	1290
3431.0823	1212
3428.0945	1288.5
3425.1067	1239.5
3422.1177	1264.5
3419.1262	1262.5
3416.1335	1304.5
3413.1414	1287
3410.1462	1303.5
3407.1501	1303
3404.1528	1276
3401.1528	1238
3398.1533	1272.5
3395.1523	1302.5
3392.1489	1295
3389.1443	1351
3386.1387	1313.5
3383.1331	1261
3380.1235	1291
3377.1143	1296
3374.1038	1317.5
3371.092	1345.5
3368.0779	1359
3365.0623	1327
3362.0471	1347.5
3359.0293	1324.5
3356.0103	1367.5
3352.9902	1358
3349.9688	1381
3346.9448	1387.5
3343.9211	1354
3340.8948	1434.5
3337.8687	1394
3334.8398	1378.5
3331.8098	1382.5
3328.7788	1358.5
3325.7466	1392
3322.7129	1363.5
3319.6768	1402
3316.6409	1393
3313.6025	1411
3310.5627	1390.5
3307.5232	1451.5
3304.4812	1383.5
3301.4377	1374
3298.3918	1399.5
3295.3462	1418
3292.2993	1422.5
3289.2498	1397.5
3286.2004	1385.5
3283.1484	1469.5
3280.0952	1434
3277.041	1425
3273.9854	1409.5
3270.9287	1340.5
3267.8706	1435.5
3264.8101	1459
3261.7495	1415.5
3258.6865	1447.5
3255.6223	1453
3252.5569	1449.5
3249.49	1414
3246.4221	1386.5
3243.353	1415.5
3240.2827	1389.5
3237.2097	1436.5
3234.137	1485.5
3231.0615	1501
3227.9849	1451.5
3224.907	1531.5
3221.8279	1501
3218.7476	1477.5
3215.666	1539
3212.5833	1545.5
3209.4978	1558.5
3206.4111	1580
3203.3247	1574.5
3200.2356	1568.5
3197.1453	1611.5
3194.0537	1626
3190.9609	1593
3187.8669	1575
3184.7703	1541
3181.6738	1558.5
3178.5745	1529.5
3175.4741	1568
3172.374	1600.5
3169.271	1582
3166.167	1571
3163.0601	1537.5
3159.9536	1582
3156.8457	1593
3153.7351	1647
3150.6248	1627
3147.5117	1542.5
3144.3975	1579.5
3141.282	1558
3138.1653	1578
3135.0474	1579
3131.9265	1538
3128.8062	1559.5
3125.6829	1623.5
3122.5598	1594.5
3119.4343	1578.5
3116.3074	1606
3113.1792	1668.5
3110.0496	1662.5
3106.9189	1668
3103.7869	1645
3100.6523	1731.5
3097.5178	1794
3094.3806	1902
3091.2422	1989
3088.1025	2055
3084.9614	2209.5
3081.8193	2420
3078.6758	2608.5
3075.531	3033.5
3072.3835	3492
3069.2363	3871.5
3066.0862	4294.5
3062.9348	4813
3059.7825	5364.5
3056.6287	5736.5
3053.4734	5956.5
3050.3171	6028
3047.1594	5888.5
3043.999	5682
3040.8389	5129
3037.676	4459
3034.5117	3960.5
3031.3464	3562
3028.1797	3181
3025.0115	2918
3021.8423	2676.5
3018.6716	2478
3015.4983	2348.5
3012.3252	2174
3009.1494	2224.5
3005.9722	2098
3002.7937	2141
2999.614	2230
2996.4329	2223
2993.2505	2258
2990.0669	2340
2986.8806	2392
2983.6943	2347.5
2980.5054	2399.5
2977.3152	2398
2974.1235	2604.5
2970.9309	2672
2967.7366	2673.5
2964.5413	2748.5
2961.3445	2878
2958.145	2881
2954.9458	2921.5
2951.7437	3065.5
2948.5403	3094
2945.3354	3209.5
2942.1294	3272.5
2938.9221	3386.5
2935.7136	3502.5
2932.5037	3634
2929.291	3661.5
2926.0786	3806
2922.8633	3938
2919.6465	4057
2916.4287	4228
2913.2092	4253.5
2909.9888	4316.5
2906.7668	4443
2903.5437	4490
2900.3179	4468.5
2897.092	4511.5
2893.8633	4379
2890.6333	4183
2887.4021	4192.5
2884.1697	3957
2880.9358	3792.5
2877.7004	3624
2874.4639	3451
2871.2246	3295
2867.9854	3260.5
2864.7434	3209
2861.5	3164.5
2858.2571	3119
2855.011	3055.5
2851.7637	3023
2848.5134	2987.5
2845.2637	2915
2842.0122	2775.5
2838.7581	2614.5
2835.5042	2470
2832.2476	2262.5
2828.9893	2231
2825.7297	2105.5
2822.469	2052
2819.2068	2036.5
2815.9419	2068
2812.677	2055
2809.4109	1998.5
2806.1418	1981.5
2802.8716	1945
2799.5999	1967.5
2796.3269	1967.5
2793.0525	1937
2789.7766	1917.5
2786.4998	1883.5
2783.2212	1930.5
2779.9399	1950.5
2776.6589	1998.5
2773.3748	1959.5
2770.0896	1917.5
2766.8027	1978
2763.5146	1926
2760.2253	1937
2756.9346	1952.5
2753.6409	1954.5
2750.3474	1929.5
2747.051	1980.5
2743.7549	1960.5
2740.4558	1948
2737.1555	1964
2733.8538	1960.5
2730.5505	1933
2727.2461	1963
2723.9402	2024
2720.6313	1929
2717.3228	1929
2714.0112	1938
2710.6982	1973.5
2707.384	1935
2704.0684	1866
2700.7515	1925
2697.4331	1907
2694.1133	1875.5
2690.7905	1880.5
2687.4683	1908.5
2684.1428	1859.5
2680.8176	1875.5
2677.4893	1922.5
2674.1599	1873
2670.8289	1877
2667.4966	1873.5
2664.1614	1918.5
2660.8262	1899
2657.4897	1900
2654.1504	1884
2650.8096	1930.5
2647.469	1931
2644.1255	1853
2640.7805	1883
2637.4341	1881.5
2634.085	1911
2630.7358	1977
2627.3853	1868.5
2624.0317	1865
2620.677	1876.5
2617.3223	1885.5
2613.9646	1927.5
2610.6057	1896
2607.2451	1879
2603.8833	1884
2600.5186	1925.5
2597.1538	1909.5
2593.7861	1926
2590.4187	1844.5
2587.0483	1893
2583.6765	1925.5
2580.3032	1907.5
2576.9287	1896.5
2573.5527	1898
2570.175	1888
2566.7964	1860.5
2563.4146	1867.5
2560.0327	1865
2556.6482	1879
2553.262	1819
2549.8745	1899
2546.4856	1807.5
2543.0952	1830
2539.7034	1811.5
2536.3103	1882.5
2532.9141	1814.5
2529.5181	1845.5
2526.1189	1877.5
2522.7185	1814.5
2519.3184	1843
2515.915	1811
2512.5103	1795.5
2509.1025	1858.5
2505.6948	1798
2502.2859	1814.5
2498.8738	1795.5
2495.4619	1869.5
2492.0471	1781
2488.6306	1787.5
2485.2129	1806
2481.7937	1849.5
2478.373	1836.5
2474.9509	1841
2471.5273	1784.5
2468.1008	1822
2464.6746	1790.5
2461.2451	1796
2457.8157	1815.5
2454.3833	1732
2450.9497	1793
2447.5144	1805
2444.0776	1802.5
2440.6379	1772.5
2437.1985	1731
2433.7573	1813.5
2430.3132	1800
2426.8679	1775
2423.4224	1721
2419.9741	1738.5
2416.5242	1766.5
2413.0728	1792
2409.6184	1837.5
2406.1641	1739.5
2402.7083	1770
2399.2495	1738
2395.791	1742
2392.3291	1752.5
2388.866	1751.5
2385.4014	1789.5
2381.9353	1733.5
2378.4675	1802.5
2374.9985	1760
2371.5281	1755.5
2368.0544	1744.5
2364.5811	1703.5
2361.1045	1753
2357.6262	1772
2354.1467	1750.5
2350.6658	1703
2347.1833	1760.5
2343.6995	1752.5
2340.2141	1741.5
2336.7256	1714
2333.2371	1729
2329.7456	1703
2326.2544	1687
2322.7598	1704.5
2319.2639	1714.5
2315.7664	1721.5
2312.2676	1714.5
2308.7671	1782.5
2305.2637	1685
2301.7603	1684
2298.2554	1681.5
2294.7473	1688
2291.2378	1684
2287.7268	1633.5
2284.2158	1658.5
2280.7002	1595.5
2277.1848	1652
2273.6677	1687
2270.1494	1605.5
2266.6277	1671
2263.1062	1693.5
2259.5815	1711.5
2256.0554	1639.5
2252.5293	1660.5
2249.0002	1700
2245.4695	1665.5
2241.9358	1659.5
2238.4021	1662.5
2234.8667	1684
2231.3284	1621
2227.7903	1632.5
2224.2488	1661.5
2220.7058	1641
2217.1631	1590
2213.6172	1641
2210.0698	1599
2206.519	1642.5
2202.9685	1607.5
2199.4165	1612.5
2195.8613	1639.5
2192.3062	1581
2188.748	1584
2185.1882	1638.5
2181.627	1581
2178.064	1595.5
2174.4995	1603
2170.9336	1577.5
2167.3662	1603
2163.7957	1592
2160.2251	1570.5
2156.6514	1607.5
2153.0779	1553.5
2149.501	1641
2145.9226	1579.5
2142.3428	1595
2138.7612	1517.5
2135.1768	1664.5
2131.5923	1677
2128.0061	1621.5
2124.417	1598.5
2120.8276	1596.5
2117.2354	1630
2113.6414	1649.5
2110.0459	1649.5
2106.449	1580
2102.8503	1583
2099.2502	1624.5
2095.6487	1669.5
2092.0437	1611.5
2088.439	1633.5
2084.8308	1618
2081.2212	1614
2077.6101	1633.5
2073.999	1606.5
2070.3831	1616.5
2066.7671	1615
2063.1497	1650.5
2059.5308	1677.5
2055.9084	1680
2052.2864	1679
2048.6609	1640
2045.0358	1669
2041.4072	1703.5
2037.7771	1596.5
2034.1454	1675
2030.5122	1680
2026.8756	1715
2023.2393	1697.5
2019.6012	1676
2015.96	1618.5
2012.3171	1643.5
2008.6744	1792
2005.0283	1731.5
2001.3807	1674.5
1997.7316	1720
1994.0808	1710.5
1990.4283	1731.5
1986.7727	1719.5
1983.1172	1708
1979.4584	1739
1975.7996	1708
1972.1376	1764.5
1968.4739	1713.5
1964.8087	1742
1961.1418	1715.5
1957.4734	1734.5
1953.8033	1749
1950.1317	1788.5
1946.4568	1738.5
1942.7819	1754.5
1939.1038	1749
1935.424	1780.5
1931.7426	1799
1928.0613	1725
1924.3767	1769
1920.6887	1710
1917.001	1805
1913.3115	1737
1909.6205	1752
1905.926	1763.5
1902.23	1770.5
1898.5342	1806.5
1894.8348	1774.5
1891.134	1738.5
1887.4315	1732.5
1883.7274	1763
1880.0216	1762
1876.3125	1837
1872.6035	1814
1868.8929	1742
1865.1788	1856
1861.4633	1801.5
1857.746	1806.5
1854.0288	1728
1850.3083	1768.5
1846.5862	1795
1842.8606	1913.5
1839.1353	1804
1835.4081	1863
1831.6776	1779
1827.9473	1801
1824.2136	1828.5
1820.4781	1751.5
1816.7411	1765.5
1813.0024	1819
1809.2621	1839
1805.5201	1841
1801.7765	1760.5
1798.0313	1803.5
1794.2826	1843.5
1790.5339	1804
1786.782	1839
1783.0283	1818
1779.2731	1821.5
1775.5161	1799.5
1771.7574	1751
1767.9972	1853
1764.2352	1842.5
1760.4716	1763.5
1756.7046	1811.5
1752.9376	1871
1749.1672	1815.5
1745.3951	1828
1741.6232	1801.5
1737.8478	1863.5
1734.0708	1843.5
1730.292	1853.5
1726.5099	1841.5
1722.7278	1797.5
1718.944	1827.5
1715.1567	1769.5
1711.3696	1877.5
1707.5791	1822.5
1703.7869	1763.5
1699.9929	1856.5
1696.1973	1839.5
1692.3999	1803.5
1688.601	1838
1684.8003	1844.5
1680.9961	1778
1677.192	1811.5
1673.3845	1842.5
1669.577	1823.5
1665.7661	1880
1661.9535	1808.5
1658.1392	1804.5
1654.3231	1818
1650.5054	1780.5
1646.6859	1845
1642.8647	1859
1639.0402	1801
1635.2156	1867
1631.3876	1902
1627.5579	1958
1623.7281	2090
1619.895	2335
1616.0601	2750
1612.2235	3028
1608.3834	3152
1604.5433	3361.5
1600.7017	3158
1596.8563	2728.5
1593.0111	2454.5
1589.1625	2339
1585.312	2362.5
1581.4598	2207.5
1577.606	2016
1573.7504	1873
1569.8931	1819
1566.0341	1797
1562.1732	1784.5
1558.3088	1786
1554.4447	1770.5
1550.5769	1775
1546.7091	1732
1542.8379	1846
1538.9648	1788
1535.0901	1744
1531.2136	1715
1527.3353	1771
1523.4536	1756
1519.5719	1702.5
1515.6866	1785
1511.8014	1724.5
1507.9126	1797
1504.0239	1806
1500.1316	1716
1496.2375	1693
1492.3418	1696
1488.4442	1765.5
1484.5431	1767.5
1480.6421	1770
1476.7393	1761.5
1472.8329	1730
1468.9265	1826.5
1465.0166	1864.5
1461.1049	2039
1457.1914	2054.5
1453.2762	2108
1449.3593	2025
1445.4404	1962
1441.5199	1818
1437.5957	1749
1433.6716	1713.5
1429.744	1671
1425.8163	1630.5
1421.8851	1673.5
1417.952	1698
1414.0172	1662.5
1410.0807	1643
1406.1422	1631
1402.202	1661.5
1398.2601	1594.5
1394.3146	1695
1390.369	1616
1386.4198	1687.5
1382.4707	1696.5
1378.5179	1677
1374.5635	1758
1370.6071	1734
1366.6489	1709.5
1362.689	1715
1358.7273	1737.5
1354.7638	1735
1350.7965	1739
1346.8293	1834.5
1342.8586	1770
1338.886	1852.5
1334.9135	1941
1330.9371	1846
1326.9591	1893
1322.9792	1853.5
1318.9976	1792
1315.0122	1795
1311.027	1732.5
1307.0398	1757
1303.049	1695.5
1299.0582	1628
1295.0638	1658.5
1291.0675	1594
1287.0695	1547.5
1283.0695	1542.5
1279.0677	1544.5
1275.0641	1546
1271.0587	1491.5
1267.0515	1551.5
1263.0405	1521
1259.0295	1571
1255.015	1554
1250.9985	1526.5
1246.9802	1582.5
1242.9619	1587
1238.9399	1538.5
1234.9161	1583.5
1230.8885	1633
1226.861	1713
1222.8317	1830
1218.7986	1944
1214.7655	2178.5
1210.7286	2407.5
1206.6899	2609.5
1202.6514	2796.5
1198.609	2728.5
1194.5647	2654
1190.5187	2461.5
1186.4707	2403.5
1182.4189	2224
1178.3673	1949
1174.3137	1768
1170.2565	1660.5
1166.1973	1824.5
1162.1382	1844.5
1158.0752	1883.5
1154.0105	1814
1149.9438	1495
1145.8752	1314
1141.8048	1203
1137.7307	1221.5
1133.6565	1204.5
1129.5804	1178
1125.5006	1281.5
1121.4208	1248.5
1117.3372	1274.5
1113.2517	1342
1109.1643	1355
1105.0751	1353.5
1100.9839	1387
1096.8907	1381
1092.7959	1415
1088.6971	1452.5
1084.5984	1465.5
1080.4958	1455.5
1076.3932	1451.5
1072.2869	1544.5
1068.1786	1456
1064.0685	1515.5
1059.9564	1508.5
1055.8424	1466.5
1051.7266	1598
1047.6088	1829.5
1043.489	2291.5
1039.3655	2758
1035.2419	2934
1031.1145	2779
1026.9852	2114.5
1022.856	1563.5
1018.7228	1689.5
1014.5877	3237
1010.4507	5302
1006.3118	6219
1002.1691	7340.5
998.02631	4931.5
993.88159	2352.5
989.73303	1556.5
985.58447	1367
981.43201	1126
977.27765	1046.5
973.12134	976
968.96313	982
964.80292	971.5
960.64081	881.5
956.47675	889
952.31073	867
948.14081	895
943.97089	833.5
939.79706	859.5
935.62329	829.5
931.44556	925.5
927.26587	913.5
923.08429	861.5
918.9007	916.5
914.71515	937.5
910.52765	975.5
906.3382	944.5
902.14484	942.5
897.95142	831
893.75409	848.5
889.55676	863.5
885.35553	894
881.15234	858
876.94714	887
872.73993	984
868.53082	1007.5
864.3197	1042
860.10657	1024.5
855.89148	1090.5
851.67249	1086.5
847.45343	1114.5
843.23041	1064.5
839.00739	981
834.78046	896
830.55145	868
826.3205	919
822.08759	949
817.8526	950
813.61566	995
809.37476	1097
805.13385	1293.5
800.89093	1390
796.64398	1430
792.39508	1292
788.14612	1097.5
783.89319	1024.5
779.63824	931
775.38129	914.5
771.12231	954
766.86133	999.5
762.59833	992
758.33136	955.5
754.06433	896
749.79327	839
745.52222	830.5
741.24713	728.5
736.97003	682.5
732.69092	613
728.40973	568
724.12653	579
719.84131	549
715.55408	529
711.26477	549.5
706.97144	512
702.6781	584
698.38068	551.5
694.08325	529.5
689.78174	491.5
685.47821	524
681.17267	502
676.86499	538.5
672.55536	522.5
668.24359	491.5
663.92987	507.5
659.61401	539.5
655.29413	494
650.97418	462
646.65015	508.5
642.32611	492.5
637.99799	543.5
633.66779	620.5
629.33551	902.5
625.00122	1159
620.66479	1146
616.32635	931.5
611.98578	622
607.64117	558
603.29645	491
598.94769	505.5
594.59882	485.5
590.24591	488.5
585.89087	514.5
581.53375	487
577.17657	507.5
572.81531	512.5
568.44989	522
564.08441	528
559.71686	508.5
555.34723	520.5
550.97345	550
546.59961	543.5
542.22168	548.5
537.84161	537
533.46143	517
529.07721	487.5
524.6908	507.5
520.30231	487
515.91174	468
511.51697	477
507.12216	495.5
502.72522	500.5
498.32413	526.5
493.92297	500.5
489.51764	577
485.1102	580.5
480.70267	597
476.29099	520
471.87717	512
467.46121	486.5
463.04312	487
458.62088	475.5
454.19855	445
449.77405	475
445.3454	507
440.91666	544
436.4837	551.5
432.04865	524
427.61142	551.5
423.1741	617
418.73257	638.5
414.28891	721.5
409.84103	670.5
405.39307	671.5
400.94296	650.5
396.49069	672
392.03421	607.5
387.57761	566
383.11679	547.5
378.65381	510
374.18869	486.5
369.72137	495.5
365.25397	392
360.78027	443.5
356.30646	454.5
351.83047	471
347.35233	471.5
342.8699	450
338.38739	472.5
333.90063	474
329.41376	476.5
324.92264	480.5
320.42932	465.5
315.93381	447
311.43613	425.5
306.93625	466
302.43417	421
297.9299	445.5
293.42346	426
288.91272	474.5
284.40186	484.5
279.88672	506.5
275.37146	526.5
270.8519	504
266.33014	557
261.80826	581
257.2821	599
252.75371	590
248.22101	684
243.6882	793.5
239.15317	939.5
234.61592	1144.5
230.07434	1303.5
225.53265	1487
220.98663	1550.5
216.4384	1556.5
211.89003	1474
207.33734	1438.5
202.78241	1325
198.22523	1368
193.66585	1309
189.1042	1283.5
184.53822	1276
179.97211	1366.5
175.40376	1365
170.83104	1468.5
166.25821	1495.5
161.681	1519.5
157.10155	1572
152.51984	1654
147.93588	1792
143.34967	1738.5
138.7612	1590.5
134.17047	900.5
129.57748	233
124.98223	69.5
