# Supplementary material for: Transition across a sharp interface: Data from Raman and Brillouin imaging spectroscopy
Source: Data Brief. 2020 Oct 2;33:106368. doi: 10.1016/j.dib.2020.106368 (PMC7557971; doi:10.1016/j.dib.2020.106368)
Supplement: Supplementary file 1 [file mmc1.zip › PET_Glycerol60X_step05/Raman/petgly_60X_70PH_2s_05step_40fend_12_42_9.txt]

3813.9915	782
3811.1724	758.5
3808.3525	753
3805.5327	768.5
3802.7104	790.5
3799.8872	794.5
3797.063	778
3794.2363	783
3791.4099	771
3788.5811	776
3785.7524	796
3782.9214	755.5
3780.0894	792.5
3777.2561	768.5
3774.4219	763.5
3771.5867	749.5
3768.7502	760.5
3765.9116	774
3763.0715	767
3760.2322	799.5
3757.3901	791.5
3754.5469	794
3751.7029	759.5
3748.8577	794
3746.0098	813.5
3743.1624	807.5
3740.3125	851
3737.4631	790.5
3734.6111	855.5
3731.7578	781.5
3728.9038	785.5
3726.0486	819
3723.1921	846
3720.3333	794.5
3717.4749	775.5
3714.6138	823.5
3711.7517	847
3708.8899	854
3706.0256	819
3703.1589	826.5
3700.2927	837.5
3697.425	822
3694.5552	838.5
3691.6853	870
3688.8132	785
3685.9399	830.5
3683.0657	851.5
3680.1902	860
3677.3137	856
3674.436	802
3671.5559	859
3668.676	811.5
3665.7937	855
3662.9102	911.5
3660.0271	847.5
3657.1416	831
3654.2534	849.5
3651.3655	867.5
3648.4766	872.5
3645.5852	864.5
3642.6941	909.5
3639.8005	880.5
3636.9058	892.5
3634.0098	886
3631.1128	855
3628.2148	891.5
3625.3157	886
3622.4141	915
3619.5127	911.5
3616.6086	908
3613.7036	905.5
3610.7976	898.5
3607.8904	946
3604.9819	910.5
3602.0725	916
3599.1604	935.5
3596.2488	942
3593.3345	981
3590.4192	909
3587.5042	974
3584.5867	981.5
3581.6665	974
3578.7466	976
3575.8257	978
3572.9021	967
3569.979	1004.5
3567.0532	946.5
3564.1265	955
3561.1985	937
3558.2693	981
3555.3391	998
3552.4077	1017
3549.4753	1017.5
3546.5403	1043
3543.6042	969
3540.6682	1023
3537.7297	1014.5
3534.7903	1063.5
3531.8496	1008.5
3528.9077	982
3525.9634	1037.5
3523.0193	1021
3520.0728	1055.5
3517.125	1056
3514.1775	1071
3511.2273	1065.5
3508.2761	1058
3505.3237	1100.5
3502.3689	1082.5
3499.4143	1101
3496.457	1092.5
3493.5002	1134.5
3490.5408	1142
3487.5801	1133
3484.6182	1147.5
3481.6553	1132
3478.6914	1127
3475.7261	1192.5
3472.7583	1175.5
3469.7908	1155.5
3466.8208	1163.5
3463.8494	1160.5
3460.877	1216
3457.9036	1216.5
3454.9287	1203.5
3451.9529	1182.5
3448.9744	1231
3445.9963	1212
3443.0156	1247
3440.0337	1248.5
3437.052	1284
3434.0679	1252
3431.0823	1238
3428.0945	1240
3425.1067	1252
3422.1177	1287.5
3419.1262	1244
3416.1335	1259
3413.1414	1243
3410.1462	1301
3407.1501	1290.5
3404.1528	1336.5
3401.1528	1278
3398.1533	1246
3395.1523	1257.5
3392.1489	1321
3389.1443	1309
3386.1387	1304.5
3383.1331	1270.5
3380.1235	1269.5
3377.1143	1350.5
3374.1038	1278.5
3371.092	1359
3368.0779	1338
3365.0623	1350.5
3362.0471	1377
3359.0293	1377
3356.0103	1367.5
3352.9902	1347
3349.9688	1386
3346.9448	1341.5
3343.9211	1362
3340.8948	1300.5
3337.8687	1350.5
3334.8398	1414
3331.8098	1367.5
3328.7788	1394
3325.7466	1368
3322.7129	1362
3319.6768	1385
3316.6409	1415.5
3313.6025	1422.5
3310.5627	1424
3307.5232	1384
3304.4812	1420.5
3301.4377	1374.5
3298.3918	1400
3295.3462	1415
3292.2993	1388
3289.2498	1376
3286.2004	1373
3283.1484	1342
3280.0952	1446
3277.041	1392
3273.9854	1422.5
3270.9287	1386
3267.8706	1447
3264.8101	1430
3261.7495	1417.5
3258.6865	1457
3255.6223	1459.5
3252.5569	1434
3249.49	1457.5
3246.4221	1424.5
3243.353	1432
3240.2827	1407.5
3237.2097	1415
3234.137	1472.5
3231.0615	1475
3227.9849	1474.5
3224.907	1454.5
3221.8279	1461
3218.7476	1513
3215.666	1513
3212.5833	1463
3209.4978	1508
3206.4111	1510.5
3203.3247	1569
3200.2356	1572
3197.1453	1617.5
3194.0537	1578.5
3190.9609	1597
3187.8669	1590.5
3184.7703	1535.5
3181.6738	1503.5
3178.5745	1571
3175.4741	1559
3172.374	1545
3169.271	1552.5
3166.167	1525.5
3163.0601	1561.5
3159.9536	1616.5
3156.8457	1599
3153.7351	1617
3150.6248	1582.5
3147.5117	1580.5
3144.3975	1571
3141.282	1546
3138.1653	1546.5
3135.0474	1553
3131.9265	1585
3128.8062	1579
3125.6829	1583.5
3122.5598	1546
3119.4343	1570
3116.3074	1587
3113.1792	1661.5
3110.0496	1607.5
3106.9189	1702.5
3103.7869	1707.5
3100.6523	1791.5
3097.5178	1792.5
3094.3806	1875.5
3091.2422	1992
3088.1025	2113.5
3084.9614	2220.5
3081.8193	2361
3078.6758	2750.5
3075.531	3041
3072.3835	3497.5
3069.2363	3976
3066.0862	4507
3062.9348	4914
3059.7825	5453.5
3056.6287	5795.5
3053.4734	6114
3050.3171	6190
3047.1594	5982.5
3043.999	5756.5
3040.8389	5246.5
3037.676	4707.5
3034.5117	4061
3031.3464	3516
3028.1797	3220
3025.0115	2921
3021.8423	2787.5
3018.6716	2529
3015.4983	2335
3012.3252	2244
3009.1494	2182
3005.9722	2121.5
3002.7937	2151.5
2999.614	2134.5
2996.4329	2209
2993.2505	2294.5
2990.0669	2357.5
2986.8806	2345.5
2983.6943	2289
2980.5054	2387.5
2977.3152	2509
2974.1235	2527.5
2970.9309	2706.5
2967.7366	2673
2964.5413	2768.5
2961.3445	2844.5
2958.145	2879.5
2954.9458	2987
2951.7437	3049.5
2948.5403	3136
2945.3354	3217
2942.1294	3379.5
2938.9221	3452
2935.7136	3610.5
2932.5037	3635.5
2929.291	3771.5
2926.0786	3896.5
2922.8633	4014
2919.6465	4122
2916.4287	4266.5
2913.2092	4274.5
2909.9888	4373
2906.7668	4544.5
2903.5437	4565.5
2900.3179	4587
2897.092	4553
2893.8633	4492
2890.6333	4357
2887.4021	4212.5
2884.1697	4048.5
2880.9358	3848
2877.7004	3598.5
2874.4639	3541
2871.2246	3407
2867.9854	3209
2864.7434	3249.5
2861.5	3112
2858.2571	3197.5
2855.011	3137
2851.7637	3038.5
2848.5134	3078.5
2845.2637	2935
2842.0122	2821.5
2838.7581	2680
2835.5042	2435
2832.2476	2261
2828.9893	2217
2825.7297	2150.5
2822.469	2096.5
2819.2068	2065
2815.9419	2028.5
2812.677	2065.5
2809.4109	1946
2806.1418	1942
2802.8716	1997.5
2799.5999	1962
2796.3269	1891.5
2793.0525	1900.5
2789.7766	1910
2786.4998	1902.5
2783.2212	1947.5
2779.9399	1964.5
2776.6589	1915
2773.3748	1945
2770.0896	1941
2766.8027	1919.5
2763.5146	1883
2760.2253	1864.5
2756.9346	1874
2753.6409	1902.5
2750.3474	1923.5
2747.051	1865
2743.7549	1906
2740.4558	1906
2737.1555	1968
2733.8538	1920.5
2730.5505	1900
2727.2461	1983
2723.9402	1941.5
2720.6313	1934
2717.3228	1895
2714.0112	1908
2710.6982	1903
2707.384	1908.5
2704.0684	1875.5
2700.7515	1863.5
2697.4331	1823.5
2694.1133	1872.5
2690.7905	1881
2687.4683	1865.5
2684.1428	1859.5
2680.8176	1864.5
2677.4893	1809
2674.1599	1864
2670.8289	1798.5
2667.4966	1884.5
2664.1614	1882
2660.8262	1856.5
2657.4897	1893
2654.1504	1906
2650.8096	1824
2647.469	1813
2644.1255	1927
2640.7805	1852.5
2637.4341	1888
2634.085	1899.5
2630.7358	1850.5
2627.3853	1854.5
2624.0317	1862
2620.677	1892
2617.3223	1919.5
2613.9646	1914
2610.6057	1924
2607.2451	1914.5
2603.8833	1910.5
2600.5186	1909.5
2597.1538	1884
2593.7861	1843.5
2590.4187	1865
2587.0483	1835
2583.6765	1877.5
2580.3032	1887
2576.9287	1835.5
2573.5527	1873
2570.175	1866
2566.7964	1849.5
2563.4146	1800
2560.0327	1814.5
2556.6482	1783
2553.262	1820.5
2549.8745	1808.5
2546.4856	1815.5
2543.0952	1855
2539.7034	1829
2536.3103	1775
2532.9141	1771
2529.5181	1786.5
2526.1189	1738.5
2522.7185	1800.5
2519.3184	1776
2515.915	1749.5
2512.5103	1808
2509.1025	1793
2505.6948	1809
2502.2859	1783.5
2498.8738	1747.5
2495.4619	1774
2492.0471	1816
2488.6306	1766
2485.2129	1801.5
2481.7937	1781.5
2478.373	1759.5
2474.9509	1830
2471.5273	1775.5
2468.1008	1805.5
2464.6746	1777.5
2461.2451	1783.5
2457.8157	1751
2454.3833	1795.5
2450.9497	1708.5
2447.5144	1785.5
2444.0776	1789.5
2440.6379	1782
2437.1985	1796.5
2433.7573	1786
2430.3132	1737.5
2426.8679	1731.5
2423.4224	1727.5
2419.9741	1768
2416.5242	1737.5
2413.0728	1718.5
2409.6184	1708.5
2406.1641	1679.5
2402.7083	1752.5
2399.2495	1719.5
2395.791	1741
2392.3291	1722
2388.866	1731.5
2385.4014	1687
2381.9353	1757.5
2378.4675	1751
2374.9985	1719
2371.5281	1759.5
2368.0544	1730
2364.5811	1767.5
2361.1045	1728
2357.6262	1728.5
2354.1467	1698.5
2350.6658	1720
2347.1833	1704.5
2343.6995	1636.5
2340.2141	1697
2336.7256	1668
2333.2371	1713.5
2329.7456	1666
2326.2544	1717
2322.7598	1631
2319.2639	1675.5
2315.7664	1688.5
2312.2676	1685
2308.7671	1659
2305.2637	1651.5
2301.7603	1633.5
2298.2554	1643
2294.7473	1663
2291.2378	1640
2287.7268	1632.5
2284.2158	1686.5
2280.7002	1706.5
2277.1848	1598
2273.6677	1641
2270.1494	1646
2266.6277	1643
2263.1062	1658
2259.5815	1665.5
2256.0554	1636
2252.5293	1634
2249.0002	1610
2245.4695	1680.5
2241.9358	1591.5
2238.4021	1678.5
2234.8667	1559
2231.3284	1595.5
2227.7903	1615
2224.2488	1631.5
2220.7058	1547
2217.1631	1529.5
2213.6172	1561.5
2210.0698	1603.5
2206.519	1578.5
2202.9685	1614.5
2199.4165	1683.5
2195.8613	1552.5
2192.3062	1618.5
2188.748	1618
2185.1882	1620
2181.627	1567.5
2178.064	1568
2174.4995	1527
2170.9336	1534.5
2167.3662	1573.5
2163.7957	1607.5
2160.2251	1537.5
2156.6514	1559.5
2153.0779	1578
2149.501	1605.5
2145.9226	1568.5
2142.3428	1556.5
2138.7612	1596.5
2135.1768	1614
2131.5923	1554.5
2128.0061	1609
2124.417	1595
2120.8276	1626
2117.2354	1565
2113.6414	1573
2110.0459	1608.5
2106.449	1621.5
2102.8503	1592
2099.2502	1579
2095.6487	1638
2092.0437	1637
2088.439	1612.5
2084.8308	1650.5
2081.2212	1597
2077.6101	1550
2073.999	1587.5
2070.3831	1672
2066.7671	1638
2063.1497	1558.5
2059.5308	1551
2055.9084	1612.5
2052.2864	1617
2048.6609	1671.5
2045.0358	1574
2041.4072	1660.5
2037.7771	1647
2034.1454	1675
2030.5122	1654.5
2026.8756	1665.5
2023.2393	1674
2019.6012	1646.5
2015.96	1699.5
2012.3171	1628
2008.6744	1684.5
2005.0283	1680.5
2001.3807	1651
1997.7316	1660.5
1994.0808	1692
1990.4283	1654
1986.7727	1673
1983.1172	1695
1979.4584	1700
1975.7996	1671.5
1972.1376	1700.5
1968.4739	1676.5
1964.8087	1725.5
1961.1418	1764.5
1957.4734	1678.5
1953.8033	1762
1950.1317	1751
1946.4568	1738.5
1942.7819	1686
1939.1038	1728
1935.424	1772
1931.7426	1731
1928.0613	1787
1924.3767	1728
1920.6887	1748
1917.001	1664
1913.3115	1783.5
1909.6205	1730
1905.926	1757.5
1902.23	1722
1898.5342	1757
1894.8348	1766.5
1891.134	1779.5
1887.4315	1781.5
1883.7274	1759
1880.0216	1749
1876.3125	1761
1872.6035	1761.5
1868.8929	1768.5
1865.1788	1760
1861.4633	1749
1857.746	1780
1854.0288	1794.5
1850.3083	1782
1846.5862	1790
1842.8606	1809
1839.1353	1768
1835.4081	1768
1831.6776	1794.5
1827.9473	1793
1824.2136	1827.5
1820.4781	1787.5
1816.7411	1760
1813.0024	1833
1809.2621	1871.5
1805.5201	1785.5
1801.7765	1762.5
1798.0313	1835.5
1794.2826	1773.5
1790.5339	1793.5
1786.782	1784.5
1783.0283	1800
1779.2731	1789.5
1775.5161	1780.5
1771.7574	1750.5
1767.9972	1774
1764.2352	1889
1760.4716	1779.5
1756.7046	1767
1752.9376	1811
1749.1672	1767.5
1745.3951	1808
1741.6232	1825.5
1737.8478	1789
1734.0708	1730
1730.292	1832.5
1726.5099	1782
1722.7278	1812.5
1718.944	1805.5
1715.1567	1784
1711.3696	1853
1707.5791	1788
1703.7869	1797
1699.9929	1821.5
1696.1973	1829
1692.3999	1854
1688.601	1800.5
1684.8003	1800.5
1680.9961	1752.5
1677.192	1772
1673.3845	1780
1669.577	1815
1665.7661	1890
1661.9535	1828
1658.1392	1779.5
1654.3231	1798.5
1650.5054	1815
1646.6859	1848
1642.8647	1872
1639.0402	1810.5
1635.2156	1894
1631.3876	1815
1627.5579	1978.5
1623.7281	2054.5
1619.895	2396
1616.0601	2727.5
1612.2235	3042
1608.3834	3266
1604.5433	3423
1600.7017	3178.5
1596.8563	2776.5
1593.0111	2435.5
1589.1625	2353.5
1585.312	2260.5
1581.4598	2151
1577.606	1993
1573.7504	1821.5
1569.8931	1814.5
1566.0341	1792
1562.1732	1846.5
1558.3088	1743.5
1554.4447	1752.5
1550.5769	1749
1546.7091	1714
1542.8379	1754
1538.9648	1713.5
1535.0901	1744
1531.2136	1707
1527.3353	1763.5
1523.4536	1755
1519.5719	1710.5
1515.6866	1701.5
1511.8014	1677.5
1507.9126	1700.5
1504.0239	1720
1500.1316	1732
1496.2375	1760.5
1492.3418	1728.5
1488.4442	1694
1484.5431	1685.5
1480.6421	1756
1476.7393	1712
1472.8329	1787
1468.9265	1786.5
1465.0166	1922.5
1461.1049	2016.5
1457.1914	2058.5
1453.2762	2117.5
1449.3593	2099
1445.4404	1944
1441.5199	1809
1437.5957	1712
1433.6716	1701.5
1429.744	1654
1425.8163	1665.5
1421.8851	1606
1417.952	1646.5
1414.0172	1575.5
1410.0807	1639
1406.1422	1695.5
1402.202	1629
1398.2601	1646
1394.3146	1613.5
1390.369	1689
1386.4198	1638.5
1382.4707	1639.5
1378.5179	1751.5
1374.5635	1705.5
1370.6071	1745
1366.6489	1710
1362.689	1766.5
1358.7273	1765.5
1354.7638	1747.5
1350.7965	1746
1346.8293	1808.5
1342.8586	1818
1338.886	1864.5
1334.9135	1971.5
1330.9371	1866.5
1326.9591	1918
1322.9792	1902
1318.9976	1801
1315.0122	1746.5
1311.027	1760
1307.0398	1697
1303.049	1743
1299.0582	1581.5
1295.0638	1623
1291.0675	1621.5
1287.0695	1518
1283.0695	1553.5
1279.0677	1486.5
1275.0641	1535
1271.0587	1495.5
1267.0515	1514.5
1263.0405	1539.5
1259.0295	1571
1255.015	1509.5
1250.9985	1597.5
1246.9802	1561
1242.9619	1596.5
1238.9399	1550.5
1234.9161	1635.5
1230.8885	1701.5
1226.861	1752.5
1222.8317	1825
1218.7986	1949
1214.7655	2225.5
1210.7286	2402.5
1206.6899	2679
1202.6514	2758.5
1198.609	2784.5
1194.5647	2757.5
1190.5187	2560
1186.4707	2376
1182.4189	2209
1178.3673	2023
1174.3137	1796.5
1170.2565	1732.5
1166.1973	1857
1162.1382	1859
1158.0752	1873
1154.0105	1850
1149.9438	1523
1145.8752	1356.5
1141.8048	1238
1137.7307	1167
1133.6565	1178.5
1129.5804	1180.5
1125.5006	1200
1121.4208	1245.5
1117.3372	1295
1113.2517	1351
1109.1643	1409
1105.0751	1381.5
1100.9839	1353.5
1096.8907	1418.5
1092.7959	1447.5
1088.6971	1438
1084.5984	1442.5
1080.4958	1452.5
1076.3932	1519
1072.2869	1518.5
1068.1786	1478.5
1064.0685	1514
1059.9564	1485
1055.8424	1506.5
1051.7266	1653
1047.6088	1835
1043.489	2327
1039.3655	2823.5
1035.2419	3114
1031.1145	2869
1026.9852	2231.5
1022.856	1628
1018.7228	1801.5
1014.5877	3350.5
1010.4507	5532.5
1006.3118	6584.5
1002.1691	7657
998.02631	5218.5
993.88159	2501
989.73303	1609
985.58447	1322
981.43201	1140
977.27765	1073
973.12134	1000
968.96313	987.5
964.80292	922
960.64081	922
956.47675	897
952.31073	890.5
948.14081	889.5
943.97089	850
939.79706	849
935.62329	880
931.44556	857
927.26587	902.5
923.08429	904
918.9007	866.5
914.71515	906
910.52765	996.5
906.3382	922
902.14484	902.5
897.95142	879
893.75409	872.5
889.55676	842
885.35553	869
881.15234	873
876.94714	923.5
872.73993	934
868.53082	983
864.3197	1047.5
860.10657	1046.5
855.89148	1065.5
851.67249	1128
847.45343	1157.5
843.23041	1091.5
839.00739	1002
834.78046	909.5
830.55145	889
826.3205	911.5
822.08759	949.5
817.8526	975.5
813.61566	1034.5
809.37476	1119.5
805.13385	1285.5
800.89093	1418.5
796.64398	1444.5
792.39508	1325
788.14612	1173.5
783.89319	1011.5
779.63824	932
775.38129	945
771.12231	934
766.86133	954.5
762.59833	1000.5
758.33136	963.5
754.06433	962
749.79327	875
745.52222	803
741.24713	741
736.97003	656.5
732.69092	600.5
728.40973	524
724.12653	540.5
719.84131	532
715.55408	514
711.26477	504
706.97144	566
702.6781	567
698.38068	547.5
694.08325	512
689.78174	527
685.47821	494
681.17267	559.5
676.86499	537.5
672.55536	493.5
668.24359	488.5
663.92987	473.5
659.61401	485.5
655.29413	506.5
650.97418	488.5
646.65015	530
642.32611	496.5
637.99799	543.5
633.66779	638
629.33551	935
625.00122	1101.5
620.66479	1229
616.32635	902.5
611.98578	625
607.64117	496
603.29645	497.5
598.94769	481
594.59882	483
590.24591	520.5
585.89087	512.5
581.53375	500.5
577.17657	462.5
572.81531	511
568.44989	500
564.08441	503
559.71686	521
555.34723	524
550.97345	526.5
546.59961	527
542.22168	572
537.84161	521
533.46143	492.5
529.07721	484
524.6908	450
520.30231	474.5
515.91174	446.5
511.51697	472
507.12216	488
502.72522	481
498.32413	496
493.92297	485
489.51764	573.5
485.1102	576.5
480.70267	567
476.29099	519.5
471.87717	506.5
467.46121	498.5
463.04312	473
458.62088	463
454.19855	492.5
449.77405	461
445.3454	519
440.91666	507.5
436.4837	524.5
432.04865	547
427.61142	552
423.1741	600
418.73257	626.5
414.28891	691
409.84103	725.5
405.39307	712.5
400.94296	665
396.49069	644
392.03421	615.5
387.57761	575.5
383.11679	543
378.65381	545
374.18869	482
369.72137	482.5
365.25397	468.5
360.78027	447.5
356.30646	451
351.83047	453
347.35233	493
342.8699	431
338.38739	442.5
333.90063	449
329.41376	492.5
324.92264	482.5
320.42932	449.5
315.93381	436
311.43613	461.5
306.93625	464
302.43417	439
297.9299	463.5
293.42346	489
288.91272	487.5
284.40186	502
279.88672	529.5
275.37146	553.5
270.8519	573.5
266.33014	556.5
261.80826	533.5
257.2821	588.5
252.75371	663.5
248.22101	666.5
243.6882	777
239.15317	969.5
234.61592	1131
230.07434	1349.5
225.53265	1522
220.98663	1622.5
216.4384	1564.5
211.89003	1545
207.33734	1491.5
202.78241	1352
198.22523	1373
193.66585	1284
189.1042	1292.5
184.53822	1306.5
179.97211	1366.5
175.40376	1460
170.83104	1510.5
166.25821	1551
161.681	1597
157.10155	1655
152.51984	1643
147.93588	1782
143.34967	1845.5
138.7612	1648
134.17047	958.5
129.57748	244.5
124.98223	27.5
