# Supplementary material for: Transition across a sharp interface: Data from Raman and Brillouin imaging spectroscopy
Source: Data Brief. 2020 Oct 2;33:106368. doi: 10.1016/j.dib.2020.106368 (PMC7557971; doi:10.1016/j.dib.2020.106368)
Supplement: Supplementary file 1 [file mmc1.zip › PET_Glycerol60X_step05/Raman/petgly_60X_70PH_2s_05step_40fend_12_43_14.txt]

3813.9915	469.5
3811.1724	463.5
3808.3525	419.5
3805.5327	449.5
3802.7104	451.5
3799.8872	459.5
3797.063	476.5
3794.2363	449.5
3791.4099	422.5
3788.5811	467.5
3785.7524	479.5
3782.9214	476
3780.0894	474.5
3777.2561	467
3774.4219	474.5
3771.5867	484.5
3768.7502	513.5
3765.9116	460
3763.0715	432
3760.2322	475
3757.3901	491
3754.5469	510.5
3751.7029	486
3748.8577	480.5
3746.0098	470.5
3743.1624	501
3740.3125	490
3737.4631	444
3734.6111	486
3731.7578	491
3728.9038	508
3726.0486	462
3723.1921	503
3720.3333	471.5
3717.4749	486
3714.6138	551.5
3711.7517	511.5
3708.8899	537
3706.0256	487.5
3703.1589	546.5
3700.2927	507.5
3697.425	530.5
3694.5552	516
3691.6853	513.5
3688.8132	520
3685.9399	504.5
3683.0657	526
3680.1902	516
3677.3137	520.5
3674.436	512.5
3671.5559	548
3668.676	552
3665.7937	523
3662.9102	505
3660.0271	549
3657.1416	514.5
3654.2534	509
3651.3655	527.5
3648.4766	524
3645.5852	580
3642.6941	541
3639.8005	557
3636.9058	511.5
3634.0098	543
3631.1128	590.5
3628.2148	591
3625.3157	571.5
3622.4141	548.5
3619.5127	559.5
3616.6086	597
3613.7036	592
3610.7976	586.5
3607.8904	603
3604.9819	588.5
3602.0725	625.5
3599.1604	676
3596.2488	604
3593.3345	603.5
3590.4192	621
3587.5042	705.5
3584.5867	628.5
3581.6665	652
3578.7466	651.5
3575.8257	646
3572.9021	660.5
3569.979	663
3567.0532	665.5
3564.1265	669.5
3561.1985	684.5
3558.2693	751
3555.3391	695.5
3552.4077	728.5
3549.4753	720.5
3546.5403	720
3543.6042	729
3540.6682	734.5
3537.7297	740
3534.7903	728
3531.8496	770.5
3528.9077	794
3525.9634	748
3523.0193	761.5
3520.0728	756
3517.125	786
3514.1775	825
3511.2273	801.5
3508.2761	793.5
3505.3237	836.5
3502.3689	850.5
3499.4143	850
3496.457	839.5
3493.5002	847.5
3490.5408	876
3487.5801	883
3484.6182	914.5
3481.6553	912.5
3478.6914	892.5
3475.7261	908
3472.7583	883
3469.7908	938
3466.8208	957
3463.8494	915
3460.877	935
3457.9036	961
3454.9287	969
3451.9529	1001
3448.9744	983.5
3445.9963	1024.5
3443.0156	1032.5
3440.0337	1058.5
3437.052	1015
3434.0679	968.5
3431.0823	1010
3428.0945	1046
3425.1067	1097
3422.1177	1051.5
3419.1262	1012
3416.1335	1030.5
3413.1414	1066.5
3410.1462	1092.5
3407.1501	1080.5
3404.1528	1040.5
3401.1528	1042
3398.1533	1117
3395.1523	1048
3392.1489	1081
3389.1443	1081
3386.1387	1071
3383.1331	1100.5
3380.1235	1111.5
3377.1143	1074.5
3374.1038	1106
3371.092	1093.5
3368.0779	1091
3365.0623	1093.5
3362.0471	1108
3359.0293	1109.5
3356.0103	1064.5
3352.9902	1113
3349.9688	1119.5
3346.9448	1073
3343.9211	1109.5
3340.8948	1088
3337.8687	1128
3334.8398	1162.5
3331.8098	1167.5
3328.7788	1079.5
3325.7466	1122
3322.7129	1091
3319.6768	1122
3316.6409	1127.5
3313.6025	1143.5
3310.5627	1135.5
3307.5232	1127.5
3304.4812	1125
3301.4377	1118.5
3298.3918	1140.5
3295.3462	1129.5
3292.2993	1149.5
3289.2498	1114
3286.2004	1180
3283.1484	1125
3280.0952	1141.5
3277.041	1149.5
3273.9854	1211.5
3270.9287	1152
3267.8706	1069
3264.8101	1145.5
3261.7495	1195.5
3258.6865	1129.5
3255.6223	1178.5
3252.5569	1147.5
3249.49	1154.5
3246.4221	1172.5
3243.353	1149.5
3240.2827	1132
3237.2097	1141.5
3234.137	1139
3231.0615	1149
3227.9849	1213.5
3224.907	1187
3221.8279	1181.5
3218.7476	1187.5
3215.666	1227.5
3212.5833	1160.5
3209.4978	1189.5
3206.4111	1137.5
3203.3247	1198.5
3200.2356	1170.5
3197.1453	1240
3194.0537	1144.5
3190.9609	1158.5
3187.8669	1212
3184.7703	1159
3181.6738	1174
3178.5745	1158
3175.4741	1141
3172.374	1148.5
3169.271	1173
3166.167	1092.5
3163.0601	1122
3159.9536	1066
3156.8457	1117
3153.7351	1154.5
3150.6248	1092
3147.5117	1148.5
3144.3975	1089
3141.282	1093
3138.1653	1108
3135.0474	1065
3131.9265	1058
3128.8062	1067.5
3125.6829	1055
3122.5598	1072
3119.4343	1041
3116.3074	1028.5
3113.1792	1077.5
3110.0496	1083
3106.9189	1073
3103.7869	1055.5
3100.6523	1104
3097.5178	1128.5
3094.3806	1171.5
3091.2422	1216
3088.1025	1224.5
3084.9614	1317.5
3081.8193	1397
3078.6758	1552.5
3075.531	1659.5
3072.3835	1856
3069.2363	2042.5
3066.0862	2163
3062.9348	2556
3059.7825	2647.5
3056.6287	2937
3053.4734	3065
3050.3171	3250.5
3047.1594	3280.5
3043.999	3187.5
3040.8389	2911
3037.676	2584.5
3034.5117	2269
3031.3464	1944
3028.1797	1762.5
3025.0115	1685
3021.8423	1555
3018.6716	1437
3015.4983	1433
3012.3252	1318
3009.1494	1256
3005.9722	1284
3002.7937	1318
2999.614	1390
2996.4329	1476.5
2993.2505	1513
2990.0669	1513
2986.8806	1663
2983.6943	1660
2980.5054	1728
2977.3152	1886.5
2974.1235	1980.5
2970.9309	2098.5
2967.7366	2307
2964.5413	2415.5
2961.3445	2450
2958.145	2500
2954.9458	2635
2951.7437	2680
2948.5403	2750.5
2945.3354	2817
2942.1294	2894
2938.9221	2962
2935.7136	3060
2932.5037	3017
2929.291	3027
2926.0786	3114.5
2922.8633	3120
2919.6465	3192
2916.4287	3223.5
2913.2092	3312
2909.9888	3348
2906.7668	3583.5
2903.5437	3654.5
2900.3179	3649.5
2897.092	3606.5
2893.8633	3693
2890.6333	3592.5
2887.4021	3522
2884.1697	3485.5
2880.9358	3263
2877.7004	3108.5
2874.4639	3047
2871.2246	2869
2867.9854	2598.5
2864.7434	2582
2861.5	2422
2858.2571	2344
2855.011	2286.5
2851.7637	2170
2848.5134	2030
2845.2637	2008
2842.0122	1909
2838.7581	1923
2835.5042	1737
2832.2476	1635.5
2828.9893	1573.5
2825.7297	1479
2822.469	1425.5
2819.2068	1339
2815.9419	1334.5
2812.677	1282.5
2809.4109	1290.5
2806.1418	1318.5
2802.8716	1263.5
2799.5999	1213
2796.3269	1221
2793.0525	1274
2789.7766	1242
2786.4998	1196.5
2783.2212	1166.5
2779.9399	1207
2776.6589	1199
2773.3748	1213.5
2770.0896	1130
2766.8027	1218
2763.5146	1204
2760.2253	1277.5
2756.9346	1206.5
2753.6409	1205
2750.3474	1150
2747.051	1250.5
2743.7549	1223.5
2740.4558	1228
2737.1555	1181.5
2733.8538	1153
2730.5505	1223
2727.2461	1155.5
2723.9402	1218.5
2720.6313	1135.5
2717.3228	1136
2714.0112	1146.5
2710.6982	1172.5
2707.384	1122
2704.0684	1071.5
2700.7515	1069
2697.4331	1084
2694.1133	1142
2690.7905	1126.5
2687.4683	1075.5
2684.1428	1084.5
2680.8176	1092
2677.4893	1065.5
2674.1599	1119
2670.8289	1098.5
2667.4966	1039
2664.1614	1054
2660.8262	1127.5
2657.4897	1076
2654.1504	1053
2650.8096	980.5
2647.469	1072.5
2644.1255	1061.5
2640.7805	1087
2637.4341	1032
2634.085	1055
2630.7358	1067
2627.3853	1071.5
2624.0317	1083
2620.677	1056.5
2617.3223	1073.5
2613.9646	1101.5
2610.6057	1095.5
2607.2451	1072.5
2603.8833	1067
2600.5186	1058.5
2597.1538	1052.5
2593.7861	1106.5
2590.4187	1106
2587.0483	1077
2583.6765	1050
2580.3032	1080
2576.9287	1057
2573.5527	1018.5
2570.175	1041.5
2566.7964	1024.5
2563.4146	1105.5
2560.0327	1076.5
2556.6482	1053
2553.262	1036.5
2549.8745	1061
2546.4856	1029.5
2543.0952	1069
2539.7034	1024.5
2536.3103	1025
2532.9141	1026
2529.5181	1053.5
2526.1189	1030
2522.7185	1032
2519.3184	1006.5
2515.915	1031.5
2512.5103	1047.5
2509.1025	1037.5
2505.6948	987
2502.2859	1003
2498.8738	975.5
2495.4619	1020.5
2492.0471	1057.5
2488.6306	969
2485.2129	1003
2481.7937	1033.5
2478.373	1054
2474.9509	1014.5
2471.5273	1008.5
2468.1008	1018.5
2464.6746	1012.5
2461.2451	1002.5
2457.8157	1012
2454.3833	993
2450.9497	1034
2447.5144	975
2444.0776	1040
2440.6379	1008.5
2437.1985	1025.5
2433.7573	994
2430.3132	1047.5
2426.8679	1005.5
2423.4224	1018
2419.9741	1030.5
2416.5242	993.5
2413.0728	1024.5
2409.6184	981.5
2406.1641	969
2402.7083	976
2399.2495	989.5
2395.791	994
2392.3291	1007.5
2388.866	973
2385.4014	989
2381.9353	951.5
2378.4675	969.5
2374.9985	1010.5
2371.5281	984
2368.0544	962
2364.5811	962.5
2361.1045	1012.5
2357.6262	1011
2354.1467	964
2350.6658	990
2347.1833	981
2343.6995	978
2340.2141	1020
2336.7256	996.5
2333.2371	975
2329.7456	919.5
2326.2544	996.5
2322.7598	1036
2319.2639	994
2315.7664	967.5
2312.2676	995.5
2308.7671	968
2305.2637	1005
2301.7603	1011.5
2298.2554	976.5
2294.7473	971.5
2291.2378	1025.5
2287.7268	952
2284.2158	990.5
2280.7002	1002
2277.1848	963.5
2273.6677	962.5
2270.1494	961
2266.6277	963
2263.1062	933
2259.5815	947.5
2256.0554	976
2252.5293	951.5
2249.0002	963
2245.4695	946
2241.9358	934.5
2238.4021	966
2234.8667	971.5
2231.3284	937
2227.7903	953.5
2224.2488	941
2220.7058	965.5
2217.1631	987.5
2213.6172	954
2210.0698	976.5
2206.519	900
2202.9685	991.5
2199.4165	887.5
2195.8613	943
2192.3062	898
2188.748	951.5
2185.1882	968.5
2181.627	928.5
2178.064	918
2174.4995	911.5
2170.9336	987.5
2167.3662	939
2163.7957	985
2160.2251	944
2156.6514	912.5
2153.0779	942.5
2149.501	968.5
2145.9226	979.5
2142.3428	961.5
2138.7612	957
2135.1768	964
2131.5923	993
2128.0061	970.5
2124.417	959.5
2120.8276	941
2117.2354	946
2113.6414	934.5
2110.0459	992
2106.449	940.5
2102.8503	961.5
2099.2502	971.5
2095.6487	1001
2092.0437	977
2088.439	964
2084.8308	1010.5
2081.2212	980.5
2077.6101	989.5
2073.999	1001.5
2070.3831	993.5
2066.7671	996
2063.1497	1013
2059.5308	1036.5
2055.9084	999.5
2052.2864	1026.5
2048.6609	1028.5
2045.0358	997.5
2041.4072	1055
2037.7771	1045.5
2034.1454	1057
2030.5122	1000
2026.8756	1047.5
2023.2393	1061
2019.6012	1019.5
2015.96	1035.5
2012.3171	1050.5
2008.6744	1050.5
2005.0283	1015.5
2001.3807	1059.5
1997.7316	1032.5
1994.0808	1063
1990.4283	1073
1986.7727	1108.5
1983.1172	1042.5
1979.4584	1062
1975.7996	1114.5
1972.1376	1097.5
1968.4739	1077
1964.8087	1037
1961.1418	1070.5
1957.4734	1066
1953.8033	1104.5
1950.1317	1116
1946.4568	1085
1942.7819	1091
1939.1038	1052.5
1935.424	1170
1931.7426	1093.5
1928.0613	1089
1924.3767	1069
1920.6887	1113
1917.001	1129
1913.3115	1134.5
1909.6205	1136.5
1905.926	1065
1902.23	1113.5
1898.5342	1184
1894.8348	1173
1891.134	1095
1887.4315	1094
1883.7274	1102.5
1880.0216	1129
1876.3125	1114
1872.6035	1090.5
1868.8929	1105.5
1865.1788	1116
1861.4633	1152.5
1857.746	1125.5
1854.0288	1136
1850.3083	1133.5
1846.5862	1143.5
1842.8606	1170
1839.1353	1202.5
1835.4081	1131
1831.6776	1156.5
1827.9473	1167.5
1824.2136	1181
1820.4781	1115
1816.7411	1158.5
1813.0024	1167
1809.2621	1170.5
1805.5201	1197
1801.7765	1234.5
1798.0313	1177
1794.2826	1135
1790.5339	1148
1786.782	1222.5
1783.0283	1167
1779.2731	1151
1775.5161	1195
1771.7574	1209
1767.9972	1206
1764.2352	1170
1760.4716	1203
1756.7046	1167
1752.9376	1148.5
1749.1672	1222.5
1745.3951	1215
1741.6232	1183
1737.8478	1165.5
1734.0708	1262
1730.292	1221
1726.5099	1197.5
1722.7278	1189.5
1718.944	1232.5
1715.1567	1182.5
1711.3696	1229
1707.5791	1214.5
1703.7869	1170.5
1699.9929	1185
1696.1973	1200
1692.3999	1244.5
1688.601	1249
1684.8003	1178
1680.9961	1234
1677.192	1219
1673.3845	1222
1669.577	1224.5
1665.7661	1210.5
1661.9535	1161
1658.1392	1233.5
1654.3231	1182
1650.5054	1208
1646.6859	1185
1642.8647	1211
1639.0402	1240.5
1635.2156	1258.5
1631.3876	1249
1627.5579	1268.5
1623.7281	1366
1619.895	1496
1616.0601	1615
1612.2235	1594.5
1608.3834	1757
1604.5433	1857
1600.7017	1859
1596.8563	1670.5
1593.0111	1467
1589.1625	1369
1585.312	1452.5
1581.4598	1399.5
1577.606	1290
1573.7504	1256
1569.8931	1193.5
1566.0341	1210
1562.1732	1212.5
1558.3088	1236
1554.4447	1124.5
1550.5769	1121.5
1546.7091	1237
1542.8379	1168
1538.9648	1150.5
1535.0901	1190
1531.2136	1163.5
1527.3353	1228.5
1523.4536	1224
1519.5719	1175
1515.6866	1155.5
1511.8014	1172.5
1507.9126	1141
1504.0239	1205
1500.1316	1203
1496.2375	1153.5
1492.3418	1208
1488.4442	1177.5
1484.5431	1268
1480.6421	1243
1476.7393	1271.5
1472.8329	1262.5
1468.9265	1306.5
1465.0166	1384
1461.1049	1324
1457.1914	1326.5
1453.2762	1328
1449.3593	1320
1445.4404	1285.5
1441.5199	1215
1437.5957	1213
1433.6716	1189.5
1429.744	1160
1425.8163	1190.5
1421.8851	1187
1417.952	1155.5
1414.0172	1104.5
1410.0807	1162.5
1406.1422	1128
1402.202	1109.5
1398.2601	1147.5
1394.3146	1148
1390.369	1139
1386.4198	1122.5
1382.4707	1146.5
1378.5179	1164.5
1374.5635	1198.5
1370.6071	1187
1366.6489	1175
1362.689	1171
1358.7273	1215
1354.7638	1160
1350.7965	1178
1346.8293	1186
1342.8586	1206
1338.886	1217.5
1334.9135	1236.5
1330.9371	1262.5
1326.9591	1258
1322.9792	1219.5
1318.9976	1152.5
1315.0122	1100
1311.027	1186
1307.0398	1183
1303.049	1115.5
1299.0582	1045
1295.0638	1089.5
1291.0675	1110.5
1287.0695	1073
1283.0695	1062.5
1279.0677	1050.5
1275.0641	1028.5
1271.0587	1073
1267.0515	1132
1263.0405	1054
1259.0295	1060
1255.015	1053
1250.9985	1080.5
1246.9802	1106.5
1242.9619	1053.5
1238.9399	1083.5
1234.9161	1050
1230.8885	1057
1226.861	1149
1222.8317	1178.5
1218.7986	1244.5
1214.7655	1352.5
1210.7286	1484
1206.6899	1621.5
1202.6514	1574
1198.609	1657
1194.5647	1604
1190.5187	1475
1186.4707	1396.5
1182.4189	1339.5
1178.3673	1173.5
1174.3137	1077.5
1170.2565	1106
1166.1973	1118
1162.1382	1045.5
1158.0752	1113.5
1154.0105	1049.5
1149.9438	991
1145.8752	853.5
1141.8048	853.5
1137.7307	810.5
1133.6565	829.5
1129.5804	850.5
1125.5006	895.5
1121.4208	890.5
1117.3372	923
1113.2517	949.5
1109.1643	966
1105.0751	920.5
1100.9839	960
1096.8907	973.5
1092.7959	1012.5
1088.6971	1029.5
1084.5984	1056
1080.4958	1057.5
1076.3932	1064.5
1072.2869	1123
1068.1786	1091.5
1064.0685	1152.5
1059.9564	1162.5
1055.8424	1135
1051.7266	1259
1047.6088	1321.5
1043.489	1516
1039.3655	1616
1035.2419	1723
1031.1145	1753
1026.9852	1463.5
1022.856	1040
1018.7228	1109.5
1014.5877	1913.5
1010.4507	2698.5
1006.3118	3208.5
1002.1691	4118
998.02631	3278.5
993.88159	1600.5
989.73303	1005
985.58447	892
981.43201	770
977.27765	674
973.12134	625
968.96313	590.5
964.80292	611.5
960.64081	588.5
956.47675	540
952.31073	584
948.14081	540
943.97089	560.5
939.79706	550
935.62329	618.5
931.44556	592
927.26587	592.5
923.08429	608
918.9007	566.5
914.71515	604
910.52765	607.5
906.3382	607
902.14484	605
897.95142	548
893.75409	527.5
889.55676	571.5
885.35553	570
881.15234	630
876.94714	687.5
872.73993	713.5
868.53082	800.5
864.3197	899.5
860.10657	925.5
855.89148	965.5
851.67249	913.5
847.45343	933
843.23041	849.5
839.00739	799.5
834.78046	701.5
830.55145	706.5
826.3205	693.5
822.08759	707.5
817.8526	743.5
813.61566	662.5
809.37476	694
805.13385	714.5
800.89093	875.5
796.64398	803.5
792.39508	765
788.14612	704.5
783.89319	613
779.63824	586.5
775.38129	569.5
771.12231	529
766.86133	529
762.59833	534
758.33136	520
754.06433	530.5
749.79327	484
745.52222	447
741.24713	432.5
736.97003	395
732.69092	364
728.40973	311
724.12653	310
719.84131	326
715.55408	332.5
711.26477	309
706.97144	321
702.6781	322.5
698.38068	322.5
694.08325	364
689.78174	339.5
685.47821	330.5
681.17267	352
676.86499	363
672.55536	394.5
668.24359	354.5
663.92987	326
659.61401	260.5
655.29413	293
650.97418	328
646.65015	294
642.32611	260
637.99799	284
633.66779	366.5
629.33551	460
625.00122	525
620.66479	498.5
616.32635	480
611.98578	330
607.64117	322
603.29645	279.5
598.94769	246
594.59882	274
590.24591	275
585.89087	295
581.53375	275.5
577.17657	257
572.81531	283.5
568.44989	324
564.08441	320
559.71686	305.5
555.34723	283
550.97345	318.5
546.59961	340
542.22168	333
537.84161	280.5
533.46143	259
529.07721	310
524.6908	316
520.30231	305
515.91174	288
511.51697	260.5
507.12216	337.5
502.72522	361
498.32413	407
493.92297	449.5
489.51764	496
485.1102	474.5
480.70267	481
476.29099	411.5
471.87717	371.5
467.46121	322
463.04312	322
458.62088	296
454.19855	290.5
449.77405	259.5
445.3454	283
440.91666	328
436.4837	342
432.04865	366
427.61142	334.5
423.1741	413
418.73257	439
414.28891	436.5
409.84103	455.5
405.39307	438
400.94296	383.5
396.49069	382
392.03421	352
387.57761	325.5
383.11679	317.5
378.65381	305.5
374.18869	297
369.72137	312
365.25397	275.5
360.78027	229.5
356.30646	252.5
351.83047	253.5
347.35233	312
342.8699	250.5
338.38739	244.5
333.90063	262
329.41376	298.5
324.92264	282
320.42932	262
315.93381	248
311.43613	262.5
306.93625	264
302.43417	308
297.9299	253.5
293.42346	239
288.91272	271
284.40186	271.5
279.88672	311.5
275.37146	300.5
270.8519	247.5
266.33014	309
261.80826	336.5
257.2821	334.5
252.75371	349
248.22101	329.5
243.6882	373
239.15317	437
234.61592	551
230.07434	648
225.53265	662.5
220.98663	723
216.4384	700.5
211.89003	686.5
207.33734	633
202.78241	645
198.22523	602
193.66585	618
189.1042	640
184.53822	602
179.97211	646.5
175.40376	674.5
170.83104	749
166.25821	761.5
161.681	708
157.10155	727
152.51984	759
147.93588	842
143.34967	848.5
138.7612	633
134.17047	364.5
129.57748	110
124.98223	11.5
