# Supplementary material for: Transition across a sharp interface: Data from Raman and Brillouin imaging spectroscopy
Source: Data Brief. 2020 Oct 2;33:106368. doi: 10.1016/j.dib.2020.106368 (PMC7557971; doi:10.1016/j.dib.2020.106368)
Supplement: Supplementary file 1 [file mmc1.zip › PET_Glycerol60X_step05/Raman/petgly_60X_70PH_2s_05step_40fend_12_43_15.txt]

3813.9915	425
3811.1724	423.5
3808.3525	396
3805.5327	432.5
3802.7104	419
3799.8872	412
3797.063	414.5
3794.2363	390.5
3791.4099	426
3788.5811	421.5
3785.7524	400
3782.9214	407
3780.0894	401
3777.2561	457
3774.4219	432.5
3771.5867	424
3768.7502	403
3765.9116	404.5
3763.0715	378
3760.2322	417
3757.3901	419
3754.5469	443
3751.7029	437
3748.8577	421
3746.0098	437.5
3743.1624	420.5
3740.3125	470.5
3737.4631	427
3734.6111	432
3731.7578	431.5
3728.9038	453
3726.0486	445
3723.1921	464.5
3720.3333	458
3717.4749	426.5
3714.6138	466
3711.7517	466.5
3708.8899	474
3706.0256	455
3703.1589	435
3700.2927	445
3697.425	475
3694.5552	465.5
3691.6853	436
3688.8132	485
3685.9399	477
3683.0657	466.5
3680.1902	476.5
3677.3137	490.5
3674.436	480.5
3671.5559	486.5
3668.676	490
3665.7937	519
3662.9102	456
3660.0271	436
3657.1416	504
3654.2534	471.5
3651.3655	506.5
3648.4766	506.5
3645.5852	491.5
3642.6941	508
3639.8005	518.5
3636.9058	510
3634.0098	505
3631.1128	509.5
3628.2148	528
3625.3157	503
3622.4141	522.5
3619.5127	525.5
3616.6086	531.5
3613.7036	525.5
3610.7976	569
3607.8904	556
3604.9819	605.5
3602.0725	593.5
3599.1604	591.5
3596.2488	595
3593.3345	566
3590.4192	600.5
3587.5042	617.5
3584.5867	618.5
3581.6665	622
3578.7466	616.5
3575.8257	644
3572.9021	652.5
3569.979	644
3567.0532	697
3564.1265	665
3561.1985	663
3558.2693	673
3555.3391	686.5
3552.4077	683.5
3549.4753	702
3546.5403	735.5
3543.6042	683.5
3540.6682	726
3537.7297	731.5
3534.7903	741.5
3531.8496	759.5
3528.9077	742.5
3525.9634	797
3523.0193	747.5
3520.0728	783.5
3517.125	818.5
3514.1775	785
3511.2273	822.5
3508.2761	852.5
3505.3237	845.5
3502.3689	796
3499.4143	868.5
3496.457	838
3493.5002	875
3490.5408	888.5
3487.5801	924.5
3484.6182	914
3481.6553	886
3478.6914	894
3475.7261	975
3472.7583	964
3469.7908	967
3466.8208	999.5
3463.8494	968
3460.877	970.5
3457.9036	982
3454.9287	1042
3451.9529	1039.5
3448.9744	1012.5
3445.9963	1067
3443.0156	1038
3440.0337	1072.5
3437.052	1053.5
3434.0679	1058
3431.0823	1059.5
3428.0945	1114
3425.1067	1123
3422.1177	1070.5
3419.1262	1046
3416.1335	1079.5
3413.1414	1068.5
3410.1462	1126
3407.1501	1097
3404.1528	1100
3401.1528	1132.5
3398.1533	1065
3395.1523	1124.5
3392.1489	1127.5
3389.1443	1143
3386.1387	1143
3383.1331	1134.5
3380.1235	1190
3377.1143	1129.5
3374.1038	1176
3371.092	1108.5
3368.0779	1153
3365.0623	1138
3362.0471	1176.5
3359.0293	1174
3356.0103	1153
3352.9902	1149
3349.9688	1153.5
3346.9448	1169
3343.9211	1163
3340.8948	1148.5
3337.8687	1144.5
3334.8398	1175.5
3331.8098	1171
3328.7788	1150.5
3325.7466	1224
3322.7129	1187
3319.6768	1149.5
3316.6409	1245
3313.6025	1204
3310.5627	1230.5
3307.5232	1184.5
3304.4812	1170.5
3301.4377	1183.5
3298.3918	1215
3295.3462	1144
3292.2993	1160
3289.2498	1200
3286.2004	1209.5
3283.1484	1193.5
3280.0952	1219
3277.041	1247
3273.9854	1175
3270.9287	1200.5
3267.8706	1166.5
3264.8101	1198.5
3261.7495	1191
3258.6865	1208.5
3255.6223	1177
3252.5569	1176
3249.49	1242
3246.4221	1240
3243.353	1166
3240.2827	1177.5
3237.2097	1200.5
3234.137	1191
3231.0615	1197.5
3227.9849	1234.5
3224.907	1265.5
3221.8279	1222
3218.7476	1195.5
3215.666	1237.5
3212.5833	1224
3209.4978	1195.5
3206.4111	1216.5
3203.3247	1197.5
3200.2356	1232.5
3197.1453	1249.5
3194.0537	1166.5
3190.9609	1176
3187.8669	1145.5
3184.7703	1212
3181.6738	1190.5
3178.5745	1178
3175.4741	1171
3172.374	1159.5
3169.271	1107.5
3166.167	1120
3163.0601	1125
3159.9536	1129
3156.8457	1132.5
3153.7351	1114.5
3150.6248	1121
3147.5117	1130
3144.3975	1049
3141.282	1098
3138.1653	1044
3135.0474	1000.5
3131.9265	1038
3128.8062	1042
3125.6829	1051
3122.5598	1030.5
3119.4343	1045
3116.3074	1019.5
3113.1792	1038.5
3110.0496	1059.5
3106.9189	1016
3103.7869	1073
3100.6523	1101.5
3097.5178	1060
3094.3806	1093.5
3091.2422	1143.5
3088.1025	1118.5
3084.9614	1206.5
3081.8193	1277
3078.6758	1394.5
3075.531	1552.5
3072.3835	1596
3069.2363	1733
3066.0862	1874.5
3062.9348	2035
3059.7825	2193
3056.6287	2327.5
3053.4734	2499.5
3050.3171	2530
3047.1594	2574.5
3043.999	2481
3040.8389	2365.5
3037.676	2164.5
3034.5117	1837.5
3031.3464	1654
3028.1797	1513
3025.0115	1492.5
3021.8423	1396
3018.6716	1378.5
3015.4983	1255
3012.3252	1220.5
3009.1494	1183
3005.9722	1241
3002.7937	1232
2999.614	1287.5
2996.4329	1338
2993.2505	1444
2990.0669	1549
2986.8806	1617
2983.6943	1670.5
2980.5054	1774
2977.3152	1915
2974.1235	2021.5
2970.9309	2224.5
2967.7366	2308
2964.5413	2485.5
2961.3445	2635.5
2958.145	2749.5
2954.9458	2792
2951.7437	2875
2948.5403	2975.5
2945.3354	3075.5
2942.1294	3094.5
2938.9221	3116.5
2935.7136	3133
2932.5037	3198.5
2929.291	3179.5
2926.0786	3222
2922.8633	3187
2919.6465	3280.5
2916.4287	3312
2913.2092	3372.5
2909.9888	3382
2906.7668	3463
2903.5437	3577
2900.3179	3605.5
2897.092	3734
2893.8633	3648
2890.6333	3725
2887.4021	3683.5
2884.1697	3600.5
2880.9358	3537.5
2877.7004	3318
2874.4639	3172.5
2871.2246	2974.5
2867.9854	2873
2864.7434	2650.5
2861.5	2515
2858.2571	2368
2855.011	2242
2851.7637	2164.5
2848.5134	2049
2845.2637	2015
2842.0122	1894.5
2838.7581	1802.5
2835.5042	1712
2832.2476	1641.5
2828.9893	1571.5
2825.7297	1432
2822.469	1448
2819.2068	1410.5
2815.9419	1306.5
2812.677	1292.5
2809.4109	1284.5
2806.1418	1253.5
2802.8716	1206
2799.5999	1229
2796.3269	1238
2793.0525	1226
2789.7766	1188.5
2786.4998	1222
2783.2212	1257.5
2779.9399	1242.5
2776.6589	1212
2773.3748	1174
2770.0896	1218
2766.8027	1189.5
2763.5146	1158
2760.2253	1195
2756.9346	1168
2753.6409	1169
2750.3474	1220.5
2747.051	1208
2743.7549	1223.5
2740.4558	1177.5
2737.1555	1162
2733.8538	1199
2730.5505	1184.5
2727.2461	1151.5
2723.9402	1184.5
2720.6313	1121
2717.3228	1055.5
2714.0112	1145
2710.6982	1117.5
2707.384	1053
2704.0684	1119
2700.7515	1063.5
2697.4331	1072.5
2694.1133	1055.5
2690.7905	1081
2687.4683	992
2684.1428	1070.5
2680.8176	1034
2677.4893	1029.5
2674.1599	1009
2670.8289	1049.5
2667.4966	1035
2664.1614	1013
2660.8262	1050.5
2657.4897	1021
2654.1504	1043.5
2650.8096	1059.5
2647.469	974.5
2644.1255	1013
2640.7805	1023.5
2637.4341	1027.5
2634.085	1037.5
2630.7358	1007
2627.3853	1009
2624.0317	1028.5
2620.677	1013.5
2617.3223	1059.5
2613.9646	1045.5
2610.6057	1049
2607.2451	1008
2603.8833	1022.5
2600.5186	1024.5
2597.1538	969.5
2593.7861	996.5
2590.4187	1011
2587.0483	1047
2583.6765	1033
2580.3032	1012.5
2576.9287	983
2573.5527	997.5
2570.175	993.5
2566.7964	1043
2563.4146	1037
2560.0327	963.5
2556.6482	1024.5
2553.262	1023.5
2549.8745	1012
2546.4856	976.5
2543.0952	979.5
2539.7034	976
2536.3103	988.5
2532.9141	975.5
2529.5181	1026
2526.1189	993.5
2522.7185	979.5
2519.3184	1008
2515.915	1011.5
2512.5103	960.5
2509.1025	990.5
2505.6948	965.5
2502.2859	989
2498.8738	985.5
2495.4619	981
2492.0471	983
2488.6306	992.5
2485.2129	990
2481.7937	964.5
2478.373	980.5
2474.9509	1012.5
2471.5273	1034
2468.1008	981
2464.6746	977
2461.2451	955
2457.8157	994
2454.3833	1037
2450.9497	959
2447.5144	949
2444.0776	997
2440.6379	995
2437.1985	980
2433.7573	978.5
2430.3132	944
2426.8679	988.5
2423.4224	971
2419.9741	1018.5
2416.5242	937
2413.0728	945
2409.6184	978
2406.1641	961.5
2402.7083	945
2399.2495	996.5
2395.791	960.5
2392.3291	996.5
2388.866	1006.5
2385.4014	962
2381.9353	946
2378.4675	939
2374.9985	959
2371.5281	952
2368.0544	991
2364.5811	927
2361.1045	964
2357.6262	979.5
2354.1467	936
2350.6658	903.5
2347.1833	925.5
2343.6995	936.5
2340.2141	971.5
2336.7256	1001
2333.2371	955.5
2329.7456	906.5
2326.2544	937
2322.7598	951.5
2319.2639	958
2315.7664	970.5
2312.2676	976
2308.7671	962.5
2305.2637	950.5
2301.7603	982.5
2298.2554	928
2294.7473	993
2291.2378	947
2287.7268	963
2284.2158	949
2280.7002	954.5
2277.1848	962
2273.6677	926.5
2270.1494	923
2266.6277	936.5
2263.1062	970
2259.5815	929.5
2256.0554	929
2252.5293	936
2249.0002	915
2245.4695	952
2241.9358	937.5
2238.4021	971.5
2234.8667	945.5
2231.3284	973.5
2227.7903	934
2224.2488	940.5
2220.7058	941.5
2217.1631	914.5
2213.6172	951.5
2210.0698	940
2206.519	953
2202.9685	891.5
2199.4165	962
2195.8613	933.5
2192.3062	928.5
2188.748	941.5
2185.1882	938.5
2181.627	941.5
2178.064	923.5
2174.4995	941
2170.9336	944.5
2167.3662	956
2163.7957	908.5
2160.2251	948.5
2156.6514	937.5
2153.0779	945
2149.501	945.5
2145.9226	889
2142.3428	963
2138.7612	914.5
2135.1768	996
2131.5923	936.5
2128.0061	953.5
2124.417	975
2120.8276	991
2117.2354	954.5
2113.6414	929
2110.0459	1016.5
2106.449	980
2102.8503	973
2099.2502	988
2095.6487	1013.5
2092.0437	969
2088.439	976.5
2084.8308	963.5
2081.2212	990
2077.6101	1002.5
2073.999	954.5
2070.3831	1004
2066.7671	996.5
2063.1497	987
2059.5308	1008
2055.9084	1004
2052.2864	978.5
2048.6609	1004
2045.0358	1060
2041.4072	1050.5
2037.7771	1042
2034.1454	1009
2030.5122	1026.5
2026.8756	1031.5
2023.2393	1015
2019.6012	1026.5
2015.96	1080.5
2012.3171	1009
2008.6744	964.5
2005.0283	1015
2001.3807	1030
1997.7316	1121
1994.0808	1073
1990.4283	1083
1986.7727	1076
1983.1172	1010.5
1979.4584	1061
1975.7996	1096.5
1972.1376	1082.5
1968.4739	1087
1964.8087	1089
1961.1418	1075
1957.4734	1049
1953.8033	1066
1950.1317	1111
1946.4568	1106.5
1942.7819	1087
1939.1038	1052
1935.424	1126
1931.7426	1141
1928.0613	1070
1924.3767	1100.5
1920.6887	1102
1917.001	1126.5
1913.3115	1109
1909.6205	1108
1905.926	1126
1902.23	1169.5
1898.5342	1143
1894.8348	1154.5
1891.134	1159
1887.4315	1153
1883.7274	1097.5
1880.0216	1154.5
1876.3125	1109
1872.6035	1168
1868.8929	1095
1865.1788	1128.5
1861.4633	1126
1857.746	1132
1854.0288	1197.5
1850.3083	1179
1846.5862	1149
1842.8606	1141.5
1839.1353	1174
1835.4081	1174.5
1831.6776	1173.5
1827.9473	1159
1824.2136	1222.5
1820.4781	1170.5
1816.7411	1206
1813.0024	1180.5
1809.2621	1207.5
1805.5201	1193
1801.7765	1218
1798.0313	1220.5
1794.2826	1215
1790.5339	1218.5
1786.782	1166.5
1783.0283	1212.5
1779.2731	1209
1775.5161	1188
1771.7574	1168
1767.9972	1204
1764.2352	1234
1760.4716	1205
1756.7046	1216
1752.9376	1186.5
1749.1672	1200
1745.3951	1198
1741.6232	1183
1737.8478	1190
1734.0708	1206
1730.292	1263
1726.5099	1199
1722.7278	1220
1718.944	1199.5
1715.1567	1239
1711.3696	1271
1707.5791	1221.5
1703.7869	1223
1699.9929	1232.5
1696.1973	1216.5
1692.3999	1228.5
1688.601	1221.5
1684.8003	1230
1680.9961	1199
1677.192	1254
1673.3845	1189
1669.577	1236.5
1665.7661	1262
1661.9535	1259
1658.1392	1232.5
1654.3231	1253
1650.5054	1231
1646.6859	1237
1642.8647	1276
1639.0402	1213
1635.2156	1223.5
1631.3876	1289
1627.5579	1292
1623.7281	1310
1619.895	1411
1616.0601	1563.5
1612.2235	1584
1608.3834	1652.5
1604.5433	1698
1600.7017	1692.5
1596.8563	1614.5
1593.0111	1474.5
1589.1625	1428
1585.312	1422.5
1581.4598	1327
1577.606	1333
1573.7504	1292
1569.8931	1224
1566.0341	1261
1562.1732	1186.5
1558.3088	1168
1554.4447	1217
1550.5769	1201.5
1546.7091	1246
1542.8379	1236
1538.9648	1233.5
1535.0901	1199
1531.2136	1202.5
1527.3353	1201
1523.4536	1191.5
1519.5719	1200.5
1515.6866	1183.5
1511.8014	1145
1507.9126	1195.5
1504.0239	1206.5
1500.1316	1234
1496.2375	1163.5
1492.3418	1234
1488.4442	1192.5
1484.5431	1248
1480.6421	1301
1476.7393	1288.5
1472.8329	1313
1468.9265	1345
1465.0166	1388
1461.1049	1369
1457.1914	1350
1453.2762	1362
1449.3593	1318
1445.4404	1313.5
1441.5199	1262.5
1437.5957	1244.5
1433.6716	1175
1429.744	1206.5
1425.8163	1249.5
1421.8851	1205
1417.952	1167
1414.0172	1190
1410.0807	1206
1406.1422	1160.5
1402.202	1188.5
1398.2601	1155.5
1394.3146	1180
1390.369	1194
1386.4198	1168
1382.4707	1119
1378.5179	1195.5
1374.5635	1213
1370.6071	1162
1366.6489	1149
1362.689	1168
1358.7273	1154.5
1354.7638	1128.5
1350.7965	1169.5
1346.8293	1205.5
1342.8586	1200
1338.886	1235
1334.9135	1247
1330.9371	1219.5
1326.9591	1209.5
1322.9792	1214
1318.9976	1185.5
1315.0122	1164.5
1311.027	1139.5
1307.0398	1136.5
1303.049	1152.5
1299.0582	1101.5
1295.0638	1096
1291.0675	1111.5
1287.0695	1130
1283.0695	1096
1279.0677	1106.5
1275.0641	1068
1271.0587	1093.5
1267.0515	1083.5
1263.0405	1087.5
1259.0295	1106
1255.015	1074.5
1250.9985	1068.5
1246.9802	1062.5
1242.9619	1051.5
1238.9399	1068.5
1234.9161	1102
1230.8885	1048
1226.861	1096
1222.8317	1194.5
1218.7986	1146
1214.7655	1297
1210.7286	1355
1206.6899	1454.5
1202.6514	1498
1198.609	1464.5
1194.5647	1421
1190.5187	1394
1186.4707	1261
1182.4189	1214.5
1178.3673	1150
1174.3137	1056.5
1170.2565	1046.5
1166.1973	1048
1162.1382	1114
1158.0752	1019.5
1154.0105	999
1149.9438	921
1145.8752	862.5
1141.8048	849.5
1137.7307	873.5
1133.6565	888.5
1129.5804	859
1125.5006	918
1121.4208	934.5
1117.3372	981.5
1113.2517	1002
1109.1643	954.5
1105.0751	979.5
1100.9839	943
1096.8907	986.5
1092.7959	1035.5
1088.6971	1027
1084.5984	1022.5
1080.4958	1061
1076.3932	1137
1072.2869	1145.5
1068.1786	1155
1064.0685	1182
1059.9564	1202
1055.8424	1205
1051.7266	1234.5
1047.6088	1287.5
1043.489	1436
1039.3655	1544.5
1035.2419	1538.5
1031.1145	1576
1026.9852	1260.5
1022.856	993
1018.7228	1039
1014.5877	1664
1010.4507	2296
1006.3118	2605
1002.1691	3264
998.02631	2629
993.88159	1293
989.73303	915.5
985.58447	823
981.43201	736
977.27765	687
973.12134	648
968.96313	610.5
964.80292	595
960.64081	600.5
956.47675	596.5
952.31073	578
948.14081	559
943.97089	562
939.79706	589
935.62329	619
931.44556	628.5
927.26587	626
923.08429	592.5
918.9007	638
914.71515	647
910.52765	609
906.3382	556
902.14484	583
897.95142	517.5
893.75409	555
889.55676	564
885.35553	596.5
881.15234	634
876.94714	729.5
872.73993	763
868.53082	894.5
864.3197	971
860.10657	966
855.89148	1012.5
851.67249	1067.5
847.45343	976
843.23041	875
839.00739	765.5
834.78046	762
830.55145	722.5
826.3205	777.5
822.08759	772
817.8526	742.5
813.61566	745
809.37476	695
805.13385	673.5
800.89093	736
796.64398	756
792.39508	732
788.14612	606
783.89319	558.5
779.63824	519.5
775.38129	524.5
771.12231	497.5
766.86133	512
762.59833	486
758.33136	507.5
754.06433	511
749.79327	494.5
745.52222	449
741.24713	415
736.97003	374.5
732.69092	385
728.40973	315
724.12653	335
719.84131	289.5
715.55408	302
711.26477	355
706.97144	326
702.6781	328
698.38068	326.5
694.08325	327
689.78174	365.5
685.47821	380.5
681.17267	420.5
676.86499	382
672.55536	369.5
668.24359	358.5
663.92987	355
659.61401	304
655.29413	330.5
650.97418	309.5
646.65015	287
642.32611	297
637.99799	311
633.66779	341
629.33551	432.5
625.00122	485.5
620.66479	454
616.32635	445
611.98578	324.5
607.64117	285
603.29645	277.5
598.94769	264
594.59882	246.5
590.24591	280
585.89087	309.5
581.53375	292.5
577.17657	263
572.81531	331
568.44989	292
564.08441	295.5
559.71686	299
555.34723	297.5
550.97345	306
546.59961	316.5
542.22168	319.5
537.84161	295
533.46143	260.5
529.07721	283.5
524.6908	294
520.30231	279.5
515.91174	302
511.51697	304
507.12216	316.5
502.72522	352.5
498.32413	439.5
493.92297	463.5
489.51764	543.5
485.1102	577
480.70267	482
476.29099	467.5
471.87717	433.5
467.46121	362.5
463.04312	329
458.62088	302.5
454.19855	284.5
449.77405	300.5
445.3454	293
440.91666	296
436.4837	352
432.04865	335
427.61142	348
423.1741	411
418.73257	436.5
414.28891	465
409.84103	438
405.39307	431.5
400.94296	380.5
396.49069	358
392.03421	339
387.57761	323.5
383.11679	298.5
378.65381	296
374.18869	251.5
369.72137	261.5
365.25397	245.5
360.78027	256
356.30646	270
351.83047	256.5
347.35233	276.5
342.8699	255.5
338.38739	286.5
333.90063	261
329.41376	283
324.92264	298
320.42932	258.5
315.93381	262
311.43613	266
306.93625	241
302.43417	288.5
297.9299	279
293.42346	246.5
288.91272	236
284.40186	277.5
279.88672	268
275.37146	282
270.8519	288
266.33014	285.5
261.80826	264.5
257.2821	331.5
252.75371	303
248.22101	337.5
243.6882	369.5
239.15317	422
234.61592	472.5
230.07434	543.5
225.53265	575.5
220.98663	600.5
216.4384	550
211.89003	585
207.33734	563.5
202.78241	525.5
198.22523	530
193.66585	527.5
189.1042	499.5
184.53822	545.5
179.97211	567.5
175.40376	567
170.83104	590.5
166.25821	634.5
161.681	634.5
157.10155	668.5
152.51984	652.5
147.93588	694
143.34967	686
138.7612	546
134.17047	320
129.57748	62
124.98223	15.5
