# Supplementary material for: Transition across a sharp interface: Data from Raman and Brillouin imaging spectroscopy
Source: Data Brief. 2020 Oct 2;33:106368. doi: 10.1016/j.dib.2020.106368 (PMC7557971; doi:10.1016/j.dib.2020.106368)
Supplement: Supplementary file 1 [file mmc1.zip › PET_Glycerol60X_step05/Raman/petgly_60X_70PH_2s_05step_40fend_12_43_16.txt]

3813.9915	391.5
3811.1724	361
3808.3525	362.5
3805.5327	406.5
3802.7104	418
3799.8872	385.5
3797.063	378.5
3794.2363	381
3791.4099	376
3788.5811	408.5
3785.7524	368.5
3782.9214	395
3780.0894	389
3777.2561	399
3774.4219	411
3771.5867	399
3768.7502	385
3765.9116	382
3763.0715	375.5
3760.2322	419.5
3757.3901	445
3754.5469	398.5
3751.7029	435
3748.8577	408.5
3746.0098	428.5
3743.1624	432
3740.3125	406
3737.4631	419
3734.6111	421
3731.7578	432
3728.9038	395.5
3726.0486	430
3723.1921	408.5
3720.3333	428
3717.4749	424.5
3714.6138	453.5
3711.7517	441
3708.8899	453
3706.0256	461
3703.1589	452
3700.2927	463.5
3697.425	446.5
3694.5552	452
3691.6853	451
3688.8132	463.5
3685.9399	418.5
3683.0657	440
3680.1902	464
3677.3137	458.5
3674.436	467.5
3671.5559	482
3668.676	471
3665.7937	448.5
3662.9102	452
3660.0271	477.5
3657.1416	469.5
3654.2534	454.5
3651.3655	497
3648.4766	474
3645.5852	506.5
3642.6941	463.5
3639.8005	478
3636.9058	507.5
3634.0098	502.5
3631.1128	493
3628.2148	490.5
3625.3157	515
3622.4141	544.5
3619.5127	548
3616.6086	546.5
3613.7036	526
3610.7976	529.5
3607.8904	535
3604.9819	563.5
3602.0725	579
3599.1604	593
3596.2488	558.5
3593.3345	564
3590.4192	606.5
3587.5042	590.5
3584.5867	604.5
3581.6665	620
3578.7466	640.5
3575.8257	653
3572.9021	612
3569.979	643
3567.0532	644
3564.1265	689
3561.1985	683.5
3558.2693	689.5
3555.3391	659.5
3552.4077	685.5
3549.4753	714.5
3546.5403	686.5
3543.6042	688.5
3540.6682	703.5
3537.7297	748.5
3534.7903	773
3531.8496	746
3528.9077	760
3525.9634	753.5
3523.0193	759
3520.0728	789.5
3517.125	814.5
3514.1775	788
3511.2273	795.5
3508.2761	757
3505.3237	865.5
3502.3689	844
3499.4143	840
3496.457	854.5
3493.5002	822.5
3490.5408	874.5
3487.5801	914
3484.6182	914
3481.6553	911
3478.6914	935
3475.7261	977
3472.7583	970
3469.7908	969.5
3466.8208	922.5
3463.8494	962.5
3460.877	960.5
3457.9036	948
3454.9287	1045.5
3451.9529	984
3448.9744	1014
3445.9963	1044
3443.0156	1061.5
3440.0337	1045.5
3437.052	1029.5
3434.0679	1078
3431.0823	1073
3428.0945	1082.5
3425.1067	1106.5
3422.1177	1052.5
3419.1262	1091.5
3416.1335	1123.5
3413.1414	1136
3410.1462	1100
3407.1501	1150
3404.1528	1128.5
3401.1528	1081.5
3398.1533	1152.5
3395.1523	1196
3392.1489	1145.5
3389.1443	1173
3386.1387	1167.5
3383.1331	1177
3380.1235	1097.5
3377.1143	1110.5
3374.1038	1209.5
3371.092	1195.5
3368.0779	1172.5
3365.0623	1182.5
3362.0471	1148
3359.0293	1161.5
3356.0103	1179.5
3352.9902	1173
3349.9688	1170
3346.9448	1159.5
3343.9211	1209.5
3340.8948	1210.5
3337.8687	1223.5
3334.8398	1201.5
3331.8098	1223.5
3328.7788	1131.5
3325.7466	1200
3322.7129	1181.5
3319.6768	1198.5
3316.6409	1192.5
3313.6025	1194.5
3310.5627	1226
3307.5232	1180.5
3304.4812	1198
3301.4377	1225
3298.3918	1196
3295.3462	1204.5
3292.2993	1205
3289.2498	1247
3286.2004	1198
3283.1484	1220.5
3280.0952	1192
3277.041	1200.5
3273.9854	1167.5
3270.9287	1199
3267.8706	1197
3264.8101	1226
3261.7495	1233
3258.6865	1215.5
3255.6223	1288
3252.5569	1225
3249.49	1236.5
3246.4221	1231
3243.353	1211.5
3240.2827	1232
3237.2097	1252.5
3234.137	1228
3231.0615	1233.5
3227.9849	1266.5
3224.907	1221
3221.8279	1232
3218.7476	1240.5
3215.666	1237.5
3212.5833	1170
3209.4978	1224.5
3206.4111	1280
3203.3247	1264
3200.2356	1212.5
3197.1453	1172.5
3194.0537	1179
3190.9609	1177.5
3187.8669	1225
3184.7703	1159
3181.6738	1179
3178.5745	1176
3175.4741	1192.5
3172.374	1144.5
3169.271	1067.5
3166.167	1132.5
3163.0601	1117.5
3159.9536	1163
3156.8457	1104
3153.7351	1119.5
3150.6248	1067
3147.5117	1088.5
3144.3975	1075
3141.282	1143
3138.1653	1076.5
3135.0474	1049
3131.9265	1028
3128.8062	1043.5
3125.6829	1030
3122.5598	1010
3119.4343	1049.5
3116.3074	1035
3113.1792	1068.5
3110.0496	1044
3106.9189	989.5
3103.7869	1007.5
3100.6523	1030.5
3097.5178	1026
3094.3806	1088
3091.2422	1075.5
3088.1025	1106.5
3084.9614	1225
3081.8193	1233
3078.6758	1270.5
3075.531	1392.5
3072.3835	1509
3069.2363	1602
3066.0862	1751
3062.9348	1826
3059.7825	1983
3056.6287	2176
3053.4734	2313
3050.3171	2340
3047.1594	2332
3043.999	2275.5
3040.8389	2137.5
3037.676	1914.5
3034.5117	1726
3031.3464	1530.5
3028.1797	1453.5
3025.0115	1376.5
3021.8423	1258
3018.6716	1290.5
3015.4983	1212
3012.3252	1201.5
3009.1494	1156
3005.9722	1208.5
3002.7937	1197
2999.614	1258.5
2996.4329	1304.5
2993.2505	1424
2990.0669	1508
2986.8806	1644
2983.6943	1630
2980.5054	1724
2977.3152	1853
2974.1235	2086.5
2970.9309	2267.5
2967.7366	2399.5
2964.5413	2428.5
2961.3445	2685
2958.145	2804
2954.9458	2931.5
2951.7437	2883.5
2948.5403	3089
2945.3354	3191.5
2942.1294	3216.5
2938.9221	3132.5
2935.7136	3223.5
2932.5037	3231.5
2929.291	3270.5
2926.0786	3225
2922.8633	3280
2919.6465	3233.5
2916.4287	3315.5
2913.2092	3401
2909.9888	3399
2906.7668	3446
2903.5437	3557.5
2900.3179	3598.5
2897.092	3703.5
2893.8633	3774
2890.6333	3794.5
2887.4021	3814.5
2884.1697	3688
2880.9358	3616.5
2877.7004	3416
2874.4639	3275
2871.2246	3053
2867.9854	2897.5
2864.7434	2757
2861.5	2550
2858.2571	2384
2855.011	2217.5
2851.7637	2227.5
2848.5134	2135
2845.2637	1997.5
2842.0122	1896
2838.7581	1851.5
2835.5042	1728.5
2832.2476	1670.5
2828.9893	1586.5
2825.7297	1464.5
2822.469	1431.5
2819.2068	1388
2815.9419	1412
2812.677	1343
2809.4109	1291
2806.1418	1268.5
2802.8716	1246
2799.5999	1253.5
2796.3269	1235.5
2793.0525	1199
2789.7766	1234
2786.4998	1181.5
2783.2212	1183.5
2779.9399	1198.5
2776.6589	1208
2773.3748	1151
2770.0896	1160.5
2766.8027	1216.5
2763.5146	1244
2760.2253	1165.5
2756.9346	1175
2753.6409	1144
2750.3474	1196
2747.051	1238.5
2743.7549	1173.5
2740.4558	1126.5
2737.1555	1144
2733.8538	1179.5
2730.5505	1124
2727.2461	1157.5
2723.9402	1097
2720.6313	1070
2717.3228	1113.5
2714.0112	1081
2710.6982	1079.5
2707.384	1070.5
2704.0684	1086.5
2700.7515	1055.5
2697.4331	1049
2694.1133	1027.5
2690.7905	1058
2687.4683	1060
2684.1428	1045.5
2680.8176	983
2677.4893	1016.5
2674.1599	1029.5
2670.8289	1003.5
2667.4966	1001.5
2664.1614	1012.5
2660.8262	988
2657.4897	986.5
2654.1504	1023.5
2650.8096	1014.5
2647.469	1011
2644.1255	982
2640.7805	993
2637.4341	1054.5
2634.085	1010
2630.7358	1048.5
2627.3853	1005
2624.0317	972.5
2620.677	991
2617.3223	1048.5
2613.9646	1010
2610.6057	986
2607.2451	1038
2603.8833	981.5
2600.5186	1028
2597.1538	1042.5
2593.7861	935
2590.4187	1012
2587.0483	1029.5
2583.6765	1041
2580.3032	995
2576.9287	1012.5
2573.5527	929.5
2570.175	995.5
2566.7964	1007.5
2563.4146	1019.5
2560.0327	949
2556.6482	977.5
2553.262	960.5
2549.8745	991.5
2546.4856	981.5
2543.0952	1004.5
2539.7034	937.5
2536.3103	1000
2532.9141	974.5
2529.5181	972.5
2526.1189	959
2522.7185	980.5
2519.3184	962.5
2515.915	949
2512.5103	942
2509.1025	945
2505.6948	940
2502.2859	1001
2498.8738	984.5
2495.4619	1022.5
2492.0471	932
2488.6306	963
2485.2129	980.5
2481.7937	971
2478.373	935
2474.9509	966.5
2471.5273	955
2468.1008	1047
2464.6746	959
2461.2451	934.5
2457.8157	970
2454.3833	991
2450.9497	952
2447.5144	976
2444.0776	950
2440.6379	965
2437.1985	971.5
2433.7573	974.5
2430.3132	984
2426.8679	980
2423.4224	934.5
2419.9741	930.5
2416.5242	972
2413.0728	966.5
2409.6184	971
2406.1641	972
2402.7083	949
2399.2495	974
2395.791	1013
2392.3291	929
2388.866	952.5
2385.4014	944.5
2381.9353	970
2378.4675	993
2374.9985	921.5
2371.5281	933
2368.0544	972
2364.5811	980
2361.1045	943.5
2357.6262	916.5
2354.1467	970
2350.6658	931.5
2347.1833	940
2343.6995	953.5
2340.2141	985
2336.7256	955
2333.2371	948.5
2329.7456	921
2326.2544	963.5
2322.7598	932
2319.2639	910
2315.7664	943
2312.2676	958.5
2308.7671	944.5
2305.2637	966
2301.7603	939.5
2298.2554	948
2294.7473	944
2291.2378	976
2287.7268	939.5
2284.2158	921.5
2280.7002	951.5
2277.1848	967
2273.6677	939
2270.1494	910.5
2266.6277	967.5
2263.1062	947.5
2259.5815	938
2256.0554	952
2252.5293	917
2249.0002	933.5
2245.4695	950.5
2241.9358	952
2238.4021	979.5
2234.8667	904.5
2231.3284	927.5
2227.7903	912
2224.2488	956
2220.7058	951.5
2217.1631	859
2213.6172	957.5
2210.0698	924.5
2206.519	973.5
2202.9685	921.5
2199.4165	895.5
2195.8613	979.5
2192.3062	949
2188.748	925.5
2185.1882	923.5
2181.627	916.5
2178.064	924.5
2174.4995	940.5
2170.9336	955.5
2167.3662	961.5
2163.7957	918
2160.2251	913
2156.6514	928
2153.0779	969.5
2149.501	916.5
2145.9226	947.5
2142.3428	965
2138.7612	920
2135.1768	952.5
2131.5923	955
2128.0061	890.5
2124.417	960
2120.8276	932
2117.2354	986
2113.6414	952.5
2110.0459	987
2106.449	995
2102.8503	967.5
2099.2502	992
2095.6487	975
2092.0437	984
2088.439	992
2084.8308	987.5
2081.2212	919.5
2077.6101	1003.5
2073.999	970.5
2070.3831	942.5
2066.7671	959.5
2063.1497	975.5
2059.5308	1006.5
2055.9084	954
2052.2864	1021
2048.6609	998.5
2045.0358	1052.5
2041.4072	984
2037.7771	984.5
2034.1454	972.5
2030.5122	1052
2026.8756	1022
2023.2393	991
2019.6012	1024
2015.96	1043
2012.3171	1040.5
2008.6744	1115
2005.0283	1038.5
2001.3807	1026.5
1997.7316	1030.5
1994.0808	1029
1990.4283	1059
1986.7727	1008
1983.1172	1050
1979.4584	1074
1975.7996	1048.5
1972.1376	1078.5
1968.4739	1053
1964.8087	1063.5
1961.1418	1044
1957.4734	1093
1953.8033	1127
1950.1317	1109
1946.4568	1094.5
1942.7819	1081.5
1939.1038	1087
1935.424	1100
1931.7426	1063.5
1928.0613	1062
1924.3767	1111.5
1920.6887	1100
1917.001	1156.5
1913.3115	1125.5
1909.6205	1165.5
1905.926	1118.5
1902.23	1080
1898.5342	1156
1894.8348	1122.5
1891.134	1105.5
1887.4315	1146
1883.7274	1118
1880.0216	1101.5
1876.3125	1087
1872.6035	1129.5
1868.8929	1172
1865.1788	1080.5
1861.4633	1161.5
1857.746	1115
1854.0288	1181.5
1850.3083	1205
1846.5862	1120
1842.8606	1142.5
1839.1353	1167.5
1835.4081	1169.5
1831.6776	1113
1827.9473	1207.5
1824.2136	1136
1820.4781	1189.5
1816.7411	1148.5
1813.0024	1180
1809.2621	1189.5
1805.5201	1215
1801.7765	1155.5
1798.0313	1175
1794.2826	1206
1790.5339	1204.5
1786.782	1207.5
1783.0283	1168.5
1779.2731	1190
1775.5161	1194
1771.7574	1216
1767.9972	1179.5
1764.2352	1256
1760.4716	1219
1756.7046	1179.5
1752.9376	1168.5
1749.1672	1198.5
1745.3951	1226
1741.6232	1153.5
1737.8478	1207.5
1734.0708	1229
1730.292	1201
1726.5099	1187
1722.7278	1219.5
1718.944	1227.5
1715.1567	1203.5
1711.3696	1204
1707.5791	1195
1703.7869	1233.5
1699.9929	1208.5
1696.1973	1140.5
1692.3999	1236.5
1688.601	1257.5
1684.8003	1201.5
1680.9961	1239
1677.192	1254
1673.3845	1230
1669.577	1224.5
1665.7661	1233.5
1661.9535	1233.5
1658.1392	1215
1654.3231	1237
1650.5054	1170
1646.6859	1219.5
1642.8647	1297.5
1639.0402	1232.5
1635.2156	1243.5
1631.3876	1275.5
1627.5579	1298.5
1623.7281	1366.5
1619.895	1359
1616.0601	1533.5
1612.2235	1537.5
1608.3834	1564
1604.5433	1663
1600.7017	1633
1596.8563	1517.5
1593.0111	1391.5
1589.1625	1383.5
1585.312	1413.5
1581.4598	1349.5
1577.606	1287.5
1573.7504	1259.5
1569.8931	1260.5
1566.0341	1202.5
1562.1732	1248.5
1558.3088	1214.5
1554.4447	1223.5
1550.5769	1233
1546.7091	1209
1542.8379	1256
1538.9648	1205
1535.0901	1215.5
1531.2136	1232
1527.3353	1273
1523.4536	1178
1519.5719	1196.5
1515.6866	1226.5
1511.8014	1170.5
1507.9126	1202.5
1504.0239	1184.5
1500.1316	1173
1496.2375	1225
1492.3418	1268
1488.4442	1207
1484.5431	1266
1480.6421	1313
1476.7393	1334
1472.8329	1325
1468.9265	1313
1465.0166	1354.5
1461.1049	1286.5
1457.1914	1347.5
1453.2762	1349
1449.3593	1313.5
1445.4404	1291
1441.5199	1253
1437.5957	1238.5
1433.6716	1197.5
1429.744	1211.5
1425.8163	1195.5
1421.8851	1185
1417.952	1184
1414.0172	1242.5
1410.0807	1234.5
1406.1422	1132.5
1402.202	1207
1398.2601	1188
1394.3146	1152
1390.369	1160
1386.4198	1144
1382.4707	1209
1378.5179	1199.5
1374.5635	1206.5
1370.6071	1230.5
1366.6489	1189.5
1362.689	1181
1358.7273	1152.5
1354.7638	1203
1350.7965	1158
1346.8293	1186.5
1342.8586	1187.5
1338.886	1189
1334.9135	1209.5
1330.9371	1265.5
1326.9591	1204
1322.9792	1144.5
1318.9976	1158.5
1315.0122	1188.5
1311.027	1113.5
1307.0398	1173.5
1303.049	1132
1299.0582	1123
1295.0638	1154
1291.0675	1110.5
1287.0695	1111.5
1283.0695	1116.5
1279.0677	1130
1275.0641	1089.5
1271.0587	1085
1267.0515	1116.5
1263.0405	1058
1259.0295	1110
1255.015	1108.5
1250.9985	1128
1246.9802	1081
1242.9619	1096
1238.9399	1088
1234.9161	1064
1230.8885	1077
1226.861	1055.5
1222.8317	1148
1218.7986	1173
1214.7655	1251.5
1210.7286	1321.5
1206.6899	1358.5
1202.6514	1411.5
1198.609	1385.5
1194.5647	1367.5
1190.5187	1282.5
1186.4707	1280
1182.4189	1162.5
1178.3673	1104.5
1174.3137	1021.5
1170.2565	1018
1166.1973	981
1162.1382	1009
1158.0752	1030
1154.0105	1042.5
1149.9438	965
1145.8752	866
1141.8048	838
1137.7307	833.5
1133.6565	875
1129.5804	901
1125.5006	911
1121.4208	964.5
1117.3372	957.5
1113.2517	1009
1109.1643	1004
1105.0751	987
1100.9839	975
1096.8907	1045.5
1092.7959	1010
1088.6971	1031
1084.5984	1029.5
1080.4958	1124.5
1076.3932	1130.5
1072.2869	1181.5
1068.1786	1215
1064.0685	1220.5
1059.9564	1235
1055.8424	1245
1051.7266	1275.5
1047.6088	1319.5
1043.489	1402
1039.3655	1488
1035.2419	1503.5
1031.1145	1440.5
1026.9852	1209.5
1022.856	963
1018.7228	1022.5
1014.5877	1562.5
1010.4507	2163
1006.3118	2383.5
1002.1691	2958
998.02631	2393
993.88159	1243
989.73303	881.5
985.58447	760.5
981.43201	700
977.27765	701.5
973.12134	643
968.96313	625.5
964.80292	589
960.64081	614
956.47675	559.5
952.31073	588
948.14081	556.5
943.97089	563
939.79706	600.5
935.62329	602.5
931.44556	603.5
927.26587	660
923.08429	607
918.9007	611
914.71515	646
910.52765	630.5
906.3382	601
902.14484	551.5
897.95142	575.5
893.75409	545.5
889.55676	590
885.35553	628
881.15234	648.5
876.94714	757.5
872.73993	801.5
868.53082	888
864.3197	980
860.10657	1022
855.89148	1039.5
851.67249	1081.5
847.45343	1029.5
843.23041	861
839.00739	815.5
834.78046	736.5
830.55145	763.5
826.3205	762.5
822.08759	775
817.8526	743.5
813.61566	701
809.37476	696.5
805.13385	712
800.89093	677.5
796.64398	697.5
792.39508	671.5
788.14612	617
783.89319	527.5
779.63824	517.5
775.38129	477.5
771.12231	463.5
766.86133	492.5
762.59833	472.5
758.33136	491.5
754.06433	474.5
749.79327	417.5
745.52222	431
741.24713	391
736.97003	381.5
732.69092	347
728.40973	363.5
724.12653	335
719.84131	351.5
715.55408	287.5
711.26477	318.5
706.97144	318.5
702.6781	345
698.38068	326.5
694.08325	366.5
689.78174	350
685.47821	375
681.17267	406.5
676.86499	363
672.55536	397
668.24359	350
663.92987	345
659.61401	354
655.29413	322
650.97418	295.5
646.65015	281.5
642.32611	264
637.99799	311
633.66779	320.5
629.33551	397.5
625.00122	458.5
620.66479	474
616.32635	420.5
611.98578	324
607.64117	288.5
603.29645	263
598.94769	283
594.59882	264
590.24591	254.5
585.89087	276
581.53375	298
577.17657	287
572.81531	301.5
568.44989	277
564.08441	282
559.71686	313
555.34723	289.5
550.97345	311.5
546.59961	307
542.22168	298.5
537.84161	286
533.46143	305.5
529.07721	305.5
524.6908	294.5
520.30231	286
515.91174	333.5
511.51697	348.5
507.12216	404.5
502.72522	388
498.32413	421.5
493.92297	502.5
489.51764	554
485.1102	559
480.70267	545.5
476.29099	437.5
471.87717	406
467.46121	360
463.04312	333.5
458.62088	313.5
454.19855	290.5
449.77405	273
445.3454	341
440.91666	306.5
436.4837	308.5
432.04865	322
427.61142	363.5
423.1741	408.5
418.73257	450
414.28891	470
409.84103	423.5
405.39307	406.5
400.94296	403
396.49069	393
392.03421	333
387.57761	322.5
383.11679	289
378.65381	301.5
374.18869	282
369.72137	281.5
365.25397	276
360.78027	263.5
356.30646	238.5
351.83047	286.5
347.35233	256.5
342.8699	243
338.38739	283.5
333.90063	270
329.41376	272
324.92264	280
320.42932	259
315.93381	235.5
311.43613	259
306.93625	262.5
302.43417	234
297.9299	257.5
293.42346	251.5
288.91272	279.5
284.40186	277
279.88672	240.5
275.37146	263.5
270.8519	270.5
266.33014	321.5
261.80826	286.5
257.2821	297
252.75371	252.5
248.22101	330
243.6882	380.5
239.15317	384
234.61592	394.5
230.07434	462
225.53265	577.5
220.98663	542
216.4384	560.5
211.89003	488
207.33734	513.5
202.78241	492.5
198.22523	482.5
193.66585	514
189.1042	482.5
184.53822	512.5
179.97211	526
175.40376	566
170.83104	563.5
166.25821	614
161.681	586
157.10155	591.5
152.51984	633
147.93588	609.5
143.34967	633.5
138.7612	499.5
134.17047	287.5
129.57748	87.5
124.98223	32.5
