# Supplementary material for: Transition across a sharp interface: Data from Raman and Brillouin imaging spectroscopy
Source: Data Brief. 2020 Oct 2;33:106368. doi: 10.1016/j.dib.2020.106368 (PMC7557971; doi:10.1016/j.dib.2020.106368)
Supplement: Supplementary file 1 [file mmc1.zip › PET_Glycerol60X_step05/Raman/petgly_60X_70PH_2s_05step_40fend_12_43_17.txt]

3813.9915	347.5
3811.1724	334.5
3808.3525	307.5
3805.5327	345.5
3802.7104	356.5
3799.8872	357.5
3797.063	328
3794.2363	339.5
3791.4099	311.5
3788.5811	391
3785.7524	361.5
3782.9214	310
3780.0894	335.5
3777.2561	352.5
3774.4219	349.5
3771.5867	350.5
3768.7502	359.5
3765.9116	352.5
3763.0715	349
3760.2322	386.5
3757.3901	361
3754.5469	340.5
3751.7029	342
3748.8577	329
3746.0098	361
3743.1624	358
3740.3125	342
3737.4631	376
3734.6111	377.5
3731.7578	377
3728.9038	369
3726.0486	358
3723.1921	354
3720.3333	368.5
3717.4749	416.5
3714.6138	354
3711.7517	392.5
3708.8899	346
3706.0256	399
3703.1589	396
3700.2927	406.5
3697.425	342
3694.5552	356.5
3691.6853	392.5
3688.8132	392.5
3685.9399	367
3683.0657	370.5
3680.1902	385
3677.3137	390
3674.436	410
3671.5559	401.5
3668.676	374
3665.7937	408
3662.9102	442.5
3660.0271	420
3657.1416	420.5
3654.2534	413.5
3651.3655	431
3648.4766	460
3645.5852	439.5
3642.6941	416
3639.8005	415.5
3636.9058	439.5
3634.0098	440
3631.1128	463.5
3628.2148	441
3625.3157	481.5
3622.4141	451.5
3619.5127	479
3616.6086	494.5
3613.7036	468
3610.7976	510.5
3607.8904	481.5
3604.9819	531
3602.0725	527
3599.1604	531
3596.2488	535
3593.3345	556.5
3590.4192	574
3587.5042	548
3584.5867	562.5
3581.6665	547
3578.7466	526
3575.8257	627.5
3572.9021	572
3569.979	597
3567.0532	609
3564.1265	599.5
3561.1985	643.5
3558.2693	636
3555.3391	661
3552.4077	622
3549.4753	649.5
3546.5403	658.5
3543.6042	656
3540.6682	710
3537.7297	674.5
3534.7903	698.5
3531.8496	751
3528.9077	752.5
3525.9634	728
3523.0193	736
3520.0728	711
3517.125	778
3514.1775	757
3511.2273	795
3508.2761	766
3505.3237	812
3502.3689	857.5
3499.4143	805.5
3496.457	801.5
3493.5002	836
3490.5408	831.5
3487.5801	870.5
3484.6182	891.5
3481.6553	910.5
3478.6914	911
3475.7261	899.5
3472.7583	935
3469.7908	917.5
3466.8208	922
3463.8494	931
3460.877	1006.5
3457.9036	988
3454.9287	1004.5
3451.9529	993
3448.9744	994
3445.9963	989
3443.0156	1053
3440.0337	1030
3437.052	1014.5
3434.0679	1027.5
3431.0823	1040.5
3428.0945	1089.5
3425.1067	1060
3422.1177	1040
3419.1262	1119.5
3416.1335	1109
3413.1414	1100.5
3410.1462	1087
3407.1501	1114.5
3404.1528	1093.5
3401.1528	1121.5
3398.1533	1141
3395.1523	1119
3392.1489	1075
3389.1443	1104.5
3386.1387	1125.5
3383.1331	1201
3380.1235	1115.5
3377.1143	1097
3374.1038	1131
3371.092	1119.5
3368.0779	1158.5
3365.0623	1168.5
3362.0471	1142
3359.0293	1133.5
3356.0103	1183.5
3352.9902	1165
3349.9688	1128
3346.9448	1123.5
3343.9211	1139.5
3340.8948	1207.5
3337.8687	1154
3334.8398	1121.5
3331.8098	1182.5
3328.7788	1142.5
3325.7466	1211.5
3322.7129	1152.5
3319.6768	1166.5
3316.6409	1173
3313.6025	1159
3310.5627	1187.5
3307.5232	1233
3304.4812	1175
3301.4377	1162.5
3298.3918	1203.5
3295.3462	1200.5
3292.2993	1206
3289.2498	1221
3286.2004	1202
3283.1484	1216.5
3280.0952	1211
3277.041	1215.5
3273.9854	1194.5
3270.9287	1198.5
3267.8706	1219
3264.8101	1159
3261.7495	1205.5
3258.6865	1155
3255.6223	1167
3252.5569	1213
3249.49	1240.5
3246.4221	1221.5
3243.353	1183
3240.2827	1219
3237.2097	1175
3234.137	1206
3231.0615	1237.5
3227.9849	1148.5
3224.907	1209.5
3221.8279	1212.5
3218.7476	1191.5
3215.666	1187.5
3212.5833	1211
3209.4978	1176.5
3206.4111	1158
3203.3247	1252.5
3200.2356	1211.5
3197.1453	1171.5
3194.0537	1161
3190.9609	1173
3187.8669	1223
3184.7703	1171.5
3181.6738	1100.5
3178.5745	1119.5
3175.4741	1151
3172.374	1145.5
3169.271	1114.5
3166.167	1092
3163.0601	1046.5
3159.9536	1079.5
3156.8457	1052.5
3153.7351	1087
3150.6248	1080
3147.5117	1071
3144.3975	1067.5
3141.282	1051
3138.1653	1005.5
3135.0474	1015.5
3131.9265	992
3128.8062	1007.5
3125.6829	1025.5
3122.5598	983.5
3119.4343	994.5
3116.3074	928.5
3113.1792	1004.5
3110.0496	1020.5
3106.9189	960.5
3103.7869	985
3100.6523	949
3097.5178	980
3094.3806	1023
3091.2422	988
3088.1025	996.5
3084.9614	1071.5
3081.8193	1114.5
3078.6758	1206.5
3075.531	1218.5
3072.3835	1290
3069.2363	1391.5
3066.0862	1482
3062.9348	1544
3059.7825	1615
3056.6287	1773
3053.4734	1828.5
3050.3171	1894
3047.1594	1915
3043.999	1833
3040.8389	1752
3037.676	1619
3034.5117	1485.5
3031.3464	1351.5
3028.1797	1253.5
3025.0115	1159
3021.8423	1160
3018.6716	1155.5
3015.4983	1082.5
3012.3252	1075.5
3009.1494	1110
3005.9722	1075
3002.7937	1122.5
2999.614	1169
2996.4329	1250.5
2993.2505	1325
2990.0669	1453.5
2986.8806	1540
2983.6943	1618.5
2980.5054	1748
2977.3152	1861
2974.1235	2049.5
2970.9309	2163
2967.7366	2423
2964.5413	2538.5
2961.3445	2615.5
2958.145	2837.5
2954.9458	2917.5
2951.7437	3029.5
2948.5403	3148
2945.3354	3234.5
2942.1294	3179.5
2938.9221	3189.5
2935.7136	3145.5
2932.5037	3235
2929.291	3208
2926.0786	3267.5
2922.8633	3222.5
2919.6465	3236.5
2916.4287	3160.5
2913.2092	3238.5
2909.9888	3424.5
2906.7668	3436
2903.5437	3548
2900.3179	3586
2897.092	3707
2893.8633	3768
2890.6333	3722.5
2887.4021	3758.5
2884.1697	3745
2880.9358	3609
2877.7004	3423.5
2874.4639	3303
2871.2246	3070
2867.9854	2871.5
2864.7434	2759
2861.5	2544.5
2858.2571	2318.5
2855.011	2268
2851.7637	2131.5
2848.5134	2023.5
2845.2637	2004
2842.0122	1923
2838.7581	1746
2835.5042	1717.5
2832.2476	1617.5
2828.9893	1540.5
2825.7297	1480
2822.469	1369
2819.2068	1342.5
2815.9419	1280.5
2812.677	1310
2809.4109	1282.5
2806.1418	1218
2802.8716	1181
2799.5999	1150
2796.3269	1101
2793.0525	1203
2789.7766	1156.5
2786.4998	1061
2783.2212	1076
2779.9399	1162
2776.6589	1154
2773.3748	1105
2770.0896	1111.5
2766.8027	1091.5
2763.5146	1128.5
2760.2253	1123.5
2756.9346	1106.5
2753.6409	1082.5
2750.3474	1105.5
2747.051	1151
2743.7549	1145.5
2740.4558	1136
2737.1555	1102
2733.8538	1121.5
2730.5505	1138
2727.2461	1136.5
2723.9402	1096
2720.6313	1027
2717.3228	1068.5
2714.0112	1039
2710.6982	1026
2707.384	973.5
2704.0684	990
2700.7515	990
2697.4331	984.5
2694.1133	982.5
2690.7905	969.5
2687.4683	910
2684.1428	974
2680.8176	935
2677.4893	937
2674.1599	980.5
2670.8289	934
2667.4966	969.5
2664.1614	962
2660.8262	927
2657.4897	895
2654.1504	926.5
2650.8096	928.5
2647.469	946
2644.1255	941
2640.7805	950
2637.4341	898
2634.085	923
2630.7358	902
2627.3853	899
2624.0317	909
2620.677	912.5
2617.3223	961.5
2613.9646	988.5
2610.6057	917.5
2607.2451	911.5
2603.8833	962
2600.5186	977.5
2597.1538	958
2593.7861	929.5
2590.4187	916.5
2587.0483	952
2583.6765	959.5
2580.3032	934.5
2576.9287	936.5
2573.5527	880
2570.175	916.5
2566.7964	950.5
2563.4146	959
2560.0327	897
2556.6482	889
2553.262	896
2549.8745	907
2546.4856	873.5
2543.0952	916.5
2539.7034	843.5
2536.3103	901
2532.9141	912
2529.5181	916.5
2526.1189	903
2522.7185	862.5
2519.3184	889.5
2515.915	935
2512.5103	883
2509.1025	885
2505.6948	895
2502.2859	901.5
2498.8738	929.5
2495.4619	916
2492.0471	926
2488.6306	900
2485.2129	917.5
2481.7937	887.5
2478.373	892
2474.9509	903
2471.5273	844.5
2468.1008	932.5
2464.6746	923.5
2461.2451	910.5
2457.8157	890.5
2454.3833	874
2450.9497	897
2447.5144	952.5
2444.0776	897
2440.6379	883
2437.1985	898.5
2433.7573	899.5
2430.3132	873
2426.8679	885.5
2423.4224	897.5
2419.9741	882
2416.5242	881.5
2413.0728	914.5
2409.6184	909.5
2406.1641	935.5
2402.7083	849
2399.2495	888.5
2395.791	876
2392.3291	889.5
2388.866	880.5
2385.4014	887
2381.9353	931
2378.4675	912.5
2374.9985	923.5
2371.5281	885
2368.0544	926
2364.5811	865
2361.1045	896
2357.6262	902.5
2354.1467	893
2350.6658	897
2347.1833	907
2343.6995	906
2340.2141	898
2336.7256	868
2333.2371	909.5
2329.7456	881
2326.2544	864.5
2322.7598	896
2319.2639	888.5
2315.7664	909.5
2312.2676	879
2308.7671	898
2305.2637	885.5
2301.7603	870
2298.2554	889.5
2294.7473	921
2291.2378	896.5
2287.7268	843.5
2284.2158	886
2280.7002	852.5
2277.1848	909
2273.6677	848
2270.1494	962.5
2266.6277	854
2263.1062	884
2259.5815	914
2256.0554	878.5
2252.5293	866
2249.0002	863.5
2245.4695	882.5
2241.9358	890.5
2238.4021	882
2234.8667	848
2231.3284	841.5
2227.7903	893
2224.2488	902
2220.7058	872.5
2217.1631	851.5
2213.6172	868.5
2210.0698	897
2206.519	926
2202.9685	895
2199.4165	889.5
2195.8613	897
2192.3062	868
2188.748	882
2185.1882	919
2181.627	875.5
2178.064	865.5
2174.4995	869
2170.9336	882.5
2167.3662	893
2163.7957	924.5
2160.2251	888.5
2156.6514	901.5
2153.0779	930
2149.501	918
2145.9226	855
2142.3428	972
2138.7612	923.5
2135.1768	920.5
2131.5923	894.5
2128.0061	909.5
2124.417	906.5
2120.8276	895.5
2117.2354	948
2113.6414	914
2110.0459	908.5
2106.449	891
2102.8503	887.5
2099.2502	966.5
2095.6487	905
2092.0437	957
2088.439	937.5
2084.8308	989.5
2081.2212	939
2077.6101	961.5
2073.999	943.5
2070.3831	925.5
2066.7671	954.5
2063.1497	937
2059.5308	926.5
2055.9084	921.5
2052.2864	963.5
2048.6609	958
2045.0358	1016
2041.4072	972
2037.7771	968.5
2034.1454	972.5
2030.5122	996
2026.8756	974
2023.2393	1053.5
2019.6012	975
2015.96	1035
2012.3171	1000.5
2008.6744	996
2005.0283	990.5
2001.3807	959
1997.7316	991
1994.0808	1014
1990.4283	1033.5
1986.7727	1005
1983.1172	1037.5
1979.4584	1014
1975.7996	1059
1972.1376	1021.5
1968.4739	1034.5
1964.8087	1011.5
1961.1418	1038.5
1957.4734	1082.5
1953.8033	1050.5
1950.1317	1081
1946.4568	1096.5
1942.7819	1035
1939.1038	1104
1935.424	1076
1931.7426	1070
1928.0613	1012
1924.3767	1138.5
1920.6887	1089.5
1917.001	1110
1913.3115	1084.5
1909.6205	1080.5
1905.926	1071
1902.23	1137.5
1898.5342	1070.5
1894.8348	1061
1891.134	1098
1887.4315	1085.5
1883.7274	1130.5
1880.0216	1120
1876.3125	1078
1872.6035	1055
1868.8929	1112.5
1865.1788	1131
1861.4633	1147.5
1857.746	1108
1854.0288	1150.5
1850.3083	1110
1846.5862	1171
1842.8606	1138.5
1839.1353	1106.5
1835.4081	1139
1831.6776	1148
1827.9473	1165
1824.2136	1152
1820.4781	1092
1816.7411	1138
1813.0024	1145
1809.2621	1185.5
1805.5201	1181
1801.7765	1062.5
1798.0313	1137
1794.2826	1143.5
1790.5339	1179.5
1786.782	1181.5
1783.0283	1184
1779.2731	1160.5
1775.5161	1203.5
1771.7574	1176.5
1767.9972	1187.5
1764.2352	1172
1760.4716	1139
1756.7046	1200.5
1752.9376	1227
1749.1672	1232.5
1745.3951	1215.5
1741.6232	1172
1737.8478	1187
1734.0708	1188
1730.292	1178
1726.5099	1212.5
1722.7278	1186
1718.944	1271.5
1715.1567	1234.5
1711.3696	1178.5
1707.5791	1159
1703.7869	1146.5
1699.9929	1269.5
1696.1973	1195
1692.3999	1191
1688.601	1218.5
1684.8003	1166
1680.9961	1208.5
1677.192	1254.5
1673.3845	1222
1669.577	1206
1665.7661	1224.5
1661.9535	1222
1658.1392	1250
1654.3231	1219.5
1650.5054	1198.5
1646.6859	1203
1642.8647	1211.5
1639.0402	1219
1635.2156	1204.5
1631.3876	1202
1627.5579	1227.5
1623.7281	1304.5
1619.895	1320
1616.0601	1422
1612.2235	1451
1608.3834	1464.5
1604.5433	1551
1600.7017	1514
1596.8563	1406.5
1593.0111	1352
1589.1625	1337
1585.312	1311.5
1581.4598	1320
1577.606	1235
1573.7504	1191
1569.8931	1179
1566.0341	1249.5
1562.1732	1222
1558.3088	1205
1554.4447	1176.5
1550.5769	1221.5
1546.7091	1217.5
1542.8379	1171.5
1538.9648	1180
1535.0901	1183
1531.2136	1232.5
1527.3353	1222.5
1523.4536	1182.5
1519.5719	1186
1515.6866	1192
1511.8014	1164
1507.9126	1238
1504.0239	1230
1500.1316	1192
1496.2375	1191
1492.3418	1211
1488.4442	1236.5
1484.5431	1264
1480.6421	1239.5
1476.7393	1330
1472.8329	1341
1468.9265	1408
1465.0166	1336.5
1461.1049	1363.5
1457.1914	1326
1453.2762	1387.5
1449.3593	1359.5
1445.4404	1302
1441.5199	1208.5
1437.5957	1210.5
1433.6716	1222.5
1429.744	1226.5
1425.8163	1178.5
1421.8851	1207
1417.952	1187
1414.0172	1189
1410.0807	1234
1406.1422	1218
1402.202	1205.5
1398.2601	1206
1394.3146	1211.5
1390.369	1210.5
1386.4198	1220
1382.4707	1188.5
1378.5179	1144.5
1374.5635	1214.5
1370.6071	1205
1366.6489	1189
1362.689	1145
1358.7273	1181
1354.7638	1178
1350.7965	1171
1346.8293	1151.5
1342.8586	1141
1338.886	1216
1334.9135	1145.5
1330.9371	1198.5
1326.9591	1179.5
1322.9792	1162
1318.9976	1186
1315.0122	1114.5
1311.027	1159
1307.0398	1093.5
1303.049	1079
1299.0582	1091
1295.0638	1120
1291.0675	1088
1287.0695	1090.5
1283.0695	1082.5
1279.0677	1105.5
1275.0641	1130.5
1271.0587	1061
1267.0515	1074
1263.0405	1097
1259.0295	1089.5
1255.015	1070
1250.9985	1114
1246.9802	1076
1242.9619	1014.5
1238.9399	1091.5
1234.9161	1065.5
1230.8885	1094.5
1226.861	1054
1222.8317	1126
1218.7986	1119.5
1214.7655	1183.5
1210.7286	1269
1206.6899	1238.5
1202.6514	1244
1198.609	1289.5
1194.5647	1285.5
1190.5187	1219.5
1186.4707	1132
1182.4189	1044.5
1178.3673	1051.5
1174.3137	969.5
1170.2565	983.5
1166.1973	949
1162.1382	946
1158.0752	959.5
1154.0105	953.5
1149.9438	876.5
1145.8752	881.5
1141.8048	838
1137.7307	816.5
1133.6565	863.5
1129.5804	914
1125.5006	914.5
1121.4208	984
1117.3372	1021
1113.2517	1040.5
1109.1643	982.5
1105.0751	1027
1100.9839	978.5
1096.8907	1011.5
1092.7959	1048
1088.6971	1011
1084.5984	1055.5
1080.4958	1105
1076.3932	1174.5
1072.2869	1219.5
1068.1786	1184
1064.0685	1200.5
1059.9564	1240.5
1055.8424	1241
1051.7266	1247.5
1047.6088	1289
1043.489	1299
1039.3655	1293
1035.2419	1389
1031.1145	1310.5
1026.9852	1100
1022.856	891
1018.7228	921.5
1014.5877	1361
1010.4507	1813
1006.3118	1978
1002.1691	2268
998.02631	1792.5
993.88159	1078
989.73303	822
985.58447	730.5
981.43201	657
977.27765	580
973.12134	649
968.96313	622
964.80292	564
960.64081	548
956.47675	596.5
952.31073	563
948.14081	586.5
943.97089	551
939.79706	576.5
935.62329	582
931.44556	647
927.26587	661
923.08429	616
918.9007	585
914.71515	606.5
910.52765	590
906.3382	572.5
902.14484	573
897.95142	535
893.75409	534
889.55676	566
885.35553	591
881.15234	644.5
876.94714	710
872.73993	831
868.53082	914
864.3197	1005.5
860.10657	1054
855.89148	1095.5
851.67249	1110.5
847.45343	1086.5
843.23041	961.5
839.00739	867
834.78046	821.5
830.55145	769
826.3205	805
822.08759	825.5
817.8526	727
813.61566	704.5
809.37476	635.5
805.13385	660
800.89093	630.5
796.64398	608
792.39508	579
788.14612	580.5
783.89319	499
779.63824	477
775.38129	461.5
771.12231	446.5
766.86133	470
762.59833	460.5
758.33136	460
754.06433	408.5
749.79327	405
745.52222	398.5
741.24713	385
736.97003	358.5
732.69092	337
728.40973	310
724.12653	319
719.84131	362.5
715.55408	313
711.26477	294
706.97144	330
702.6781	298.5
698.38068	348
694.08325	338
689.78174	362
685.47821	381
681.17267	433
676.86499	415.5
672.55536	384
668.24359	369
663.92987	337.5
659.61401	349.5
655.29413	338.5
650.97418	297.5
646.65015	259.5
642.32611	304.5
637.99799	342.5
633.66779	348
629.33551	355.5
625.00122	374.5
620.66479	384
616.32635	376
611.98578	334.5
607.64117	268.5
603.29645	251
598.94769	289
594.59882	268.5
590.24591	292
585.89087	256
581.53375	255.5
577.17657	256
572.81531	293
568.44989	298
564.08441	278.5
559.71686	265.5
555.34723	285
550.97345	324
546.59961	314
542.22168	310
537.84161	278.5
533.46143	283
529.07721	286
524.6908	289
520.30231	250.5
515.91174	286
511.51697	294.5
507.12216	332
502.72522	386.5
498.32413	444
493.92297	476
489.51764	558
485.1102	615
480.70267	579
476.29099	482
471.87717	453.5
467.46121	400.5
463.04312	347.5
458.62088	330
454.19855	300.5
449.77405	261.5
445.3454	304
440.91666	310.5
436.4837	308
432.04865	301
427.61142	373.5
423.1741	397.5
418.73257	457
414.28891	441.5
409.84103	404.5
405.39307	382.5
400.94296	368.5
396.49069	343
392.03421	295.5
387.57761	296
383.11679	284
378.65381	277
374.18869	286.5
369.72137	304.5
365.25397	194.5
360.78027	215.5
356.30646	259
351.83047	262
347.35233	247
342.8699	254
338.38739	266.5
333.90063	280
329.41376	246
324.92264	242.5
320.42932	233
315.93381	226
311.43613	256
306.93625	248.5
302.43417	240
297.9299	213.5
293.42346	257
288.91272	245.5
284.40186	274
279.88672	257.5
275.37146	247.5
270.8519	259.5
266.33014	298.5
261.80826	278
257.2821	266.5
252.75371	286.5
248.22101	286.5
243.6882	344
239.15317	348.5
234.61592	372
230.07434	407
225.53265	442
220.98663	482
216.4384	477
211.89003	433.5
207.33734	441.5
202.78241	417
198.22523	420.5
193.66585	417.5
189.1042	400.5
184.53822	423.5
179.97211	448.5
175.40376	423
170.83104	483.5
166.25821	468
161.681	504.5
157.10155	474
152.51984	550
147.93588	563.5
143.34967	512.5
138.7612	386
134.17047	221.5
129.57748	86
124.98223	12.5
