# Supplementary material for: Transition across a sharp interface: Data from Raman and Brillouin imaging spectroscopy
Source: Data Brief. 2020 Oct 2;33:106368. doi: 10.1016/j.dib.2020.106368 (PMC7557971; doi:10.1016/j.dib.2020.106368)
Supplement: Supplementary file 1 [file mmc1.zip › PET_Glycerol60X_step05/Raman/petgly_60X_70PH_2s_05step_40fend_12_43_18.txt]

3813.9915	310
3811.1724	321.5
3808.3525	318
3805.5327	317.5
3802.7104	300
3799.8872	332
3797.063	296.5
3794.2363	312.5
3791.4099	275.5
3788.5811	323.5
3785.7524	300
3782.9214	315
3780.0894	336
3777.2561	286.5
3774.4219	291.5
3771.5867	297
3768.7502	319
3765.9116	337
3763.0715	330
3760.2322	302.5
3757.3901	334
3754.5469	326
3751.7029	320
3748.8577	318.5
3746.0098	354
3743.1624	333.5
3740.3125	350.5
3737.4631	309
3734.6111	335
3731.7578	373.5
3728.9038	323.5
3726.0486	337
3723.1921	344.5
3720.3333	333.5
3717.4749	345.5
3714.6138	326.5
3711.7517	351.5
3708.8899	362
3706.0256	344.5
3703.1589	351.5
3700.2927	370
3697.425	366.5
3694.5552	386
3691.6853	403
3688.8132	356.5
3685.9399	395.5
3683.0657	387
3680.1902	411.5
3677.3137	351
3674.436	358
3671.5559	362.5
3668.676	369
3665.7937	372.5
3662.9102	395
3660.0271	397
3657.1416	372
3654.2534	400.5
3651.3655	400
3648.4766	386
3645.5852	399.5
3642.6941	414
3639.8005	437
3636.9058	427
3634.0098	442
3631.1128	402.5
3628.2148	416
3625.3157	434
3622.4141	450.5
3619.5127	457
3616.6086	453
3613.7036	467.5
3610.7976	486
3607.8904	478
3604.9819	505
3602.0725	478.5
3599.1604	480.5
3596.2488	509
3593.3345	514.5
3590.4192	486.5
3587.5042	480
3584.5867	569
3581.6665	510
3578.7466	567
3575.8257	564
3572.9021	572.5
3569.979	617
3567.0532	558.5
3564.1265	624
3561.1985	589
3558.2693	600
3555.3391	618
3552.4077	666
3549.4753	610
3546.5403	656
3543.6042	666
3540.6682	662.5
3537.7297	668.5
3534.7903	703.5
3531.8496	673
3528.9077	731
3525.9634	753
3523.0193	736
3520.0728	728.5
3517.125	761.5
3514.1775	726
3511.2273	764
3508.2761	719.5
3505.3237	753
3502.3689	794.5
3499.4143	810.5
3496.457	835
3493.5002	822.5
3490.5408	869
3487.5801	886
3484.6182	869
3481.6553	907
3478.6914	907
3475.7261	909.5
3472.7583	934.5
3469.7908	961.5
3466.8208	985.5
3463.8494	906.5
3460.877	961.5
3457.9036	986
3454.9287	986.5
3451.9529	1029.5
3448.9744	985
3445.9963	1004.5
3443.0156	1054
3440.0337	994
3437.052	996.5
3434.0679	1087
3431.0823	1061
3428.0945	1053
3425.1067	1083.5
3422.1177	1050
3419.1262	1091.5
3416.1335	1081
3413.1414	1066
3410.1462	1078.5
3407.1501	1071.5
3404.1528	1088.5
3401.1528	1092
3398.1533	1100
3395.1523	1116
3392.1489	1159.5
3389.1443	1162
3386.1387	1111
3383.1331	1150
3380.1235	1140
3377.1143	1111.5
3374.1038	1138
3371.092	1152
3368.0779	1108
3365.0623	1142
3362.0471	1172.5
3359.0293	1146.5
3356.0103	1170
3352.9902	1091.5
3349.9688	1231.5
3346.9448	1203
3343.9211	1159
3340.8948	1175.5
3337.8687	1146.5
3334.8398	1162.5
3331.8098	1197.5
3328.7788	1148.5
3325.7466	1185.5
3322.7129	1181
3319.6768	1142
3316.6409	1159.5
3313.6025	1187
3310.5627	1169.5
3307.5232	1129
3304.4812	1221
3301.4377	1146.5
3298.3918	1205
3295.3462	1156.5
3292.2993	1173.5
3289.2498	1213
3286.2004	1236
3283.1484	1223
3280.0952	1178
3277.041	1242.5
3273.9854	1179
3270.9287	1197.5
3267.8706	1213.5
3264.8101	1210
3261.7495	1165
3258.6865	1171
3255.6223	1221.5
3252.5569	1220.5
3249.49	1219
3246.4221	1215
3243.353	1197.5
3240.2827	1230.5
3237.2097	1193
3234.137	1234
3231.0615	1187
3227.9849	1216.5
3224.907	1209
3221.8279	1223
3218.7476	1187.5
3215.666	1180.5
3212.5833	1210
3209.4978	1179.5
3206.4111	1183
3203.3247	1189.5
3200.2356	1164
3197.1453	1178
3194.0537	1151.5
3190.9609	1164.5
3187.8669	1131.5
3184.7703	1134.5
3181.6738	1147
3178.5745	1123.5
3175.4741	1126
3172.374	1064.5
3169.271	1059
3166.167	1096.5
3163.0601	1125.5
3159.9536	1084.5
3156.8457	1094
3153.7351	1033
3150.6248	1034
3147.5117	1023.5
3144.3975	1040
3141.282	989
3138.1653	977.5
3135.0474	1009.5
3131.9265	984.5
3128.8062	962
3125.6829	950
3122.5598	951.5
3119.4343	973.5
3116.3074	982
3113.1792	929.5
3110.0496	926
3106.9189	941.5
3103.7869	939.5
3100.6523	923.5
3097.5178	951.5
3094.3806	961
3091.2422	952.5
3088.1025	954.5
3084.9614	1004.5
3081.8193	1031.5
3078.6758	1075.5
3075.531	1124
3072.3835	1178
3069.2363	1223
3066.0862	1343.5
3062.9348	1386.5
3059.7825	1432.5
3056.6287	1541.5
3053.4734	1595
3050.3171	1630.5
3047.1594	1695
3043.999	1600
3040.8389	1573.5
3037.676	1428.5
3034.5117	1291
3031.3464	1249.5
3028.1797	1185
3025.0115	1124.5
3021.8423	1083
3018.6716	1063
3015.4983	1033.5
3012.3252	1028
3009.1494	1048
3005.9722	1023.5
3002.7937	1110.5
2999.614	1137.5
2996.4329	1234.5
2993.2505	1311.5
2990.0669	1384.5
2986.8806	1483
2983.6943	1589.5
2980.5054	1645
2977.3152	1832.5
2974.1235	2048
2970.9309	2193
2967.7366	2339.5
2964.5413	2594
2961.3445	2719
2958.145	2800.5
2954.9458	3052.5
2951.7437	3070.5
2948.5403	3207
2945.3354	3245
2942.1294	3268
2938.9221	3300
2935.7136	3290
2932.5037	3263.5
2929.291	3270.5
2926.0786	3189
2922.8633	3276
2919.6465	3239
2916.4287	3296.5
2913.2092	3302
2909.9888	3374.5
2906.7668	3488.5
2903.5437	3506.5
2900.3179	3625
2897.092	3743
2893.8633	3783
2890.6333	3819
2887.4021	3773
2884.1697	3816.5
2880.9358	3640.5
2877.7004	3469.5
2874.4639	3367.5
2871.2246	3088.5
2867.9854	2988
2864.7434	2698
2861.5	2509.5
2858.2571	2380.5
2855.011	2216
2851.7637	2092.5
2848.5134	2055.5
2845.2637	1947.5
2842.0122	1869
2838.7581	1739.5
2835.5042	1642
2832.2476	1540.5
2828.9893	1495.5
2825.7297	1449.5
2822.469	1407.5
2819.2068	1329
2815.9419	1319
2812.677	1263.5
2809.4109	1241.5
2806.1418	1188.5
2802.8716	1216
2799.5999	1192
2796.3269	1154.5
2793.0525	1116.5
2789.7766	1137
2786.4998	1135.5
2783.2212	1083
2779.9399	1117
2776.6589	1088
2773.3748	1092.5
2770.0896	1113.5
2766.8027	1118
2763.5146	1083.5
2760.2253	1079.5
2756.9346	1087
2753.6409	1117.5
2750.3474	1158
2747.051	1061.5
2743.7549	1117.5
2740.4558	1098
2737.1555	1055.5
2733.8538	1082.5
2730.5505	1048.5
2727.2461	1033.5
2723.9402	1032
2720.6313	1067.5
2717.3228	996
2714.0112	985
2710.6982	978.5
2707.384	975
2704.0684	956.5
2700.7515	1002.5
2697.4331	910.5
2694.1133	941
2690.7905	957
2687.4683	935
2684.1428	912
2680.8176	868
2677.4893	930.5
2674.1599	943.5
2670.8289	866
2667.4966	883
2664.1614	889
2660.8262	939
2657.4897	834.5
2654.1504	914
2650.8096	874.5
2647.469	887
2644.1255	848.5
2640.7805	888
2637.4341	910
2634.085	876
2630.7358	831.5
2627.3853	872
2624.0317	922.5
2620.677	937.5
2617.3223	859.5
2613.9646	874.5
2610.6057	906
2607.2451	898
2603.8833	894.5
2600.5186	875.5
2597.1538	805
2593.7861	887.5
2590.4187	913.5
2587.0483	892
2583.6765	867.5
2580.3032	878
2576.9287	873.5
2573.5527	871.5
2570.175	908.5
2566.7964	855.5
2563.4146	902
2560.0327	899.5
2556.6482	882.5
2553.262	841
2549.8745	861.5
2546.4856	887
2543.0952	843.5
2539.7034	863
2536.3103	874.5
2532.9141	858.5
2529.5181	860
2526.1189	838.5
2522.7185	810
2519.3184	859
2515.915	848
2512.5103	870
2509.1025	890
2505.6948	831.5
2502.2859	864.5
2498.8738	841
2495.4619	920.5
2492.0471	862
2488.6306	855.5
2485.2129	881
2481.7937	842
2478.373	888
2474.9509	862
2471.5273	858.5
2468.1008	874.5
2464.6746	881.5
2461.2451	866.5
2457.8157	855
2454.3833	876
2450.9497	830
2447.5144	891.5
2444.0776	830
2440.6379	874.5
2437.1985	915
2433.7573	886
2430.3132	883.5
2426.8679	869.5
2423.4224	870
2419.9741	880
2416.5242	846.5
2413.0728	865.5
2409.6184	795.5
2406.1641	857
2402.7083	868.5
2399.2495	874
2395.791	827.5
2392.3291	891.5
2388.866	865.5
2385.4014	859
2381.9353	841.5
2378.4675	823.5
2374.9985	858.5
2371.5281	864.5
2368.0544	871
2364.5811	896.5
2361.1045	853.5
2357.6262	833
2354.1467	886
2350.6658	841.5
2347.1833	863
2343.6995	834.5
2340.2141	895
2336.7256	883.5
2333.2371	876.5
2329.7456	859.5
2326.2544	876
2322.7598	874.5
2319.2639	856.5
2315.7664	836
2312.2676	900.5
2308.7671	853.5
2305.2637	860
2301.7603	849
2298.2554	864.5
2294.7473	884
2291.2378	820.5
2287.7268	841
2284.2158	831
2280.7002	895
2277.1848	851.5
2273.6677	880
2270.1494	845
2266.6277	903.5
2263.1062	876.5
2259.5815	830.5
2256.0554	875
2252.5293	868.5
2249.0002	872.5
2245.4695	847
2241.9358	848
2238.4021	817
2234.8667	852
2231.3284	867
2227.7903	857
2224.2488	854.5
2220.7058	847
2217.1631	857
2213.6172	852.5
2210.0698	852.5
2206.519	866
2202.9685	881.5
2199.4165	865.5
2195.8613	832
2192.3062	843
2188.748	844
2185.1882	872.5
2181.627	877.5
2178.064	851.5
2174.4995	847
2170.9336	878
2167.3662	861
2163.7957	847.5
2160.2251	884.5
2156.6514	854
2153.0779	858
2149.501	917
2145.9226	880.5
2142.3428	903
2138.7612	889
2135.1768	900
2131.5923	851.5
2128.0061	882
2124.417	873
2120.8276	874
2117.2354	929
2113.6414	883.5
2110.0459	887.5
2106.449	935.5
2102.8503	913.5
2099.2502	901.5
2095.6487	912.5
2092.0437	923.5
2088.439	909.5
2084.8308	925.5
2081.2212	934.5
2077.6101	900
2073.999	895.5
2070.3831	925.5
2066.7671	918.5
2063.1497	894
2059.5308	973
2055.9084	940.5
2052.2864	975.5
2048.6609	978
2045.0358	996
2041.4072	956.5
2037.7771	954
2034.1454	972.5
2030.5122	926.5
2026.8756	990.5
2023.2393	951
2019.6012	972
2015.96	966
2012.3171	990
2008.6744	968
2005.0283	957
2001.3807	994
1997.7316	979.5
1994.0808	972
1990.4283	974
1986.7727	994.5
1983.1172	1021.5
1979.4584	1020.5
1975.7996	979
1972.1376	997.5
1968.4739	980
1964.8087	1037.5
1961.1418	1016
1957.4734	1037
1953.8033	1067.5
1950.1317	1031
1946.4568	1060.5
1942.7819	1050.5
1939.1038	1026.5
1935.424	1035.5
1931.7426	1044
1928.0613	1063
1924.3767	1078
1920.6887	1101
1917.001	1075.5
1913.3115	1076
1909.6205	1043
1905.926	1061
1902.23	1095.5
1898.5342	1059.5
1894.8348	1136.5
1891.134	1096
1887.4315	1136.5
1883.7274	1117.5
1880.0216	1098.5
1876.3125	1102
1872.6035	1086
1868.8929	1114
1865.1788	1079.5
1861.4633	1100
1857.746	1090.5
1854.0288	1151
1850.3083	1096.5
1846.5862	1132.5
1842.8606	1137.5
1839.1353	1196
1835.4081	1143.5
1831.6776	1139
1827.9473	1131
1824.2136	1142.5
1820.4781	1124.5
1816.7411	1147.5
1813.0024	1131.5
1809.2621	1139.5
1805.5201	1125
1801.7765	1125
1798.0313	1178.5
1794.2826	1165.5
1790.5339	1155.5
1786.782	1135.5
1783.0283	1148.5
1779.2731	1157
1775.5161	1113.5
1771.7574	1150.5
1767.9972	1169.5
1764.2352	1205
1760.4716	1140.5
1756.7046	1159.5
1752.9376	1179
1749.1672	1144.5
1745.3951	1174
1741.6232	1143
1737.8478	1173.5
1734.0708	1164.5
1730.292	1154
1726.5099	1183
1722.7278	1214.5
1718.944	1260.5
1715.1567	1194
1711.3696	1230.5
1707.5791	1196.5
1703.7869	1225
1699.9929	1220
1696.1973	1192.5
1692.3999	1181
1688.601	1222
1684.8003	1194.5
1680.9961	1197.5
1677.192	1200
1673.3845	1179
1669.577	1221
1665.7661	1229
1661.9535	1173.5
1658.1392	1225
1654.3231	1218
1650.5054	1188.5
1646.6859	1168
1642.8647	1258.5
1639.0402	1215
1635.2156	1265.5
1631.3876	1230
1627.5579	1286
1623.7281	1256
1619.895	1322
1616.0601	1357.5
1612.2235	1383
1608.3834	1395
1604.5433	1403
1600.7017	1404
1596.8563	1355.5
1593.0111	1303
1589.1625	1256.5
1585.312	1300.5
1581.4598	1242
1577.606	1225.5
1573.7504	1217
1569.8931	1182
1566.0341	1231
1562.1732	1238
1558.3088	1211.5
1554.4447	1208.5
1550.5769	1191.5
1546.7091	1202.5
1542.8379	1184
1538.9648	1187.5
1535.0901	1223
1531.2136	1177.5
1527.3353	1208
1523.4536	1168
1519.5719	1198.5
1515.6866	1184
1511.8014	1168.5
1507.9126	1143
1504.0239	1238.5
1500.1316	1263
1496.2375	1236
1492.3418	1194
1488.4442	1273.5
1484.5431	1239
1480.6421	1288.5
1476.7393	1322
1472.8329	1390.5
1468.9265	1395.5
1465.0166	1383.5
1461.1049	1353
1457.1914	1374.5
1453.2762	1337
1449.3593	1274.5
1445.4404	1213.5
1441.5199	1255.5
1437.5957	1226
1433.6716	1202
1429.744	1171
1425.8163	1181.5
1421.8851	1201.5
1417.952	1218.5
1414.0172	1199.5
1410.0807	1226
1406.1422	1199.5
1402.202	1214.5
1398.2601	1210
1394.3146	1151.5
1390.369	1150.5
1386.4198	1233.5
1382.4707	1193
1378.5179	1216.5
1374.5635	1177.5
1370.6071	1098
1366.6489	1137.5
1362.689	1165.5
1358.7273	1149
1354.7638	1127.5
1350.7965	1149.5
1346.8293	1176.5
1342.8586	1147.5
1338.886	1224.5
1334.9135	1214.5
1330.9371	1188.5
1326.9591	1172
1322.9792	1154.5
1318.9976	1193
1315.0122	1121
1311.027	1109
1307.0398	1141
1303.049	1128
1299.0582	1086.5
1295.0638	1132.5
1291.0675	1072
1287.0695	1071
1283.0695	1102
1279.0677	1084
1275.0641	1088
1271.0587	1064
1267.0515	1069
1263.0405	1104
1259.0295	1107.5
1255.015	1041
1250.9985	1056
1246.9802	1069
1242.9619	1014
1238.9399	1106.5
1234.9161	1019
1230.8885	997.5
1226.861	1024
1222.8317	1062.5
1218.7986	1107
1214.7655	1124
1210.7286	1126.5
1206.6899	1198.5
1202.6514	1229
1198.609	1158.5
1194.5647	1190.5
1190.5187	1157
1186.4707	1066
1182.4189	1023
1178.3673	1026
1174.3137	901
1170.2565	951.5
1166.1973	949
1162.1382	929
1158.0752	927.5
1154.0105	902
1149.9438	887.5
1145.8752	869
1141.8048	868.5
1137.7307	837.5
1133.6565	858.5
1129.5804	880.5
1125.5006	963
1121.4208	1010
1117.3372	971.5
1113.2517	1016
1109.1643	1015
1105.0751	1014
1100.9839	995
1096.8907	968.5
1092.7959	970.5
1088.6971	990
1084.5984	1034
1080.4958	1151.5
1076.3932	1098
1072.2869	1223
1068.1786	1168
1064.0685	1234
1059.9564	1246.5
1055.8424	1235.5
1051.7266	1211.5
1047.6088	1267
1043.489	1318.5
1039.3655	1308
1035.2419	1251.5
1031.1145	1178.5
1026.9852	1017
1022.856	856
1018.7228	872
1014.5877	1213.5
1010.4507	1562
1006.3118	1714.5
1002.1691	1972.5
998.02631	1640
993.88159	1028.5
989.73303	774
985.58447	703
981.43201	672
977.27765	619.5
973.12134	649
968.96313	569.5
964.80292	565.5
960.64081	608.5
956.47675	572.5
952.31073	531
948.14081	551.5
943.97089	541.5
939.79706	598
935.62329	600
931.44556	614.5
927.26587	610.5
923.08429	642.5
918.9007	647
914.71515	600.5
910.52765	574
906.3382	605
902.14484	558
897.95142	535.5
893.75409	518
889.55676	575.5
885.35553	564.5
881.15234	643
876.94714	758.5
872.73993	872
868.53082	956.5
864.3197	1045
860.10657	1112.5
855.89148	1161
851.67249	1175
847.45343	1146
843.23041	972.5
839.00739	898
834.78046	804.5
830.55145	799.5
826.3205	821.5
822.08759	812
817.8526	743.5
813.61566	711
809.37476	620.5
805.13385	638.5
800.89093	572
796.64398	575.5
792.39508	550
788.14612	522
783.89319	479
779.63824	444.5
775.38129	405.5
771.12231	439.5
766.86133	446.5
762.59833	417.5
758.33136	415
754.06433	409.5
749.79327	389.5
745.52222	366
741.24713	363.5
736.97003	357
732.69092	358.5
728.40973	312.5
724.12653	317
719.84131	317.5
715.55408	296.5
711.26477	321
706.97144	336
702.6781	292
698.38068	325.5
694.08325	343
689.78174	402.5
685.47821	387.5
681.17267	384.5
676.86499	410.5
672.55536	381
668.24359	369
663.92987	365.5
659.61401	341
655.29413	310
650.97418	284
646.65015	291
642.32611	310.5
637.99799	292.5
633.66779	285
629.33551	361
625.00122	376
620.66479	376
616.32635	329
611.98578	288.5
607.64117	273.5
603.29645	274.5
598.94769	266
594.59882	261.5
590.24591	262
585.89087	268.5
581.53375	262
577.17657	251.5
572.81531	286.5
568.44989	273
564.08441	291
559.71686	292
555.34723	307.5
550.97345	275
546.59961	280.5
542.22168	314.5
537.84161	265
533.46143	263.5
529.07721	273.5
524.6908	262
520.30231	257
515.91174	281.5
511.51697	303.5
507.12216	325.5
502.72522	407.5
498.32413	467
493.92297	538.5
489.51764	611.5
485.1102	611.5
480.70267	595.5
476.29099	521
471.87717	454
467.46121	364.5
463.04312	346.5
458.62088	292.5
454.19855	303
449.77405	278.5
445.3454	283
440.91666	261
436.4837	298
432.04865	357
427.61142	352
423.1741	381.5
418.73257	406
414.28891	406.5
409.84103	419.5
405.39307	403
400.94296	317.5
396.49069	314
392.03421	287
387.57761	295.5
383.11679	322
378.65381	275.5
374.18869	270.5
369.72137	252
365.25397	226.5
360.78027	263.5
356.30646	232.5
351.83047	222
347.35233	225.5
342.8699	261
338.38739	263.5
333.90063	255
329.41376	244
324.92264	292.5
320.42932	264
315.93381	266.5
311.43613	238
306.93625	214
302.43417	240
297.9299	218.5
293.42346	209
288.91272	255
284.40186	255
279.88672	251.5
275.37146	260
270.8519	249
266.33014	261
261.80826	235
257.2821	237.5
252.75371	272.5
248.22101	292
243.6882	272.5
239.15317	357.5
234.61592	377.5
230.07434	352
225.53265	379
220.98663	392
216.4384	404.5
211.89003	402.5
207.33734	421
202.78241	365.5
198.22523	340.5
193.66585	384
189.1042	376
184.53822	376.5
179.97211	389.5
175.40376	392
170.83104	411
166.25821	428.5
161.681	468
157.10155	455.5
152.51984	417.5
147.93588	464
143.34967	418
138.7612	365
134.17047	185.5
129.57748	56.5
124.98223	8.5
