# Supplementary material for: Transition across a sharp interface: Data from Raman and Brillouin imaging spectroscopy
Source: Data Brief. 2020 Oct 2;33:106368. doi: 10.1016/j.dib.2020.106368 (PMC7557971; doi:10.1016/j.dib.2020.106368)
Supplement: Supplementary file 1 [file mmc1.zip › PET_Glycerol60X_step05/Raman/petgly_60X_70PH_2s_05step_40fend_12_43_19.txt]

3813.9915	297.5
3811.1724	286
3808.3525	280
3805.5327	276.5
3802.7104	290
3799.8872	285.5
3797.063	288
3794.2363	293
3791.4099	288
3788.5811	263
3785.7524	283.5
3782.9214	291
3780.0894	261
3777.2561	294.5
3774.4219	279
3771.5867	298.5
3768.7502	273.5
3765.9116	276.5
3763.0715	331
3760.2322	297
3757.3901	275
3754.5469	316.5
3751.7029	312
3748.8577	311.5
3746.0098	310.5
3743.1624	297
3740.3125	335
3737.4631	331.5
3734.6111	302.5
3731.7578	322
3728.9038	276.5
3726.0486	304
3723.1921	307.5
3720.3333	326
3717.4749	331
3714.6138	318
3711.7517	341
3708.8899	317.5
3706.0256	334
3703.1589	342.5
3700.2927	301.5
3697.425	340.5
3694.5552	312.5
3691.6853	307.5
3688.8132	336
3685.9399	341.5
3683.0657	351
3680.1902	392
3677.3137	343.5
3674.436	328
3671.5559	359.5
3668.676	332
3665.7937	339
3662.9102	366.5
3660.0271	351.5
3657.1416	362.5
3654.2534	376
3651.3655	362.5
3648.4766	366
3645.5852	372.5
3642.6941	387
3639.8005	429.5
3636.9058	407
3634.0098	357.5
3631.1128	415
3628.2148	393
3625.3157	414.5
3622.4141	407
3619.5127	413.5
3616.6086	385
3613.7036	449
3610.7976	458
3607.8904	471.5
3604.9819	483.5
3602.0725	482
3599.1604	462
3596.2488	501.5
3593.3345	509.5
3590.4192	483.5
3587.5042	493
3584.5867	491.5
3581.6665	511.5
3578.7466	520.5
3575.8257	514.5
3572.9021	556.5
3569.979	565.5
3567.0532	577.5
3564.1265	571
3561.1985	589
3558.2693	581
3555.3391	603.5
3552.4077	628.5
3549.4753	599
3546.5403	604.5
3543.6042	649.5
3540.6682	681.5
3537.7297	597
3534.7903	650.5
3531.8496	695
3528.9077	733.5
3525.9634	688.5
3523.0193	724.5
3520.0728	688
3517.125	676
3514.1775	717.5
3511.2273	762
3508.2761	742
3505.3237	765
3502.3689	744
3499.4143	838.5
3496.457	802.5
3493.5002	806.5
3490.5408	873.5
3487.5801	835.5
3484.6182	839
3481.6553	858
3478.6914	873
3475.7261	864.5
3472.7583	857.5
3469.7908	896
3466.8208	937.5
3463.8494	920.5
3460.877	938
3457.9036	926.5
3454.9287	947.5
3451.9529	984.5
3448.9744	956
3445.9963	1017
3443.0156	1001
3440.0337	1020.5
3437.052	1049
3434.0679	1035.5
3431.0823	1015.5
3428.0945	995.5
3425.1067	1037
3422.1177	1035
3419.1262	1042.5
3416.1335	1064.5
3413.1414	1020.5
3410.1462	1046.5
3407.1501	1114.5
3404.1528	1100
3401.1528	1109
3398.1533	1105
3395.1523	1093
3392.1489	1063
3389.1443	1124
3386.1387	1126.5
3383.1331	1157.5
3380.1235	1116.5
3377.1143	1113.5
3374.1038	1123.5
3371.092	1115
3368.0779	1104.5
3365.0623	1151
3362.0471	1141.5
3359.0293	1164.5
3356.0103	1168.5
3352.9902	1132
3349.9688	1175.5
3346.9448	1149.5
3343.9211	1140
3340.8948	1144
3337.8687	1176.5
3334.8398	1161.5
3331.8098	1157.5
3328.7788	1158
3325.7466	1145
3322.7129	1156
3319.6768	1115.5
3316.6409	1172.5
3313.6025	1173.5
3310.5627	1156
3307.5232	1182
3304.4812	1193.5
3301.4377	1170
3298.3918	1164.5
3295.3462	1168.5
3292.2993	1145
3289.2498	1159.5
3286.2004	1224.5
3283.1484	1159
3280.0952	1147
3277.041	1171
3273.9854	1215.5
3270.9287	1216
3267.8706	1187.5
3264.8101	1167.5
3261.7495	1179.5
3258.6865	1177.5
3255.6223	1203.5
3252.5569	1196.5
3249.49	1194.5
3246.4221	1169.5
3243.353	1210.5
3240.2827	1222.5
3237.2097	1176
3234.137	1199
3231.0615	1192.5
3227.9849	1177
3224.907	1168
3221.8279	1190
3218.7476	1190
3215.666	1191
3212.5833	1162.5
3209.4978	1185.5
3206.4111	1168.5
3203.3247	1150
3200.2356	1126.5
3197.1453	1136
3194.0537	1136.5
3190.9609	1142
3187.8669	1145
3184.7703	1134
3181.6738	1130
3178.5745	1140
3175.4741	1059
3172.374	1064
3169.271	1047.5
3166.167	1040.5
3163.0601	1024
3159.9536	1078
3156.8457	1006
3153.7351	1039.5
3150.6248	992
3147.5117	1014
3144.3975	981.5
3141.282	967.5
3138.1653	963.5
3135.0474	978.5
3131.9265	975
3128.8062	962.5
3125.6829	898.5
3122.5598	958.5
3119.4343	908
3116.3074	903.5
3113.1792	891
3110.0496	880
3106.9189	860
3103.7869	971
3100.6523	937.5
3097.5178	906.5
3094.3806	919
3091.2422	894.5
3088.1025	937.5
3084.9614	989.5
3081.8193	971
3078.6758	1009
3075.531	1085
3072.3835	1092.5
3069.2363	1145.5
3066.0862	1223
3062.9348	1240.5
3059.7825	1356
3056.6287	1480
3053.4734	1481.5
3050.3171	1508.5
3047.1594	1559
3043.999	1487.5
3040.8389	1415
3037.676	1340.5
3034.5117	1185
3031.3464	1095.5
3028.1797	1079.5
3025.0115	1041
3021.8423	1041
3018.6716	1020
3015.4983	985.5
3012.3252	1034.5
3009.1494	990.5
3005.9722	1035.5
3002.7937	1030.5
2999.614	1076.5
2996.4329	1203
2993.2505	1254
2990.0669	1330.5
2986.8806	1406
2983.6943	1547
2980.5054	1725.5
2977.3152	1866
2974.1235	1963
2970.9309	2254.5
2967.7366	2393.5
2964.5413	2541.5
2961.3445	2681.5
2958.145	2820
2954.9458	2935
2951.7437	3042.5
2948.5403	3184.5
2945.3354	3290.5
2942.1294	3307.5
2938.9221	3241.5
2935.7136	3261
2932.5037	3292
2929.291	3275
2926.0786	3254.5
2922.8633	3202.5
2919.6465	3162
2916.4287	3192
2913.2092	3266
2909.9888	3318
2906.7668	3413
2903.5437	3409
2900.3179	3620
2897.092	3746.5
2893.8633	3741.5
2890.6333	3774
2887.4021	3842.5
2884.1697	3834.5
2880.9358	3651
2877.7004	3455.5
2874.4639	3315.5
2871.2246	3102
2867.9854	2931
2864.7434	2714.5
2861.5	2505.5
2858.2571	2349.5
2855.011	2250.5
2851.7637	2068.5
2848.5134	2012
2845.2637	1870.5
2842.0122	1793.5
2838.7581	1733
2835.5042	1680
2832.2476	1460
2828.9893	1453
2825.7297	1338.5
2822.469	1382.5
2819.2068	1289
2815.9419	1307
2812.677	1225
2809.4109	1210
2806.1418	1205
2802.8716	1152
2799.5999	1136
2796.3269	1110.5
2793.0525	1079
2789.7766	1054.5
2786.4998	1070.5
2783.2212	1085
2779.9399	1009
2776.6589	1083.5
2773.3748	1068
2770.0896	1083
2766.8027	1040
2763.5146	1036.5
2760.2253	1075.5
2756.9346	1071
2753.6409	1068.5
2750.3474	1024.5
2747.051	1073
2743.7549	1056.5
2740.4558	1081.5
2737.1555	1080
2733.8538	1029
2730.5505	994
2727.2461	985
2723.9402	1041.5
2720.6313	992
2717.3228	956.5
2714.0112	954
2710.6982	963
2707.384	901.5
2704.0684	942
2700.7515	914
2697.4331	847
2694.1133	890.5
2690.7905	912.5
2687.4683	864.5
2684.1428	882
2680.8176	834
2677.4893	878
2674.1599	841
2670.8289	874
2667.4966	852
2664.1614	850
2660.8262	817.5
2657.4897	827.5
2654.1504	858
2650.8096	850.5
2647.469	845
2644.1255	820.5
2640.7805	849.5
2637.4341	844
2634.085	858
2630.7358	891
2627.3853	848
2624.0317	885.5
2620.677	847.5
2617.3223	810.5
2613.9646	850.5
2610.6057	840.5
2607.2451	854.5
2603.8833	829.5
2600.5186	828
2597.1538	803
2593.7861	827
2590.4187	838
2587.0483	851.5
2583.6765	820.5
2580.3032	797
2576.9287	865
2573.5527	819.5
2570.175	830.5
2566.7964	826
2563.4146	832
2560.0327	819.5
2556.6482	838.5
2553.262	857
2549.8745	834.5
2546.4856	832.5
2543.0952	813.5
2539.7034	827
2536.3103	869
2532.9141	851
2529.5181	806
2526.1189	851.5
2522.7185	812.5
2519.3184	875.5
2515.915	807
2512.5103	849.5
2509.1025	794.5
2505.6948	806
2502.2859	832.5
2498.8738	804
2495.4619	828.5
2492.0471	832
2488.6306	848.5
2485.2129	821
2481.7937	867.5
2478.373	832
2474.9509	824
2471.5273	812
2468.1008	815.5
2464.6746	811.5
2461.2451	857.5
2457.8157	815.5
2454.3833	812
2450.9497	840.5
2447.5144	772.5
2444.0776	828.5
2440.6379	857.5
2437.1985	838
2433.7573	808
2430.3132	794
2426.8679	823
2423.4224	827.5
2419.9741	839.5
2416.5242	808.5
2413.0728	815.5
2409.6184	811.5
2406.1641	831.5
2402.7083	831.5
2399.2495	846
2395.791	835.5
2392.3291	786.5
2388.866	832.5
2385.4014	823.5
2381.9353	819
2378.4675	761.5
2374.9985	824
2371.5281	818
2368.0544	864.5
2364.5811	837
2361.1045	793.5
2357.6262	785.5
2354.1467	812.5
2350.6658	810
2347.1833	802.5
2343.6995	824.5
2340.2141	785.5
2336.7256	825
2333.2371	794
2329.7456	844
2326.2544	811
2322.7598	781.5
2319.2639	833
2315.7664	877
2312.2676	818.5
2308.7671	793
2305.2637	836.5
2301.7603	811
2298.2554	788.5
2294.7473	834
2291.2378	818
2287.7268	822
2284.2158	836.5
2280.7002	829
2277.1848	783.5
2273.6677	799.5
2270.1494	884
2266.6277	810
2263.1062	887.5
2259.5815	804.5
2256.0554	804.5
2252.5293	842.5
2249.0002	815
2245.4695	835.5
2241.9358	838
2238.4021	801
2234.8667	813
2231.3284	815
2227.7903	857.5
2224.2488	843.5
2220.7058	846.5
2217.1631	815.5
2213.6172	842
2210.0698	826.5
2206.519	825.5
2202.9685	806
2199.4165	857.5
2195.8613	825
2192.3062	856
2188.748	803.5
2185.1882	820
2181.627	885.5
2178.064	842.5
2174.4995	865
2170.9336	808.5
2167.3662	808
2163.7957	855.5
2160.2251	833
2156.6514	796.5
2153.0779	786
2149.501	838.5
2145.9226	878.5
2142.3428	872.5
2138.7612	910
2135.1768	863.5
2131.5923	840
2128.0061	879
2124.417	877
2120.8276	879
2117.2354	838.5
2113.6414	837
2110.0459	895
2106.449	914
2102.8503	893.5
2099.2502	871
2095.6487	884
2092.0437	888
2088.439	875.5
2084.8308	864.5
2081.2212	867.5
2077.6101	915.5
2073.999	920.5
2070.3831	891.5
2066.7671	866
2063.1497	883.5
2059.5308	890.5
2055.9084	918
2052.2864	902.5
2048.6609	888
2045.0358	875.5
2041.4072	908
2037.7771	900.5
2034.1454	983
2030.5122	927
2026.8756	929.5
2023.2393	943.5
2019.6012	947
2015.96	949
2012.3171	952.5
2008.6744	922.5
2005.0283	947.5
2001.3807	1014.5
1997.7316	945
1994.0808	906
1990.4283	968
1986.7727	987.5
1983.1172	995
1979.4584	1028
1975.7996	969
1972.1376	979
1968.4739	978.5
1964.8087	1000.5
1961.1418	1043.5
1957.4734	1050.5
1953.8033	981.5
1950.1317	1000
1946.4568	1038
1942.7819	1027.5
1939.1038	1013
1935.424	1009.5
1931.7426	998
1928.0613	1033.5
1924.3767	1053.5
1920.6887	995
1917.001	1052.5
1913.3115	1041.5
1909.6205	1066.5
1905.926	1095.5
1902.23	1046
1898.5342	1025
1894.8348	1090.5
1891.134	1055
1887.4315	1079.5
1883.7274	1055.5
1880.0216	1044.5
1876.3125	1053
1872.6035	1046
1868.8929	1085.5
1865.1788	1035.5
1861.4633	1045
1857.746	1076
1854.0288	1114.5
1850.3083	1078.5
1846.5862	1073.5
1842.8606	1090
1839.1353	1128
1835.4081	1057
1831.6776	1084
1827.9473	1104.5
1824.2136	1120
1820.4781	1136.5
1816.7411	1119.5
1813.0024	1093
1809.2621	1108
1805.5201	1094.5
1801.7765	1108
1798.0313	1162.5
1794.2826	1117.5
1790.5339	1122.5
1786.782	1108
1783.0283	1175.5
1779.2731	1158
1775.5161	1097.5
1771.7574	1125
1767.9972	1128.5
1764.2352	1167.5
1760.4716	1142.5
1756.7046	1137.5
1752.9376	1134.5
1749.1672	1167
1745.3951	1163.5
1741.6232	1168
1737.8478	1136.5
1734.0708	1183
1730.292	1122
1726.5099	1181.5
1722.7278	1177
1718.944	1166
1715.1567	1127.5
1711.3696	1173
1707.5791	1221.5
1703.7869	1205.5
1699.9929	1163
1696.1973	1123.5
1692.3999	1106.5
1688.601	1150.5
1684.8003	1193.5
1680.9961	1176
1677.192	1157.5
1673.3845	1188
1669.577	1170
1665.7661	1174.5
1661.9535	1192
1658.1392	1206.5
1654.3231	1180.5
1650.5054	1164.5
1646.6859	1175
1642.8647	1149
1639.0402	1173
1635.2156	1205
1631.3876	1212
1627.5579	1193
1623.7281	1253.5
1619.895	1239
1616.0601	1273
1612.2235	1379
1608.3834	1367
1604.5433	1366.5
1600.7017	1366
1596.8563	1318.5
1593.0111	1272
1589.1625	1248.5
1585.312	1279
1581.4598	1223
1577.606	1275
1573.7504	1149.5
1569.8931	1151
1566.0341	1180.5
1562.1732	1140.5
1558.3088	1165.5
1554.4447	1228.5
1550.5769	1121
1546.7091	1122
1542.8379	1159
1538.9648	1195.5
1535.0901	1170
1531.2136	1173
1527.3353	1149.5
1523.4536	1133
1519.5719	1175.5
1515.6866	1164
1511.8014	1221.5
1507.9126	1159.5
1504.0239	1180.5
1500.1316	1167.5
1496.2375	1212
1492.3418	1171.5
1488.4442	1220.5
1484.5431	1239
1480.6421	1319.5
1476.7393	1332
1472.8329	1321.5
1468.9265	1332
1465.0166	1292.5
1461.1049	1290.5
1457.1914	1326.5
1453.2762	1279.5
1449.3593	1221
1445.4404	1215
1441.5199	1225
1437.5957	1202
1433.6716	1146.5
1429.744	1235.5
1425.8163	1220.5
1421.8851	1230
1417.952	1178.5
1414.0172	1161
1410.0807	1181.5
1406.1422	1166
1402.202	1199
1398.2601	1158
1394.3146	1122
1390.369	1133.5
1386.4198	1134.5
1382.4707	1209.5
1378.5179	1205.5
1374.5635	1180
1370.6071	1162.5
1366.6489	1123
1362.689	1193.5
1358.7273	1171.5
1354.7638	1165.5
1350.7965	1096
1346.8293	1147.5
1342.8586	1145.5
1338.886	1211.5
1334.9135	1134.5
1330.9371	1131
1326.9591	1094.5
1322.9792	1147.5
1318.9976	1129.5
1315.0122	1081
1311.027	1106.5
1307.0398	1089
1303.049	1090.5
1299.0582	1163.5
1295.0638	1031.5
1291.0675	1090
1287.0695	1091.5
1283.0695	1080
1279.0677	1080.5
1275.0641	1030.5
1271.0587	1072
1267.0515	1060.5
1263.0405	1071.5
1259.0295	1088
1255.015	1074
1250.9985	1057.5
1246.9802	1064
1242.9619	1016.5
1238.9399	1062
1234.9161	987
1230.8885	1030.5
1226.861	1041.5
1222.8317	1053
1218.7986	1078.5
1214.7655	1111.5
1210.7286	1170
1206.6899	1190.5
1202.6514	1138.5
1198.609	1151
1194.5647	1072.5
1190.5187	1098.5
1186.4707	1052
1182.4189	1033
1178.3673	968
1174.3137	933
1170.2565	901
1166.1973	894.5
1162.1382	889
1158.0752	919
1154.0105	828.5
1149.9438	862.5
1145.8752	850
1141.8048	820
1137.7307	782.5
1133.6565	877
1129.5804	899
1125.5006	934
1121.4208	1004
1117.3372	995
1113.2517	968
1109.1643	952
1105.0751	972
1100.9839	984
1096.8907	964
1092.7959	974.5
1088.6971	920.5
1084.5984	1062
1080.4958	1105
1076.3932	1148.5
1072.2869	1139
1068.1786	1203
1064.0685	1280
1059.9564	1236.5
1055.8424	1216
1051.7266	1192.5
1047.6088	1243
1043.489	1280
1039.3655	1278
1035.2419	1230.5
1031.1145	1126
1026.9852	947
1022.856	817
1018.7228	833
1014.5877	1136
1010.4507	1369
1006.3118	1519
1002.1691	1790.5
998.02631	1478.5
993.88159	857
989.73303	761.5
985.58447	694
981.43201	666
977.27765	653
973.12134	598.5
968.96313	603.5
964.80292	544
960.64081	572.5
956.47675	504.5
952.31073	513
948.14081	534.5
943.97089	560.5
939.79706	619
935.62329	592
931.44556	627.5
927.26587	610
923.08429	598
918.9007	577
914.71515	571
910.52765	558.5
906.3382	537.5
902.14484	519
897.95142	534
893.75409	536.5
889.55676	524
885.35553	558.5
881.15234	684.5
876.94714	762.5
872.73993	832
868.53082	914
864.3197	1019
860.10657	1116
855.89148	1159
851.67249	1234
847.45343	1051
843.23041	938.5
839.00739	847
834.78046	840
830.55145	795
826.3205	805.5
822.08759	792
817.8526	778.5
813.61566	689.5
809.37476	617
805.13385	583.5
800.89093	570
796.64398	520
792.39508	551.5
788.14612	508
783.89319	444.5
779.63824	440.5
775.38129	414.5
771.12231	449.5
766.86133	397
762.59833	396
758.33136	410
754.06433	388
749.79327	400.5
745.52222	344
741.24713	348
736.97003	318.5
732.69092	298.5
728.40973	331
724.12653	290.5
719.84131	286
715.55408	288
711.26477	317
706.97144	276.5
702.6781	294
698.38068	293
694.08325	303
689.78174	357.5
685.47821	407
681.17267	386.5
676.86499	384
672.55536	410.5
668.24359	396.5
663.92987	340.5
659.61401	314
655.29413	296.5
650.97418	303
646.65015	307
642.32611	257
637.99799	277.5
633.66779	258
629.33551	338
625.00122	378.5
620.66479	366
616.32635	281.5
611.98578	246.5
607.64117	247
603.29645	267
598.94769	269.5
594.59882	236.5
590.24591	247
585.89087	247.5
581.53375	290.5
577.17657	259.5
572.81531	239
568.44989	247.5
564.08441	247.5
559.71686	299
555.34723	298.5
550.97345	290
546.59961	248.5
542.22168	277.5
537.84161	276
533.46143	282
529.07721	273
524.6908	255
520.30231	271.5
515.91174	291
511.51697	312
507.12216	332.5
502.72522	372
498.32413	431.5
493.92297	545
489.51764	624
485.1102	623
480.70267	582.5
476.29099	523.5
471.87717	448
467.46121	380
463.04312	315
458.62088	306
454.19855	277.5
449.77405	300.5
445.3454	271
440.91666	255
436.4837	266.5
432.04865	334.5
427.61142	376
423.1741	393.5
418.73257	401
414.28891	428
409.84103	426
405.39307	380
400.94296	323.5
396.49069	260.5
392.03421	257
387.57761	289.5
383.11679	316.5
378.65381	261.5
374.18869	230
369.72137	212.5
365.25397	255.5
360.78027	235
356.30646	237.5
351.83047	204.5
347.35233	210
342.8699	265.5
338.38739	266
333.90063	223.5
329.41376	258
324.92264	258
320.42932	231.5
315.93381	261
311.43613	228.5
306.93625	202
302.43417	245.5
297.9299	255.5
293.42346	248
288.91272	220
284.40186	223
279.88672	230.5
275.37146	246.5
270.8519	244
266.33014	230
261.80826	248
257.2821	285
252.75371	265
248.22101	254
243.6882	256
239.15317	294.5
234.61592	311.5
230.07434	381.5
225.53265	377
220.98663	355
216.4384	348
211.89003	377.5
207.33734	357.5
202.78241	317.5
198.22523	321
193.66585	343
189.1042	377.5
184.53822	325.5
179.97211	346.5
175.40376	322.5
170.83104	332
166.25821	368.5
161.681	415.5
157.10155	416
152.51984	402
147.93588	387
143.34967	408
138.7612	335.5
134.17047	177.5
129.57748	11.5
124.98223	-6.5
