# Supplementary material for: Transition across a sharp interface: Data from Raman and Brillouin imaging spectroscopy
Source: Data Brief. 2020 Oct 2;33:106368. doi: 10.1016/j.dib.2020.106368 (PMC7557971; doi:10.1016/j.dib.2020.106368)
Supplement: Supplementary file 1 [file mmc1.zip › PET_Glycerol60X_step05/Raman/petgly_60X_70PH_2s_05step_40fend_12_44_20.txt]

3813.9915	288
3811.1724	277.5
3808.3525	276
3805.5327	235.5
3802.7104	276.5
3799.8872	273
3797.063	295.5
3794.2363	255.5
3791.4099	275.5
3788.5811	264
3785.7524	287.5
3782.9214	275.5
3780.0894	263.5
3777.2561	268.5
3774.4219	264.5
3771.5867	260.5
3768.7502	305.5
3765.9116	289.5
3763.0715	274
3760.2322	302
3757.3901	283
3754.5469	270.5
3751.7029	302.5
3748.8577	299
3746.0098	284.5
3743.1624	319.5
3740.3125	293
3737.4631	262
3734.6111	303
3731.7578	309
3728.9038	298.5
3726.0486	298.5
3723.1921	310
3720.3333	322
3717.4749	322.5
3714.6138	303
3711.7517	286
3708.8899	325
3706.0256	327
3703.1589	325
3700.2927	338.5
3697.425	298.5
3694.5552	312.5
3691.6853	326.5
3688.8132	343.5
3685.9399	313
3683.0657	310
3680.1902	298
3677.3137	377
3674.436	336.5
3671.5559	337.5
3668.676	337
3665.7937	332.5
3662.9102	364.5
3660.0271	338
3657.1416	356.5
3654.2534	345
3651.3655	362
3648.4766	365
3645.5852	391.5
3642.6941	403
3639.8005	368
3636.9058	379.5
3634.0098	389.5
3631.1128	423.5
3628.2148	389
3625.3157	418
3622.4141	385.5
3619.5127	394.5
3616.6086	440.5
3613.7036	447
3610.7976	422.5
3607.8904	456.5
3604.9819	443
3602.0725	462
3599.1604	467
3596.2488	464
3593.3345	467
3590.4192	476.5
3587.5042	465
3584.5867	499.5
3581.6665	507.5
3578.7466	546
3575.8257	524
3572.9021	511
3569.979	525.5
3567.0532	525.5
3564.1265	615.5
3561.1985	578.5
3558.2693	587
3555.3391	580.5
3552.4077	591.5
3549.4753	595.5
3546.5403	674
3543.6042	601
3540.6682	611
3537.7297	640.5
3534.7903	687.5
3531.8496	702
3528.9077	680
3525.9634	673.5
3523.0193	672
3520.0728	699.5
3517.125	729
3514.1775	726
3511.2273	728.5
3508.2761	743.5
3505.3237	756.5
3502.3689	744.5
3499.4143	779.5
3496.457	770
3493.5002	775.5
3490.5408	794
3487.5801	851
3484.6182	851.5
3481.6553	872.5
3478.6914	817.5
3475.7261	860.5
3472.7583	916.5
3469.7908	909.5
3466.8208	942
3463.8494	872.5
3460.877	954
3457.9036	945
3454.9287	969.5
3451.9529	966.5
3448.9744	983
3445.9963	996
3443.0156	1010.5
3440.0337	999.5
3437.052	1021
3434.0679	1013
3431.0823	1001.5
3428.0945	980
3425.1067	1032.5
3422.1177	1010
3419.1262	1048
3416.1335	1033.5
3413.1414	1056.5
3410.1462	1107
3407.1501	1035
3404.1528	1084
3401.1528	1065.5
3398.1533	1115
3395.1523	1053.5
3392.1489	1068
3389.1443	1094
3386.1387	1074.5
3383.1331	1093
3380.1235	1106.5
3377.1143	1073
3374.1038	1103.5
3371.092	1104
3368.0779	1132.5
3365.0623	1093
3362.0471	1088
3359.0293	1112.5
3356.0103	1151.5
3352.9902	1139
3349.9688	1143
3346.9448	1122.5
3343.9211	1084
3340.8948	1143.5
3337.8687	1124.5
3334.8398	1126.5
3331.8098	1145
3328.7788	1139.5
3325.7466	1113.5
3322.7129	1138
3319.6768	1168
3316.6409	1164
3313.6025	1177.5
3310.5627	1158.5
3307.5232	1168.5
3304.4812	1137.5
3301.4377	1164.5
3298.3918	1153.5
3295.3462	1179
3292.2993	1166
3289.2498	1139.5
3286.2004	1152
3283.1484	1149.5
3280.0952	1156
3277.041	1176
3273.9854	1174.5
3270.9287	1185
3267.8706	1187.5
3264.8101	1175.5
3261.7495	1153
3258.6865	1172
3255.6223	1218
3252.5569	1152.5
3249.49	1198.5
3246.4221	1232.5
3243.353	1169.5
3240.2827	1193.5
3237.2097	1197
3234.137	1200
3231.0615	1115
3227.9849	1201.5
3224.907	1162.5
3221.8279	1192
3218.7476	1226
3215.666	1207.5
3212.5833	1146.5
3209.4978	1177
3206.4111	1177
3203.3247	1132
3200.2356	1139.5
3197.1453	1137
3194.0537	1101
3190.9609	1132.5
3187.8669	1126.5
3184.7703	1115.5
3181.6738	1099.5
3178.5745	1093.5
3175.4741	1041
3172.374	1103
3169.271	1060.5
3166.167	1053.5
3163.0601	1056.5
3159.9536	1019.5
3156.8457	1046.5
3153.7351	1032
3150.6248	1029.5
3147.5117	1010
3144.3975	1020.5
3141.282	1016
3138.1653	926.5
3135.0474	963.5
3131.9265	919.5
3128.8062	921
3125.6829	954
3122.5598	933
3119.4343	885.5
3116.3074	930.5
3113.1792	920
3110.0496	908
3106.9189	962.5
3103.7869	916.5
3100.6523	926
3097.5178	924.5
3094.3806	893.5
3091.2422	888
3088.1025	894
3084.9614	921.5
3081.8193	978
3078.6758	985.5
3075.531	1023.5
3072.3835	1029.5
3069.2363	1103.5
3066.0862	1175
3062.9348	1159.5
3059.7825	1310.5
3056.6287	1335.5
3053.4734	1414.5
3050.3171	1457.5
3047.1594	1414.5
3043.999	1396
3040.8389	1378.5
3037.676	1301
3034.5117	1203.5
3031.3464	1095
3028.1797	1002
3025.0115	1038
3021.8423	973
3018.6716	1013.5
3015.4983	956
3012.3252	965
3009.1494	966.5
3005.9722	983
3002.7937	991.5
2999.614	1131
2996.4329	1124.5
2993.2505	1231
2990.0669	1310
2986.8806	1458.5
2983.6943	1590
2980.5054	1655
2977.3152	1831
2974.1235	1930.5
2970.9309	2154
2967.7366	2334.5
2964.5413	2515.5
2961.3445	2588.5
2958.145	2822
2954.9458	2920.5
2951.7437	3029
2948.5403	3155.5
2945.3354	3161
2942.1294	3319
2938.9221	3353
2935.7136	3274
2932.5037	3280.5
2929.291	3242.5
2926.0786	3254.5
2922.8633	3139.5
2919.6465	3172
2916.4287	3213
2913.2092	3238
2909.9888	3332
2906.7668	3365.5
2903.5437	3459.5
2900.3179	3646
2897.092	3659.5
2893.8633	3847
2890.6333	3789.5
2887.4021	3756.5
2884.1697	3713
2880.9358	3702.5
2877.7004	3515.5
2874.4639	3275.5
2871.2246	3105
2867.9854	2898.5
2864.7434	2726
2861.5	2447.5
2858.2571	2375.5
2855.011	2144.5
2851.7637	2035
2848.5134	1971.5
2845.2637	1930.5
2842.0122	1826.5
2838.7581	1695
2835.5042	1563.5
2832.2476	1552.5
2828.9893	1505
2825.7297	1387
2822.469	1338.5
2819.2068	1307.5
2815.9419	1252
2812.677	1235
2809.4109	1182
2806.1418	1103
2802.8716	1158.5
2799.5999	1123.5
2796.3269	1070
2793.0525	1094.5
2789.7766	1072.5
2786.4998	1064
2783.2212	1039.5
2779.9399	1058.5
2776.6589	1070
2773.3748	1002
2770.0896	1003.5
2766.8027	1026.5
2763.5146	987
2760.2253	1023
2756.9346	1017
2753.6409	1045.5
2750.3474	990
2747.051	1067.5
2743.7549	1022
2740.4558	1034.5
2737.1555	1018.5
2733.8538	1038
2730.5505	1030.5
2727.2461	1056.5
2723.9402	954
2720.6313	930
2717.3228	966
2714.0112	955
2710.6982	922
2707.384	929
2704.0684	873
2700.7515	927.5
2697.4331	896
2694.1133	888.5
2690.7905	858
2687.4683	805.5
2684.1428	879.5
2680.8176	850.5
2677.4893	850
2674.1599	850.5
2670.8289	846.5
2667.4966	848.5
2664.1614	844
2660.8262	815
2657.4897	804
2654.1504	819
2650.8096	833
2647.469	808.5
2644.1255	829.5
2640.7805	800
2637.4341	795
2634.085	812
2630.7358	839
2627.3853	804.5
2624.0317	822
2620.677	805.5
2617.3223	822.5
2613.9646	800.5
2610.6057	826
2607.2451	797.5
2603.8833	787.5
2600.5186	843
2597.1538	850
2593.7861	804.5
2590.4187	789.5
2587.0483	817.5
2583.6765	820.5
2580.3032	806
2576.9287	823
2573.5527	828.5
2570.175	801.5
2566.7964	802
2563.4146	861.5
2560.0327	834.5
2556.6482	778
2553.262	797.5
2549.8745	815
2546.4856	798.5
2543.0952	807
2539.7034	791.5
2536.3103	796.5
2532.9141	850
2529.5181	801
2526.1189	802
2522.7185	793.5
2519.3184	803
2515.915	822.5
2512.5103	825.5
2509.1025	811
2505.6948	802.5
2502.2859	806.5
2498.8738	828
2495.4619	788.5
2492.0471	780
2488.6306	824
2485.2129	790
2481.7937	797
2478.373	792
2474.9509	780.5
2471.5273	761.5
2468.1008	811.5
2464.6746	831.5
2461.2451	792
2457.8157	790
2454.3833	814.5
2450.9497	870.5
2447.5144	838.5
2444.0776	823
2440.6379	794.5
2437.1985	729
2433.7573	817
2430.3132	858
2426.8679	794
2423.4224	822
2419.9741	778
2416.5242	781.5
2413.0728	783
2409.6184	805.5
2406.1641	810
2402.7083	801
2399.2495	801.5
2395.791	832.5
2392.3291	789.5
2388.866	784
2385.4014	799.5
2381.9353	826.5
2378.4675	829
2374.9985	844.5
2371.5281	805.5
2368.0544	724.5
2364.5811	764
2361.1045	818.5
2357.6262	777
2354.1467	816.5
2350.6658	818
2347.1833	824
2343.6995	797
2340.2141	784.5
2336.7256	828
2333.2371	805.5
2329.7456	819.5
2326.2544	799
2322.7598	809
2319.2639	792.5
2315.7664	798.5
2312.2676	802.5
2308.7671	854
2305.2637	787
2301.7603	792
2298.2554	784
2294.7473	832
2291.2378	811.5
2287.7268	788.5
2284.2158	772
2280.7002	781.5
2277.1848	830.5
2273.6677	815.5
2270.1494	810
2266.6277	796.5
2263.1062	801.5
2259.5815	811
2256.0554	789.5
2252.5293	823
2249.0002	790
2245.4695	789.5
2241.9358	785
2238.4021	820.5
2234.8667	810.5
2231.3284	775.5
2227.7903	809.5
2224.2488	804.5
2220.7058	841
2217.1631	798
2213.6172	791.5
2210.0698	757.5
2206.519	835
2202.9685	827
2199.4165	852
2195.8613	766.5
2192.3062	839.5
2188.748	842
2185.1882	825
2181.627	854
2178.064	797
2174.4995	860.5
2170.9336	866
2167.3662	789
2163.7957	791
2160.2251	811.5
2156.6514	837
2153.0779	832.5
2149.501	807
2145.9226	822
2142.3428	837.5
2138.7612	821.5
2135.1768	880
2131.5923	801.5
2128.0061	828
2124.417	813.5
2120.8276	843.5
2117.2354	826.5
2113.6414	891.5
2110.0459	825
2106.449	882.5
2102.8503	849.5
2099.2502	860
2095.6487	880.5
2092.0437	837
2088.439	897
2084.8308	882.5
2081.2212	894.5
2077.6101	881
2073.999	848.5
2070.3831	896.5
2066.7671	940
2063.1497	913
2059.5308	846.5
2055.9084	887
2052.2864	887
2048.6609	935.5
2045.0358	968.5
2041.4072	914
2037.7771	844.5
2034.1454	919
2030.5122	989.5
2026.8756	953
2023.2393	922
2019.6012	888
2015.96	926
2012.3171	946.5
2008.6744	934
2005.0283	941
2001.3807	925.5
1997.7316	971
1994.0808	959
1990.4283	958
1986.7727	966
1983.1172	947.5
1979.4584	981
1975.7996	972
1972.1376	1003
1968.4739	994
1964.8087	957.5
1961.1418	958
1957.4734	1010
1953.8033	1030.5
1950.1317	987.5
1946.4568	1022.5
1942.7819	1028
1939.1038	1038.5
1935.424	986
1931.7426	984.5
1928.0613	1029
1924.3767	998
1920.6887	1020
1917.001	980
1913.3115	1053
1909.6205	1039.5
1905.926	1032
1902.23	1085.5
1898.5342	1042
1894.8348	1023
1891.134	1040.5
1887.4315	1074
1883.7274	1083.5
1880.0216	1072
1876.3125	999
1872.6035	1069
1868.8929	1067.5
1865.1788	1089.5
1861.4633	1064.5
1857.746	1081
1854.0288	1036.5
1850.3083	1118.5
1846.5862	1099.5
1842.8606	1097
1839.1353	1047.5
1835.4081	1090
1831.6776	1096
1827.9473	1092.5
1824.2136	1111
1820.4781	1113.5
1816.7411	1095.5
1813.0024	1052
1809.2621	1117
1805.5201	1101
1801.7765	1103.5
1798.0313	1107.5
1794.2826	1068
1790.5339	1168.5
1786.782	1094.5
1783.0283	1079.5
1779.2731	1121.5
1775.5161	1126.5
1771.7574	1099
1767.9972	1136
1764.2352	1136.5
1760.4716	1080.5
1756.7046	1137
1752.9376	1134.5
1749.1672	1176
1745.3951	1094
1741.6232	1128
1737.8478	1123.5
1734.0708	1161
1730.292	1126
1726.5099	1142.5
1722.7278	1186.5
1718.944	1179.5
1715.1567	1154.5
1711.3696	1098
1707.5791	1127
1703.7869	1110
1699.9929	1170.5
1696.1973	1151
1692.3999	1114
1688.601	1158.5
1684.8003	1179.5
1680.9961	1174
1677.192	1193.5
1673.3845	1134
1669.577	1160
1665.7661	1156.5
1661.9535	1238
1658.1392	1175.5
1654.3231	1189.5
1650.5054	1134
1646.6859	1195
1642.8647	1224
1639.0402	1203.5
1635.2156	1153.5
1631.3876	1154
1627.5579	1218.5
1623.7281	1206.5
1619.895	1275.5
1616.0601	1314.5
1612.2235	1297
1608.3834	1345
1604.5433	1410
1600.7017	1378.5
1596.8563	1305
1593.0111	1275
1589.1625	1244.5
1585.312	1289
1581.4598	1242
1577.606	1233
1573.7504	1175.5
1569.8931	1195
1566.0341	1127
1562.1732	1172.5
1558.3088	1198.5
1554.4447	1121.5
1550.5769	1158.5
1546.7091	1169
1542.8379	1162
1538.9648	1174
1535.0901	1141.5
1531.2136	1154
1527.3353	1128.5
1523.4536	1158.5
1519.5719	1132.5
1515.6866	1142.5
1511.8014	1131
1507.9126	1154
1504.0239	1144
1500.1316	1139
1496.2375	1150
1492.3418	1199.5
1488.4442	1233.5
1484.5431	1276
1480.6421	1279
1476.7393	1276
1472.8329	1329.5
1468.9265	1393.5
1465.0166	1338
1461.1049	1325.5
1457.1914	1318.5
1453.2762	1271.5
1449.3593	1266.5
1445.4404	1233
1441.5199	1219.5
1437.5957	1196
1433.6716	1204.5
1429.744	1211
1425.8163	1151.5
1421.8851	1175.5
1417.952	1124.5
1414.0172	1185
1410.0807	1221
1406.1422	1133.5
1402.202	1169.5
1398.2601	1115
1394.3146	1148.5
1390.369	1192.5
1386.4198	1139.5
1382.4707	1098.5
1378.5179	1167
1374.5635	1125
1370.6071	1144
1366.6489	1151.5
1362.689	1159
1358.7273	1151.5
1354.7638	1176
1350.7965	1149.5
1346.8293	1157.5
1342.8586	1175.5
1338.886	1132.5
1334.9135	1149
1330.9371	1138.5
1326.9591	1164.5
1322.9792	1108.5
1318.9976	1110
1315.0122	1134.5
1311.027	1087
1307.0398	1076
1303.049	1026
1299.0582	1103.5
1295.0638	1086
1291.0675	1101.5
1287.0695	1059.5
1283.0695	1047.5
1279.0677	1066.5
1275.0641	1029
1271.0587	1054.5
1267.0515	1075.5
1263.0405	1024.5
1259.0295	1025
1255.015	1113.5
1250.9985	1028
1246.9802	1012.5
1242.9619	1003
1238.9399	1042
1234.9161	1055.5
1230.8885	999.5
1226.861	1012
1222.8317	1031.5
1218.7986	1101
1214.7655	1125.5
1210.7286	1104.5
1206.6899	1151
1202.6514	1096.5
1198.609	1163
1194.5647	1135.5
1190.5187	1086
1186.4707	994.5
1182.4189	1002
1178.3673	974
1174.3137	915.5
1170.2565	862.5
1166.1973	913
1162.1382	885.5
1158.0752	870.5
1154.0105	906.5
1149.9438	909
1145.8752	815
1141.8048	770.5
1137.7307	843
1133.6565	855
1129.5804	889.5
1125.5006	867.5
1121.4208	944
1117.3372	997
1113.2517	1066
1109.1643	982.5
1105.0751	926.5
1100.9839	961.5
1096.8907	980.5
1092.7959	1000.5
1088.6971	1011
1084.5984	1027
1080.4958	1071.5
1076.3932	1118
1072.2869	1166
1068.1786	1238
1064.0685	1216.5
1059.9564	1196.5
1055.8424	1233.5
1051.7266	1201
1047.6088	1255
1043.489	1245
1039.3655	1193
1035.2419	1205.5
1031.1145	1102
1026.9852	926.5
1022.856	784.5
1018.7228	793.5
1014.5877	1123.5
1010.4507	1398.5
1006.3118	1475
1002.1691	1660
998.02631	1439.5
993.88159	893.5
989.73303	749
985.58447	670
981.43201	632
977.27765	605.5
973.12134	597.5
968.96313	578.5
964.80292	581.5
960.64081	520.5
956.47675	559.5
952.31073	582.5
948.14081	517
943.97089	524.5
939.79706	540
935.62329	565.5
931.44556	608
927.26587	612.5
923.08429	605
918.9007	570
914.71515	585.5
910.52765	583.5
906.3382	582
902.14484	509.5
897.95142	518
893.75409	484.5
889.55676	524.5
885.35553	596.5
881.15234	642.5
876.94714	733.5
872.73993	895
868.53082	946
864.3197	1062
860.10657	1082
855.89148	1153.5
851.67249	1177
847.45343	1076.5
843.23041	1008.5
839.00739	859.5
834.78046	816.5
830.55145	776.5
826.3205	839
822.08759	864
817.8526	772.5
813.61566	675
809.37476	610
805.13385	576.5
800.89093	519.5
796.64398	538
792.39508	511.5
788.14612	488
783.89319	461
779.63824	414.5
775.38129	365.5
771.12231	400.5
766.86133	414
762.59833	428.5
758.33136	402
754.06433	369.5
749.79327	371
745.52222	358.5
741.24713	368
736.97003	351
732.69092	324.5
728.40973	279.5
724.12653	316
719.84131	327
715.55408	311
711.26477	270
706.97144	300.5
702.6781	323
698.38068	338
694.08325	339.5
689.78174	322
685.47821	356
681.17267	399.5
676.86499	433.5
672.55536	391.5
668.24359	329
663.92987	350.5
659.61401	328.5
655.29413	339.5
650.97418	330.5
646.65015	275.5
642.32611	283
637.99799	277
633.66779	313.5
629.33551	344
625.00122	316.5
620.66479	356.5
616.32635	315
611.98578	268.5
607.64117	263
603.29645	257
598.94769	222
594.59882	270
590.24591	257
585.89087	266
581.53375	217.5
577.17657	252.5
572.81531	262.5
568.44989	252
564.08441	270
559.71686	248.5
555.34723	273
550.97345	299
546.59961	304.5
542.22168	238.5
537.84161	252
533.46143	254
529.07721	276.5
524.6908	236
520.30231	250
515.91174	249
511.51697	312.5
507.12216	347
502.72522	389.5
498.32413	458
493.92297	507
489.51764	587
485.1102	684.5
480.70267	586.5
476.29099	498.5
471.87717	432.5
467.46121	391.5
463.04312	354
458.62088	296
454.19855	248
449.77405	233
445.3454	286.5
440.91666	292
436.4837	297.5
432.04865	308
427.61142	317
423.1741	401
418.73257	438.5
414.28891	427.5
409.84103	396
405.39307	365.5
400.94296	309.5
396.49069	299
392.03421	326.5
387.57761	259.5
383.11679	263.5
378.65381	269.5
374.18869	247
369.72137	242
365.25397	202.5
360.78027	195.5
356.30646	249.5
351.83047	248
347.35233	241.5
342.8699	205
338.38739	257.5
333.90063	264.5
329.41376	254
324.92264	238.5
320.42932	220.5
315.93381	220.5
311.43613	246
306.93625	222
302.43417	207
297.9299	188
293.42346	223
288.91272	263
284.40186	229.5
279.88672	235
275.37146	209.5
270.8519	236.5
266.33014	272
261.80826	253.5
257.2821	252.5
252.75371	258.5
248.22101	256
243.6882	300.5
239.15317	307.5
234.61592	277
230.07434	320
225.53265	309
220.98663	384
216.4384	374.5
211.89003	322.5
207.33734	315.5
202.78241	326.5
198.22523	333
193.66585	338
189.1042	327
184.53822	332.5
179.97211	341
175.40376	389.5
170.83104	368
166.25821	350
161.681	351
157.10155	425
152.51984	431.5
147.93588	379.5
143.34967	408
138.7612	299
134.17047	194
129.57748	25.5
124.98223	18.5
