# Supplementary material for: Transition across a sharp interface: Data from Raman and Brillouin imaging spectroscopy
Source: Data Brief. 2020 Oct 2;33:106368. doi: 10.1016/j.dib.2020.106368 (PMC7557971; doi:10.1016/j.dib.2020.106368)
Supplement: Supplementary file 1 [file mmc1.zip › PET_Glycerol60X_step05/Raman/petgly_60X_70PH_2s_05step_40fend_12_44_21.txt]

3813.9915	274.5
3811.1724	276.5
3808.3525	286
3805.5327	268.5
3802.7104	256
3799.8872	261
3797.063	254
3794.2363	279
3791.4099	276
3788.5811	268
3785.7524	280
3782.9214	253
3780.0894	260.5
3777.2561	234.5
3774.4219	276.5
3771.5867	289
3768.7502	285
3765.9116	277
3763.0715	242
3760.2322	265
3757.3901	293
3754.5469	275.5
3751.7029	280.5
3748.8577	282
3746.0098	266.5
3743.1624	295
3740.3125	292.5
3737.4631	288
3734.6111	288.5
3731.7578	320
3728.9038	332
3726.0486	333
3723.1921	306
3720.3333	276
3717.4749	327.5
3714.6138	342.5
3711.7517	360.5
3708.8899	314.5
3706.0256	297.5
3703.1589	321.5
3700.2927	312
3697.425	313
3694.5552	305
3691.6853	285.5
3688.8132	321.5
3685.9399	340
3683.0657	325
3680.1902	328.5
3677.3137	305.5
3674.436	332.5
3671.5559	336.5
3668.676	345.5
3665.7937	325
3662.9102	339.5
3660.0271	347
3657.1416	349
3654.2534	348.5
3651.3655	303.5
3648.4766	373.5
3645.5852	330
3642.6941	378
3639.8005	391
3636.9058	374.5
3634.0098	393.5
3631.1128	362.5
3628.2148	415.5
3625.3157	415.5
3622.4141	404
3619.5127	376.5
3616.6086	411
3613.7036	418.5
3610.7976	405.5
3607.8904	417
3604.9819	411
3602.0725	455.5
3599.1604	461
3596.2488	445.5
3593.3345	449
3590.4192	434
3587.5042	497.5
3584.5867	521.5
3581.6665	535.5
3578.7466	474.5
3575.8257	520.5
3572.9021	567.5
3569.979	530.5
3567.0532	559.5
3564.1265	534
3561.1985	560
3558.2693	592.5
3555.3391	596
3552.4077	558.5
3549.4753	594.5
3546.5403	565
3543.6042	641
3540.6682	638.5
3537.7297	643
3534.7903	631
3531.8496	645.5
3528.9077	676.5
3525.9634	672
3523.0193	686
3520.0728	708.5
3517.125	710.5
3514.1775	734
3511.2273	753
3508.2761	739
3505.3237	709
3502.3689	776
3499.4143	762.5
3496.457	802.5
3493.5002	826
3490.5408	791
3487.5801	824.5
3484.6182	804
3481.6553	842
3478.6914	881.5
3475.7261	844
3472.7583	939
3469.7908	943
3466.8208	902
3463.8494	920.5
3460.877	894
3457.9036	955.5
3454.9287	957
3451.9529	974.5
3448.9744	917
3445.9963	977.5
3443.0156	998.5
3440.0337	1048
3437.052	994
3434.0679	1014.5
3431.0823	1026.5
3428.0945	1049
3425.1067	1054.5
3422.1177	1089
3419.1262	1081
3416.1335	1010
3413.1414	1072
3410.1462	1089
3407.1501	1090
3404.1528	1063.5
3401.1528	1087
3398.1533	1067.5
3395.1523	1124
3392.1489	1098.5
3389.1443	1076.5
3386.1387	1057.5
3383.1331	1108.5
3380.1235	1123.5
3377.1143	1148
3374.1038	1110
3371.092	1127.5
3368.0779	1137
3365.0623	1109.5
3362.0471	1104
3359.0293	1147
3356.0103	1142.5
3352.9902	1125
3349.9688	1146.5
3346.9448	1122
3343.9211	1115
3340.8948	1149
3337.8687	1142.5
3334.8398	1137
3331.8098	1132.5
3328.7788	1126.5
3325.7466	1147.5
3322.7129	1139
3319.6768	1138.5
3316.6409	1158
3313.6025	1127
3310.5627	1115.5
3307.5232	1198.5
3304.4812	1164
3301.4377	1178
3298.3918	1177.5
3295.3462	1161.5
3292.2993	1119
3289.2498	1196
3286.2004	1142
3283.1484	1150.5
3280.0952	1113.5
3277.041	1191
3273.9854	1221.5
3270.9287	1157.5
3267.8706	1107
3264.8101	1177.5
3261.7495	1213
3258.6865	1192.5
3255.6223	1171.5
3252.5569	1100
3249.49	1177.5
3246.4221	1215
3243.353	1189
3240.2827	1158.5
3237.2097	1134
3234.137	1157.5
3231.0615	1178
3227.9849	1177.5
3224.907	1152
3221.8279	1154.5
3218.7476	1164.5
3215.666	1188.5
3212.5833	1212.5
3209.4978	1156
3206.4111	1155
3203.3247	1149
3200.2356	1131
3197.1453	1115
3194.0537	1141.5
3190.9609	1104.5
3187.8669	1115
3184.7703	1120
3181.6738	1056
3178.5745	1113.5
3175.4741	1062
3172.374	1051
3169.271	1062
3166.167	1052.5
3163.0601	1049.5
3159.9536	1038.5
3156.8457	1011.5
3153.7351	1029.5
3150.6248	1021
3147.5117	990.5
3144.3975	922
3141.282	967.5
3138.1653	905.5
3135.0474	912.5
3131.9265	914
3128.8062	895
3125.6829	901.5
3122.5598	910.5
3119.4343	869
3116.3074	859.5
3113.1792	851.5
3110.0496	857.5
3106.9189	915
3103.7869	902
3100.6523	894.5
3097.5178	867.5
3094.3806	898.5
3091.2422	895.5
3088.1025	860
3084.9614	906
3081.8193	957.5
3078.6758	970
3075.531	1039.5
3072.3835	1070.5
3069.2363	1068
3066.0862	1164.5
3062.9348	1154.5
3059.7825	1248.5
3056.6287	1286
3053.4734	1347.5
3050.3171	1369
3047.1594	1414
3043.999	1430
3040.8389	1317.5
3037.676	1282.5
3034.5117	1117.5
3031.3464	1076
3028.1797	1018.5
3025.0115	994.5
3021.8423	988
3018.6716	908.5
3015.4983	930.5
3012.3252	1002
3009.1494	969
3005.9722	919.5
3002.7937	1025
2999.614	1121
2996.4329	1187
2993.2505	1238
2990.0669	1267.5
2986.8806	1435.5
2983.6943	1528
2980.5054	1739.5
2977.3152	1791
2974.1235	1992.5
2970.9309	2140.5
2967.7366	2340.5
2964.5413	2540.5
2961.3445	2734.5
2958.145	2794
2954.9458	2964
2951.7437	3175
2948.5403	3208
2945.3354	3279
2942.1294	3315
2938.9221	3360.5
2935.7136	3293
2932.5037	3336
2929.291	3203
2926.0786	3168.5
2922.8633	3170
2919.6465	3205.5
2916.4287	3220.5
2913.2092	3245
2909.9888	3276
2906.7668	3384.5
2903.5437	3517.5
2900.3179	3621
2897.092	3673.5
2893.8633	3724
2890.6333	3876
2887.4021	3828.5
2884.1697	3727.5
2880.9358	3698.5
2877.7004	3567
2874.4639	3332
2871.2246	3121
2867.9854	2938.5
2864.7434	2755
2861.5	2496
2858.2571	2370.5
2855.011	2261.5
2851.7637	2117
2848.5134	1975.5
2845.2637	1823
2842.0122	1782
2838.7581	1679.5
2835.5042	1601
2832.2476	1564.5
2828.9893	1458
2825.7297	1356
2822.469	1343.5
2819.2068	1230
2815.9419	1214
2812.677	1203.5
2809.4109	1142.5
2806.1418	1170.5
2802.8716	1106.5
2799.5999	1105.5
2796.3269	1048.5
2793.0525	1094
2789.7766	1038
2786.4998	1028
2783.2212	1016.5
2779.9399	994
2776.6589	1045
2773.3748	1063.5
2770.0896	1026
2766.8027	1062
2763.5146	1039
2760.2253	1068.5
2756.9346	1072.5
2753.6409	1012
2750.3474	1012
2747.051	1039
2743.7549	1043
2740.4558	1066
2737.1555	1023.5
2733.8538	993.5
2730.5505	1007
2727.2461	994
2723.9402	1004
2720.6313	938.5
2717.3228	954.5
2714.0112	882.5
2710.6982	930.5
2707.384	899
2704.0684	882
2700.7515	873
2697.4331	869
2694.1133	894
2690.7905	867.5
2687.4683	832.5
2684.1428	786.5
2680.8176	794
2677.4893	845.5
2674.1599	840.5
2670.8289	848
2667.4966	823
2664.1614	783.5
2660.8262	861.5
2657.4897	838
2654.1504	814.5
2650.8096	793.5
2647.469	813.5
2644.1255	795.5
2640.7805	794.5
2637.4341	795
2634.085	833.5
2630.7358	809.5
2627.3853	827.5
2624.0317	819
2620.677	845
2617.3223	800.5
2613.9646	820.5
2610.6057	827.5
2607.2451	840.5
2603.8833	793
2600.5186	808
2597.1538	777
2593.7861	786.5
2590.4187	845
2587.0483	806.5
2583.6765	846
2580.3032	802
2576.9287	784
2573.5527	784.5
2570.175	784
2566.7964	778
2563.4146	805.5
2560.0327	810
2556.6482	809
2553.262	761.5
2549.8745	816.5
2546.4856	811.5
2543.0952	822
2539.7034	801.5
2536.3103	809.5
2532.9141	770
2529.5181	841.5
2526.1189	845.5
2522.7185	808.5
2519.3184	787.5
2515.915	802
2512.5103	794.5
2509.1025	820.5
2505.6948	798
2502.2859	744.5
2498.8738	786.5
2495.4619	817
2492.0471	799
2488.6306	778
2485.2129	783
2481.7937	820
2478.373	813
2474.9509	800.5
2471.5273	802.5
2468.1008	776.5
2464.6746	758
2461.2451	810
2457.8157	799
2454.3833	781
2450.9497	766
2447.5144	772.5
2444.0776	795
2440.6379	788.5
2437.1985	766
2433.7573	788
2430.3132	807
2426.8679	782
2423.4224	793
2419.9741	764
2416.5242	809.5
2413.0728	785.5
2409.6184	799
2406.1641	808
2402.7083	760
2399.2495	795.5
2395.791	802.5
2392.3291	804.5
2388.866	773.5
2385.4014	782.5
2381.9353	751.5
2378.4675	778
2374.9985	793
2371.5281	779.5
2368.0544	815
2364.5811	768.5
2361.1045	798.5
2357.6262	822
2354.1467	765.5
2350.6658	781
2347.1833	766
2343.6995	794
2340.2141	801.5
2336.7256	787.5
2333.2371	758
2329.7456	818.5
2326.2544	776.5
2322.7598	790.5
2319.2639	815.5
2315.7664	785.5
2312.2676	796
2308.7671	763
2305.2637	817
2301.7603	820.5
2298.2554	784.5
2294.7473	743
2291.2378	780
2287.7268	850.5
2284.2158	812
2280.7002	820
2277.1848	766
2273.6677	802.5
2270.1494	781
2266.6277	808.5
2263.1062	763.5
2259.5815	806.5
2256.0554	803
2252.5293	821
2249.0002	786
2245.4695	729.5
2241.9358	806
2238.4021	797
2234.8667	826.5
2231.3284	773.5
2227.7903	788.5
2224.2488	768.5
2220.7058	818.5
2217.1631	801
2213.6172	791.5
2210.0698	818
2206.519	788
2202.9685	857
2199.4165	765.5
2195.8613	809.5
2192.3062	816
2188.748	797.5
2185.1882	822
2181.627	790.5
2178.064	802.5
2174.4995	788.5
2170.9336	797.5
2167.3662	821.5
2163.7957	812
2160.2251	822
2156.6514	793
2153.0779	786.5
2149.501	833.5
2145.9226	817
2142.3428	790
2138.7612	775.5
2135.1768	815
2131.5923	830.5
2128.0061	828
2124.417	797.5
2120.8276	793.5
2117.2354	836.5
2113.6414	844
2110.0459	839
2106.449	838.5
2102.8503	819.5
2099.2502	844
2095.6487	855.5
2092.0437	818
2088.439	877
2084.8308	834.5
2081.2212	821.5
2077.6101	866.5
2073.999	858.5
2070.3831	851.5
2066.7671	877
2063.1497	887.5
2059.5308	873
2055.9084	915
2052.2864	885.5
2048.6609	895.5
2045.0358	876.5
2041.4072	903
2037.7771	908.5
2034.1454	938.5
2030.5122	897.5
2026.8756	901
2023.2393	888.5
2019.6012	960
2015.96	917
2012.3171	918.5
2008.6744	912
2005.0283	913
2001.3807	916.5
1997.7316	903.5
1994.0808	921
1990.4283	934
1986.7727	961.5
1983.1172	949
1979.4584	921.5
1975.7996	943
1972.1376	962
1968.4739	989.5
1964.8087	941.5
1961.1418	950.5
1957.4734	965
1953.8033	1004
1950.1317	978.5
1946.4568	996.5
1942.7819	974
1939.1038	946.5
1935.424	941
1931.7426	1015
1928.0613	1033
1924.3767	955
1920.6887	1026
1917.001	979.5
1913.3115	1019
1909.6205	1014.5
1905.926	1023
1902.23	1035
1898.5342	1055.5
1894.8348	1017.5
1891.134	988
1887.4315	1061
1883.7274	1011.5
1880.0216	1048.5
1876.3125	1048.5
1872.6035	1071.5
1868.8929	980
1865.1788	1005.5
1861.4633	1027
1857.746	1024
1854.0288	1083.5
1850.3083	1022
1846.5862	1087.5
1842.8606	1055
1839.1353	1050
1835.4081	1086.5
1831.6776	1079
1827.9473	1040.5
1824.2136	1095.5
1820.4781	1053
1816.7411	1101
1813.0024	1071.5
1809.2621	1106
1805.5201	1113.5
1801.7765	1085
1798.0313	1053.5
1794.2826	1064.5
1790.5339	1082
1786.782	1130.5
1783.0283	1073
1779.2731	1091.5
1775.5161	1099
1771.7574	1121
1767.9972	1126
1764.2352	1147.5
1760.4716	1078.5
1756.7046	1085
1752.9376	1129
1749.1672	1149
1745.3951	1138.5
1741.6232	1133
1737.8478	1125
1734.0708	1125.5
1730.292	1162
1726.5099	1156
1722.7278	1126.5
1718.944	1111.5
1715.1567	1109.5
1711.3696	1130
1707.5791	1174
1703.7869	1095
1699.9929	1115.5
1696.1973	1123.5
1692.3999	1158.5
1688.601	1093
1684.8003	1169.5
1680.9961	1103.5
1677.192	1124.5
1673.3845	1204
1669.577	1176.5
1665.7661	1146.5
1661.9535	1154.5
1658.1392	1183
1654.3231	1173
1650.5054	1180
1646.6859	1146
1642.8647	1158
1639.0402	1192
1635.2156	1199.5
1631.3876	1161.5
1627.5579	1183.5
1623.7281	1219.5
1619.895	1216.5
1616.0601	1268.5
1612.2235	1257.5
1608.3834	1307.5
1604.5433	1308.5
1600.7017	1315
1596.8563	1300
1593.0111	1211.5
1589.1625	1197.5
1585.312	1193
1581.4598	1199
1577.606	1190.5
1573.7504	1212.5
1569.8931	1101.5
1566.0341	1151.5
1562.1732	1136
1558.3088	1138
1554.4447	1093
1550.5769	1120.5
1546.7091	1126.5
1542.8379	1174.5
1538.9648	1173
1535.0901	1142
1531.2136	1152
1527.3353	1161
1523.4536	1140
1519.5719	1172
1515.6866	1095.5
1511.8014	1134.5
1507.9126	1145
1504.0239	1161.5
1500.1316	1184
1496.2375	1137.5
1492.3418	1173
1488.4442	1201.5
1484.5431	1251.5
1480.6421	1295
1476.7393	1293.5
1472.8329	1351.5
1468.9265	1293.5
1465.0166	1355.5
1461.1049	1300.5
1457.1914	1280.5
1453.2762	1258.5
1449.3593	1225.5
1445.4404	1199.5
1441.5199	1175
1437.5957	1141
1433.6716	1153
1429.744	1191.5
1425.8163	1179.5
1421.8851	1184
1417.952	1125
1414.0172	1164.5
1410.0807	1168.5
1406.1422	1148.5
1402.202	1147.5
1398.2601	1167
1394.3146	1173
1390.369	1170
1386.4198	1124
1382.4707	1102.5
1378.5179	1073
1374.5635	1170
1370.6071	1156
1366.6489	1162
1362.689	1119
1358.7273	1108
1354.7638	1124.5
1350.7965	1163.5
1346.8293	1194.5
1342.8586	1083.5
1338.886	1105.5
1334.9135	1128
1330.9371	1141.5
1326.9591	1155
1322.9792	1115.5
1318.9976	1100.5
1315.0122	1115
1311.027	1104.5
1307.0398	1060.5
1303.049	1045.5
1299.0582	1042
1295.0638	1038.5
1291.0675	1076
1287.0695	1049
1283.0695	1087.5
1279.0677	1038
1275.0641	1040
1271.0587	1029
1267.0515	1083.5
1263.0405	1042.5
1259.0295	1041.5
1255.015	1020
1250.9985	1011
1246.9802	998.5
1242.9619	1007
1238.9399	996.5
1234.9161	993.5
1230.8885	989
1226.861	1041
1222.8317	1012
1218.7986	1025
1214.7655	1036.5
1210.7286	1088.5
1206.6899	1103
1202.6514	1141.5
1198.609	1048
1194.5647	1040
1190.5187	1003
1186.4707	1006
1182.4189	943.5
1178.3673	884.5
1174.3137	916.5
1170.2565	871.5
1166.1973	866.5
1162.1382	838.5
1158.0752	875
1154.0105	838
1149.9438	828.5
1145.8752	826
1141.8048	805
1137.7307	774.5
1133.6565	828.5
1129.5804	877
1125.5006	932.5
1121.4208	963.5
1117.3372	969
1113.2517	966
1109.1643	987.5
1105.0751	1020
1100.9839	956.5
1096.8907	959
1092.7959	996.5
1088.6971	1007.5
1084.5984	1013.5
1080.4958	1107
1076.3932	1107
1072.2869	1222
1068.1786	1198.5
1064.0685	1265.5
1059.9564	1229
1055.8424	1242
1051.7266	1170
1047.6088	1229
1043.489	1277.5
1039.3655	1155
1035.2419	1172
1031.1145	1090
1026.9852	953
1022.856	823.5
1018.7228	783
1014.5877	1074
1010.4507	1315.5
1006.3118	1419.5
1002.1691	1533.5
998.02631	1348
993.88159	835.5
989.73303	704.5
985.58447	657.5
981.43201	649.5
977.27765	596.5
973.12134	575.5
968.96313	576
964.80292	540.5
960.64081	525.5
956.47675	509
952.31073	563.5
948.14081	554
943.97089	562
939.79706	570.5
935.62329	591
931.44556	593.5
927.26587	656
923.08429	600
918.9007	568
914.71515	563.5
910.52765	550.5
906.3382	548.5
902.14484	511
897.95142	506
893.75409	464.5
889.55676	556
885.35553	568
881.15234	648
876.94714	703.5
872.73993	864
868.53082	932
864.3197	1072
860.10657	1110
855.89148	1167.5
851.67249	1188
847.45343	1103
843.23041	952
839.00739	917.5
834.78046	767.5
830.55145	754
826.3205	821.5
822.08759	856.5
817.8526	744.5
813.61566	686.5
809.37476	561.5
805.13385	587.5
800.89093	547
796.64398	560
792.39508	529
788.14612	438.5
783.89319	447.5
779.63824	437
775.38129	433
771.12231	395.5
766.86133	389
762.59833	363.5
758.33136	397
754.06433	382
749.79327	338.5
745.52222	335.5
741.24713	316.5
736.97003	343
732.69092	357
728.40973	330
724.12653	261.5
719.84131	282
715.55408	278
711.26477	305
706.97144	320.5
702.6781	295.5
698.38068	314.5
694.08325	356.5
689.78174	361.5
685.47821	351
681.17267	380.5
676.86499	411
672.55536	407
668.24359	319.5
663.92987	327.5
659.61401	346
655.29413	311
650.97418	329.5
646.65015	264.5
642.32611	272.5
637.99799	247.5
633.66779	295.5
629.33551	327.5
625.00122	338
620.66479	339
616.32635	276.5
611.98578	273.5
607.64117	256.5
603.29645	255.5
598.94769	249
594.59882	266
590.24591	255.5
585.89087	235
581.53375	211.5
577.17657	223
572.81531	263
568.44989	257.5
564.08441	270
559.71686	280.5
555.34723	239
550.97345	261.5
546.59961	313.5
542.22168	269
537.84161	243
533.46143	232
529.07721	226.5
524.6908	275.5
520.30231	271
515.91174	268.5
511.51697	304.5
507.12216	336
502.72522	407.5
498.32413	474.5
493.92297	497
489.51764	577
485.1102	607.5
480.70267	601.5
476.29099	543
471.87717	432
467.46121	348
463.04312	303.5
458.62088	281.5
454.19855	285.5
449.77405	277
445.3454	249
440.91666	264.5
436.4837	304.5
432.04865	342.5
427.61142	350.5
423.1741	378
418.73257	416
414.28891	444
409.84103	452
405.39307	358
400.94296	318
396.49069	300
392.03421	277.5
387.57761	281
383.11679	237.5
378.65381	267
374.18869	265.5
369.72137	239.5
365.25397	242.5
360.78027	191.5
356.30646	203.5
351.83047	222.5
347.35233	261.5
342.8699	252
338.38739	219.5
333.90063	244.5
329.41376	238
324.92264	252.5
320.42932	230.5
315.93381	183.5
311.43613	233
306.93625	243
302.43417	237
297.9299	215
293.42346	200.5
288.91272	208
284.40186	238.5
279.88672	220.5
275.37146	238.5
270.8519	222
266.33014	227.5
261.80826	229
257.2821	251
252.75371	249
248.22101	212
243.6882	256.5
239.15317	290
234.61592	304
230.07434	345
225.53265	314
220.98663	368
216.4384	321.5
211.89003	342.5
207.33734	317.5
202.78241	312.5
198.22523	309
193.66585	311.5
189.1042	290
184.53822	303.5
179.97211	342
175.40376	345.5
170.83104	402.5
166.25821	350
161.681	372.5
157.10155	362
152.51984	383.5
147.93588	378
143.34967	370.5
138.7612	274
134.17047	147
129.57748	55.5
124.98223	21
