# Supplementary material for: Transition across a sharp interface: Data from Raman and Brillouin imaging spectroscopy
Source: Data Brief. 2020 Oct 2;33:106368. doi: 10.1016/j.dib.2020.106368 (PMC7557971; doi:10.1016/j.dib.2020.106368)
Supplement: Supplementary file 1 [file mmc1.zip › PET_Glycerol60X_step05/Raman/petgly_60X_70PH_2s_05step_40fend_12_44_22.txt]

3813.9915	238.5
3811.1724	195.5
3808.3525	232.5
3805.5327	232.5
3802.7104	216
3799.8872	201
3797.063	224.5
3794.2363	261
3791.4099	236
3788.5811	231.5
3785.7524	226
3782.9214	224
3780.0894	244.5
3777.2561	266.5
3774.4219	232.5
3771.5867	189.5
3768.7502	213.5
3765.9116	248
3763.0715	250
3760.2322	224
3757.3901	236.5
3754.5469	247.5
3751.7029	264
3748.8577	252.5
3746.0098	272.5
3743.1624	221
3740.3125	260.5
3737.4631	276.5
3734.6111	288
3731.7578	258
3728.9038	228
3726.0486	238
3723.1921	278
3720.3333	285
3717.4749	252
3714.6138	259.5
3711.7517	257.5
3708.8899	274
3706.0256	289
3703.1589	256.5
3700.2927	252.5
3697.425	266.5
3694.5552	306.5
3691.6853	286.5
3688.8132	291
3685.9399	294
3683.0657	289
3680.1902	280
3677.3137	299
3674.436	253
3671.5559	292
3668.676	292.5
3665.7937	329.5
3662.9102	325
3660.0271	287
3657.1416	298
3654.2534	321
3651.3655	323.5
3648.4766	289.5
3645.5852	319
3642.6941	290.5
3639.8005	355
3636.9058	355.5
3634.0098	331.5
3631.1128	339
3628.2148	316
3625.3157	346.5
3622.4141	394.5
3619.5127	399.5
3616.6086	354
3613.7036	386
3610.7976	391
3607.8904	427
3604.9819	374.5
3602.0725	375.5
3599.1604	414
3596.2488	422.5
3593.3345	458.5
3590.4192	449
3587.5042	413.5
3584.5867	464.5
3581.6665	473
3578.7466	470
3575.8257	446.5
3572.9021	503.5
3569.979	501
3567.0532	535
3564.1265	523.5
3561.1985	521
3558.2693	552.5
3555.3391	529.5
3552.4077	573.5
3549.4753	566.5
3546.5403	556.5
3543.6042	514
3540.6682	608.5
3537.7297	638.5
3534.7903	656
3531.8496	589
3528.9077	626
3525.9634	636
3523.0193	632
3520.0728	663
3517.125	669
3514.1775	616.5
3511.2273	694
3508.2761	723.5
3505.3237	716
3502.3689	697.5
3499.4143	710
3496.457	741
3493.5002	763.5
3490.5408	803
3487.5801	804.5
3484.6182	808
3481.6553	800
3478.6914	809.5
3475.7261	883
3472.7583	835
3469.7908	821
3466.8208	872.5
3463.8494	893.5
3460.877	883
3457.9036	846
3454.9287	942
3451.9529	946
3448.9744	971.5
3445.9963	952
3443.0156	944.5
3440.0337	932.5
3437.052	999.5
3434.0679	975.5
3431.0823	968
3428.0945	958
3425.1067	972
3422.1177	1006.5
3419.1262	1047.5
3416.1335	1032
3413.1414	1026
3410.1462	1062
3407.1501	1024
3404.1528	1075.5
3401.1528	1016.5
3398.1533	1033.5
3395.1523	1067
3392.1489	1077.5
3389.1443	1066.5
3386.1387	1034
3383.1331	1048.5
3380.1235	1033
3377.1143	1095.5
3374.1038	1069
3371.092	1081.5
3368.0779	1056
3365.0623	1044.5
3362.0471	1103.5
3359.0293	1101.5
3356.0103	1104.5
3352.9902	1043.5
3349.9688	1089
3346.9448	1077.5
3343.9211	1125.5
3340.8948	1149
3337.8687	1116.5
3334.8398	1062.5
3331.8098	1128.5
3328.7788	1149.5
3325.7466	1108
3322.7129	1118
3319.6768	1120
3316.6409	1119
3313.6025	1175.5
3310.5627	1148.5
3307.5232	1141.5
3304.4812	1104.5
3301.4377	1158.5
3298.3918	1143.5
3295.3462	1115
3292.2993	1132.5
3289.2498	1071
3286.2004	1140
3283.1484	1180.5
3280.0952	1143
3277.041	1127
3273.9854	1105
3270.9287	1142
3267.8706	1165
3264.8101	1124.5
3261.7495	1154
3258.6865	1127.5
3255.6223	1141.5
3252.5569	1128.5
3249.49	1146
3246.4221	1148.5
3243.353	1141.5
3240.2827	1152.5
3237.2097	1165
3234.137	1135
3231.0615	1109
3227.9849	1134.5
3224.907	1162
3221.8279	1137.5
3218.7476	1108
3215.666	1124
3212.5833	1143
3209.4978	1108
3206.4111	1125.5
3203.3247	1120
3200.2356	1085
3197.1453	1087.5
3194.0537	1087
3190.9609	1080.5
3187.8669	1094
3184.7703	1041.5
3181.6738	1027.5
3178.5745	1079
3175.4741	990
3172.374	1024.5
3169.271	1001.5
3166.167	1021.5
3163.0601	978.5
3159.9536	957.5
3156.8457	950
3153.7351	933.5
3150.6248	958.5
3147.5117	963
3144.3975	926.5
3141.282	917
3138.1653	903.5
3135.0474	898
3131.9265	910
3128.8062	891
3125.6829	870
3122.5598	883.5
3119.4343	868.5
3116.3074	833.5
3113.1792	864
3110.0496	858
3106.9189	814.5
3103.7869	860
3100.6523	850.5
3097.5178	830.5
3094.3806	782
3091.2422	828
3088.1025	869.5
3084.9614	869
3081.8193	884
3078.6758	834
3075.531	891
3072.3835	930.5
3069.2363	959.5
3066.0862	1013.5
3062.9348	992
3059.7825	1083.5
3056.6287	1083
3053.4734	1146.5
3050.3171	1160.5
3047.1594	1201.5
3043.999	1176.5
3040.8389	1148.5
3037.676	1080
3034.5117	1021
3031.3464	986.5
3028.1797	901
3025.0115	929
3021.8423	898.5
3018.6716	877
3015.4983	874
3012.3252	883
3009.1494	899.5
3005.9722	957
3002.7937	953.5
2999.614	1023.5
2996.4329	1064.5
2993.2505	1197.5
2990.0669	1283
2986.8806	1352.5
2983.6943	1445.5
2980.5054	1647
2977.3152	1842.5
2974.1235	1979
2970.9309	2102
2967.7366	2330.5
2964.5413	2544.5
2961.3445	2705
2958.145	2874
2954.9458	2957
2951.7437	3117
2948.5403	3277
2945.3354	3212
2942.1294	3285.5
2938.9221	3262.5
2935.7136	3300
2932.5037	3290.5
2929.291	3240
2926.0786	3188.5
2922.8633	3145
2919.6465	3057.5
2916.4287	3153
2913.2092	3179
2909.9888	3221
2906.7668	3331
2903.5437	3383.5
2900.3179	3542
2897.092	3610
2893.8633	3638.5
2890.6333	3726
2887.4021	3709.5
2884.1697	3701.5
2880.9358	3597
2877.7004	3468
2874.4639	3360
2871.2246	3077.5
2867.9854	2873.5
2864.7434	2643
2861.5	2461
2858.2571	2294.5
2855.011	2103.5
2851.7637	2070.5
2848.5134	1913.5
2845.2637	1828.5
2842.0122	1679
2838.7581	1602.5
2835.5042	1563
2832.2476	1499.5
2828.9893	1340
2825.7297	1300
2822.469	1296
2819.2068	1269
2815.9419	1209.5
2812.677	1153
2809.4109	1164
2806.1418	1047.5
2802.8716	1124.5
2799.5999	1041.5
2796.3269	1053.5
2793.0525	966
2789.7766	970.5
2786.4998	974
2783.2212	996.5
2779.9399	949.5
2776.6589	966
2773.3748	966
2770.0896	1002.5
2766.8027	952
2763.5146	960.5
2760.2253	953.5
2756.9346	992.5
2753.6409	986
2750.3474	990.5
2747.051	948
2743.7549	969.5
2740.4558	918
2737.1555	1024
2733.8538	981
2730.5505	925.5
2727.2461	937.5
2723.9402	978
2720.6313	908.5
2717.3228	885
2714.0112	864.5
2710.6982	854.5
2707.384	837
2704.0684	877
2700.7515	803.5
2697.4331	829
2694.1133	807
2690.7905	789.5
2687.4683	837
2684.1428	845.5
2680.8176	770.5
2677.4893	732
2674.1599	787.5
2670.8289	767.5
2667.4966	796.5
2664.1614	733
2660.8262	715.5
2657.4897	761.5
2654.1504	732.5
2650.8096	744
2647.469	740
2644.1255	720.5
2640.7805	776.5
2637.4341	762
2634.085	769
2630.7358	726.5
2627.3853	697
2624.0317	763
2620.677	751
2617.3223	746
2613.9646	725
2610.6057	723.5
2607.2451	751
2603.8833	718
2600.5186	731
2597.1538	731
2593.7861	713.5
2590.4187	757.5
2587.0483	702
2583.6765	722
2580.3032	758.5
2576.9287	755.5
2573.5527	720.5
2570.175	760
2566.7964	698.5
2563.4146	727
2560.0327	708.5
2556.6482	744
2553.262	734
2549.8745	701
2546.4856	664.5
2543.0952	688
2539.7034	737
2536.3103	737.5
2532.9141	712
2529.5181	708
2526.1189	695.5
2522.7185	761
2519.3184	753.5
2515.915	755.5
2512.5103	678
2509.1025	740.5
2505.6948	769
2502.2859	733.5
2498.8738	713.5
2495.4619	744.5
2492.0471	727
2488.6306	775.5
2485.2129	758.5
2481.7937	708.5
2478.373	738
2474.9509	730.5
2471.5273	748.5
2468.1008	749
2464.6746	739
2461.2451	708
2457.8157	741
2454.3833	712
2450.9497	735
2447.5144	696
2444.0776	699.5
2440.6379	783
2437.1985	756
2433.7573	783
2430.3132	752.5
2426.8679	738.5
2423.4224	750
2419.9741	737.5
2416.5242	718.5
2413.0728	744
2409.6184	712
2406.1641	767.5
2402.7083	759.5
2399.2495	722
2395.791	763
2392.3291	736
2388.866	746.5
2385.4014	777.5
2381.9353	733
2378.4675	692
2374.9985	724
2371.5281	706
2368.0544	765.5
2364.5811	729
2361.1045	729
2357.6262	708.5
2354.1467	726.5
2350.6658	777.5
2347.1833	764
2343.6995	750
2340.2141	704
2336.7256	737
2333.2371	773.5
2329.7456	719
2326.2544	717.5
2322.7598	749
2319.2639	729.5
2315.7664	729.5
2312.2676	726.5
2308.7671	709.5
2305.2637	740
2301.7603	732.5
2298.2554	748.5
2294.7473	724
2291.2378	731.5
2287.7268	678
2284.2158	750
2280.7002	778
2277.1848	778.5
2273.6677	731.5
2270.1494	756.5
2266.6277	779.5
2263.1062	777.5
2259.5815	722
2256.0554	746.5
2252.5293	738
2249.0002	758.5
2245.4695	745.5
2241.9358	744.5
2238.4021	747
2234.8667	784.5
2231.3284	750
2227.7903	747.5
2224.2488	761
2220.7058	748
2217.1631	773
2213.6172	748
2210.0698	767.5
2206.519	763
2202.9685	706.5
2199.4165	739.5
2195.8613	754.5
2192.3062	767.5
2188.748	716
2185.1882	740
2181.627	749.5
2178.064	767
2174.4995	730.5
2170.9336	757.5
2167.3662	756
2163.7957	771.5
2160.2251	760.5
2156.6514	757
2153.0779	774.5
2149.501	749.5
2145.9226	782.5
2142.3428	775
2138.7612	808.5
2135.1768	798
2131.5923	826.5
2128.0061	751
2124.417	789.5
2120.8276	823
2117.2354	808.5
2113.6414	782
2110.0459	798.5
2106.449	800.5
2102.8503	801
2099.2502	764
2095.6487	800.5
2092.0437	817
2088.439	802
2084.8308	856
2081.2212	812
2077.6101	816
2073.999	831
2070.3831	830
2066.7671	839.5
2063.1497	861.5
2059.5308	835
2055.9084	831.5
2052.2864	895.5
2048.6609	911.5
2045.0358	804.5
2041.4072	866.5
2037.7771	845.5
2034.1454	850.5
2030.5122	880.5
2026.8756	842
2023.2393	840
2019.6012	886.5
2015.96	898
2012.3171	877
2008.6744	873
2005.0283	917.5
2001.3807	906
1997.7316	903
1994.0808	880
1990.4283	903
1986.7727	865.5
1983.1172	922.5
1979.4584	946
1975.7996	890
1972.1376	934
1968.4739	870.5
1964.8087	960
1961.1418	951
1957.4734	989
1953.8033	895
1950.1317	919
1946.4568	939.5
1942.7819	931.5
1939.1038	978
1935.424	961
1931.7426	942
1928.0613	984.5
1924.3767	969.5
1920.6887	966
1917.001	943
1913.3115	981.5
1909.6205	1000
1905.926	1033.5
1902.23	960.5
1898.5342	982
1894.8348	923.5
1891.134	986.5
1887.4315	980.5
1883.7274	981
1880.0216	990
1876.3125	944.5
1872.6035	996
1868.8929	1059
1865.1788	975.5
1861.4633	1067.5
1857.746	1020
1854.0288	1027.5
1850.3083	1020.5
1846.5862	1050.5
1842.8606	995.5
1839.1353	1071
1835.4081	1076.5
1831.6776	1061
1827.9473	1027
1824.2136	1029.5
1820.4781	1032
1816.7411	1055
1813.0024	1060
1809.2621	1051
1805.5201	1006.5
1801.7765	1046.5
1798.0313	1055.5
1794.2826	1084
1790.5339	1040
1786.782	1046
1783.0283	1102
1779.2731	1058.5
1775.5161	1062
1771.7574	1091
1767.9972	1070
1764.2352	1106.5
1760.4716	1130
1756.7046	1138.5
1752.9376	1032
1749.1672	1107.5
1745.3951	1089
1741.6232	1115
1737.8478	1092
1734.0708	1099
1730.292	1083.5
1726.5099	1092
1722.7278	1085.5
1718.944	1124.5
1715.1567	1099.5
1711.3696	1088.5
1707.5791	1150.5
1703.7869	1117.5
1699.9929	1095
1696.1973	1138.5
1692.3999	1125
1688.601	1096
1684.8003	1157.5
1680.9961	1113.5
1677.192	1102
1673.3845	1099.5
1669.577	1118.5
1665.7661	1153.5
1661.9535	1182.5
1658.1392	1138
1654.3231	1108.5
1650.5054	1133
1646.6859	1138.5
1642.8647	1155
1639.0402	1174.5
1635.2156	1176
1631.3876	1188.5
1627.5579	1186
1623.7281	1187
1619.895	1176
1616.0601	1241.5
1612.2235	1273
1608.3834	1262.5
1604.5433	1250
1600.7017	1265
1596.8563	1198.5
1593.0111	1215
1589.1625	1185
1585.312	1121
1581.4598	1115.5
1577.606	1170
1573.7504	1167.5
1569.8931	1169
1566.0341	1095.5
1562.1732	1137.5
1558.3088	1054.5
1554.4447	1131.5
1550.5769	1131.5
1546.7091	1156.5
1542.8379	1127.5
1538.9648	1116
1535.0901	1172.5
1531.2136	1174.5
1527.3353	1127
1523.4536	1094.5
1519.5719	1151.5
1515.6866	1119
1511.8014	1091
1507.9126	1102
1504.0239	1121
1500.1316	1119.5
1496.2375	1202.5
1492.3418	1134
1488.4442	1172.5
1484.5431	1260.5
1480.6421	1290.5
1476.7393	1299
1472.8329	1285.5
1468.9265	1358
1465.0166	1251
1461.1049	1283
1457.1914	1296
1453.2762	1206.5
1449.3593	1230
1445.4404	1132
1441.5199	1148
1437.5957	1169
1433.6716	1155
1429.744	1145
1425.8163	1170.5
1421.8851	1148.5
1417.952	1183
1414.0172	1149.5
1410.0807	1125.5
1406.1422	1118
1402.202	1176
1398.2601	1217
1394.3146	1145.5
1390.369	1102.5
1386.4198	1086
1382.4707	1122.5
1378.5179	1147
1374.5635	1115.5
1370.6071	1055
1366.6489	1060.5
1362.689	1140
1358.7273	1113
1354.7638	1063.5
1350.7965	1056
1346.8293	1086
1342.8586	1146
1338.886	1128.5
1334.9135	1079.5
1330.9371	1065
1326.9591	1094
1322.9792	1091
1318.9976	1104
1315.0122	1080.5
1311.027	1045.5
1307.0398	989.5
1303.049	1071.5
1299.0582	1048
1295.0638	1039
1291.0675	988.5
1287.0695	1026.5
1283.0695	1026.5
1279.0677	1008.5
1275.0641	1007.5
1271.0587	1001
1267.0515	1032
1263.0405	1065
1259.0295	1078
1255.015	1005.5
1250.9985	994.5
1246.9802	1025.5
1242.9619	1058
1238.9399	971.5
1234.9161	956.5
1230.8885	962
1226.861	947.5
1222.8317	1002.5
1218.7986	965.5
1214.7655	968
1210.7286	1008.5
1206.6899	1008.5
1202.6514	1106
1198.609	1015.5
1194.5647	989.5
1190.5187	980
1186.4707	939
1182.4189	927.5
1178.3673	867.5
1174.3137	817.5
1170.2565	808
1166.1973	860.5
1162.1382	812.5
1158.0752	838.5
1154.0105	816.5
1149.9438	813
1145.8752	792
1141.8048	829
1137.7307	783
1133.6565	819
1129.5804	838.5
1125.5006	916.5
1121.4208	1012
1117.3372	958
1113.2517	945
1109.1643	966
1105.0751	1012
1100.9839	915
1096.8907	970.5
1092.7959	919
1088.6971	949.5
1084.5984	1018.5
1080.4958	1115.5
1076.3932	1075
1072.2869	1136
1068.1786	1216.5
1064.0685	1183
1059.9564	1251.5
1055.8424	1205.5
1051.7266	1212.5
1047.6088	1175
1043.489	1142
1039.3655	1136.5
1035.2419	1038.5
1031.1145	954
1026.9852	833.5
1022.856	784.5
1018.7228	783
1014.5877	915
1010.4507	1069
1006.3118	1157.5
1002.1691	1328
998.02631	1110.5
993.88159	796
989.73303	625.5
985.58447	616.5
981.43201	599.5
977.27765	601
973.12134	583
968.96313	504.5
964.80292	535
960.64081	540.5
956.47675	546.5
952.31073	508.5
948.14081	495
943.97089	527.5
939.79706	561
935.62329	614
931.44556	607
927.26587	628
923.08429	603.5
918.9007	575.5
914.71515	624.5
910.52765	518
906.3382	491.5
902.14484	509.5
897.95142	484.5
893.75409	471
889.55676	495.5
885.35553	522.5
881.15234	615.5
876.94714	720
872.73993	839
868.53082	933.5
864.3197	1034
860.10657	1117.5
855.89148	1214.5
851.67249	1192
847.45343	1133.5
843.23041	974
839.00739	879.5
834.78046	786
830.55145	776.5
826.3205	779.5
822.08759	779.5
817.8526	706.5
813.61566	694
809.37476	580
805.13385	523.5
800.89093	491.5
796.64398	480
792.39508	498
788.14612	453.5
783.89319	404.5
779.63824	396.5
775.38129	396
771.12231	415
766.86133	369.5
762.59833	357
758.33136	333
754.06433	353
749.79327	365.5
745.52222	362.5
741.24713	263.5
736.97003	295.5
732.69092	299
728.40973	301.5
724.12653	323
719.84131	245.5
715.55408	268.5
711.26477	279
706.97144	291.5
702.6781	277
698.38068	275.5
694.08325	287
689.78174	348.5
685.47821	364.5
681.17267	421.5
676.86499	357.5
672.55536	364
668.24359	340
663.92987	319
659.61401	325.5
655.29413	288.5
650.97418	269.5
646.65015	287.5
642.32611	291
637.99799	278.5
633.66779	245
629.33551	267.5
625.00122	297.5
620.66479	293
616.32635	275
611.98578	228
607.64117	227.5
603.29645	236.5
598.94769	247.5
594.59882	237.5
590.24591	223
585.89087	237.5
581.53375	232
577.17657	249.5
572.81531	242.5
568.44989	239.5
564.08441	232.5
559.71686	257.5
555.34723	281.5
550.97345	254
546.59961	244.5
542.22168	231
537.84161	275.5
533.46143	249.5
529.07721	221
524.6908	231
520.30231	240.5
515.91174	281.5
511.51697	292.5
507.12216	327.5
502.72522	339.5
498.32413	431
493.92297	543.5
489.51764	603
485.1102	618.5
480.70267	566.5
476.29099	526
471.87717	462.5
467.46121	371
463.04312	302
458.62088	283
454.19855	268.5
449.77405	248
445.3454	284.5
440.91666	243.5
436.4837	281
432.04865	295
427.61142	358.5
423.1741	391
418.73257	414.5
414.28891	381.5
409.84103	371
405.39307	360
400.94296	338.5
396.49069	273
392.03421	247.5
387.57761	246.5
383.11679	266
378.65381	242
374.18869	210
369.72137	199.5
365.25397	189
360.78027	214.5
356.30646	207.5
351.83047	193
347.35233	196.5
342.8699	253
338.38739	250
333.90063	242.5
329.41376	210
324.92264	207
320.42932	232.5
315.93381	243
311.43613	199
306.93625	184.5
302.43417	207
297.9299	225
293.42346	221.5
288.91272	168
284.40186	186
279.88672	188.5
275.37146	234.5
270.8519	236.5
266.33014	224
261.80826	202.5
257.2821	202
252.75371	239
248.22101	266
243.6882	226.5
239.15317	212
234.61592	271
230.07434	288
225.53265	294
220.98663	300
216.4384	254
211.89003	285
207.33734	284
202.78241	307
198.22523	269
193.66585	234
189.1042	256
184.53822	306
179.97211	319
175.40376	276.5
170.83104	255.5
166.25821	289.5
161.681	334
157.10155	298.5
152.51984	328
147.93588	308.5
143.34967	322.5
138.7612	266
134.17047	138
129.57748	12.5
124.98223	11
