# Supplementary material for: Transition across a sharp interface: Data from Raman and Brillouin imaging spectroscopy
Source: Data Brief. 2020 Oct 2;33:106368. doi: 10.1016/j.dib.2020.106368 (PMC7557971; doi:10.1016/j.dib.2020.106368)
Supplement: Supplementary file 1 [file mmc1.zip › PET_Glycerol60X_step05/Raman/petgly_60X_70PH_2s_05step_40fend_12_44_23.txt]

3813.9915	240.5
3811.1724	210.5
3808.3525	212.5
3805.5327	248.5
3802.7104	204.5
3799.8872	250
3797.063	228
3794.2363	251
3791.4099	224
3788.5811	239
3785.7524	261.5
3782.9214	233
3780.0894	198
3777.2561	261
3774.4219	266.5
3771.5867	280.5
3768.7502	251.5
3765.9116	219.5
3763.0715	227
3760.2322	237
3757.3901	246
3754.5469	260.5
3751.7029	243.5
3748.8577	259.5
3746.0098	249
3743.1624	264
3740.3125	238
3737.4631	225.5
3734.6111	244.5
3731.7578	284.5
3728.9038	289
3726.0486	238
3723.1921	221.5
3720.3333	228
3717.4749	294
3714.6138	289.5
3711.7517	265.5
3708.8899	265.5
3706.0256	261.5
3703.1589	254
3700.2927	293.5
3697.425	287.5
3694.5552	245.5
3691.6853	271.5
3688.8132	281.5
3685.9399	301.5
3683.0657	313.5
3680.1902	269.5
3677.3137	279.5
3674.436	296.5
3671.5559	330.5
3668.676	310.5
3665.7937	306.5
3662.9102	299.5
3660.0271	310
3657.1416	294
3654.2534	309
3651.3655	321
3648.4766	336.5
3645.5852	317.5
3642.6941	346
3639.8005	342.5
3636.9058	318
3634.0098	347
3631.1128	368.5
3628.2148	337
3625.3157	360
3622.4141	341
3619.5127	373
3616.6086	402
3613.7036	367
3610.7976	379
3607.8904	330
3604.9819	437
3602.0725	439
3599.1604	445
3596.2488	435.5
3593.3345	420.5
3590.4192	438.5
3587.5042	452
3584.5867	494.5
3581.6665	472.5
3578.7466	478
3575.8257	497
3572.9021	533.5
3569.979	500
3567.0532	527
3564.1265	496
3561.1985	528
3558.2693	560.5
3555.3391	543
3552.4077	553
3549.4753	539
3546.5403	549
3543.6042	567
3540.6682	591
3537.7297	603
3534.7903	638
3531.8496	624.5
3528.9077	682.5
3525.9634	635.5
3523.0193	610.5
3520.0728	662
3517.125	703
3514.1775	707
3511.2273	700.5
3508.2761	708
3505.3237	699
3502.3689	745
3499.4143	759.5
3496.457	781
3493.5002	802.5
3490.5408	798
3487.5801	800
3484.6182	832.5
3481.6553	791
3478.6914	841
3475.7261	837
3472.7583	877
3469.7908	874
3466.8208	855.5
3463.8494	857.5
3460.877	877.5
3457.9036	952
3454.9287	928.5
3451.9529	987.5
3448.9744	919.5
3445.9963	948.5
3443.0156	966
3440.0337	981
3437.052	980.5
3434.0679	980.5
3431.0823	987
3428.0945	1036.5
3425.1067	1003.5
3422.1177	1026
3419.1262	1029
3416.1335	1040
3413.1414	1080
3410.1462	1111.5
3407.1501	1033
3404.1528	1022
3401.1528	1074.5
3398.1533	1045.5
3395.1523	1100.5
3392.1489	1067.5
3389.1443	1038
3386.1387	1042
3383.1331	1135.5
3380.1235	1120
3377.1143	1122.5
3374.1038	1098.5
3371.092	1104
3368.0779	1145.5
3365.0623	1117
3362.0471	1090
3359.0293	1091
3356.0103	1132
3352.9902	1140.5
3349.9688	1140.5
3346.9448	1155
3343.9211	1089.5
3340.8948	1108
3337.8687	1117
3334.8398	1087
3331.8098	1134.5
3328.7788	1126.5
3325.7466	1106
3322.7129	1088.5
3319.6768	1152.5
3316.6409	1120
3313.6025	1131
3310.5627	1148.5
3307.5232	1154
3304.4812	1195
3301.4377	1096
3298.3918	1171.5
3295.3462	1165
3292.2993	1172.5
3289.2498	1188
3286.2004	1116.5
3283.1484	1079.5
3280.0952	1166
3277.041	1147
3273.9854	1140.5
3270.9287	1135
3267.8706	1138.5
3264.8101	1190.5
3261.7495	1197.5
3258.6865	1160
3255.6223	1126
3252.5569	1157
3249.49	1157
3246.4221	1171.5
3243.353	1160
3240.2827	1093
3237.2097	1157
3234.137	1173.5
3231.0615	1210.5
3227.9849	1193
3224.907	1137.5
3221.8279	1122.5
3218.7476	1144.5
3215.666	1137
3212.5833	1119
3209.4978	1097.5
3206.4111	1114
3203.3247	1158
3200.2356	1113.5
3197.1453	1142
3194.0537	1077.5
3190.9609	1080.5
3187.8669	1096.5
3184.7703	1125.5
3181.6738	1056
3178.5745	1021.5
3175.4741	1024
3172.374	1051
3169.271	1020.5
3166.167	987.5
3163.0601	965.5
3159.9536	1037
3156.8457	1003
3153.7351	953
3150.6248	960.5
3147.5117	972.5
3144.3975	896.5
3141.282	905
3138.1653	948
3135.0474	930
3131.9265	898
3128.8062	857
3125.6829	886.5
3122.5598	856
3119.4343	814.5
3116.3074	863
3113.1792	863.5
3110.0496	865
3106.9189	821.5
3103.7869	842
3100.6523	806
3097.5178	827.5
3094.3806	869.5
3091.2422	831.5
3088.1025	801.5
3084.9614	845.5
3081.8193	885.5
3078.6758	900.5
3075.531	916.5
3072.3835	931.5
3069.2363	944.5
3066.0862	1003.5
3062.9348	1030
3059.7825	1110
3056.6287	1063.5
3053.4734	1191
3050.3171	1131.5
3047.1594	1176.5
3043.999	1182.5
3040.8389	1113.5
3037.676	1059.5
3034.5117	1016.5
3031.3464	954
3028.1797	934
3025.0115	874.5
3021.8423	858.5
3018.6716	858
3015.4983	881
3012.3252	881
3009.1494	878
3005.9722	891
3002.7937	961
2999.614	1048
2996.4329	1056
2993.2505	1162.5
2990.0669	1237.5
2986.8806	1344
2983.6943	1520
2980.5054	1598.5
2977.3152	1788
2974.1235	1941.5
2970.9309	2215
2967.7366	2349
2964.5413	2561
2961.3445	2681.5
2958.145	2881.5
2954.9458	2963
2951.7437	3068.5
2948.5403	3255
2945.3354	3260.5
2942.1294	3260.5
2938.9221	3325
2935.7136	3365
2932.5037	3307
2929.291	3267
2926.0786	3208
2922.8633	3214.5
2919.6465	3171.5
2916.4287	3177
2913.2092	3214.5
2909.9888	3301
2906.7668	3379
2903.5437	3537.5
2900.3179	3532.5
2897.092	3628
2893.8633	3749.5
2890.6333	3791.5
2887.4021	3836.5
2884.1697	3791
2880.9358	3716
2877.7004	3513.5
2874.4639	3406.5
2871.2246	3138
2867.9854	2885
2864.7434	2707.5
2861.5	2542.5
2858.2571	2361
2855.011	2184
2851.7637	2038.5
2848.5134	1930.5
2845.2637	1820
2842.0122	1754
2838.7581	1654.5
2835.5042	1575
2832.2476	1504
2828.9893	1463.5
2825.7297	1386
2822.469	1302
2819.2068	1217
2815.9419	1232.5
2812.677	1145.5
2809.4109	1124.5
2806.1418	1157
2802.8716	1072.5
2799.5999	1017
2796.3269	1002.5
2793.0525	1015
2789.7766	986.5
2786.4998	999
2783.2212	998.5
2779.9399	1001
2776.6589	982.5
2773.3748	941
2770.0896	988.5
2766.8027	949
2763.5146	986
2760.2253	973
2756.9346	986
2753.6409	978
2750.3474	957
2747.051	1004.5
2743.7549	1017.5
2740.4558	999.5
2737.1555	949.5
2733.8538	925.5
2730.5505	1013
2727.2461	967.5
2723.9402	943.5
2720.6313	889.5
2717.3228	927.5
2714.0112	875.5
2710.6982	901.5
2707.384	876.5
2704.0684	813.5
2700.7515	802.5
2697.4331	840.5
2694.1133	856.5
2690.7905	788
2687.4683	739.5
2684.1428	792
2680.8176	757
2677.4893	797
2674.1599	795.5
2670.8289	788.5
2667.4966	772.5
2664.1614	772
2660.8262	778
2657.4897	768.5
2654.1504	731
2650.8096	736
2647.469	750.5
2644.1255	757
2640.7805	767
2637.4341	746
2634.085	753
2630.7358	740
2627.3853	787
2624.0317	755
2620.677	741
2617.3223	753.5
2613.9646	791
2610.6057	795.5
2607.2451	744
2603.8833	745.5
2600.5186	706.5
2597.1538	774.5
2593.7861	766.5
2590.4187	742.5
2587.0483	728.5
2583.6765	741
2580.3032	748
2576.9287	709
2573.5527	742
2570.175	713
2566.7964	738
2563.4146	766.5
2560.0327	747
2556.6482	742
2553.262	720
2549.8745	773
2546.4856	752
2543.0952	780.5
2539.7034	715
2536.3103	748.5
2532.9141	736.5
2529.5181	750.5
2526.1189	727
2522.7185	727.5
2519.3184	712
2515.915	733
2512.5103	772
2509.1025	744.5
2505.6948	719.5
2502.2859	704.5
2498.8738	770
2495.4619	810
2492.0471	746
2488.6306	724.5
2485.2129	707
2481.7937	711
2478.373	755.5
2474.9509	751
2471.5273	715
2468.1008	681.5
2464.6746	761
2461.2451	815.5
2457.8157	744
2454.3833	749.5
2450.9497	717.5
2447.5144	747
2444.0776	743.5
2440.6379	751
2437.1985	757.5
2433.7573	745.5
2430.3132	745.5
2426.8679	820.5
2423.4224	730.5
2419.9741	724.5
2416.5242	730.5
2413.0728	750.5
2409.6184	758
2406.1641	730
2402.7083	721
2399.2495	727
2395.791	745
2392.3291	736
2388.866	791
2385.4014	762.5
2381.9353	771.5
2378.4675	773.5
2374.9985	748
2371.5281	738
2368.0544	778
2364.5811	768.5
2361.1045	772.5
2357.6262	744
2354.1467	770.5
2350.6658	723
2347.1833	753
2343.6995	752
2340.2141	755
2336.7256	724
2333.2371	740.5
2329.7456	742.5
2326.2544	741.5
2322.7598	776
2319.2639	720
2315.7664	714
2312.2676	789
2308.7671	751.5
2305.2637	769.5
2301.7603	739.5
2298.2554	718.5
2294.7473	718.5
2291.2378	783.5
2287.7268	790.5
2284.2158	733.5
2280.7002	763
2277.1848	756
2273.6677	765.5
2270.1494	738
2266.6277	775.5
2263.1062	735
2259.5815	724
2256.0554	787.5
2252.5293	754.5
2249.0002	731.5
2245.4695	807.5
2241.9358	795.5
2238.4021	756.5
2234.8667	758
2231.3284	774.5
2227.7903	734.5
2224.2488	766.5
2220.7058	756
2217.1631	807
2213.6172	784
2210.0698	748
2206.519	775
2202.9685	749.5
2199.4165	770.5
2195.8613	770
2192.3062	776
2188.748	749.5
2185.1882	726.5
2181.627	769
2178.064	723
2174.4995	745.5
2170.9336	818.5
2167.3662	747
2163.7957	774
2160.2251	757
2156.6514	777.5
2153.0779	754
2149.501	841
2145.9226	772.5
2142.3428	755.5
2138.7612	745.5
2135.1768	822.5
2131.5923	813
2128.0061	801
2124.417	773.5
2120.8276	768.5
2117.2354	816
2113.6414	788.5
2110.0459	822
2106.449	772.5
2102.8503	802
2099.2502	809.5
2095.6487	812
2092.0437	848.5
2088.439	767
2084.8308	804.5
2081.2212	855.5
2077.6101	851.5
2073.999	865
2070.3831	807
2066.7671	822
2063.1497	820.5
2059.5308	843.5
2055.9084	835
2052.2864	852.5
2048.6609	871.5
2045.0358	890
2041.4072	875.5
2037.7771	868
2034.1454	881
2030.5122	877.5
2026.8756	881.5
2023.2393	881.5
2019.6012	872.5
2015.96	853.5
2012.3171	901.5
2008.6744	907.5
2005.0283	897.5
2001.3807	883
1997.7316	895.5
1994.0808	936.5
1990.4283	906.5
1986.7727	888.5
1983.1172	900.5
1979.4584	916.5
1975.7996	958
1972.1376	926
1968.4739	923
1964.8087	950
1961.1418	915
1957.4734	940.5
1953.8033	1004
1950.1317	908
1946.4568	914.5
1942.7819	888.5
1939.1038	943
1935.424	1009
1931.7426	1008
1928.0613	970
1924.3767	984
1920.6887	952.5
1917.001	1003
1913.3115	974
1909.6205	947.5
1905.926	912
1902.23	994
1898.5342	962
1894.8348	979.5
1891.134	972.5
1887.4315	996.5
1883.7274	1003
1880.0216	1054
1876.3125	1032.5
1872.6035	987
1868.8929	1050
1865.1788	1037
1861.4633	1040.5
1857.746	1052
1854.0288	1004.5
1850.3083	1040.5
1846.5862	1022
1842.8606	1038
1839.1353	1022.5
1835.4081	1060
1831.6776	1007
1827.9473	1040
1824.2136	1032
1820.4781	1069
1816.7411	1041.5
1813.0024	1056.5
1809.2621	1028.5
1805.5201	1090.5
1801.7765	1051.5
1798.0313	1031.5
1794.2826	1044
1790.5339	1081
1786.782	1065
1783.0283	1052.5
1779.2731	1041.5
1775.5161	1089
1771.7574	1104.5
1767.9972	1051
1764.2352	1097
1760.4716	1078.5
1756.7046	1088
1752.9376	1159
1749.1672	1088
1745.3951	1087.5
1741.6232	1051
1737.8478	1097
1734.0708	1138.5
1730.292	1089.5
1726.5099	1095.5
1722.7278	1094
1718.944	1108
1715.1567	1089
1711.3696	1148.5
1707.5791	1130.5
1703.7869	1081.5
1699.9929	1150.5
1696.1973	1128.5
1692.3999	1201
1688.601	1131
1684.8003	1091.5
1680.9961	1123
1677.192	1134
1673.3845	1132
1669.577	1151
1665.7661	1095.5
1661.9535	1059.5
1658.1392	1121
1654.3231	1178
1650.5054	1160
1646.6859	1101.5
1642.8647	1145.5
1639.0402	1135.5
1635.2156	1172.5
1631.3876	1112.5
1627.5579	1189.5
1623.7281	1199.5
1619.895	1208.5
1616.0601	1281
1612.2235	1215
1608.3834	1197.5
1604.5433	1226.5
1600.7017	1249
1596.8563	1229
1593.0111	1220
1589.1625	1153.5
1585.312	1187
1581.4598	1193.5
1577.606	1117.5
1573.7504	1135
1569.8931	1122.5
1566.0341	1148.5
1562.1732	1102.5
1558.3088	1156.5
1554.4447	1074.5
1550.5769	1116
1546.7091	1103
1542.8379	1116
1538.9648	1103
1535.0901	1081
1531.2136	1111.5
1527.3353	1167.5
1523.4536	1097
1519.5719	1122.5
1515.6866	1091
1511.8014	1104.5
1507.9126	1128.5
1504.0239	1124.5
1500.1316	1153
1496.2375	1115.5
1492.3418	1182
1488.4442	1221
1484.5431	1257
1480.6421	1257
1476.7393	1291.5
1472.8329	1303
1468.9265	1308
1465.0166	1315.5
1461.1049	1291.5
1457.1914	1240.5
1453.2762	1170
1449.3593	1211
1445.4404	1181.5
1441.5199	1194.5
1437.5957	1181
1433.6716	1130
1429.744	1102.5
1425.8163	1179.5
1421.8851	1122
1417.952	1105.5
1414.0172	1190.5
1410.0807	1161
1406.1422	1146.5
1402.202	1147
1398.2601	1118.5
1394.3146	1108
1390.369	1105.5
1386.4198	1073
1382.4707	1110
1378.5179	1144
1374.5635	1119.5
1370.6071	1084.5
1366.6489	1085.5
1362.689	1082.5
1358.7273	1087
1354.7638	1110.5
1350.7965	1125
1346.8293	1076.5
1342.8586	1115
1338.886	1102.5
1334.9135	1045
1330.9371	1067
1326.9591	1111
1322.9792	1054
1318.9976	1044
1315.0122	1078.5
1311.027	1079.5
1307.0398	1075.5
1303.049	1055.5
1299.0582	1011.5
1295.0638	999
1291.0675	1033.5
1287.0695	1030.5
1283.0695	1027.5
1279.0677	1011.5
1275.0641	985
1271.0587	1063.5
1267.0515	1075
1263.0405	1044.5
1259.0295	997.5
1255.015	1018.5
1250.9985	1066.5
1246.9802	971.5
1242.9619	1019
1238.9399	909.5
1234.9161	1006
1230.8885	976
1226.861	1001.5
1222.8317	988.5
1218.7986	898.5
1214.7655	1076
1210.7286	1035
1206.6899	1063.5
1202.6514	1044
1198.609	984
1194.5647	1023.5
1190.5187	967
1186.4707	941.5
1182.4189	862
1178.3673	856.5
1174.3137	859.5
1170.2565	833
1166.1973	819.5
1162.1382	816
1158.0752	823
1154.0105	813.5
1149.9438	801
1145.8752	809.5
1141.8048	762
1137.7307	771
1133.6565	884.5
1129.5804	840.5
1125.5006	930.5
1121.4208	964.5
1117.3372	972
1113.2517	971
1109.1643	958
1105.0751	962
1100.9839	956
1096.8907	936.5
1092.7959	989.5
1088.6971	994.5
1084.5984	963
1080.4958	1072
1076.3932	1142
1072.2869	1191.5
1068.1786	1269
1064.0685	1173
1059.9564	1180
1055.8424	1237.5
1051.7266	1206.5
1047.6088	1227
1043.489	1182
1039.3655	1099.5
1035.2419	1074.5
1031.1145	982
1026.9852	863.5
1022.856	751.5
1018.7228	735.5
1014.5877	903
1010.4507	1150
1006.3118	1127.5
1002.1691	1209.5
998.02631	1076.5
993.88159	742.5
989.73303	679.5
985.58447	593.5
981.43201	625.5
977.27765	580
973.12134	576
968.96313	566.5
964.80292	579.5
960.64081	498.5
956.47675	524
952.31073	470.5
948.14081	522
943.97089	527.5
939.79706	527
935.62329	539
931.44556	611
927.26587	607.5
923.08429	624.5
918.9007	558.5
914.71515	566
910.52765	544.5
906.3382	521.5
902.14484	516
897.95142	499
893.75409	493
889.55676	517
885.35553	603.5
881.15234	624.5
876.94714	744
872.73993	821.5
868.53082	975.5
864.3197	1108.5
860.10657	1104
855.89148	1141.5
851.67249	1193.5
847.45343	1147.5
843.23041	978
839.00739	846.5
834.78046	756.5
830.55145	772.5
826.3205	879.5
822.08759	825.5
817.8526	815
813.61566	651
809.37476	559
805.13385	542.5
800.89093	518.5
796.64398	492
792.39508	441.5
788.14612	431.5
783.89319	430
779.63824	415
775.38129	382
771.12231	365.5
766.86133	358.5
762.59833	361
758.33136	343
754.06433	372.5
749.79327	308.5
745.52222	304
741.24713	316
736.97003	327.5
732.69092	312
728.40973	260
724.12653	262.5
719.84131	294.5
715.55408	302.5
711.26477	280.5
706.97144	313.5
702.6781	278
698.38068	326
694.08325	289
689.78174	331
685.47821	363.5
681.17267	386.5
676.86499	393.5
672.55536	380.5
668.24359	358
663.92987	318.5
659.61401	299
655.29413	302.5
650.97418	274
646.65015	275.5
642.32611	229
637.99799	247
633.66779	275
629.33551	304
625.00122	273.5
620.66479	237.5
616.32635	267
611.98578	243
607.64117	241.5
603.29645	215.5
598.94769	214.5
594.59882	232
590.24591	276.5
585.89087	239.5
581.53375	201.5
577.17657	202
572.81531	245.5
568.44989	262
564.08441	240.5
559.71686	231.5
555.34723	244.5
550.97345	261.5
546.59961	281.5
542.22168	240
537.84161	249.5
533.46143	220
529.07721	265.5
524.6908	265.5
520.30231	258
515.91174	266.5
511.51697	259
507.12216	329.5
502.72522	395.5
498.32413	476.5
493.92297	498
489.51764	590
485.1102	628.5
480.70267	621.5
476.29099	536
471.87717	452.5
467.46121	343.5
463.04312	306
458.62088	277.5
454.19855	284
449.77405	240
445.3454	262.5
440.91666	279
436.4837	283.5
432.04865	293.5
427.61142	288
423.1741	395
418.73257	417
414.28891	423.5
409.84103	352.5
405.39307	332
400.94296	298.5
396.49069	298.5
392.03421	268.5
387.57761	232
383.11679	234.5
378.65381	205
374.18869	229
369.72137	219
365.25397	189
360.78027	209
356.30646	212.5
351.83047	261
347.35233	217
342.8699	218
338.38739	209.5
333.90063	244
329.41376	244
324.92264	256.5
320.42932	236.5
315.93381	221.5
311.43613	219.5
306.93625	202
302.43417	238
297.9299	193
293.42346	163.5
288.91272	210.5
284.40186	241
279.88672	251.5
275.37146	200
270.8519	188.5
266.33014	213
261.80826	225
257.2821	218.5
252.75371	221
248.22101	223
243.6882	195.5
239.15317	241.5
234.61592	218
230.07434	279
225.53265	266
220.98663	293.5
216.4384	297.5
211.89003	263
207.33734	252.5
202.78241	278.5
198.22523	279.5
193.66585	261.5
189.1042	281.5
184.53822	263
179.97211	254
175.40376	278.5
170.83104	300.5
166.25821	332.5
161.681	286
157.10155	269
152.51984	339
147.93588	313
143.34967	364
138.7612	251.5
134.17047	140
129.57748	34.5
124.98223	22.5
