# Supplementary material for: Transition across a sharp interface: Data from Raman and Brillouin imaging spectroscopy
Source: Data Brief. 2020 Oct 2;33:106368. doi: 10.1016/j.dib.2020.106368 (PMC7557971; doi:10.1016/j.dib.2020.106368)
Supplement: Supplementary file 1 [file mmc1.zip › PET_Glycerol60X_step05/Raman/petgly_60X_70PH_2s_05step_40fend_12_44_24.txt]

3813.9915	245
3811.1724	202
3808.3525	217
3805.5327	212.5
3802.7104	237.5
3799.8872	242.5
3797.063	221
3794.2363	218
3791.4099	239
3788.5811	209.5
3785.7524	245
3782.9214	218
3780.0894	246.5
3777.2561	217
3774.4219	218.5
3771.5867	222.5
3768.7502	240.5
3765.9116	204
3763.0715	196
3760.2322	249
3757.3901	219
3754.5469	262
3751.7029	242
3748.8577	241.5
3746.0098	232
3743.1624	249.5
3740.3125	247.5
3737.4631	272.5
3734.6111	242.5
3731.7578	244.5
3728.9038	222.5
3726.0486	261.5
3723.1921	282
3720.3333	232
3717.4749	249
3714.6138	249
3711.7517	263.5
3708.8899	276
3706.0256	254.5
3703.1589	226.5
3700.2927	219.5
3697.425	262.5
3694.5552	260
3691.6853	273
3688.8132	268
3685.9399	254.5
3683.0657	287
3680.1902	274.5
3677.3137	283
3674.436	293.5
3671.5559	293
3668.676	267
3665.7937	313
3662.9102	290
3660.0271	290.5
3657.1416	293.5
3654.2534	282.5
3651.3655	298
3648.4766	292.5
3645.5852	330
3642.6941	311.5
3639.8005	305
3636.9058	313.5
3634.0098	327
3631.1128	361.5
3628.2148	319.5
3625.3157	369.5
3622.4141	333.5
3619.5127	353
3616.6086	359.5
3613.7036	370.5
3610.7976	391.5
3607.8904	417.5
3604.9819	389
3602.0725	349.5
3599.1604	394
3596.2488	419.5
3593.3345	435.5
3590.4192	413.5
3587.5042	391.5
3584.5867	438
3581.6665	455.5
3578.7466	462.5
3575.8257	453.5
3572.9021	480.5
3569.979	501.5
3567.0532	516.5
3564.1265	496
3561.1985	521.5
3558.2693	513
3555.3391	513.5
3552.4077	531
3549.4753	566
3546.5403	583.5
3543.6042	582
3540.6682	587.5
3537.7297	591
3534.7903	609.5
3531.8496	620.5
3528.9077	595
3525.9634	643.5
3523.0193	654
3520.0728	602.5
3517.125	661
3514.1775	639
3511.2273	712.5
3508.2761	698
3505.3237	702
3502.3689	747
3499.4143	732.5
3496.457	756
3493.5002	760.5
3490.5408	787.5
3487.5801	797.5
3484.6182	810
3481.6553	800
3478.6914	816
3475.7261	826.5
3472.7583	829.5
3469.7908	861.5
3466.8208	864
3463.8494	863
3460.877	898
3457.9036	846.5
3454.9287	952.5
3451.9529	911.5
3448.9744	930
3445.9963	934
3443.0156	964
3440.0337	958
3437.052	991.5
3434.0679	969.5
3431.0823	971
3428.0945	977.5
3425.1067	1037
3422.1177	1035.5
3419.1262	1055.5
3416.1335	997.5
3413.1414	1049.5
3410.1462	1051.5
3407.1501	1047.5
3404.1528	971.5
3401.1528	1029.5
3398.1533	1035.5
3395.1523	1077.5
3392.1489	1045.5
3389.1443	1088.5
3386.1387	1065.5
3383.1331	1077.5
3380.1235	1056.5
3377.1143	1064.5
3374.1038	1099
3371.092	1061.5
3368.0779	1074.5
3365.0623	1060
3362.0471	1134
3359.0293	1076.5
3356.0103	1076.5
3352.9902	1126
3349.9688	1054.5
3346.9448	1047
3343.9211	1119
3340.8948	1123
3337.8687	1128
3334.8398	1079
3331.8098	1110
3328.7788	1131
3325.7466	1096
3322.7129	1102
3319.6768	1101
3316.6409	1095
3313.6025	1132
3310.5627	1103
3307.5232	1142.5
3304.4812	1122
3301.4377	1121
3298.3918	1112
3295.3462	1107.5
3292.2993	1134
3289.2498	1153.5
3286.2004	1119
3283.1484	1119
3280.0952	1152.5
3277.041	1136
3273.9854	1108.5
3270.9287	1128
3267.8706	1143
3264.8101	1168
3261.7495	1142
3258.6865	1152
3255.6223	1123
3252.5569	1125
3249.49	1118
3246.4221	1123
3243.353	1139
3240.2827	1096.5
3237.2097	1157
3234.137	1153
3231.0615	1186.5
3227.9849	1118.5
3224.907	1144
3221.8279	1131.5
3218.7476	1113.5
3215.666	1140
3212.5833	1144
3209.4978	1104
3206.4111	1150.5
3203.3247	1102.5
3200.2356	1114
3197.1453	1072.5
3194.0537	1093
3190.9609	1104
3187.8669	1032
3184.7703	1006
3181.6738	1037
3178.5745	1017
3175.4741	999
3172.374	1026.5
3169.271	1035
3166.167	935
3163.0601	958
3159.9536	935.5
3156.8457	966
3153.7351	984
3150.6248	922
3147.5117	959
3144.3975	918.5
3141.282	899.5
3138.1653	868.5
3135.0474	867.5
3131.9265	889
3128.8062	850
3125.6829	838.5
3122.5598	869
3119.4343	865.5
3116.3074	852
3113.1792	862
3110.0496	812
3106.9189	834
3103.7869	780.5
3100.6523	801
3097.5178	837
3094.3806	798.5
3091.2422	821.5
3088.1025	834
3084.9614	825
3081.8193	836.5
3078.6758	870
3075.531	825.5
3072.3835	900.5
3069.2363	902.5
3066.0862	952
3062.9348	933.5
3059.7825	1038.5
3056.6287	1004
3053.4734	1061
3050.3171	1107.5
3047.1594	1056.5
3043.999	1050
3040.8389	1058.5
3037.676	1039
3034.5117	962.5
3031.3464	872
3028.1797	848
3025.0115	852
3021.8423	825.5
3018.6716	806
3015.4983	837.5
3012.3252	856
3009.1494	871
3005.9722	900.5
3002.7937	945
2999.614	979.5
2996.4329	1056.5
2993.2505	1128
2990.0669	1272
2986.8806	1331
2983.6943	1475.5
2980.5054	1604
2977.3152	1807.5
2974.1235	1946
2970.9309	2183
2967.7366	2317.5
2964.5413	2524.5
2961.3445	2687.5
2958.145	2834
2954.9458	3042.5
2951.7437	3098.5
2948.5403	3239
2945.3354	3223.5
2942.1294	3258.5
2938.9221	3290
2935.7136	3327
2932.5037	3248
2929.291	3221.5
2926.0786	3184
2922.8633	3132
2919.6465	3151.5
2916.4287	3134.5
2913.2092	3168.5
2909.9888	3261
2906.7668	3383.5
2903.5437	3443.5
2900.3179	3536
2897.092	3586
2893.8633	3824.5
2890.6333	3824.5
2887.4021	3790.5
2884.1697	3711
2880.9358	3626
2877.7004	3520
2874.4639	3363
2871.2246	3111
2867.9854	2914
2864.7434	2714.5
2861.5	2521.5
2858.2571	2277.5
2855.011	2168
2851.7637	1995
2848.5134	1912
2845.2637	1836.5
2842.0122	1711.5
2838.7581	1618.5
2835.5042	1515
2832.2476	1485
2828.9893	1432
2825.7297	1283.5
2822.469	1254
2819.2068	1214.5
2815.9419	1208.5
2812.677	1168.5
2809.4109	1089.5
2806.1418	1055.5
2802.8716	1063
2799.5999	1008
2796.3269	1027
2793.0525	1011.5
2789.7766	975.5
2786.4998	959.5
2783.2212	957.5
2779.9399	945.5
2776.6589	981.5
2773.3748	965.5
2770.0896	965.5
2766.8027	922.5
2763.5146	959.5
2760.2253	964.5
2756.9346	997.5
2753.6409	958.5
2750.3474	992
2747.051	919.5
2743.7549	977
2740.4558	989.5
2737.1555	959
2733.8538	935
2730.5505	973.5
2727.2461	924.5
2723.9402	914.5
2720.6313	884.5
2717.3228	854.5
2714.0112	842.5
2710.6982	842
2707.384	839
2704.0684	839
2700.7515	816
2697.4331	767
2694.1133	791
2690.7905	772
2687.4683	769
2684.1428	805
2680.8176	733
2677.4893	744.5
2674.1599	719
2670.8289	747.5
2667.4966	781.5
2664.1614	728.5
2660.8262	735
2657.4897	758
2654.1504	707.5
2650.8096	723.5
2647.469	714
2644.1255	728
2640.7805	719
2637.4341	750.5
2634.085	740.5
2630.7358	732.5
2627.3853	725
2624.0317	701
2620.677	727
2617.3223	725
2613.9646	741
2610.6057	737
2607.2451	728
2603.8833	711.5
2600.5186	697
2597.1538	744.5
2593.7861	714
2590.4187	740.5
2587.0483	685.5
2583.6765	747.5
2580.3032	671
2576.9287	725.5
2573.5527	721
2570.175	713.5
2566.7964	689.5
2563.4146	705.5
2560.0327	712.5
2556.6482	718.5
2553.262	698.5
2549.8745	726.5
2546.4856	703.5
2543.0952	729
2539.7034	727
2536.3103	677
2532.9141	686
2529.5181	718.5
2526.1189	667
2522.7185	713.5
2519.3184	690.5
2515.915	669.5
2512.5103	699
2509.1025	698.5
2505.6948	697.5
2502.2859	695
2498.8738	722.5
2495.4619	712.5
2492.0471	721
2488.6306	708.5
2485.2129	732
2481.7937	697
2478.373	748
2474.9509	704
2471.5273	735
2468.1008	742.5
2464.6746	711.5
2461.2451	706.5
2457.8157	678
2454.3833	747.5
2450.9497	703
2447.5144	684.5
2444.0776	698
2440.6379	710.5
2437.1985	698.5
2433.7573	709
2430.3132	715
2426.8679	669
2423.4224	730
2419.9741	684
2416.5242	753
2413.0728	761
2409.6184	759.5
2406.1641	747
2402.7083	697.5
2399.2495	779
2395.791	723
2392.3291	711.5
2388.866	733.5
2385.4014	717.5
2381.9353	731.5
2378.4675	735
2374.9985	706.5
2371.5281	703.5
2368.0544	735.5
2364.5811	712.5
2361.1045	738
2357.6262	720
2354.1467	694.5
2350.6658	723.5
2347.1833	696
2343.6995	710
2340.2141	713
2336.7256	728
2333.2371	706.5
2329.7456	703
2326.2544	747.5
2322.7598	714.5
2319.2639	733
2315.7664	756
2312.2676	712.5
2308.7671	701.5
2305.2637	777
2301.7603	723.5
2298.2554	765
2294.7473	719
2291.2378	713.5
2287.7268	725
2284.2158	739.5
2280.7002	769.5
2277.1848	713
2273.6677	707.5
2270.1494	731
2266.6277	729.5
2263.1062	750.5
2259.5815	695
2256.0554	737.5
2252.5293	731
2249.0002	671.5
2245.4695	720
2241.9358	727
2238.4021	735.5
2234.8667	757
2231.3284	714.5
2227.7903	728
2224.2488	725
2220.7058	764.5
2217.1631	719
2213.6172	717
2210.0698	719
2206.519	761.5
2202.9685	704
2199.4165	757
2195.8613	737
2192.3062	747.5
2188.748	739.5
2185.1882	756
2181.627	735
2178.064	734
2174.4995	744.5
2170.9336	747.5
2167.3662	717.5
2163.7957	781
2160.2251	745
2156.6514	734
2153.0779	758.5
2149.501	765.5
2145.9226	767
2142.3428	749
2138.7612	764
2135.1768	725
2131.5923	749.5
2128.0061	741.5
2124.417	748
2120.8276	771
2117.2354	719.5
2113.6414	773.5
2110.0459	813.5
2106.449	802
2102.8503	785.5
2099.2502	779.5
2095.6487	787.5
2092.0437	797.5
2088.439	827.5
2084.8308	786.5
2081.2212	807.5
2077.6101	773.5
2073.999	808.5
2070.3831	843.5
2066.7671	842
2063.1497	838.5
2059.5308	781.5
2055.9084	761
2052.2864	819.5
2048.6609	853.5
2045.0358	852
2041.4072	862.5
2037.7771	827
2034.1454	849.5
2030.5122	818.5
2026.8756	846.5
2023.2393	890
2019.6012	820
2015.96	854.5
2012.3171	837
2008.6744	861
2005.0283	900
2001.3807	903
1997.7316	851
1994.0808	864
1990.4283	868
1986.7727	890.5
1983.1172	909
1979.4584	900
1975.7996	884
1972.1376	907
1968.4739	955
1964.8087	922
1961.1418	929
1957.4734	883.5
1953.8033	938.5
1950.1317	974
1946.4568	876.5
1942.7819	925.5
1939.1038	916.5
1935.424	931
1931.7426	942
1928.0613	934
1924.3767	935.5
1920.6887	931
1917.001	911
1913.3115	951
1909.6205	974
1905.926	926.5
1902.23	964
1898.5342	1011
1894.8348	975.5
1891.134	939
1887.4315	972
1883.7274	973
1880.0216	987
1876.3125	967.5
1872.6035	1017.5
1868.8929	970
1865.1788	989
1861.4633	971
1857.746	1002.5
1854.0288	962.5
1850.3083	1015.5
1846.5862	980.5
1842.8606	989.5
1839.1353	1000
1835.4081	1038
1831.6776	1046.5
1827.9473	1050
1824.2136	1012.5
1820.4781	992
1816.7411	1018
1813.0024	1050
1809.2621	1072
1805.5201	1072
1801.7765	1043.5
1798.0313	1037
1794.2826	1031.5
1790.5339	1039.5
1786.782	1050
1783.0283	1050.5
1779.2731	1042.5
1775.5161	1045.5
1771.7574	1071.5
1767.9972	1048.5
1764.2352	1029
1760.4716	1076
1756.7046	1043.5
1752.9376	1058.5
1749.1672	1037
1745.3951	1065
1741.6232	1054.5
1737.8478	1051.5
1734.0708	1099
1730.292	1083.5
1726.5099	1071
1722.7278	1083
1718.944	1054.5
1715.1567	1072
1711.3696	1119.5
1707.5791	1082
1703.7869	1074
1699.9929	1094
1696.1973	1113
1692.3999	1096.5
1688.601	1125
1684.8003	1153
1680.9961	1113.5
1677.192	1104.5
1673.3845	1148
1669.577	1120.5
1665.7661	1080
1661.9535	1095.5
1658.1392	1127
1654.3231	1094.5
1650.5054	1091
1646.6859	1129
1642.8647	1103.5
1639.0402	1137
1635.2156	1102
1631.3876	1092
1627.5579	1145.5
1623.7281	1116.5
1619.895	1161
1616.0601	1152.5
1612.2235	1224
1608.3834	1228.5
1604.5433	1206
1600.7017	1175
1596.8563	1126
1593.0111	1141.5
1589.1625	1180
1585.312	1101
1581.4598	1120.5
1577.606	1104.5
1573.7504	1108.5
1569.8931	1078.5
1566.0341	1097.5
1562.1732	1131
1558.3088	1117
1554.4447	1079
1550.5769	1108
1546.7091	1119.5
1542.8379	1105.5
1538.9648	1099.5
1535.0901	1118
1531.2136	1094
1527.3353	1125.5
1523.4536	1126.5
1519.5719	1142.5
1515.6866	1082
1511.8014	1097.5
1507.9126	1061.5
1504.0239	1106
1500.1316	1134
1496.2375	1094
1492.3418	1147.5
1488.4442	1145.5
1484.5431	1160
1480.6421	1212
1476.7393	1307.5
1472.8329	1237.5
1468.9265	1291.5
1465.0166	1238
1461.1049	1240.5
1457.1914	1191.5
1453.2762	1141.5
1449.3593	1183.5
1445.4404	1120.5
1441.5199	1145
1437.5957	1142.5
1433.6716	1143.5
1429.744	1139.5
1425.8163	1094
1421.8851	1115
1417.952	1093
1414.0172	1147.5
1410.0807	1116.5
1406.1422	1125.5
1402.202	1113.5
1398.2601	1105
1394.3146	1084.5
1390.369	1093
1386.4198	1087.5
1382.4707	1116.5
1378.5179	1084.5
1374.5635	1103
1370.6071	1092
1366.6489	1074.5
1362.689	1124
1358.7273	1056
1354.7638	1085.5
1350.7965	1105
1346.8293	1057
1342.8586	1031.5
1338.886	1039.5
1334.9135	1052.5
1330.9371	1065.5
1326.9591	1034.5
1322.9792	1091.5
1318.9976	1041.5
1315.0122	1040
1311.027	1077.5
1307.0398	999
1303.049	1005.5
1299.0582	1012.5
1295.0638	1001
1291.0675	1056.5
1287.0695	1016.5
1283.0695	1012.5
1279.0677	1017
1275.0641	996
1271.0587	1035
1267.0515	1036
1263.0405	1018
1259.0295	1008
1255.015	977
1250.9985	1018.5
1246.9802	991.5
1242.9619	993
1238.9399	970
1234.9161	953
1230.8885	936
1226.861	946.5
1222.8317	975
1218.7986	964.5
1214.7655	963.5
1210.7286	948
1206.6899	961
1202.6514	1017
1198.609	997
1194.5647	968.5
1190.5187	940.5
1186.4707	876.5
1182.4189	845.5
1178.3673	840
1174.3137	839
1170.2565	810
1166.1973	752
1162.1382	806.5
1158.0752	805.5
1154.0105	815
1149.9438	783.5
1145.8752	782.5
1141.8048	778
1137.7307	763.5
1133.6565	809
1129.5804	908.5
1125.5006	889
1121.4208	932
1117.3372	933.5
1113.2517	926.5
1109.1643	980
1105.0751	935.5
1100.9839	901.5
1096.8907	920.5
1092.7959	953
1088.6971	953.5
1084.5984	1014.5
1080.4958	1064.5
1076.3932	1085
1072.2869	1164.5
1068.1786	1222.5
1064.0685	1224
1059.9564	1213
1055.8424	1262
1051.7266	1172
1047.6088	1187
1043.489	1143.5
1039.3655	1142.5
1035.2419	1000.5
1031.1145	932
1026.9852	864
1022.856	717.5
1018.7228	721
1014.5877	894
1010.4507	982
1006.3118	1049.5
1002.1691	1136.5
998.02631	1034
993.88159	713
989.73303	651.5
985.58447	595.5
981.43201	602
977.27765	556
973.12134	530
968.96313	513.5
964.80292	485.5
960.64081	569
956.47675	487
952.31073	488.5
948.14081	506.5
943.97089	488.5
939.79706	533.5
935.62329	535.5
931.44556	620
927.26587	578
923.08429	545
918.9007	544.5
914.71515	545.5
910.52765	522.5
906.3382	515
902.14484	499.5
897.95142	470
893.75409	473.5
889.55676	494
885.35553	549.5
881.15234	636.5
876.94714	701.5
872.73993	839.5
868.53082	952
864.3197	1042.5
860.10657	1101
855.89148	1163.5
851.67249	1213.5
847.45343	1091
843.23041	955
839.00739	879.5
834.78046	737.5
830.55145	798.5
826.3205	825.5
822.08759	767.5
817.8526	739.5
813.61566	647.5
809.37476	569
805.13385	491.5
800.89093	456.5
796.64398	461.5
792.39508	438.5
788.14612	381
783.89319	391.5
779.63824	383
775.38129	336.5
771.12231	344
766.86133	350.5
762.59833	335.5
758.33136	335
754.06433	309
749.79327	304.5
745.52222	324
741.24713	318.5
736.97003	267.5
732.69092	321
728.40973	281
724.12653	254
719.84131	294
715.55408	291.5
711.26477	262
706.97144	259
702.6781	299.5
698.38068	290
694.08325	293.5
689.78174	308
685.47821	336.5
681.17267	393.5
676.86499	380.5
672.55536	362.5
668.24359	338
663.92987	318
659.61401	274.5
655.29413	296
650.97418	304
646.65015	256.5
642.32611	255
637.99799	254
633.66779	260.5
629.33551	244.5
625.00122	288
620.66479	273.5
616.32635	215
611.98578	240
607.64117	253
603.29645	219
598.94769	208.5
594.59882	199.5
590.24591	203.5
585.89087	204
581.53375	224.5
577.17657	230
572.81531	190.5
568.44989	214.5
564.08441	235
559.71686	211
555.34723	243
550.97345	235
546.59961	244
542.22168	245
537.84161	263
533.46143	237.5
529.07721	247
524.6908	221
520.30231	245.5
515.91174	265
511.51697	283.5
507.12216	313
502.72522	381.5
498.32413	421.5
493.92297	512.5
489.51764	582.5
485.1102	617
480.70267	561.5
476.29099	536.5
471.87717	419
467.46121	360
463.04312	326.5
458.62088	299.5
454.19855	225
449.77405	228
445.3454	247
440.91666	239
436.4837	267.5
432.04865	317
427.61142	311
423.1741	363
418.73257	393
414.28891	410.5
409.84103	379.5
405.39307	306.5
400.94296	300
396.49069	276.5
392.03421	259
387.57761	256.5
383.11679	250
378.65381	235
374.18869	225
369.72137	237.5
365.25397	196
360.78027	193.5
356.30646	214
351.83047	186.5
347.35233	223.5
342.8699	209
338.38739	203.5
333.90063	209
329.41376	209
324.92264	241.5
320.42932	213
315.93381	193.5
311.43613	227.5
306.93625	189.5
302.43417	208.5
297.9299	198
293.42346	189.5
288.91272	202.5
284.40186	173.5
279.88672	191
275.37146	217.5
270.8519	208.5
266.33014	212
261.80826	210.5
257.2821	213.5
252.75371	230.5
248.22101	215
243.6882	236
239.15317	260
234.61592	250.5
230.07434	279
225.53265	258
220.98663	265
216.4384	262.5
211.89003	288
207.33734	283.5
202.78241	238
198.22523	280.5
193.66585	241
189.1042	250
184.53822	268.5
179.97211	256.5
175.40376	268
170.83104	285
166.25821	292
161.681	277
157.10155	313
152.51984	284.5
147.93588	312.5
143.34967	263.5
138.7612	201.5
134.17047	136.5
129.57748	2
124.98223	9
