# Supplementary material for: Transition across a sharp interface: Data from Raman and Brillouin imaging spectroscopy
Source: Data Brief. 2020 Oct 2;33:106368. doi: 10.1016/j.dib.2020.106368 (PMC7557971; doi:10.1016/j.dib.2020.106368)
Supplement: Supplementary file 1 [file mmc1.zip › PET_Glycerol60X_step05/Raman/petgly_60X_70PH_2s_05step_40fend_12_44_25.txt]

3813.9915	208.5
3811.1724	256.5
3808.3525	224
3805.5327	225.5
3802.7104	186.5
3799.8872	218
3797.063	222
3794.2363	248
3791.4099	231.5
3788.5811	200
3785.7524	197.5
3782.9214	266
3780.0894	219.5
3777.2561	207.5
3774.4219	224
3771.5867	222.5
3768.7502	225.5
3765.9116	240.5
3763.0715	223.5
3760.2322	223
3757.3901	235
3754.5469	254.5
3751.7029	277
3748.8577	253.5
3746.0098	244
3743.1624	222
3740.3125	252
3737.4631	241
3734.6111	263.5
3731.7578	229.5
3728.9038	228.5
3726.0486	247
3723.1921	276.5
3720.3333	264.5
3717.4749	245.5
3714.6138	247
3711.7517	271
3708.8899	251
3706.0256	246
3703.1589	268.5
3700.2927	225
3697.425	263.5
3694.5552	256.5
3691.6853	263
3688.8132	255
3685.9399	273.5
3683.0657	283.5
3680.1902	284
3677.3137	277.5
3674.436	266
3671.5559	292.5
3668.676	277.5
3665.7937	295.5
3662.9102	253.5
3660.0271	276
3657.1416	317
3654.2534	317.5
3651.3655	320.5
3648.4766	325.5
3645.5852	286.5
3642.6941	302
3639.8005	375.5
3636.9058	317
3634.0098	295.5
3631.1128	344
3628.2148	361
3625.3157	389.5
3622.4141	351
3619.5127	346.5
3616.6086	342
3613.7036	372
3610.7976	429.5
3607.8904	385.5
3604.9819	376
3602.0725	379.5
3599.1604	440
3596.2488	408.5
3593.3345	439.5
3590.4192	414
3587.5042	427.5
3584.5867	429.5
3581.6665	467
3578.7466	476.5
3575.8257	464
3572.9021	488.5
3569.979	515.5
3567.0532	523.5
3564.1265	517
3561.1985	512
3558.2693	508
3555.3391	522.5
3552.4077	558.5
3549.4753	582
3546.5403	574
3543.6042	590.5
3540.6682	595
3537.7297	576
3534.7903	570.5
3531.8496	606.5
3528.9077	636
3525.9634	665
3523.0193	643
3520.0728	669
3517.125	662
3514.1775	665
3511.2273	713.5
3508.2761	707.5
3505.3237	668
3502.3689	695.5
3499.4143	716.5
3496.457	815.5
3493.5002	772.5
3490.5408	746.5
3487.5801	766.5
3484.6182	813
3481.6553	809.5
3478.6914	813
3475.7261	874
3472.7583	829
3469.7908	845
3466.8208	908.5
3463.8494	911
3460.877	913.5
3457.9036	909.5
3454.9287	918
3451.9529	932
3448.9744	935
3445.9963	933.5
3443.0156	912.5
3440.0337	962
3437.052	987
3434.0679	989
3431.0823	956.5
3428.0945	1013
3425.1067	1033
3422.1177	1048
3419.1262	1018.5
3416.1335	1026
3413.1414	1036.5
3410.1462	1016
3407.1501	1058.5
3404.1528	1073
3401.1528	1045.5
3398.1533	1003
3395.1523	1041.5
3392.1489	1097
3389.1443	1056
3386.1387	1031.5
3383.1331	1101.5
3380.1235	1093.5
3377.1143	1086.5
3374.1038	1070
3371.092	1005.5
3368.0779	1105.5
3365.0623	1110.5
3362.0471	1103
3359.0293	1045
3356.0103	1063.5
3352.9902	1101.5
3349.9688	1066
3346.9448	1175.5
3343.9211	1109.5
3340.8948	1097.5
3337.8687	1076.5
3334.8398	1102.5
3331.8098	1107.5
3328.7788	1105.5
3325.7466	1114.5
3322.7129	1104
3319.6768	1096
3316.6409	1152.5
3313.6025	1159.5
3310.5627	1114
3307.5232	1149.5
3304.4812	1122
3301.4377	1148
3298.3918	1152.5
3295.3462	1076.5
3292.2993	1142.5
3289.2498	1167
3286.2004	1122.5
3283.1484	1126
3280.0952	1101
3277.041	1150
3273.9854	1136.5
3270.9287	1188
3267.8706	1177
3264.8101	1126
3261.7495	1140
3258.6865	1172
3255.6223	1116.5
3252.5569	1133.5
3249.49	1158
3246.4221	1162.5
3243.353	1143
3240.2827	1134
3237.2097	1131.5
3234.137	1123
3231.0615	1120
3227.9849	1178.5
3224.907	1165.5
3221.8279	1095.5
3218.7476	1111
3215.666	1102.5
3212.5833	1123
3209.4978	1114.5
3206.4111	1078.5
3203.3247	1134
3200.2356	1060
3197.1453	1104.5
3194.0537	1095
3190.9609	1070
3187.8669	1052.5
3184.7703	1058.5
3181.6738	1085
3178.5745	1038
3175.4741	984.5
3172.374	967
3169.271	981
3166.167	1027
3163.0601	981
3159.9536	985
3156.8457	941.5
3153.7351	990.5
3150.6248	944.5
3147.5117	939
3144.3975	900.5
3141.282	920.5
3138.1653	889
3135.0474	912
3131.9265	909.5
3128.8062	817
3125.6829	860
3122.5598	873
3119.4343	826
3116.3074	808.5
3113.1792	798
3110.0496	812.5
3106.9189	808
3103.7869	877
3100.6523	816
3097.5178	781.5
3094.3806	765
3091.2422	817
3088.1025	826.5
3084.9614	822.5
3081.8193	817.5
3078.6758	824.5
3075.531	882
3072.3835	889
3069.2363	967
3066.0862	904.5
3062.9348	990
3059.7825	1021
3056.6287	1007
3053.4734	1017.5
3050.3171	1054
3047.1594	1049.5
3043.999	1096
3040.8389	1076.5
3037.676	1036.5
3034.5117	968
3031.3464	885.5
3028.1797	893.5
3025.0115	853
3021.8423	846
3018.6716	816
3015.4983	847.5
3012.3252	835.5
3009.1494	913
3005.9722	872.5
3002.7937	909.5
2999.614	1017.5
2996.4329	1072.5
2993.2505	1166
2990.0669	1189
2986.8806	1273.5
2983.6943	1406.5
2980.5054	1610
2977.3152	1834.5
2974.1235	1988.5
2970.9309	2066.5
2967.7366	2331
2964.5413	2523
2961.3445	2711
2958.145	2778
2954.9458	2970
2951.7437	3072.5
2948.5403	3210.5
2945.3354	3237.5
2942.1294	3262.5
2938.9221	3336
2935.7136	3310
2932.5037	3249
2929.291	3225.5
2926.0786	3207
2922.8633	3096.5
2919.6465	3252.5
2916.4287	3180
2913.2092	3151.5
2909.9888	3228
2906.7668	3342
2903.5437	3531
2900.3179	3572.5
2897.092	3633.5
2893.8633	3643.5
2890.6333	3787.5
2887.4021	3842
2884.1697	3782
2880.9358	3637.5
2877.7004	3519.5
2874.4639	3321.5
2871.2246	3147
2867.9854	2957.5
2864.7434	2702.5
2861.5	2396.5
2858.2571	2314.5
2855.011	2160
2851.7637	2008.5
2848.5134	1927
2845.2637	1816
2842.0122	1675
2838.7581	1635.5
2835.5042	1523
2832.2476	1459.5
2828.9893	1325.5
2825.7297	1300.5
2822.469	1299.5
2819.2068	1236
2815.9419	1191.5
2812.677	1086.5
2809.4109	1077
2806.1418	1041.5
2802.8716	1078.5
2799.5999	1051.5
2796.3269	949
2793.0525	981
2789.7766	980.5
2786.4998	1002
2783.2212	985.5
2779.9399	931
2776.6589	899.5
2773.3748	963
2770.0896	1013.5
2766.8027	948.5
2763.5146	918
2760.2253	966.5
2756.9346	978
2753.6409	966.5
2750.3474	970
2747.051	972.5
2743.7549	941
2740.4558	924
2737.1555	974
2733.8538	896
2730.5505	905
2727.2461	875.5
2723.9402	901.5
2720.6313	903.5
2717.3228	861
2714.0112	838
2710.6982	792.5
2707.384	830.5
2704.0684	802.5
2700.7515	793.5
2697.4331	765.5
2694.1133	773
2690.7905	746
2687.4683	795
2684.1428	752.5
2680.8176	789.5
2677.4893	712.5
2674.1599	758.5
2670.8289	719.5
2667.4966	681
2664.1614	741.5
2660.8262	734
2657.4897	748
2654.1504	732.5
2650.8096	717.5
2647.469	717.5
2644.1255	698.5
2640.7805	748.5
2637.4341	709
2634.085	731.5
2630.7358	705.5
2627.3853	733
2624.0317	757
2620.677	733.5
2617.3223	700.5
2613.9646	704.5
2610.6057	751.5
2607.2451	736.5
2603.8833	673.5
2600.5186	693
2597.1538	726
2593.7861	727.5
2590.4187	753
2587.0483	702.5
2583.6765	706
2580.3032	682
2576.9287	728.5
2573.5527	742.5
2570.175	724
2566.7964	723
2563.4146	714.5
2560.0327	693
2556.6482	758
2553.262	723
2549.8745	718.5
2546.4856	662
2543.0952	679.5
2539.7034	751.5
2536.3103	717
2532.9141	696
2529.5181	722
2526.1189	731.5
2522.7185	702.5
2519.3184	721
2515.915	685
2512.5103	708.5
2509.1025	769.5
2505.6948	716
2502.2859	727
2498.8738	668.5
2495.4619	667
2492.0471	737.5
2488.6306	664
2485.2129	692
2481.7937	698
2478.373	708.5
2474.9509	745.5
2471.5273	759
2468.1008	723.5
2464.6746	717
2461.2451	718
2457.8157	755.5
2454.3833	732.5
2450.9497	687.5
2447.5144	708.5
2444.0776	676
2440.6379	714.5
2437.1985	714
2433.7573	693.5
2430.3132	702
2426.8679	728.5
2423.4224	709
2419.9741	716
2416.5242	689.5
2413.0728	684.5
2409.6184	686
2406.1641	731.5
2402.7083	730.5
2399.2495	712.5
2395.791	668
2392.3291	704
2388.866	728.5
2385.4014	718
2381.9353	700
2378.4675	733.5
2374.9985	697.5
2371.5281	697
2368.0544	693.5
2364.5811	719
2361.1045	656.5
2357.6262	700.5
2354.1467	741.5
2350.6658	740.5
2347.1833	708.5
2343.6995	681
2340.2141	724
2336.7256	731.5
2333.2371	711
2329.7456	718
2326.2544	685
2322.7598	716.5
2319.2639	756.5
2315.7664	745.5
2312.2676	714
2308.7671	699
2305.2637	731
2301.7603	728
2298.2554	730.5
2294.7473	718
2291.2378	690
2287.7268	746.5
2284.2158	749.5
2280.7002	718
2277.1848	708.5
2273.6677	691
2270.1494	750
2266.6277	723.5
2263.1062	731.5
2259.5815	742
2256.0554	743
2252.5293	735
2249.0002	757.5
2245.4695	705.5
2241.9358	706.5
2238.4021	727.5
2234.8667	736.5
2231.3284	744.5
2227.7903	714.5
2224.2488	711
2220.7058	718.5
2217.1631	748
2213.6172	729
2210.0698	712
2206.519	722.5
2202.9685	735
2199.4165	741
2195.8613	739.5
2192.3062	735
2188.748	721
2185.1882	733.5
2181.627	751
2178.064	748.5
2174.4995	726.5
2170.9336	726.5
2167.3662	736.5
2163.7957	777.5
2160.2251	782
2156.6514	714
2153.0779	724
2149.501	769
2145.9226	745.5
2142.3428	778
2138.7612	756.5
2135.1768	781
2131.5923	764.5
2128.0061	796.5
2124.417	779
2120.8276	748
2117.2354	766
2113.6414	795
2110.0459	791
2106.449	780
2102.8503	759
2099.2502	787.5
2095.6487	793
2092.0437	823.5
2088.439	776
2084.8308	791
2081.2212	818.5
2077.6101	817.5
2073.999	815.5
2070.3831	824
2066.7671	824.5
2063.1497	791
2059.5308	805.5
2055.9084	825.5
2052.2864	808.5
2048.6609	823
2045.0358	811
2041.4072	838.5
2037.7771	843.5
2034.1454	819
2030.5122	800
2026.8756	833
2023.2393	865
2019.6012	916.5
2015.96	884
2012.3171	851.5
2008.6744	815.5
2005.0283	849
2001.3807	866
1997.7316	905.5
1994.0808	852.5
1990.4283	865.5
1986.7727	890
1983.1172	935.5
1979.4584	848.5
1975.7996	842
1972.1376	888.5
1968.4739	901.5
1964.8087	919.5
1961.1418	917
1957.4734	865.5
1953.8033	929
1950.1317	939.5
1946.4568	984.5
1942.7819	897
1939.1038	895.5
1935.424	896
1931.7426	935.5
1928.0613	968
1924.3767	998
1920.6887	930.5
1917.001	943
1913.3115	952.5
1909.6205	944.5
1905.926	966.5
1902.23	931
1898.5342	965
1894.8348	961
1891.134	964
1887.4315	962
1883.7274	958.5
1880.0216	926.5
1876.3125	1000
1872.6035	969.5
1868.8929	973.5
1865.1788	965
1861.4633	1001
1857.746	1030
1854.0288	978.5
1850.3083	959.5
1846.5862	938.5
1842.8606	1013
1839.1353	1020
1835.4081	1034
1831.6776	1025.5
1827.9473	979
1824.2136	992.5
1820.4781	1013.5
1816.7411	1023.5
1813.0024	964.5
1809.2621	1002
1805.5201	1012
1801.7765	1052.5
1798.0313	1049.5
1794.2826	955
1790.5339	1012
1786.782	1042
1783.0283	1068
1779.2731	1055.5
1775.5161	1051.5
1771.7574	1029.5
1767.9972	1031.5
1764.2352	1050.5
1760.4716	1059.5
1756.7046	1050.5
1752.9376	1033.5
1749.1672	1074.5
1745.3951	1042
1741.6232	1059.5
1737.8478	1050
1734.0708	1047.5
1730.292	1073
1726.5099	1081.5
1722.7278	1047.5
1718.944	1044
1715.1567	1025.5
1711.3696	1096
1707.5791	1087.5
1703.7869	1050.5
1699.9929	1120
1696.1973	1074.5
1692.3999	1058.5
1688.601	1086.5
1684.8003	1102
1680.9961	1095
1677.192	1085
1673.3845	1126
1669.577	1057
1665.7661	1112
1661.9535	1119.5
1658.1392	1093
1654.3231	1146.5
1650.5054	1104.5
1646.6859	1087.5
1642.8647	1075.5
1639.0402	1108
1635.2156	1120
1631.3876	1133
1627.5579	1098.5
1623.7281	1127.5
1619.895	1149
1616.0601	1171
1612.2235	1176
1608.3834	1178
1604.5433	1184.5
1600.7017	1238.5
1596.8563	1237.5
1593.0111	1136.5
1589.1625	1151
1585.312	1111
1581.4598	1146
1577.606	1148.5
1573.7504	1093
1569.8931	1075.5
1566.0341	1053
1562.1732	1081.5
1558.3088	1095
1554.4447	1114.5
1550.5769	1095.5
1546.7091	1083.5
1542.8379	1114.5
1538.9648	1093.5
1535.0901	1133
1531.2136	1091.5
1527.3353	1100.5
1523.4536	1124
1519.5719	1153.5
1515.6866	1143.5
1511.8014	1069.5
1507.9126	1098
1504.0239	1063.5
1500.1316	1097.5
1496.2375	1135.5
1492.3418	1109.5
1488.4442	1129
1484.5431	1212.5
1480.6421	1207.5
1476.7393	1300.5
1472.8329	1302.5
1468.9265	1235.5
1465.0166	1264
1461.1049	1248.5
1457.1914	1192
1453.2762	1191
1449.3593	1144.5
1445.4404	1174
1441.5199	1137
1437.5957	1124
1433.6716	1113
1429.744	1084
1425.8163	1116.5
1421.8851	1141.5
1417.952	1104
1414.0172	1128
1410.0807	1095.5
1406.1422	1131
1402.202	1140.5
1398.2601	1123
1394.3146	1077
1390.369	1111.5
1386.4198	1084
1382.4707	1121
1378.5179	1084.5
1374.5635	1082
1370.6071	1061.5
1366.6489	1068
1362.689	1159
1358.7273	1079
1354.7638	1035
1350.7965	1050.5
1346.8293	1058
1342.8586	1074
1338.886	1074.5
1334.9135	1073.5
1330.9371	1031
1326.9591	1084.5
1322.9792	1083
1318.9976	1052
1315.0122	1012.5
1311.027	1026.5
1307.0398	967
1303.049	1000
1299.0582	1040
1295.0638	1005
1291.0675	992
1287.0695	1025
1283.0695	1017.5
1279.0677	970.5
1275.0641	980
1271.0587	1022.5
1267.0515	1022
1263.0405	1018.5
1259.0295	996
1255.015	1016
1250.9985	997
1246.9802	950.5
1242.9619	954
1238.9399	939
1234.9161	987.5
1230.8885	938
1226.861	931
1222.8317	1002.5
1218.7986	924
1214.7655	967.5
1210.7286	1001.5
1206.6899	1029
1202.6514	947
1198.609	1004
1194.5647	947.5
1190.5187	901.5
1186.4707	934
1182.4189	861
1178.3673	839.5
1174.3137	792.5
1170.2565	818.5
1166.1973	767
1162.1382	820.5
1158.0752	816.5
1154.0105	739
1149.9438	765
1145.8752	792
1141.8048	769
1137.7307	771
1133.6565	793
1129.5804	829
1125.5006	905.5
1121.4208	958
1117.3372	956
1113.2517	889.5
1109.1643	908.5
1105.0751	923.5
1100.9839	933.5
1096.8907	909
1092.7959	890.5
1088.6971	929
1084.5984	1002.5
1080.4958	1075.5
1076.3932	1103.5
1072.2869	1120
1068.1786	1180
1064.0685	1213
1059.9564	1236.5
1055.8424	1213.5
1051.7266	1203
1047.6088	1175
1043.489	1138
1039.3655	1081
1035.2419	1003.5
1031.1145	914
1026.9852	852
1022.856	729
1018.7228	717.5
1014.5877	869.5
1010.4507	975
1006.3118	1057.5
1002.1691	1135
998.02631	1013.5
993.88159	695.5
989.73303	632
985.58447	629.5
981.43201	582.5
977.27765	607.5
973.12134	539.5
968.96313	542.5
964.80292	505.5
960.64081	529
956.47675	506.5
952.31073	495.5
948.14081	485
943.97089	537.5
939.79706	531
935.62329	548
931.44556	567.5
927.26587	607.5
923.08429	554.5
918.9007	573
914.71515	550
910.52765	494.5
906.3382	499.5
902.14484	475
897.95142	490
893.75409	493
889.55676	474
885.35553	544.5
881.15234	633
876.94714	749
872.73993	883
868.53082	917.5
864.3197	992
860.10657	1111
855.89148	1195
851.67249	1200
847.45343	1125.5
843.23041	940
839.00739	897
834.78046	835.5
830.55145	782.5
826.3205	819.5
822.08759	791.5
817.8526	768
813.61566	653.5
809.37476	584
805.13385	482.5
800.89093	487.5
796.64398	456
792.39508	468.5
788.14612	413
783.89319	394
779.63824	366.5
775.38129	369.5
771.12231	356
766.86133	349
762.59833	314.5
758.33136	343
754.06433	311.5
749.79327	350
745.52222	300
741.24713	319
736.97003	303.5
732.69092	309.5
728.40973	252
724.12653	254.5
719.84131	275
715.55408	249.5
711.26477	286.5
706.97144	301
702.6781	287
698.38068	303
694.08325	305.5
689.78174	333
685.47821	356
681.17267	365.5
676.86499	361
672.55536	376.5
668.24359	365
663.92987	342
659.61401	279.5
655.29413	270.5
650.97418	272
646.65015	285.5
642.32611	267.5
637.99799	230.5
633.66779	226
629.33551	261
625.00122	309.5
620.66479	275.5
616.32635	272
611.98578	203
607.64117	220.5
603.29645	222.5
598.94769	229.5
594.59882	235
590.24591	240
585.89087	221
581.53375	245
577.17657	252.5
572.81531	218.5
568.44989	226
564.08441	222
559.71686	245.5
555.34723	249
550.97345	219
546.59961	216
542.22168	228.5
537.84161	271.5
533.46143	234.5
529.07721	242
524.6908	203.5
520.30231	276
515.91174	287.5
511.51697	252
507.12216	322.5
502.72522	349.5
498.32413	463.5
493.92297	494.5
489.51764	593.5
485.1102	553
480.70267	564.5
476.29099	534.5
471.87717	530
467.46121	375.5
463.04312	280
458.62088	270
454.19855	228
449.77405	246.5
445.3454	259.5
440.91666	229.5
436.4837	223.5
432.04865	285.5
427.61142	342
423.1741	363.5
418.73257	386.5
414.28891	380.5
409.84103	413.5
405.39307	353
400.94296	286.5
396.49069	221
392.03421	241
387.57761	261.5
383.11679	248
378.65381	227
374.18869	184
369.72137	217
365.25397	217.5
360.78027	219
356.30646	196.5
351.83047	169.5
347.35233	192.5
342.8699	218.5
338.38739	214
333.90063	194
329.41376	221.5
324.92264	241
320.42932	213
315.93381	214.5
311.43613	190
306.93625	204.5
302.43417	193
297.9299	219.5
293.42346	185
288.91272	204
284.40186	186
279.88672	181
275.37146	204.5
270.8519	208
266.33014	190.5
261.80826	214
257.2821	231.5
252.75371	237
248.22101	228.5
243.6882	205
239.15317	244.5
234.61592	244.5
230.07434	275
225.53265	264
220.98663	250
216.4384	259
211.89003	274
207.33734	275.5
202.78241	278.5
198.22523	255.5
193.66585	210.5
189.1042	228
184.53822	299.5
179.97211	263
175.40376	315.5
170.83104	263
166.25821	295.5
161.681	297.5
157.10155	300.5
152.51984	312.5
147.93588	295.5
143.34967	317.5
138.7612	250.5
134.17047	120
129.57748	5
124.98223	-14.5
