# Supplementary material for: Transition across a sharp interface: Data from Raman and Brillouin imaging spectroscopy
Source: Data Brief. 2020 Oct 2;33:106368. doi: 10.1016/j.dib.2020.106368 (PMC7557971; doi:10.1016/j.dib.2020.106368)
Supplement: Supplementary file 1 [file mmc1.zip › PET_Glycerol60X_step05/Raman/petgly_60X_70PH_2s_05step_40fend_12_44_26.txt]

3813.9915	225
3811.1724	219.5
3808.3525	180
3805.5327	218
3802.7104	214
3799.8872	260.5
3797.063	192.5
3794.2363	227.5
3791.4099	199.5
3788.5811	220.5
3785.7524	229
3782.9214	217
3780.0894	188.5
3777.2561	223.5
3774.4219	245
3771.5867	235
3768.7502	212.5
3765.9116	212
3763.0715	202.5
3760.2322	220.5
3757.3901	226.5
3754.5469	227
3751.7029	215.5
3748.8577	229
3746.0098	213
3743.1624	222
3740.3125	228.5
3737.4631	211.5
3734.6111	251.5
3731.7578	248.5
3728.9038	259
3726.0486	215
3723.1921	223.5
3720.3333	204.5
3717.4749	249
3714.6138	249.5
3711.7517	205
3708.8899	225.5
3706.0256	274
3703.1589	276
3700.2927	231.5
3697.425	228
3694.5552	245.5
3691.6853	245.5
3688.8132	288
3685.9399	259.5
3683.0657	243
3680.1902	259.5
3677.3137	283.5
3674.436	288.5
3671.5559	295.5
3668.676	265
3665.7937	260.5
3662.9102	283.5
3660.0271	290
3657.1416	325.5
3654.2534	267
3651.3655	286
3648.4766	308.5
3645.5852	301.5
3642.6941	304.5
3639.8005	288
3636.9058	302
3634.0098	327
3631.1128	345.5
3628.2148	333
3625.3157	299
3622.4141	302
3619.5127	379.5
3616.6086	358.5
3613.7036	357
3610.7976	342.5
3607.8904	358
3604.9819	399.5
3602.0725	411
3599.1604	412
3596.2488	398
3593.3345	416
3590.4192	423.5
3587.5042	487
3584.5867	411
3581.6665	437.5
3578.7466	450.5
3575.8257	452.5
3572.9021	463.5
3569.979	459.5
3567.0532	495.5
3564.1265	512
3561.1985	537
3558.2693	535.5
3555.3391	543.5
3552.4077	505.5
3549.4753	570
3546.5403	602
3543.6042	576.5
3540.6682	571.5
3537.7297	588.5
3534.7903	589
3531.8496	610.5
3528.9077	642
3525.9634	609.5
3523.0193	638
3520.0728	638
3517.125	684
3514.1775	693.5
3511.2273	659.5
3508.2761	712
3505.3237	694
3502.3689	735
3499.4143	723.5
3496.457	745.5
3493.5002	719
3490.5408	773.5
3487.5801	801.5
3484.6182	817.5
3481.6553	828.5
3478.6914	824
3475.7261	813.5
3472.7583	859.5
3469.7908	822.5
3466.8208	882
3463.8494	883.5
3460.877	873.5
3457.9036	908.5
3454.9287	913
3451.9529	953.5
3448.9744	875.5
3445.9963	953.5
3443.0156	969
3440.0337	950.5
3437.052	950.5
3434.0679	993.5
3431.0823	972.5
3428.0945	1023
3425.1067	947
3422.1177	949
3419.1262	1023.5
3416.1335	1041
3413.1414	1050.5
3410.1462	1062
3407.1501	1032
3404.1528	1015.5
3401.1528	1100.5
3398.1533	1047
3395.1523	990
3392.1489	1027.5
3389.1443	1104.5
3386.1387	1082
3383.1331	1064
3380.1235	1092.5
3377.1143	1075.5
3374.1038	1073
3371.092	1112
3368.0779	1109.5
3365.0623	1090
3362.0471	1101.5
3359.0293	1095.5
3356.0103	1084.5
3352.9902	1146.5
3349.9688	1163
3346.9448	1096.5
3343.9211	1077.5
3340.8948	1142
3337.8687	1126
3334.8398	1094.5
3331.8098	1104
3328.7788	1126.5
3325.7466	1160
3322.7129	1102.5
3319.6768	1137
3316.6409	1134.5
3313.6025	1101
3310.5627	1139.5
3307.5232	1108
3304.4812	1151.5
3301.4377	1121
3298.3918	1118
3295.3462	1140.5
3292.2993	1143
3289.2498	1146.5
3286.2004	1118
3283.1484	1128.5
3280.0952	1129
3277.041	1132
3273.9854	1146
3270.9287	1123.5
3267.8706	1119
3264.8101	1155
3261.7495	1145.5
3258.6865	1155.5
3255.6223	1107.5
3252.5569	1131.5
3249.49	1157.5
3246.4221	1136.5
3243.353	1068.5
3240.2827	1122.5
3237.2097	1157.5
3234.137	1149.5
3231.0615	1145
3227.9849	1110
3224.907	1117
3221.8279	1125.5
3218.7476	1129.5
3215.666	1104.5
3212.5833	1100.5
3209.4978	1085
3206.4111	1123.5
3203.3247	1159.5
3200.2356	1110
3197.1453	1068
3194.0537	1055
3190.9609	1116.5
3187.8669	1076.5
3184.7703	1054
3181.6738	1044
3178.5745	1018
3175.4741	1028
3172.374	1043
3169.271	974
3166.167	973
3163.0601	955.5
3159.9536	960.5
3156.8457	969.5
3153.7351	956.5
3150.6248	918.5
3147.5117	892.5
3144.3975	926
3141.282	905.5
3138.1653	840
3135.0474	845
3131.9265	876
3128.8062	869.5
3125.6829	893.5
3122.5598	796.5
3119.4343	818.5
3116.3074	846
3113.1792	838.5
3110.0496	819.5
3106.9189	823
3103.7869	796
3100.6523	783
3097.5178	842
3094.3806	778.5
3091.2422	797.5
3088.1025	810.5
3084.9614	820
3081.8193	809
3078.6758	850
3075.531	851.5
3072.3835	842
3069.2363	875.5
3066.0862	914
3062.9348	935.5
3059.7825	916.5
3056.6287	948.5
3053.4734	1010.5
3050.3171	1073
3047.1594	1013.5
3043.999	953
3040.8389	959
3037.676	938
3034.5117	877.5
3031.3464	837.5
3028.1797	826
3025.0115	833.5
3021.8423	821.5
3018.6716	860.5
3015.4983	869.5
3012.3252	821.5
3009.1494	841.5
3005.9722	884.5
3002.7937	930
2999.614	990.5
2996.4329	1053.5
2993.2505	1108.5
2990.0669	1219
2986.8806	1378.5
2983.6943	1497
2980.5054	1633.5
2977.3152	1756
2974.1235	1956.5
2970.9309	2151
2967.7366	2326.5
2964.5413	2521.5
2961.3445	2726.5
2958.145	2881
2954.9458	3061
2951.7437	3132
2948.5403	3265.5
2945.3354	3255
2942.1294	3319
2938.9221	3347
2935.7136	3309
2932.5037	3266.5
2929.291	3203
2926.0786	3197
2922.8633	3185.5
2919.6465	3097.5
2916.4287	3113
2913.2092	3289.5
2909.9888	3270.5
2906.7668	3309.5
2903.5437	3459.5
2900.3179	3479.5
2897.092	3651.5
2893.8633	3747
2890.6333	3788.5
2887.4021	3774.5
2884.1697	3759.5
2880.9358	3666.5
2877.7004	3565.5
2874.4639	3371
2871.2246	3204
2867.9854	2932.5
2864.7434	2755
2861.5	2518.5
2858.2571	2305
2855.011	2147
2851.7637	1939
2848.5134	1876.5
2845.2637	1813
2842.0122	1716
2838.7581	1608
2835.5042	1538.5
2832.2476	1476
2828.9893	1343
2825.7297	1366
2822.469	1312.5
2819.2068	1254
2815.9419	1152
2812.677	1080.5
2809.4109	1106
2806.1418	1035
2802.8716	1047.5
2799.5999	1002.5
2796.3269	995
2793.0525	1029
2789.7766	968.5
2786.4998	930.5
2783.2212	937
2779.9399	981.5
2776.6589	936.5
2773.3748	915
2770.0896	926
2766.8027	943.5
2763.5146	960.5
2760.2253	965
2756.9346	956
2753.6409	952.5
2750.3474	934.5
2747.051	960
2743.7549	921
2740.4558	963
2737.1555	905
2733.8538	960
2730.5505	967
2727.2461	950.5
2723.9402	883
2720.6313	818.5
2717.3228	858
2714.0112	843.5
2710.6982	819
2707.384	806
2704.0684	792
2700.7515	799
2697.4331	820.5
2694.1133	808
2690.7905	764.5
2687.4683	734
2684.1428	753.5
2680.8176	762
2677.4893	768.5
2674.1599	729
2670.8289	731.5
2667.4966	734.5
2664.1614	762
2660.8262	740
2657.4897	691
2654.1504	677.5
2650.8096	780
2647.469	711.5
2644.1255	726.5
2640.7805	717.5
2637.4341	696.5
2634.085	747
2630.7358	739.5
2627.3853	733
2624.0317	723.5
2620.677	739
2617.3223	715.5
2613.9646	735.5
2610.6057	688.5
2607.2451	710.5
2603.8833	707.5
2600.5186	723.5
2597.1538	751.5
2593.7861	683
2590.4187	694
2587.0483	720.5
2583.6765	701.5
2580.3032	704.5
2576.9287	705
2573.5527	706.5
2570.175	708
2566.7964	715.5
2563.4146	713
2560.0327	715.5
2556.6482	668
2553.262	695.5
2549.8745	718.5
2546.4856	696.5
2543.0952	688.5
2539.7034	693
2536.3103	687.5
2532.9141	714
2529.5181	735
2526.1189	680
2522.7185	664
2519.3184	685.5
2515.915	718.5
2512.5103	721
2509.1025	703.5
2505.6948	689.5
2502.2859	713.5
2498.8738	726
2495.4619	755.5
2492.0471	698.5
2488.6306	659.5
2485.2129	700.5
2481.7937	751.5
2478.373	740.5
2474.9509	667
2471.5273	670.5
2468.1008	744
2464.6746	708.5
2461.2451	724
2457.8157	697.5
2454.3833	715
2450.9497	706.5
2447.5144	729
2444.0776	727.5
2440.6379	715.5
2437.1985	678
2433.7573	734
2430.3132	705
2426.8679	706.5
2423.4224	680.5
2419.9741	665
2416.5242	700
2413.0728	748.5
2409.6184	715
2406.1641	720
2402.7083	701
2399.2495	723.5
2395.791	761
2392.3291	695.5
2388.866	705.5
2385.4014	701.5
2381.9353	722.5
2378.4675	722.5
2374.9985	721.5
2371.5281	669.5
2368.0544	723.5
2364.5811	709
2361.1045	700
2357.6262	693.5
2354.1467	682.5
2350.6658	754.5
2347.1833	696.5
2343.6995	751
2340.2141	723.5
2336.7256	690
2333.2371	723
2329.7456	719
2326.2544	727.5
2322.7598	686.5
2319.2639	712
2315.7664	686.5
2312.2676	720
2308.7671	714.5
2305.2637	753
2301.7603	691
2298.2554	694
2294.7473	750
2291.2378	715
2287.7268	690.5
2284.2158	679.5
2280.7002	692
2277.1848	709.5
2273.6677	748.5
2270.1494	713
2266.6277	731.5
2263.1062	713
2259.5815	742.5
2256.0554	733
2252.5293	679.5
2249.0002	711.5
2245.4695	709.5
2241.9358	754
2238.4021	717
2234.8667	688.5
2231.3284	698.5
2227.7903	731.5
2224.2488	736
2220.7058	716.5
2217.1631	710
2213.6172	715
2210.0698	726.5
2206.519	716.5
2202.9685	738
2199.4165	752
2195.8613	727
2192.3062	732
2188.748	733
2185.1882	729.5
2181.627	737.5
2178.064	723.5
2174.4995	692.5
2170.9336	755
2167.3662	717.5
2163.7957	751.5
2160.2251	730.5
2156.6514	752
2153.0779	760.5
2149.501	760.5
2145.9226	725.5
2142.3428	677
2138.7612	749.5
2135.1768	788
2131.5923	762
2128.0061	782.5
2124.417	746
2120.8276	771.5
2117.2354	785.5
2113.6414	779
2110.0459	784
2106.449	784.5
2102.8503	770.5
2099.2502	799.5
2095.6487	794
2092.0437	758.5
2088.439	770
2084.8308	808
2081.2212	793.5
2077.6101	762.5
2073.999	782
2070.3831	748
2066.7671	806.5
2063.1497	862.5
2059.5308	776
2055.9084	814.5
2052.2864	814
2048.6609	872
2045.0358	849
2041.4072	819.5
2037.7771	830
2034.1454	842
2030.5122	804.5
2026.8756	926
2023.2393	842.5
2019.6012	838.5
2015.96	857.5
2012.3171	864
2008.6744	833.5
2005.0283	879
2001.3807	895
1997.7316	816.5
1994.0808	885
1990.4283	905.5
1986.7727	875
1983.1172	875.5
1979.4584	863
1975.7996	897
1972.1376	904.5
1968.4739	905
1964.8087	882.5
1961.1418	869.5
1957.4734	899
1953.8033	900
1950.1317	933
1946.4568	893
1942.7819	889.5
1939.1038	948
1935.424	934.5
1931.7426	938.5
1928.0613	947
1924.3767	895.5
1920.6887	952
1917.001	975
1913.3115	959
1909.6205	920.5
1905.926	948.5
1902.23	989.5
1898.5342	956.5
1894.8348	917
1891.134	963
1887.4315	945
1883.7274	1026.5
1880.0216	1027
1876.3125	915
1872.6035	931.5
1868.8929	998.5
1865.1788	1013
1861.4633	1034.5
1857.746	978
1854.0288	952.5
1850.3083	1013
1846.5862	1016
1842.8606	1038
1839.1353	999.5
1835.4081	983
1831.6776	1015.5
1827.9473	1015.5
1824.2136	1057.5
1820.4781	999.5
1816.7411	1029
1813.0024	1042.5
1809.2621	1016.5
1805.5201	1027.5
1801.7765	1046.5
1798.0313	983
1794.2826	1013
1790.5339	1058
1786.782	1057.5
1783.0283	1055
1779.2731	1041
1775.5161	1081.5
1771.7574	1040.5
1767.9972	1051.5
1764.2352	1033
1760.4716	1029.5
1756.7046	1070.5
1752.9376	1042
1749.1672	1060.5
1745.3951	1076
1741.6232	1053.5
1737.8478	1100
1734.0708	1069.5
1730.292	1089
1726.5099	1051
1722.7278	1047.5
1718.944	1122
1715.1567	1116.5
1711.3696	1112.5
1707.5791	1047.5
1703.7869	1077.5
1699.9929	1121
1696.1973	1082
1692.3999	1036
1688.601	1058.5
1684.8003	1042.5
1680.9961	1083.5
1677.192	1082
1673.3845	1111
1669.577	1058
1665.7661	1076
1661.9535	1144.5
1658.1392	1102.5
1654.3231	1062.5
1650.5054	1079.5
1646.6859	1090.5
1642.8647	1118
1639.0402	1110
1635.2156	1170
1631.3876	1129.5
1627.5579	1097
1623.7281	1121.5
1619.895	1175
1616.0601	1125.5
1612.2235	1155.5
1608.3834	1141.5
1604.5433	1213.5
1600.7017	1208.5
1596.8563	1093.5
1593.0111	1111.5
1589.1625	1111.5
1585.312	1160.5
1581.4598	1147
1577.606	1111.5
1573.7504	1089.5
1569.8931	1115.5
1566.0341	1090
1562.1732	1134
1558.3088	1107.5
1554.4447	1051.5
1550.5769	1087.5
1546.7091	1132.5
1542.8379	1082
1538.9648	1084.5
1535.0901	1080.5
1531.2136	1108.5
1527.3353	1081
1523.4536	1062.5
1519.5719	1043
1515.6866	1087
1511.8014	1110
1507.9126	1124
1504.0239	1086
1500.1316	1057
1496.2375	1127.5
1492.3418	1098
1488.4442	1143
1484.5431	1205.5
1480.6421	1222.5
1476.7393	1295.5
1472.8329	1305
1468.9265	1308.5
1465.0166	1289.5
1461.1049	1224
1457.1914	1202.5
1453.2762	1212
1449.3593	1216
1445.4404	1111.5
1441.5199	1104.5
1437.5957	1120
1433.6716	1158.5
1429.744	1155
1425.8163	1130.5
1421.8851	1066
1417.952	1124
1414.0172	1138
1410.0807	1121.5
1406.1422	1139
1402.202	1113
1398.2601	1112
1394.3146	1118.5
1390.369	1120.5
1386.4198	1109.5
1382.4707	1121
1378.5179	1054
1374.5635	1072
1370.6071	1119
1366.6489	1078.5
1362.689	1041
1358.7273	1062
1354.7638	1041.5
1350.7965	1129
1346.8293	1054
1342.8586	1053.5
1338.886	1036.5
1334.9135	1074.5
1330.9371	1058
1326.9591	1079.5
1322.9792	1073.5
1318.9976	1058
1315.0122	1062
1311.027	1001.5
1307.0398	1031.5
1303.049	1000.5
1299.0582	1037.5
1295.0638	1046.5
1291.0675	988.5
1287.0695	994.5
1283.0695	969
1279.0677	1026.5
1275.0641	1038
1271.0587	1024
1267.0515	1015
1263.0405	999
1259.0295	977
1255.015	1008
1250.9985	1002.5
1246.9802	953.5
1242.9619	964.5
1238.9399	989
1234.9161	955
1230.8885	983
1226.861	916.5
1222.8317	975
1218.7986	940.5
1214.7655	983.5
1210.7286	981
1206.6899	981
1202.6514	934
1198.609	955
1194.5647	912.5
1190.5187	939
1186.4707	866.5
1182.4189	786
1178.3673	825.5
1174.3137	818
1170.2565	786
1166.1973	786
1162.1382	779.5
1158.0752	767.5
1154.0105	752.5
1149.9438	785.5
1145.8752	740.5
1141.8048	764.5
1137.7307	755.5
1133.6565	819
1129.5804	846.5
1125.5006	897
1121.4208	953
1117.3372	977.5
1113.2517	1011.5
1109.1643	901
1105.0751	913.5
1100.9839	906
1096.8907	923.5
1092.7959	931.5
1088.6971	959.5
1084.5984	1017.5
1080.4958	1079
1076.3932	1102.5
1072.2869	1168.5
1068.1786	1182.5
1064.0685	1251.5
1059.9564	1225
1055.8424	1245
1051.7266	1216
1047.6088	1132
1043.489	1175.5
1039.3655	1058
1035.2419	1046.5
1031.1145	937
1026.9852	795
1022.856	682.5
1018.7228	675
1014.5877	850
1010.4507	953.5
1006.3118	954.5
1002.1691	1012
998.02631	937.5
993.88159	690
989.73303	627.5
985.58447	628
981.43201	576
977.27765	532.5
973.12134	587
968.96313	554.5
964.80292	543.5
960.64081	475.5
956.47675	472
952.31073	532.5
948.14081	503
943.97089	514.5
939.79706	524.5
935.62329	564
931.44556	610
927.26587	585
923.08429	592
918.9007	558
914.71515	535.5
910.52765	527
906.3382	484
902.14484	464.5
897.95142	465.5
893.75409	512.5
889.55676	523
885.35553	570
881.15234	610
876.94714	681.5
872.73993	855
868.53082	960.5
864.3197	1040.5
860.10657	1126
855.89148	1195.5
851.67249	1214.5
847.45343	1149
843.23041	982
839.00739	844.5
834.78046	770.5
830.55145	815
826.3205	853
822.08759	859.5
817.8526	732
813.61566	641
809.37476	554
805.13385	531.5
800.89093	480.5
796.64398	447.5
792.39508	406.5
788.14612	400.5
783.89319	430.5
779.63824	374
775.38129	394.5
771.12231	315
766.86133	316
762.59833	363
758.33136	324
754.06433	308
749.79327	326.5
745.52222	301
741.24713	324.5
736.97003	276
732.69092	269.5
728.40973	245
724.12653	302
719.84131	301
715.55408	286.5
711.26477	250.5
706.97144	249.5
702.6781	268.5
698.38068	308
694.08325	293
689.78174	313
685.47821	346.5
681.17267	381
676.86499	415.5
672.55536	377
668.24359	341.5
663.92987	312
659.61401	299
655.29413	287.5
650.97418	228
646.65015	207.5
642.32611	239.5
637.99799	243.5
633.66779	253.5
629.33551	245
625.00122	253.5
620.66479	261.5
616.32635	289.5
611.98578	209.5
607.64117	210
603.29645	217.5
598.94769	221.5
594.59882	229.5
590.24591	225.5
585.89087	215
581.53375	208.5
577.17657	232.5
572.81531	233.5
568.44989	222.5
564.08441	211
559.71686	209
555.34723	213
550.97345	260.5
546.59961	250
542.22168	261.5
537.84161	198
533.46143	221.5
529.07721	279
524.6908	252
520.30231	247.5
515.91174	240
511.51697	309.5
507.12216	327
502.72522	377
498.32413	465.5
493.92297	522
489.51764	621.5
485.1102	622
480.70267	600
476.29099	523.5
471.87717	448
467.46121	365.5
463.04312	343.5
458.62088	275.5
454.19855	287.5
449.77405	222
445.3454	246.5
440.91666	248.5
436.4837	259.5
432.04865	277.5
427.61142	267
423.1741	340
418.73257	428
414.28891	411.5
409.84103	355.5
405.39307	330
400.94296	316
396.49069	268
392.03421	259.5
387.57761	204.5
383.11679	197
378.65381	241
374.18869	233
369.72137	222.5
365.25397	169
360.78027	191.5
356.30646	187
351.83047	229.5
347.35233	196
342.8699	192
338.38739	225.5
333.90063	231
329.41376	238.5
324.92264	191.5
320.42932	185.5
315.93381	211.5
311.43613	231.5
306.93625	191
302.43417	207.5
297.9299	207.5
293.42346	169.5
288.91272	208.5
284.40186	212
279.88672	201.5
275.37146	177.5
270.8519	193.5
266.33014	233
261.80826	238.5
257.2821	202.5
252.75371	191.5
248.22101	190.5
243.6882	232
239.15317	223
234.61592	240
230.07434	233.5
225.53265	247
220.98663	240.5
216.4384	264
211.89003	225
207.33734	211.5
202.78241	232
198.22523	259
193.66585	233.5
189.1042	240
184.53822	242.5
179.97211	270
175.40376	290
170.83104	270.5
166.25821	259.5
161.681	258
157.10155	295
152.51984	277.5
147.93588	312
143.34967	251.5
138.7612	179.5
134.17047	106.5
129.57748	40.5
124.98223	15
