# Supplementary material for: Transition across a sharp interface: Data from Raman and Brillouin imaging spectroscopy
Source: Data Brief. 2020 Oct 2;33:106368. doi: 10.1016/j.dib.2020.106368 (PMC7557971; doi:10.1016/j.dib.2020.106368)
Supplement: Supplementary file 1 [file mmc1.zip › PET_Glycerol60X_step05/Raman/petgly_60X_70PH_2s_05step_40fend_12_45_27.txt]

3813.9915	217
3811.1724	193
3808.3525	204
3805.5327	160
3802.7104	202
3799.8872	202.5
3797.063	212
3794.2363	226
3791.4099	186
3788.5811	190.5
3785.7524	201
3782.9214	200.5
3780.0894	187
3777.2561	200.5
3774.4219	203
3771.5867	221.5
3768.7502	233
3765.9116	177.5
3763.0715	221
3760.2322	194.5
3757.3901	228.5
3754.5469	222
3751.7029	191.5
3748.8577	202.5
3746.0098	186
3743.1624	240
3740.3125	202
3737.4631	218.5
3734.6111	195
3731.7578	209
3728.9038	215.5
3726.0486	223.5
3723.1921	198
3720.3333	195.5
3717.4749	215.5
3714.6138	231.5
3711.7517	255.5
3708.8899	194.5
3706.0256	234.5
3703.1589	206.5
3700.2927	240.5
3697.425	228.5
3694.5552	247
3691.6853	230
3688.8132	217
3685.9399	265
3683.0657	223
3680.1902	274.5
3677.3137	205.5
3674.436	248.5
3671.5559	258
3668.676	250
3665.7937	273
3662.9102	242.5
3660.0271	298
3657.1416	275
3654.2534	270
3651.3655	260.5
3648.4766	288
3645.5852	268
3642.6941	299
3639.8005	277
3636.9058	303
3634.0098	303
3631.1128	323.5
3628.2148	319.5
3625.3157	331.5
3622.4141	335
3619.5127	320
3616.6086	321.5
3613.7036	379.5
3610.7976	334.5
3607.8904	374.5
3604.9819	343.5
3602.0725	405.5
3599.1604	366.5
3596.2488	389
3593.3345	379
3590.4192	400.5
3587.5042	420.5
3584.5867	420
3581.6665	439
3578.7466	407.5
3575.8257	428
3572.9021	428
3569.979	487
3567.0532	472.5
3564.1265	509.5
3561.1985	481.5
3558.2693	502.5
3555.3391	536.5
3552.4077	520
3549.4753	568.5
3546.5403	521.5
3543.6042	560
3540.6682	562
3537.7297	589
3534.7903	555
3531.8496	599.5
3528.9077	602.5
3525.9634	641
3523.0193	620.5
3520.0728	634
3517.125	639.5
3514.1775	630
3511.2273	659
3508.2761	666
3505.3237	690.5
3502.3689	723.5
3499.4143	670.5
3496.457	740.5
3493.5002	761
3490.5408	738
3487.5801	743.5
3484.6182	798
3481.6553	773
3478.6914	823
3475.7261	812.5
3472.7583	848.5
3469.7908	844
3466.8208	827.5
3463.8494	907.5
3460.877	865
3457.9036	861
3454.9287	911.5
3451.9529	863.5
3448.9744	911.5
3445.9963	944
3443.0156	945.5
3440.0337	893.5
3437.052	934.5
3434.0679	968.5
3431.0823	938
3428.0945	985.5
3425.1067	997.5
3422.1177	998
3419.1262	942
3416.1335	1010
3413.1414	1014.5
3410.1462	1046.5
3407.1501	975.5
3404.1528	1032
3401.1528	1028
3398.1533	1028
3395.1523	1052
3392.1489	1086.5
3389.1443	1118
3386.1387	1079.5
3383.1331	1088.5
3380.1235	1019.5
3377.1143	1048
3374.1038	1070
3371.092	1054.5
3368.0779	1132
3365.0623	1021.5
3362.0471	1053
3359.0293	1099
3356.0103	1071
3352.9902	1067.5
3349.9688	1099.5
3346.9448	1089.5
3343.9211	1102.5
3340.8948	1043.5
3337.8687	1128.5
3334.8398	1123.5
3331.8098	1054.5
3328.7788	1105
3325.7466	1083.5
3322.7129	1097
3319.6768	1112.5
3316.6409	1129
3313.6025	1067.5
3310.5627	1115.5
3307.5232	1062.5
3304.4812	1089
3301.4377	1087
3298.3918	1089.5
3295.3462	1115.5
3292.2993	1068
3289.2498	1124.5
3286.2004	1116.5
3283.1484	1084.5
3280.0952	1104.5
3277.041	1111
3273.9854	1102
3270.9287	1109
3267.8706	1101
3264.8101	1095
3261.7495	1133.5
3258.6865	1139
3255.6223	1127.5
3252.5569	1071.5
3249.49	1077.5
3246.4221	1076.5
3243.353	1139
3240.2827	1146.5
3237.2097	1086.5
3234.137	1064.5
3231.0615	1059
3227.9849	1146.5
3224.907	1150
3221.8279	1082
3218.7476	1049
3215.666	1076.5
3212.5833	1120
3209.4978	1065.5
3206.4111	1082.5
3203.3247	1061.5
3200.2356	1129
3197.1453	1080
3194.0537	1050.5
3190.9609	1085
3187.8669	1002.5
3184.7703	1032
3181.6738	1029.5
3178.5745	990
3175.4741	910.5
3172.374	977
3169.271	995
3166.167	953.5
3163.0601	933.5
3159.9536	926
3156.8457	935.5
3153.7351	894
3150.6248	913.5
3147.5117	883.5
3144.3975	857
3141.282	872.5
3138.1653	849
3135.0474	855.5
3131.9265	853.5
3128.8062	837.5
3125.6829	819
3122.5598	819
3119.4343	811.5
3116.3074	790.5
3113.1792	736.5
3110.0496	791.5
3106.9189	788.5
3103.7869	778.5
3100.6523	762
3097.5178	757
3094.3806	776.5
3091.2422	778
3088.1025	760
3084.9614	739.5
3081.8193	745.5
3078.6758	792
3075.531	780
3072.3835	819
3069.2363	843.5
3066.0862	862.5
3062.9348	811
3059.7825	905.5
3056.6287	958.5
3053.4734	940.5
3050.3171	973
3047.1594	965.5
3043.999	949.5
3040.8389	923
3037.676	906
3034.5117	795
3031.3464	818.5
3028.1797	809.5
3025.0115	827
3021.8423	811
3018.6716	784
3015.4983	766
3012.3252	843.5
3009.1494	851
3005.9722	860.5
3002.7937	900.5
2999.614	937.5
2996.4329	1039.5
2993.2505	1159
2990.0669	1157
2986.8806	1291
2983.6943	1461.5
2980.5054	1595.5
2977.3152	1739
2974.1235	1937
2970.9309	2099
2967.7366	2265.5
2964.5413	2511.5
2961.3445	2684.5
2958.145	2835.5
2954.9458	2917
2951.7437	3081.5
2948.5403	3242.5
2945.3354	3290
2942.1294	3282.5
2938.9221	3322
2935.7136	3247.5
2932.5037	3268
2929.291	3247.5
2926.0786	3113
2922.8633	3118.5
2919.6465	3159.5
2916.4287	3171.5
2913.2092	3097.5
2909.9888	3233.5
2906.7668	3295
2903.5437	3424.5
2900.3179	3577.5
2897.092	3548.5
2893.8633	3608.5
2890.6333	3732.5
2887.4021	3706
2884.1697	3747.5
2880.9358	3519
2877.7004	3429
2874.4639	3340
2871.2246	3147
2867.9854	2895.5
2864.7434	2660.5
2861.5	2391.5
2858.2571	2258.5
2855.011	2160.5
2851.7637	2029.5
2848.5134	1853
2845.2637	1714.5
2842.0122	1682
2838.7581	1550
2835.5042	1514.5
2832.2476	1431
2828.9893	1329
2825.7297	1271.5
2822.469	1233
2819.2068	1162
2815.9419	1152.5
2812.677	1065
2809.4109	1059.5
2806.1418	1050
2802.8716	976.5
2799.5999	1035
2796.3269	948.5
2793.0525	905.5
2789.7766	976.5
2786.4998	954
2783.2212	928
2779.9399	926
2776.6589	866.5
2773.3748	870
2770.0896	962.5
2766.8027	920
2763.5146	963
2760.2253	884
2756.9346	912
2753.6409	947
2750.3474	941
2747.051	912
2743.7549	928
2740.4558	935
2737.1555	918.5
2733.8538	923.5
2730.5505	845.5
2727.2461	891.5
2723.9402	837.5
2720.6313	773
2717.3228	794.5
2714.0112	825.5
2710.6982	761.5
2707.384	832.5
2704.0684	815.5
2700.7515	785
2697.4331	732.5
2694.1133	768.5
2690.7905	750
2687.4683	764.5
2684.1428	717
2680.8176	719
2677.4893	720
2674.1599	637
2670.8289	692
2667.4966	665
2664.1614	709.5
2660.8262	668.5
2657.4897	702.5
2654.1504	688
2650.8096	664
2647.469	666.5
2644.1255	680
2640.7805	649
2637.4341	702.5
2634.085	704
2630.7358	692
2627.3853	671.5
2624.0317	699
2620.677	679
2617.3223	678
2613.9646	673
2610.6057	688.5
2607.2451	736
2603.8833	703.5
2600.5186	671
2597.1538	668
2593.7861	656
2590.4187	686.5
2587.0483	676.5
2583.6765	652.5
2580.3032	640.5
2576.9287	666.5
2573.5527	663
2570.175	667
2566.7964	662
2563.4146	686
2560.0327	673
2556.6482	652
2553.262	669
2549.8745	658
2546.4856	672
2543.0952	649.5
2539.7034	653
2536.3103	663.5
2532.9141	641
2529.5181	679.5
2526.1189	663.5
2522.7185	719
2519.3184	650.5
2515.915	667.5
2512.5103	679.5
2509.1025	663.5
2505.6948	650
2502.2859	663
2498.8738	626.5
2495.4619	662.5
2492.0471	696.5
2488.6306	674
2485.2129	697
2481.7937	671
2478.373	666
2474.9509	646
2471.5273	685
2468.1008	678.5
2464.6746	654
2461.2451	670.5
2457.8157	698.5
2454.3833	675.5
2450.9497	677
2447.5144	659
2444.0776	686
2440.6379	693
2437.1985	705.5
2433.7573	701
2430.3132	633.5
2426.8679	673.5
2423.4224	694
2419.9741	698.5
2416.5242	662.5
2413.0728	696.5
2409.6184	625.5
2406.1641	686.5
2402.7083	705
2399.2495	630
2395.791	699
2392.3291	717.5
2388.866	711
2385.4014	667.5
2381.9353	649
2378.4675	675.5
2374.9985	682.5
2371.5281	643.5
2368.0544	694.5
2364.5811	681
2361.1045	688.5
2357.6262	678
2354.1467	647.5
2350.6658	675
2347.1833	666
2343.6995	662
2340.2141	689
2336.7256	707.5
2333.2371	660
2329.7456	689
2326.2544	689.5
2322.7598	675.5
2319.2639	719.5
2315.7664	628.5
2312.2676	700
2308.7671	686.5
2305.2637	689.5
2301.7603	718.5
2298.2554	695
2294.7473	669.5
2291.2378	727
2287.7268	706.5
2284.2158	681
2280.7002	678.5
2277.1848	671.5
2273.6677	696.5
2270.1494	689
2266.6277	668.5
2263.1062	677
2259.5815	731.5
2256.0554	655
2252.5293	701
2249.0002	718
2245.4695	730.5
2241.9358	709.5
2238.4021	675
2234.8667	694.5
2231.3284	693
2227.7903	693
2224.2488	685.5
2220.7058	721.5
2217.1631	702
2213.6172	701.5
2210.0698	705.5
2206.519	694.5
2202.9685	745.5
2199.4165	677
2195.8613	703.5
2192.3062	724.5
2188.748	692
2185.1882	723.5
2181.627	737.5
2178.064	690.5
2174.4995	705
2170.9336	691.5
2167.3662	718.5
2163.7957	700.5
2160.2251	716
2156.6514	713
2153.0779	692.5
2149.501	719
2145.9226	711
2142.3428	744.5
2138.7612	714
2135.1768	724
2131.5923	745
2128.0061	748.5
2124.417	764
2120.8276	720.5
2117.2354	699
2113.6414	747
2110.0459	780
2106.449	767
2102.8503	738
2099.2502	747.5
2095.6487	731.5
2092.0437	776
2088.439	782
2084.8308	746.5
2081.2212	768.5
2077.6101	754.5
2073.999	791
2070.3831	758
2066.7671	751
2063.1497	807
2059.5308	812
2055.9084	820
2052.2864	828.5
2048.6609	815.5
2045.0358	795
2041.4072	806.5
2037.7771	819.5
2034.1454	788
2030.5122	788.5
2026.8756	765
2023.2393	834
2019.6012	813.5
2015.96	797.5
2012.3171	843
2008.6744	801.5
2005.0283	849
2001.3807	836.5
1997.7316	814.5
1994.0808	834.5
1990.4283	895.5
1986.7727	867.5
1983.1172	831
1979.4584	859
1975.7996	862
1972.1376	868.5
1968.4739	882.5
1964.8087	908
1961.1418	873
1957.4734	900
1953.8033	894
1950.1317	920
1946.4568	912.5
1942.7819	927
1939.1038	911
1935.424	930.5
1931.7426	924
1928.0613	939
1924.3767	894.5
1920.6887	925.5
1917.001	901
1913.3115	939.5
1909.6205	951
1905.926	916
1902.23	922.5
1898.5342	879.5
1894.8348	949.5
1891.134	946.5
1887.4315	922.5
1883.7274	927
1880.0216	958.5
1876.3125	926.5
1872.6035	953
1868.8929	930
1865.1788	936.5
1861.4633	944
1857.746	932
1854.0288	996
1850.3083	968
1846.5862	959
1842.8606	969
1839.1353	972.5
1835.4081	993
1831.6776	997
1827.9473	972.5
1824.2136	1010
1820.4781	1007
1816.7411	988.5
1813.0024	974.5
1809.2621	943
1805.5201	1028
1801.7765	1004.5
1798.0313	1023
1794.2826	1016
1790.5339	1007
1786.782	1032.5
1783.0283	1043
1779.2731	1064
1775.5161	1011
1771.7574	1022.5
1767.9972	1033
1764.2352	1078
1760.4716	1034
1756.7046	1036.5
1752.9376	1045
1749.1672	1053
1745.3951	1046
1741.6232	1042
1737.8478	1065
1734.0708	1075
1730.292	1028.5
1726.5099	1057
1722.7278	1041.5
1718.944	1062
1715.1567	1065
1711.3696	1073
1707.5791	1083.5
1703.7869	1090.5
1699.9929	1060
1696.1973	1086
1692.3999	1051.5
1688.601	1042.5
1684.8003	1082
1680.9961	1066
1677.192	1076.5
1673.3845	1048.5
1669.577	1070
1665.7661	1078
1661.9535	1080.5
1658.1392	1084
1654.3231	1071
1650.5054	1134
1646.6859	1073.5
1642.8647	1081
1639.0402	1087.5
1635.2156	1136.5
1631.3876	1073
1627.5579	1098.5
1623.7281	1047.5
1619.895	1142.5
1616.0601	1116
1612.2235	1124.5
1608.3834	1139
1604.5433	1130.5
1600.7017	1231
1596.8563	1158.5
1593.0111	1108
1589.1625	1098.5
1585.312	1065
1581.4598	1055.5
1577.606	1116
1573.7504	1025
1569.8931	1064
1566.0341	1110.5
1562.1732	1082.5
1558.3088	1079
1554.4447	1105.5
1550.5769	1079
1546.7091	1037
1542.8379	1037
1538.9648	1121
1535.0901	1073.5
1531.2136	1061.5
1527.3353	1083
1523.4536	1121.5
1519.5719	1049.5
1515.6866	1079.5
1511.8014	1065.5
1507.9126	1090.5
1504.0239	1121.5
1500.1316	1063.5
1496.2375	1079.5
1492.3418	1120.5
1488.4442	1093
1484.5431	1213.5
1480.6421	1254.5
1476.7393	1257.5
1472.8329	1294
1468.9265	1281
1465.0166	1211.5
1461.1049	1247
1457.1914	1186.5
1453.2762	1161
1449.3593	1149.5
1445.4404	1058.5
1441.5199	1103
1437.5957	1129
1433.6716	1056
1429.744	1128.5
1425.8163	1112
1421.8851	1137
1417.952	1110
1414.0172	1089
1410.0807	1106
1406.1422	1114
1402.202	1079.5
1398.2601	1105
1394.3146	1078
1390.369	1083.5
1386.4198	1089.5
1382.4707	1113.5
1378.5179	1051
1374.5635	1062
1370.6071	1027.5
1366.6489	1047.5
1362.689	1067.5
1358.7273	1015
1354.7638	1075
1350.7965	1001.5
1346.8293	1032.5
1342.8586	1066.5
1338.886	988
1334.9135	1074
1330.9371	1046.5
1326.9591	1028
1322.9792	1044
1318.9976	1005
1315.0122	1003.5
1311.027	1002
1307.0398	1021
1303.049	1000
1299.0582	1031.5
1295.0638	1009.5
1291.0675	987.5
1287.0695	983.5
1283.0695	980
1279.0677	985.5
1275.0641	975.5
1271.0587	993.5
1267.0515	991.5
1263.0405	997
1259.0295	998.5
1255.015	974.5
1250.9985	959.5
1246.9802	1007.5
1242.9619	960
1238.9399	953
1234.9161	941
1230.8885	977.5
1226.861	949.5
1222.8317	935
1218.7986	907
1214.7655	937.5
1210.7286	920.5
1206.6899	980.5
1202.6514	925.5
1198.609	906
1194.5647	891.5
1190.5187	897
1186.4707	835
1182.4189	831.5
1178.3673	741
1174.3137	819.5
1170.2565	780
1166.1973	772
1162.1382	763.5
1158.0752	774
1154.0105	766.5
1149.9438	733.5
1145.8752	738.5
1141.8048	755.5
1137.7307	755.5
1133.6565	779
1129.5804	831.5
1125.5006	867
1121.4208	961.5
1117.3372	934.5
1113.2517	908
1109.1643	946.5
1105.0751	924
1100.9839	901.5
1096.8907	890
1092.7959	925
1088.6971	953
1084.5984	977.5
1080.4958	1030.5
1076.3932	1118
1072.2869	1189
1068.1786	1159
1064.0685	1251.5
1059.9564	1229
1055.8424	1217.5
1051.7266	1222
1047.6088	1160
1043.489	1126.5
1039.3655	1032
1035.2419	941.5
1031.1145	857.5
1026.9852	778
1022.856	720
1018.7228	692
1014.5877	819.5
1010.4507	919.5
1006.3118	888.5
1002.1691	1018
998.02631	875.5
993.88159	659.5
989.73303	606.5
985.58447	594
981.43201	599.5
977.27765	552.5
973.12134	550.5
968.96313	539
964.80292	505.5
960.64081	486.5
956.47675	492
952.31073	520
948.14081	499
943.97089	473.5
939.79706	525
935.62329	545
931.44556	593.5
927.26587	584.5
923.08429	578.5
918.9007	551.5
914.71515	537.5
910.52765	486.5
906.3382	478
902.14484	492
897.95142	493.5
893.75409	466.5
889.55676	504
885.35553	569
881.15234	659.5
876.94714	753.5
872.73993	820
868.53082	967
864.3197	1042
860.10657	1146.5
855.89148	1159.5
851.67249	1191.5
847.45343	1122
843.23041	975
839.00739	893
834.78046	783.5
830.55145	803.5
826.3205	771
822.08759	815
817.8526	737
813.61566	613.5
809.37476	546.5
805.13385	486
800.89093	474.5
796.64398	439
792.39508	409.5
788.14612	388
783.89319	355.5
779.63824	368
775.38129	357.5
771.12231	375.5
766.86133	337.5
762.59833	295.5
758.33136	313.5
754.06433	340.5
749.79327	315.5
745.52222	303.5
741.24713	295.5
736.97003	287.5
732.69092	305
728.40973	256.5
724.12653	275.5
719.84131	243.5
715.55408	289.5
711.26477	250
706.97144	280
702.6781	269.5
698.38068	254.5
694.08325	323.5
689.78174	340.5
685.47821	356.5
681.17267	324.5
676.86499	387
672.55536	368.5
668.24359	372
663.92987	296
659.61401	279
655.29413	265
650.97418	264
646.65015	260
642.32611	256
637.99799	231.5
633.66779	228
629.33551	281
625.00122	243.5
620.66479	246
616.32635	226.5
611.98578	218.5
607.64117	191
603.29645	237.5
598.94769	178.5
594.59882	204
590.24591	193
585.89087	215
581.53375	210.5
577.17657	223
572.81531	214.5
568.44989	206
564.08441	237.5
559.71686	268
555.34723	239
550.97345	240
546.59961	230
542.22168	221.5
537.84161	247
533.46143	218
529.07721	219
524.6908	241
520.30231	242.5
515.91174	264
511.51697	288
507.12216	305
502.72522	357
498.32413	474
493.92297	545.5
489.51764	597.5
485.1102	587.5
480.70267	583
476.29099	517.5
471.87717	444.5
467.46121	345.5
463.04312	296.5
458.62088	280
454.19855	267.5
449.77405	223
445.3454	225.5
440.91666	248
436.4837	273
432.04865	307.5
427.61142	309
423.1741	358.5
418.73257	396
414.28891	378
409.84103	407.5
405.39307	330
400.94296	269
396.49069	250.5
392.03421	237.5
387.57761	228.5
383.11679	215.5
378.65381	213
374.18869	219
369.72137	199.5
365.25397	200
360.78027	192.5
356.30646	188
351.83047	200.5
347.35233	181.5
342.8699	205.5
338.38739	209
333.90063	207
329.41376	214
324.92264	218.5
320.42932	232.5
315.93381	204
311.43613	210
306.93625	171
302.43417	192
297.9299	189
293.42346	204.5
288.91272	182.5
284.40186	215
279.88672	175.5
275.37146	205.5
270.8519	214
266.33014	176
261.80826	191.5
257.2821	207.5
252.75371	199.5
248.22101	241
243.6882	209.5
239.15317	182.5
234.61592	225.5
230.07434	223.5
225.53265	260.5
220.98663	196.5
216.4384	223
211.89003	241.5
207.33734	232.5
202.78241	203
198.22523	224
193.66585	212.5
189.1042	233.5
184.53822	217
179.97211	238
175.40376	233
170.83104	256
166.25821	252.5
161.681	251
157.10155	253.5
152.51984	290.5
147.93588	260.5
143.34967	261
138.7612	208
134.17047	114.5
129.57748	23
124.98223	-12
