# Supplementary material for: Transition across a sharp interface: Data from Raman and Brillouin imaging spectroscopy
Source: Data Brief. 2020 Oct 2;33:106368. doi: 10.1016/j.dib.2020.106368 (PMC7557971; doi:10.1016/j.dib.2020.106368)
Supplement: Supplementary file 1 [file mmc1.zip › PET_Glycerol60X_step05/Raman/petgly_60X_70PH_2s_05step_40fend_12_45_28.txt]

3813.9915	201.5
3811.1724	197
3808.3525	187.5
3805.5327	184
3802.7104	213
3799.8872	175.5
3797.063	196.5
3794.2363	203.5
3791.4099	180.5
3788.5811	196
3785.7524	196.5
3782.9214	172
3780.0894	203.5
3777.2561	201
3774.4219	223.5
3771.5867	183
3768.7502	226.5
3765.9116	207.5
3763.0715	185.5
3760.2322	174.5
3757.3901	187.5
3754.5469	221
3751.7029	214.5
3748.8577	219.5
3746.0098	220
3743.1624	230.5
3740.3125	199
3737.4631	223
3734.6111	207.5
3731.7578	177.5
3728.9038	223
3726.0486	199.5
3723.1921	212
3720.3333	215.5
3717.4749	240.5
3714.6138	221.5
3711.7517	232.5
3708.8899	226.5
3706.0256	221.5
3703.1589	210
3700.2927	236.5
3697.425	271
3694.5552	264
3691.6853	239.5
3688.8132	239
3685.9399	246
3683.0657	260
3680.1902	274
3677.3137	266.5
3674.436	286
3671.5559	301
3668.676	246.5
3665.7937	265
3662.9102	273
3660.0271	284.5
3657.1416	300.5
3654.2534	280
3651.3655	280.5
3648.4766	251
3645.5852	316
3642.6941	319
3639.8005	328.5
3636.9058	281
3634.0098	289.5
3631.1128	303
3628.2148	311
3625.3157	303
3622.4141	323
3619.5127	312.5
3616.6086	310
3613.7036	320.5
3610.7976	315
3607.8904	390
3604.9819	348
3602.0725	384
3599.1604	385
3596.2488	386
3593.3345	395.5
3590.4192	420
3587.5042	394
3584.5867	447.5
3581.6665	453
3578.7466	438.5
3575.8257	465.5
3572.9021	450
3569.979	487.5
3567.0532	450.5
3564.1265	493
3561.1985	493.5
3558.2693	477
3555.3391	501.5
3552.4077	536
3549.4753	554.5
3546.5403	570.5
3543.6042	539
3540.6682	524.5
3537.7297	546
3534.7903	576
3531.8496	587
3528.9077	619.5
3525.9634	606
3523.0193	635
3520.0728	641
3517.125	648
3514.1775	640.5
3511.2273	676
3508.2761	672
3505.3237	692
3502.3689	723
3499.4143	720
3496.457	751
3493.5002	710.5
3490.5408	780.5
3487.5801	755.5
3484.6182	796.5
3481.6553	821
3478.6914	790
3475.7261	824
3472.7583	770.5
3469.7908	796
3466.8208	808.5
3463.8494	795.5
3460.877	837
3457.9036	841
3454.9287	895.5
3451.9529	923
3448.9744	916.5
3445.9963	894
3443.0156	959
3440.0337	919.5
3437.052	942
3434.0679	991
3431.0823	956
3428.0945	983.5
3425.1067	969.5
3422.1177	1021.5
3419.1262	1001
3416.1335	1039.5
3413.1414	988.5
3410.1462	1002.5
3407.1501	1019.5
3404.1528	1007
3401.1528	1026.5
3398.1533	1006
3395.1523	1074
3392.1489	1046.5
3389.1443	1036
3386.1387	1013
3383.1331	1026.5
3380.1235	1059.5
3377.1143	1057
3374.1038	1088
3371.092	1069
3368.0779	1095
3365.0623	1116.5
3362.0471	1076.5
3359.0293	1137.5
3356.0103	1086.5
3352.9902	1067.5
3349.9688	1040
3346.9448	1080
3343.9211	1112.5
3340.8948	1112
3337.8687	1048.5
3334.8398	1086
3331.8098	1082.5
3328.7788	1082
3325.7466	1072
3322.7129	1081
3319.6768	1100
3316.6409	1095
3313.6025	1063.5
3310.5627	1077
3307.5232	1131.5
3304.4812	1116.5
3301.4377	1125
3298.3918	1097.5
3295.3462	1085.5
3292.2993	1118.5
3289.2498	1107
3286.2004	1086
3283.1484	1087.5
3280.0952	1111.5
3277.041	1088
3273.9854	1127
3270.9287	1115.5
3267.8706	1120.5
3264.8101	1122.5
3261.7495	1111.5
3258.6865	1111
3255.6223	1111.5
3252.5569	1139
3249.49	1106
3246.4221	1062.5
3243.353	1062
3240.2827	1133.5
3237.2097	1126
3234.137	1109
3231.0615	1095
3227.9849	1095
3224.907	1060.5
3221.8279	1081.5
3218.7476	1134.5
3215.666	1106
3212.5833	1105.5
3209.4978	1043
3206.4111	1097.5
3203.3247	1079
3200.2356	1075.5
3197.1453	1050.5
3194.0537	1045
3190.9609	1038.5
3187.8669	1028
3184.7703	1021.5
3181.6738	1030
3178.5745	1024
3175.4741	976
3172.374	993.5
3169.271	977.5
3166.167	978
3163.0601	899.5
3159.9536	950
3156.8457	967.5
3153.7351	871.5
3150.6248	947.5
3147.5117	855.5
3144.3975	887
3141.282	894.5
3138.1653	910.5
3135.0474	873.5
3131.9265	871.5
3128.8062	876
3125.6829	779
3122.5598	790
3119.4343	827.5
3116.3074	805.5
3113.1792	830.5
3110.0496	811
3106.9189	775.5
3103.7869	753.5
3100.6523	764.5
3097.5178	727
3094.3806	782
3091.2422	791.5
3088.1025	764.5
3084.9614	751
3081.8193	801.5
3078.6758	768
3075.531	785.5
3072.3835	853
3069.2363	840
3066.0862	863.5
3062.9348	868
3059.7825	927.5
3056.6287	919.5
3053.4734	942.5
3050.3171	926.5
3047.1594	963.5
3043.999	943.5
3040.8389	955.5
3037.676	872
3034.5117	838
3031.3464	830.5
3028.1797	802.5
3025.0115	753.5
3021.8423	799
3018.6716	755.5
3015.4983	768
3012.3252	792
3009.1494	802.5
3005.9722	861.5
3002.7937	902.5
2999.614	939
2996.4329	1021
2993.2505	1108
2990.0669	1228.5
2986.8806	1289
2983.6943	1445.5
2980.5054	1554
2977.3152	1787
2974.1235	1889
2970.9309	2166
2967.7366	2341.5
2964.5413	2568.5
2961.3445	2704
2958.145	2862.5
2954.9458	3068.5
2951.7437	3139.5
2948.5403	3241
2945.3354	3247.5
2942.1294	3306
2938.9221	3330
2935.7136	3289.5
2932.5037	3146.5
2929.291	3267.5
2926.0786	3151.5
2922.8633	3138.5
2919.6465	3201.5
2916.4287	3065
2913.2092	3109.5
2909.9888	3269.5
2906.7668	3269
2903.5437	3312.5
2900.3179	3439
2897.092	3599.5
2893.8633	3689.5
2890.6333	3777
2887.4021	3860
2884.1697	3690
2880.9358	3684.5
2877.7004	3509.5
2874.4639	3359
2871.2246	3086.5
2867.9854	2928
2864.7434	2722
2861.5	2481.5
2858.2571	2216.5
2855.011	2112
2851.7637	1979
2848.5134	1881
2845.2637	1791.5
2842.0122	1647
2838.7581	1580
2835.5042	1555
2832.2476	1362
2828.9893	1327.5
2825.7297	1291.5
2822.469	1267
2819.2068	1207
2815.9419	1158.5
2812.677	1119.5
2809.4109	1048.5
2806.1418	1050.5
2802.8716	984
2799.5999	991
2796.3269	981.5
2793.0525	978
2789.7766	911
2786.4998	916.5
2783.2212	917
2779.9399	883.5
2776.6589	932.5
2773.3748	929.5
2770.0896	831
2766.8027	876
2763.5146	913.5
2760.2253	928
2756.9346	945.5
2753.6409	945.5
2750.3474	910
2747.051	953.5
2743.7549	900
2740.4558	942.5
2737.1555	892.5
2733.8538	888
2730.5505	904.5
2727.2461	850.5
2723.9402	855
2720.6313	847
2717.3228	831
2714.0112	794
2710.6982	802
2707.384	752.5
2704.0684	764
2700.7515	771.5
2697.4331	738.5
2694.1133	756.5
2690.7905	768
2687.4683	732
2684.1428	731.5
2680.8176	700
2677.4893	707
2674.1599	728
2670.8289	706.5
2667.4966	650.5
2664.1614	679
2660.8262	667
2657.4897	678
2654.1504	705
2650.8096	702
2647.469	636.5
2644.1255	699.5
2640.7805	648
2637.4341	620
2634.085	669.5
2630.7358	681
2627.3853	684.5
2624.0317	639
2620.677	656.5
2617.3223	667.5
2613.9646	647.5
2610.6057	662
2607.2451	653
2603.8833	684
2600.5186	715.5
2597.1538	662.5
2593.7861	648.5
2590.4187	692
2587.0483	665.5
2583.6765	630.5
2580.3032	661
2576.9287	638
2573.5527	632.5
2570.175	669.5
2566.7964	655
2563.4146	645.5
2560.0327	709
2556.6482	632
2553.262	643.5
2549.8745	673.5
2546.4856	659.5
2543.0952	693
2539.7034	645.5
2536.3103	663.5
2532.9141	665.5
2529.5181	684.5
2526.1189	650.5
2522.7185	670.5
2519.3184	653.5
2515.915	658.5
2512.5103	690
2509.1025	674
2505.6948	698
2502.2859	657.5
2498.8738	669
2495.4619	690.5
2492.0471	688
2488.6306	669
2485.2129	665.5
2481.7937	650
2478.373	672
2474.9509	675.5
2471.5273	694.5
2468.1008	652.5
2464.6746	692
2461.2451	694
2457.8157	674.5
2454.3833	708
2450.9497	626
2447.5144	652
2444.0776	702
2440.6379	657
2437.1985	653.5
2433.7573	679.5
2430.3132	686.5
2426.8679	666.5
2423.4224	672
2419.9741	666.5
2416.5242	668.5
2413.0728	701
2409.6184	701
2406.1641	687
2402.7083	662
2399.2495	671
2395.791	680.5
2392.3291	672.5
2388.866	671.5
2385.4014	664.5
2381.9353	672
2378.4675	691
2374.9985	655
2371.5281	647.5
2368.0544	675
2364.5811	648
2361.1045	682.5
2357.6262	654.5
2354.1467	712.5
2350.6658	631
2347.1833	713.5
2343.6995	673
2340.2141	651
2336.7256	716
2333.2371	669.5
2329.7456	671.5
2326.2544	676
2322.7598	733
2319.2639	691.5
2315.7664	625.5
2312.2676	689.5
2308.7671	683
2305.2637	694.5
2301.7603	720.5
2298.2554	683.5
2294.7473	679.5
2291.2378	727
2287.7268	716
2284.2158	681
2280.7002	712.5
2277.1848	705.5
2273.6677	683.5
2270.1494	673
2266.6277	714.5
2263.1062	653
2259.5815	694.5
2256.0554	683.5
2252.5293	677.5
2249.0002	727
2245.4695	684.5
2241.9358	698
2238.4021	721.5
2234.8667	720.5
2231.3284	723.5
2227.7903	743
2224.2488	691
2220.7058	697.5
2217.1631	664
2213.6172	675.5
2210.0698	707.5
2206.519	720.5
2202.9685	755.5
2199.4165	693.5
2195.8613	688.5
2192.3062	691.5
2188.748	672
2185.1882	664.5
2181.627	731.5
2178.064	671
2174.4995	716.5
2170.9336	703.5
2167.3662	707
2163.7957	707.5
2160.2251	672.5
2156.6514	751
2153.0779	735.5
2149.501	706.5
2145.9226	727.5
2142.3428	685
2138.7612	754
2135.1768	722.5
2131.5923	738
2128.0061	743.5
2124.417	727
2120.8276	741
2117.2354	746
2113.6414	747
2110.0459	742.5
2106.449	727
2102.8503	732
2099.2502	742
2095.6487	720
2092.0437	779
2088.439	783
2084.8308	790
2081.2212	790
2077.6101	793
2073.999	772
2070.3831	729
2066.7671	763.5
2063.1497	777.5
2059.5308	754.5
2055.9084	795
2052.2864	766
2048.6609	829.5
2045.0358	776.5
2041.4072	794
2037.7771	799.5
2034.1454	787
2030.5122	840.5
2026.8756	762
2023.2393	830
2019.6012	838.5
2015.96	828
2012.3171	810
2008.6744	854
2005.0283	841
2001.3807	858
1997.7316	821
1994.0808	841
1990.4283	880
1986.7727	854.5
1983.1172	881.5
1979.4584	852.5
1975.7996	840.5
1972.1376	895.5
1968.4739	886
1964.8087	903.5
1961.1418	841
1957.4734	875
1953.8033	882.5
1950.1317	886.5
1946.4568	867.5
1942.7819	890
1939.1038	912
1935.424	925
1931.7426	891
1928.0613	934.5
1924.3767	928
1920.6887	955
1917.001	938
1913.3115	939
1909.6205	919
1905.926	919.5
1902.23	942.5
1898.5342	949.5
1894.8348	937
1891.134	959
1887.4315	899.5
1883.7274	931
1880.0216	921.5
1876.3125	904
1872.6035	943
1868.8929	980.5
1865.1788	939.5
1861.4633	966.5
1857.746	948.5
1854.0288	945.5
1850.3083	980
1846.5862	988.5
1842.8606	960
1839.1353	979
1835.4081	965.5
1831.6776	1006
1827.9473	1013
1824.2136	972.5
1820.4781	988.5
1816.7411	989.5
1813.0024	1009.5
1809.2621	1032.5
1805.5201	983
1801.7765	1005
1798.0313	1015.5
1794.2826	1052.5
1790.5339	983
1786.782	990
1783.0283	1002.5
1779.2731	1001.5
1775.5161	1040
1771.7574	1023
1767.9972	1012.5
1764.2352	1052
1760.4716	1016.5
1756.7046	990
1752.9376	1101
1749.1672	1019
1745.3951	1065
1741.6232	1046
1737.8478	1061.5
1734.0708	1058.5
1730.292	1068
1726.5099	985
1722.7278	1093.5
1718.944	1108.5
1715.1567	1055
1711.3696	1042.5
1707.5791	1041
1703.7869	1066.5
1699.9929	1112
1696.1973	1081.5
1692.3999	1047
1688.601	1036.5
1684.8003	1070
1680.9961	1071
1677.192	1100.5
1673.3845	1047.5
1669.577	1054
1665.7661	1132.5
1661.9535	1084
1658.1392	1088
1654.3231	1059.5
1650.5054	1064.5
1646.6859	1083
1642.8647	1085.5
1639.0402	1055
1635.2156	1091.5
1631.3876	1097
1627.5579	1098
1623.7281	1121.5
1619.895	1119.5
1616.0601	1128.5
1612.2235	1130.5
1608.3834	1201.5
1604.5433	1126.5
1600.7017	1128.5
1596.8563	1133
1593.0111	1123
1589.1625	1104.5
1585.312	1082
1581.4598	1117
1577.606	1092.5
1573.7504	1091
1569.8931	1059
1566.0341	1069.5
1562.1732	1102
1558.3088	1061
1554.4447	1041.5
1550.5769	1085.5
1546.7091	1044.5
1542.8379	1066
1538.9648	1084
1535.0901	1064.5
1531.2136	1057.5
1527.3353	1070
1523.4536	1071
1519.5719	1108
1515.6866	1084
1511.8014	1058.5
1507.9126	1008.5
1504.0239	1053
1500.1316	1074
1496.2375	1067
1492.3418	1095
1488.4442	1162
1484.5431	1183
1480.6421	1222
1476.7393	1276
1472.8329	1269
1468.9265	1278
1465.0166	1253.5
1461.1049	1230.5
1457.1914	1229.5
1453.2762	1201.5
1449.3593	1161
1445.4404	1121.5
1441.5199	1139
1437.5957	1126.5
1433.6716	1127.5
1429.744	1113
1425.8163	1104.5
1421.8851	1154.5
1417.952	1076
1414.0172	1132.5
1410.0807	1096.5
1406.1422	1121
1402.202	1107
1398.2601	1033
1394.3146	1120
1390.369	1115
1386.4198	1111
1382.4707	1041
1378.5179	1040.5
1374.5635	1089.5
1370.6071	1071.5
1366.6489	1049
1362.689	1046.5
1358.7273	1042
1354.7638	1084.5
1350.7965	1054.5
1346.8293	1101
1342.8586	1057
1338.886	1055
1334.9135	1057
1330.9371	1008
1326.9591	1042
1322.9792	1016
1318.9976	1018
1315.0122	998.5
1311.027	1001.5
1307.0398	1024
1303.049	999
1299.0582	1049
1295.0638	986
1291.0675	1013.5
1287.0695	1017.5
1283.0695	982.5
1279.0677	992.5
1275.0641	989
1271.0587	961.5
1267.0515	1014.5
1263.0405	979
1259.0295	996
1255.015	1002.5
1250.9985	972.5
1246.9802	979
1242.9619	950
1238.9399	962
1234.9161	944
1230.8885	905
1226.861	860.5
1222.8317	921.5
1218.7986	923
1214.7655	933.5
1210.7286	976.5
1206.6899	929
1202.6514	946.5
1198.609	900.5
1194.5647	894.5
1190.5187	877
1186.4707	862.5
1182.4189	786
1178.3673	832
1174.3137	767
1170.2565	797.5
1166.1973	771
1162.1382	796.5
1158.0752	802
1154.0105	769.5
1149.9438	748.5
1145.8752	778
1141.8048	790
1137.7307	750.5
1133.6565	822.5
1129.5804	845
1125.5006	876
1121.4208	964
1117.3372	979
1113.2517	955
1109.1643	958
1105.0751	913.5
1100.9839	893.5
1096.8907	915
1092.7959	907.5
1088.6971	954
1084.5984	1005.5
1080.4958	1090.5
1076.3932	1102
1072.2869	1147.5
1068.1786	1152.5
1064.0685	1219.5
1059.9564	1234
1055.8424	1199
1051.7266	1161.5
1047.6088	1211
1043.489	1136.5
1039.3655	1040
1035.2419	997.5
1031.1145	869.5
1026.9852	761
1022.856	700
1018.7228	701
1014.5877	801.5
1010.4507	866.5
1006.3118	882
1002.1691	972
998.02631	918.5
993.88159	709.5
989.73303	582
985.58447	569
981.43201	555
977.27765	595
973.12134	565.5
968.96313	543.5
964.80292	501.5
960.64081	476
956.47675	486
952.31073	467.5
948.14081	485.5
943.97089	459.5
939.79706	551
935.62329	576
931.44556	601.5
927.26587	620.5
923.08429	611.5
918.9007	550.5
914.71515	518
910.52765	467.5
906.3382	484
902.14484	461.5
897.95142	483
893.75409	457.5
889.55676	489.5
885.35553	548
881.15234	632.5
876.94714	759.5
872.73993	819.5
868.53082	937.5
864.3197	1009.5
860.10657	1140
855.89148	1211.5
851.67249	1185.5
847.45343	1124.5
843.23041	969.5
839.00739	856
834.78046	787.5
830.55145	769.5
826.3205	830
822.08759	839.5
817.8526	772
813.61566	640.5
809.37476	530.5
805.13385	478.5
800.89093	459.5
796.64398	396
792.39508	422
788.14612	417
783.89319	374
779.63824	350.5
775.38129	328
771.12231	326
766.86133	327.5
762.59833	320
758.33136	322
754.06433	326.5
749.79327	299
745.52222	299.5
741.24713	299
736.97003	277
732.69092	263
728.40973	302
724.12653	263.5
719.84131	245.5
715.55408	282
711.26477	236.5
706.97144	267
702.6781	266.5
698.38068	282.5
694.08325	306.5
689.78174	321
685.47821	362.5
681.17267	386
676.86499	395
672.55536	391
668.24359	351
663.92987	311
659.61401	308
655.29413	270
650.97418	263.5
646.65015	235.5
642.32611	247
637.99799	244.5
633.66779	248
629.33551	255.5
625.00122	238.5
620.66479	231
616.32635	213
611.98578	220.5
607.64117	221.5
603.29645	249
598.94769	213.5
594.59882	178.5
590.24591	187
585.89087	208.5
581.53375	203
577.17657	223.5
572.81531	188
568.44989	233
564.08441	230
559.71686	236
555.34723	231.5
550.97345	248.5
546.59961	250
542.22168	246
537.84161	182.5
533.46143	251.5
529.07721	219
524.6908	236
520.30231	244.5
515.91174	243
511.51697	288.5
507.12216	301
502.72522	388
498.32413	454
493.92297	545
489.51764	584
485.1102	620.5
480.70267	591.5
476.29099	521.5
471.87717	411
467.46121	381.5
463.04312	323
458.62088	251.5
454.19855	248.5
449.77405	245
445.3454	230.5
440.91666	263
436.4837	263.5
432.04865	268
427.61142	300.5
423.1741	369
418.73257	365
414.28891	380.5
409.84103	357.5
405.39307	312
400.94296	297.5
396.49069	247
392.03421	239
387.57761	223.5
383.11679	219.5
378.65381	216.5
374.18869	200.5
369.72137	220
365.25397	179.5
360.78027	207.5
356.30646	194
351.83047	193
347.35233	180
342.8699	232.5
338.38739	218.5
333.90063	209.5
329.41376	196.5
324.92264	212.5
320.42932	200
315.93381	223
311.43613	210.5
306.93625	210
302.43417	193
297.9299	178.5
293.42346	188
288.91272	178
284.40186	166.5
279.88672	180.5
275.37146	196
270.8519	191.5
266.33014	198
261.80826	229
257.2821	193
252.75371	192.5
248.22101	176.5
243.6882	211.5
239.15317	191.5
234.61592	224.5
230.07434	227
225.53265	253
220.98663	252.5
216.4384	246.5
211.89003	234
207.33734	257
202.78241	211
198.22523	235
193.66585	217
189.1042	234
184.53822	249
179.97211	247.5
175.40376	271
170.83104	226
166.25821	253.5
161.681	272
157.10155	258.5
152.51984	261.5
147.93588	285.5
143.34967	248.5
138.7612	216
134.17047	101
129.57748	5.5
124.98223	-28.5
