# Supplementary material for: Transition across a sharp interface: Data from Raman and Brillouin imaging spectroscopy
Source: Data Brief. 2020 Oct 2;33:106368. doi: 10.1016/j.dib.2020.106368 (PMC7557971; doi:10.1016/j.dib.2020.106368)
Supplement: Supplementary file 1 [file mmc1.zip › PET_Glycerol60X_step05/Raman/petgly_60X_70PH_2s_05step_40fend_12_45_29.txt]

3813.9915	174.5
3811.1724	185.5
3808.3525	177.5
3805.5327	161.5
3802.7104	198.5
3799.8872	195
3797.063	215.5
3794.2363	196.5
3791.4099	185.5
3788.5811	180
3785.7524	215.5
3782.9214	182.5
3780.0894	194
3777.2561	197.5
3774.4219	159.5
3771.5867	195.5
3768.7502	215
3765.9116	224.5
3763.0715	183.5
3760.2322	210.5
3757.3901	208.5
3754.5469	215
3751.7029	209
3748.8577	196.5
3746.0098	214
3743.1624	215
3740.3125	213
3737.4631	200.5
3734.6111	215
3731.7578	182
3728.9038	228.5
3726.0486	232.5
3723.1921	212
3720.3333	205
3717.4749	215
3714.6138	251
3711.7517	225
3708.8899	244.5
3706.0256	237.5
3703.1589	209
3700.2927	226
3697.425	222.5
3694.5552	224
3691.6853	237.5
3688.8132	253.5
3685.9399	235
3683.0657	242
3680.1902	219
3677.3137	247.5
3674.436	238.5
3671.5559	257
3668.676	266
3665.7937	253
3662.9102	258.5
3660.0271	257
3657.1416	247.5
3654.2534	278.5
3651.3655	318
3648.4766	265
3645.5852	234.5
3642.6941	277.5
3639.8005	309
3636.9058	280.5
3634.0098	304
3631.1128	304
3628.2148	313.5
3625.3157	327
3622.4141	332
3619.5127	353.5
3616.6086	323.5
3613.7036	347.5
3610.7976	350.5
3607.8904	341
3604.9819	354.5
3602.0725	346.5
3599.1604	373.5
3596.2488	384
3593.3345	391.5
3590.4192	369
3587.5042	414
3584.5867	403.5
3581.6665	409
3578.7466	440.5
3575.8257	457
3572.9021	462
3569.979	456.5
3567.0532	446
3564.1265	471
3561.1985	486
3558.2693	481
3555.3391	525
3552.4077	512.5
3549.4753	525.5
3546.5403	496
3543.6042	548.5
3540.6682	586
3537.7297	580
3534.7903	558.5
3531.8496	578.5
3528.9077	612
3525.9634	601.5
3523.0193	625
3520.0728	643
3517.125	617
3514.1775	666.5
3511.2273	627.5
3508.2761	680
3505.3237	691
3502.3689	668
3499.4143	718
3496.457	716.5
3493.5002	740
3490.5408	731
3487.5801	742.5
3484.6182	750.5
3481.6553	774
3478.6914	791
3475.7261	776.5
3472.7583	845
3469.7908	864
3466.8208	853.5
3463.8494	867
3460.877	855
3457.9036	814.5
3454.9287	892
3451.9529	909.5
3448.9744	942.5
3445.9963	917.5
3443.0156	938
3440.0337	974.5
3437.052	982.5
3434.0679	981
3431.0823	960.5
3428.0945	975
3425.1067	982
3422.1177	969
3419.1262	1018.5
3416.1335	990
3413.1414	992.5
3410.1462	1026
3407.1501	1002
3404.1528	1006
3401.1528	998
3398.1533	1029
3395.1523	1034
3392.1489	1030
3389.1443	1048
3386.1387	1048.5
3383.1331	1096
3380.1235	1108.5
3377.1143	1091.5
3374.1038	1019
3371.092	1044
3368.0779	1038
3365.0623	1063
3362.0471	1031.5
3359.0293	1028
3356.0103	1106.5
3352.9902	1067.5
3349.9688	1113
3346.9448	1098.5
3343.9211	1082.5
3340.8948	1087
3337.8687	1092.5
3334.8398	1043
3331.8098	1092
3328.7788	1119
3325.7466	1077
3322.7129	1080
3319.6768	1075.5
3316.6409	1095
3313.6025	1110.5
3310.5627	1110
3307.5232	1086
3304.4812	1067.5
3301.4377	1108.5
3298.3918	1141
3295.3462	1084.5
3292.2993	1087
3289.2498	1130.5
3286.2004	1107
3283.1484	1102
3280.0952	1133
3277.041	1114
3273.9854	1087
3270.9287	1126
3267.8706	1107.5
3264.8101	1132
3261.7495	1115.5
3258.6865	1099
3255.6223	1127
3252.5569	1092.5
3249.49	1097
3246.4221	1118.5
3243.353	1170.5
3240.2827	1100
3237.2097	1103
3234.137	1043.5
3231.0615	1100
3227.9849	1123
3224.907	1116.5
3221.8279	1112.5
3218.7476	1104.5
3215.666	1086
3212.5833	1094.5
3209.4978	1066
3206.4111	1080
3203.3247	1044
3200.2356	1076.5
3197.1453	1028
3194.0537	1029.5
3190.9609	1002.5
3187.8669	1030
3184.7703	1043
3181.6738	1007
3178.5745	1006.5
3175.4741	952
3172.374	1004
3169.271	991.5
3166.167	934
3163.0601	939
3159.9536	917
3156.8457	932
3153.7351	900.5
3150.6248	863.5
3147.5117	869.5
3144.3975	853
3141.282	861.5
3138.1653	871
3135.0474	800.5
3131.9265	829.5
3128.8062	793
3125.6829	799.5
3122.5598	768
3119.4343	827
3116.3074	782.5
3113.1792	746.5
3110.0496	768.5
3106.9189	782
3103.7869	758
3100.6523	747
3097.5178	725
3094.3806	732
3091.2422	793.5
3088.1025	721
3084.9614	787.5
3081.8193	715.5
3078.6758	784.5
3075.531	820.5
3072.3835	780
3069.2363	787.5
3066.0862	852.5
3062.9348	844
3059.7825	885
3056.6287	879
3053.4734	907.5
3050.3171	913
3047.1594	916
3043.999	904.5
3040.8389	908.5
3037.676	883.5
3034.5117	844.5
3031.3464	803.5
3028.1797	740
3025.0115	765
3021.8423	798.5
3018.6716	767
3015.4983	742.5
3012.3252	762
3009.1494	838.5
3005.9722	801
3002.7937	873.5
2999.614	928
2996.4329	973
2993.2505	1109
2990.0669	1128.5
2986.8806	1335.5
2983.6943	1423.5
2980.5054	1607
2977.3152	1724
2974.1235	1891
2970.9309	2065.5
2967.7366	2358.5
2964.5413	2545
2961.3445	2679
2958.145	2851.5
2954.9458	2985.5
2951.7437	3056
2948.5403	3146
2945.3354	3243.5
2942.1294	3290.5
2938.9221	3347.5
2935.7136	3231.5
2932.5037	3267.5
2929.291	3183.5
2926.0786	3161
2922.8633	3033.5
2919.6465	3133.5
2916.4287	3159.5
2913.2092	3117.5
2909.9888	3276.5
2906.7668	3321.5
2903.5437	3474.5
2900.3179	3499.5
2897.092	3562.5
2893.8633	3657
2890.6333	3782.5
2887.4021	3675
2884.1697	3777.5
2880.9358	3712
2877.7004	3540.5
2874.4639	3360
2871.2246	3117.5
2867.9854	2876.5
2864.7434	2617
2861.5	2387
2858.2571	2272
2855.011	2138.5
2851.7637	1990
2848.5134	1814
2845.2637	1700.5
2842.0122	1696
2838.7581	1568
2835.5042	1472
2832.2476	1421
2828.9893	1316
2825.7297	1282
2822.469	1221.5
2819.2068	1183
2815.9419	1143.5
2812.677	1134.5
2809.4109	1080.5
2806.1418	1031.5
2802.8716	989.5
2799.5999	971.5
2796.3269	951
2793.0525	942
2789.7766	962.5
2786.4998	916.5
2783.2212	908.5
2779.9399	960
2776.6589	895
2773.3748	922
2770.0896	891
2766.8027	913
2763.5146	926.5
2760.2253	916
2756.9346	941
2753.6409	921
2750.3474	912.5
2747.051	900
2743.7549	902.5
2740.4558	904
2737.1555	937.5
2733.8538	907
2730.5505	864
2727.2461	836
2723.9402	827.5
2720.6313	851.5
2717.3228	788
2714.0112	818.5
2710.6982	756.5
2707.384	761.5
2704.0684	756.5
2700.7515	726.5
2697.4331	692
2694.1133	735
2690.7905	736.5
2687.4683	728
2684.1428	705
2680.8176	657.5
2677.4893	665.5
2674.1599	654
2670.8289	645.5
2667.4966	671.5
2664.1614	667.5
2660.8262	672.5
2657.4897	677
2654.1504	606.5
2650.8096	683.5
2647.469	656.5
2644.1255	669
2640.7805	656
2637.4341	641
2634.085	652.5
2630.7358	665
2627.3853	619
2624.0317	642.5
2620.677	669.5
2617.3223	647
2613.9646	655
2610.6057	669
2607.2451	646
2603.8833	672.5
2600.5186	654
2597.1538	659
2593.7861	683
2590.4187	631.5
2587.0483	653
2583.6765	657.5
2580.3032	637
2576.9287	666
2573.5527	652.5
2570.175	672.5
2566.7964	648.5
2563.4146	615.5
2560.0327	654.5
2556.6482	628
2553.262	661
2549.8745	649
2546.4856	623.5
2543.0952	645
2539.7034	604.5
2536.3103	667.5
2532.9141	622
2529.5181	630.5
2526.1189	646
2522.7185	658
2519.3184	670.5
2515.915	652.5
2512.5103	661
2509.1025	661.5
2505.6948	632.5
2502.2859	622
2498.8738	676
2495.4619	657.5
2492.0471	687.5
2488.6306	687
2485.2129	640
2481.7937	663.5
2478.373	662.5
2474.9509	650.5
2471.5273	636.5
2468.1008	677
2464.6746	640.5
2461.2451	673
2457.8157	638
2454.3833	628
2450.9497	668.5
2447.5144	665
2444.0776	655
2440.6379	651.5
2437.1985	652
2433.7573	658
2430.3132	618
2426.8679	658
2423.4224	642.5
2419.9741	634
2416.5242	651.5
2413.0728	652
2409.6184	673.5
2406.1641	649
2402.7083	659.5
2399.2495	682.5
2395.791	641
2392.3291	687.5
2388.866	653
2385.4014	654.5
2381.9353	632
2378.4675	662.5
2374.9985	662.5
2371.5281	674
2368.0544	618
2364.5811	681
2361.1045	698
2357.6262	666
2354.1467	661.5
2350.6658	663
2347.1833	653.5
2343.6995	685
2340.2141	666.5
2336.7256	690.5
2333.2371	668.5
2329.7456	691.5
2326.2544	647.5
2322.7598	678
2319.2639	661
2315.7664	673
2312.2676	682.5
2308.7671	645.5
2305.2637	671.5
2301.7603	664.5
2298.2554	671
2294.7473	685
2291.2378	654.5
2287.7268	653.5
2284.2158	687
2280.7002	679
2277.1848	658.5
2273.6677	642
2270.1494	660.5
2266.6277	690.5
2263.1062	669.5
2259.5815	663
2256.0554	683.5
2252.5293	640
2249.0002	675
2245.4695	661.5
2241.9358	676.5
2238.4021	653.5
2234.8667	685.5
2231.3284	660.5
2227.7903	663.5
2224.2488	659
2220.7058	663.5
2217.1631	688.5
2213.6172	652
2210.0698	687.5
2206.519	725
2202.9685	689.5
2199.4165	684
2195.8613	682
2192.3062	697.5
2188.748	663
2185.1882	662.5
2181.627	689.5
2178.064	687
2174.4995	696.5
2170.9336	697
2167.3662	710
2163.7957	685.5
2160.2251	650.5
2156.6514	709
2153.0779	668
2149.501	707
2145.9226	695.5
2142.3428	691
2138.7612	711
2135.1768	690
2131.5923	699
2128.0061	724.5
2124.417	731.5
2120.8276	722.5
2117.2354	704
2113.6414	716
2110.0459	754
2106.449	730.5
2102.8503	733
2099.2502	723
2095.6487	735
2092.0437	749.5
2088.439	746
2084.8308	718
2081.2212	766.5
2077.6101	770
2073.999	741.5
2070.3831	728.5
2066.7671	761.5
2063.1497	754
2059.5308	763
2055.9084	799.5
2052.2864	811
2048.6609	767.5
2045.0358	809.5
2041.4072	782.5
2037.7771	802.5
2034.1454	809.5
2030.5122	769.5
2026.8756	800.5
2023.2393	806
2019.6012	808
2015.96	806.5
2012.3171	839.5
2008.6744	844
2005.0283	804
2001.3807	834
1997.7316	829
1994.0808	822.5
1990.4283	777
1986.7727	867.5
1983.1172	844.5
1979.4584	863.5
1975.7996	834
1972.1376	850
1968.4739	888.5
1964.8087	862
1961.1418	833.5
1957.4734	882
1953.8033	897
1950.1317	868
1946.4568	853
1942.7819	891.5
1939.1038	871.5
1935.424	892
1931.7426	895.5
1928.0613	923
1924.3767	897.5
1920.6887	874.5
1917.001	884
1913.3115	893.5
1909.6205	886
1905.926	878.5
1902.23	873
1898.5342	907.5
1894.8348	933.5
1891.134	924.5
1887.4315	909
1883.7274	945
1880.0216	949.5
1876.3125	909.5
1872.6035	962
1868.8929	946.5
1865.1788	946
1861.4633	917.5
1857.746	928.5
1854.0288	960
1850.3083	926
1846.5862	943.5
1842.8606	971.5
1839.1353	941
1835.4081	962
1831.6776	981
1827.9473	959.5
1824.2136	973.5
1820.4781	991.5
1816.7411	964.5
1813.0024	976
1809.2621	980.5
1805.5201	984.5
1801.7765	973.5
1798.0313	972
1794.2826	974.5
1790.5339	974
1786.782	1039
1783.0283	994.5
1779.2731	997.5
1775.5161	1001
1771.7574	1007
1767.9972	979.5
1764.2352	1052
1760.4716	961.5
1756.7046	978
1752.9376	964.5
1749.1672	1035.5
1745.3951	1004.5
1741.6232	1016.5
1737.8478	999.5
1734.0708	1003
1730.292	1016.5
1726.5099	1003
1722.7278	1040
1718.944	1064.5
1715.1567	1019.5
1711.3696	1042
1707.5791	1003.5
1703.7869	1020
1699.9929	1054
1696.1973	1033.5
1692.3999	1011
1688.601	1043.5
1684.8003	1049
1680.9961	1030
1677.192	1078.5
1673.3845	1060.5
1669.577	1021.5
1665.7661	1062
1661.9535	1089.5
1658.1392	1062
1654.3231	1086
1650.5054	1041.5
1646.6859	1067
1642.8647	1018.5
1639.0402	1030
1635.2156	1059
1631.3876	1056.5
1627.5579	1025
1623.7281	1035
1619.895	1097.5
1616.0601	1101
1612.2235	1099
1608.3834	1106
1604.5433	1141.5
1600.7017	1103.5
1596.8563	1128
1593.0111	1132
1589.1625	1028.5
1585.312	1060.5
1581.4598	1054.5
1577.606	1024
1573.7504	1045.5
1569.8931	1061
1566.0341	1086
1562.1732	1016
1558.3088	1056.5
1554.4447	1052.5
1550.5769	1021
1546.7091	1054
1542.8379	1054
1538.9648	1003
1535.0901	1046
1531.2136	1037
1527.3353	1051
1523.4536	1060.5
1519.5719	1057.5
1515.6866	1043.5
1511.8014	1057
1507.9126	1044.5
1504.0239	1053
1500.1316	1078.5
1496.2375	1057.5
1492.3418	1113.5
1488.4442	1135
1484.5431	1162.5
1480.6421	1241
1476.7393	1229.5
1472.8329	1252.5
1468.9265	1260.5
1465.0166	1220
1461.1049	1172.5
1457.1914	1187.5
1453.2762	1147
1449.3593	1097
1445.4404	1096
1441.5199	1109
1437.5957	1125.5
1433.6716	1105.5
1429.744	1052.5
1425.8163	1073.5
1421.8851	1048
1417.952	1104.5
1414.0172	1099.5
1410.0807	1080
1406.1422	1084.5
1402.202	1077.5
1398.2601	1074
1394.3146	1074.5
1390.369	1046.5
1386.4198	1069
1382.4707	1051.5
1378.5179	1041.5
1374.5635	1064
1370.6071	1037
1366.6489	1056
1362.689	1069.5
1358.7273	1028.5
1354.7638	1029
1350.7965	1046.5
1346.8293	1014.5
1342.8586	1016.5
1338.886	1048
1334.9135	1064.5
1330.9371	1027
1326.9591	994
1322.9792	1017
1318.9976	976
1315.0122	1013
1311.027	1007
1307.0398	1011
1303.049	967
1299.0582	966
1295.0638	994
1291.0675	940
1287.0695	966
1283.0695	1008.5
1279.0677	988.5
1275.0641	989.5
1271.0587	1009.5
1267.0515	1000
1263.0405	985
1259.0295	951
1255.015	971.5
1250.9985	986.5
1246.9802	941
1242.9619	958.5
1238.9399	931
1234.9161	918.5
1230.8885	944
1226.861	922
1222.8317	865
1218.7986	906
1214.7655	923
1210.7286	940
1206.6899	936
1202.6514	900
1198.609	937
1194.5647	879.5
1190.5187	839.5
1186.4707	827.5
1182.4189	834
1178.3673	812.5
1174.3137	784.5
1170.2565	751.5
1166.1973	775.5
1162.1382	757.5
1158.0752	769
1154.0105	763
1149.9438	758.5
1145.8752	736.5
1141.8048	744.5
1137.7307	760
1133.6565	798.5
1129.5804	803
1125.5006	902
1121.4208	924
1117.3372	917
1113.2517	914
1109.1643	908
1105.0751	878.5
1100.9839	887.5
1096.8907	924.5
1092.7959	910.5
1088.6971	931
1084.5984	1002
1080.4958	1054.5
1076.3932	1087
1072.2869	1133
1068.1786	1209.5
1064.0685	1202.5
1059.9564	1211
1055.8424	1200.5
1051.7266	1131.5
1047.6088	1160.5
1043.489	1109
1039.3655	1020.5
1035.2419	975
1031.1145	881.5
1026.9852	797
1022.856	699
1018.7228	679
1014.5877	817.5
1010.4507	870.5
1006.3118	858.5
1002.1691	949
998.02631	836.5
993.88159	653.5
989.73303	577
985.58447	543
981.43201	564
977.27765	556
973.12134	529.5
968.96313	519
964.80292	509
960.64081	499
956.47675	469.5
952.31073	468.5
948.14081	507
943.97089	505.5
939.79706	531.5
935.62329	559.5
931.44556	587
927.26587	574.5
923.08429	594.5
918.9007	538.5
914.71515	523.5
910.52765	493.5
906.3382	486
902.14484	487
897.95142	469
893.75409	446.5
889.55676	455.5
885.35553	542
881.15234	651.5
876.94714	742
872.73993	834
868.53082	920.5
864.3197	1033.5
860.10657	1115.5
855.89148	1195
851.67249	1197
847.45343	1100
843.23041	954.5
839.00739	846.5
834.78046	799
830.55145	776
826.3205	813.5
822.08759	778
817.8526	739
813.61566	638.5
809.37476	570.5
805.13385	451.5
800.89093	450.5
796.64398	420.5
792.39508	406
788.14612	384
783.89319	403.5
779.63824	337
775.38129	359
771.12231	297.5
766.86133	311.5
762.59833	304.5
758.33136	307.5
754.06433	300.5
749.79327	314.5
745.52222	300.5
741.24713	284
736.97003	261.5
732.69092	256
728.40973	280
724.12653	248
719.84131	244
715.55408	277.5
711.26477	250.5
706.97144	262
702.6781	296
698.38068	290.5
694.08325	291.5
689.78174	332
685.47821	338
681.17267	350
676.86499	373
672.55536	348.5
668.24359	333.5
663.92987	324
659.61401	269
655.29413	257
650.97418	259
646.65015	254.5
642.32611	238
637.99799	229.5
633.66779	227
629.33551	247.5
625.00122	263
620.66479	259.5
616.32635	238.5
611.98578	227
607.64117	199.5
603.29645	198
598.94769	205.5
594.59882	221
590.24591	208.5
585.89087	241.5
581.53375	228
577.17657	226.5
572.81531	219.5
568.44989	216
564.08441	237.5
559.71686	211.5
555.34723	222
550.97345	211.5
546.59961	264
542.22168	244.5
537.84161	234.5
533.46143	226.5
529.07721	201.5
524.6908	213.5
520.30231	237
515.91174	273
511.51697	291
507.12216	322.5
502.72522	358.5
498.32413	458.5
493.92297	552.5
489.51764	593
485.1102	558
480.70267	628
476.29099	490
471.87717	441
467.46121	328
463.04312	318
458.62088	271
454.19855	228
449.77405	234.5
445.3454	271.5
440.91666	221
436.4837	235.5
432.04865	281
427.61142	329
423.1741	371.5
418.73257	390.5
414.28891	383.5
409.84103	385.5
405.39307	331.5
400.94296	270.5
396.49069	248
392.03421	246.5
387.57761	220.5
383.11679	254.5
378.65381	224
374.18869	194
369.72137	195
365.25397	199
360.78027	185
356.30646	169
351.83047	202.5
347.35233	206.5
342.8699	198
338.38739	202
333.90063	220.5
329.41376	225
324.92264	228
320.42932	217.5
315.93381	196.5
311.43613	199
306.93625	201
302.43417	181
297.9299	195.5
293.42346	193
288.91272	198
284.40186	186.5
279.88672	190.5
275.37146	187.5
270.8519	181.5
266.33014	192
261.80826	206
257.2821	205
252.75371	194.5
248.22101	196.5
243.6882	212
239.15317	225.5
234.61592	235
230.07434	246
225.53265	233
220.98663	246
216.4384	216.5
211.89003	266
207.33734	232.5
202.78241	253.5
198.22523	211.5
193.66585	241
189.1042	214
184.53822	235
179.97211	235.5
175.40376	255.5
170.83104	238
166.25821	272.5
161.681	260.5
157.10155	239.5
152.51984	266.5
147.93588	261.5
143.34967	244
138.7612	214
134.17047	110.5
129.57748	17
124.98223	16.5
