# Supplementary material for: Transition across a sharp interface: Data from Raman and Brillouin imaging spectroscopy
Source: Data Brief. 2020 Oct 2;33:106368. doi: 10.1016/j.dib.2020.106368 (PMC7557971; doi:10.1016/j.dib.2020.106368)
Supplement: Supplementary file 1 [file mmc1.zip › PET_Glycerol60X_step05/Raman/petgly_60X_70PH_2s_05step_40fend_12_45_30.txt]

3813.9915	181.5
3811.1724	189
3808.3525	182
3805.5327	195.5
3802.7104	169
3799.8872	170.5
3797.063	184
3794.2363	180.5
3791.4099	186.5
3788.5811	164
3785.7524	189
3782.9214	199.5
3780.0894	194
3777.2561	200
3774.4219	181.5
3771.5867	207.5
3768.7502	224.5
3765.9116	181
3763.0715	167.5
3760.2322	182.5
3757.3901	216.5
3754.5469	225
3751.7029	181
3748.8577	145.5
3746.0098	204
3743.1624	226
3740.3125	199
3737.4631	187.5
3734.6111	176.5
3731.7578	194.5
3728.9038	223
3726.0486	215
3723.1921	187.5
3720.3333	205
3717.4749	191
3714.6138	250
3711.7517	214
3708.8899	217.5
3706.0256	219.5
3703.1589	217.5
3700.2927	256
3697.425	236
3694.5552	192.5
3691.6853	219.5
3688.8132	223.5
3685.9399	259
3683.0657	250
3680.1902	244
3677.3137	179.5
3674.436	234.5
3671.5559	238.5
3668.676	260.5
3665.7937	219.5
3662.9102	202.5
3660.0271	237
3657.1416	257
3654.2534	267
3651.3655	237.5
3648.4766	272
3645.5852	232.5
3642.6941	291.5
3639.8005	261.5
3636.9058	303.5
3634.0098	275.5
3631.1128	291
3628.2148	281.5
3625.3157	309.5
3622.4141	341.5
3619.5127	302.5
3616.6086	366.5
3613.7036	350.5
3610.7976	369.5
3607.8904	301.5
3604.9819	334
3602.0725	346
3599.1604	398
3596.2488	361.5
3593.3345	370.5
3590.4192	389.5
3587.5042	388.5
3584.5867	400
3581.6665	389.5
3578.7466	411
3575.8257	424.5
3572.9021	470
3569.979	495
3567.0532	466.5
3564.1265	445
3561.1985	463
3558.2693	488.5
3555.3391	531
3552.4077	515
3549.4753	531
3546.5403	493
3543.6042	515
3540.6682	559.5
3537.7297	566.5
3534.7903	563.5
3531.8496	568.5
3528.9077	585.5
3525.9634	577.5
3523.0193	612
3520.0728	574.5
3517.125	646
3514.1775	662.5
3511.2273	692.5
3508.2761	604.5
3505.3237	645
3502.3689	660
3499.4143	692
3496.457	723
3493.5002	684
3490.5408	727
3487.5801	715
3484.6182	759.5
3481.6553	765
3478.6914	797
3475.7261	764.5
3472.7583	805.5
3469.7908	818.5
3466.8208	804
3463.8494	847
3460.877	859
3457.9036	853.5
3454.9287	833
3451.9529	875.5
3448.9744	911.5
3445.9963	925
3443.0156	888.5
3440.0337	916.5
3437.052	904.5
3434.0679	951.5
3431.0823	955
3428.0945	951
3425.1067	1006
3422.1177	1005
3419.1262	967.5
3416.1335	967
3413.1414	979
3410.1462	984
3407.1501	981.5
3404.1528	984.5
3401.1528	981.5
3398.1533	1048.5
3395.1523	1034.5
3392.1489	1002.5
3389.1443	1011
3386.1387	1055.5
3383.1331	1043
3380.1235	1033
3377.1143	1038
3374.1038	1038
3371.092	1012.5
3368.0779	1059
3365.0623	1116.5
3362.0471	1068.5
3359.0293	1051.5
3356.0103	1037
3352.9902	1061.5
3349.9688	1066
3346.9448	1035
3343.9211	1074.5
3340.8948	1056.5
3337.8687	1107.5
3334.8398	1112.5
3331.8098	1067
3328.7788	1035
3325.7466	1049
3322.7129	1062.5
3319.6768	1118
3316.6409	1096.5
3313.6025	1071
3310.5627	1106.5
3307.5232	1096
3304.4812	1115.5
3301.4377	1062
3298.3918	1077.5
3295.3462	1075
3292.2993	1096.5
3289.2498	1105.5
3286.2004	1108
3283.1484	1074.5
3280.0952	1077
3277.041	1086
3273.9854	1113.5
3270.9287	1071.5
3267.8706	1070
3264.8101	1109.5
3261.7495	1101.5
3258.6865	1137.5
3255.6223	1081.5
3252.5569	1104
3249.49	1095.5
3246.4221	1109.5
3243.353	1125.5
3240.2827	1073.5
3237.2097	1060.5
3234.137	1104.5
3231.0615	1106.5
3227.9849	1157.5
3224.907	1078.5
3221.8279	1070
3218.7476	1102
3215.666	1090
3212.5833	1096.5
3209.4978	1039
3206.4111	1060
3203.3247	1058.5
3200.2356	1065
3197.1453	1036
3194.0537	1015
3190.9609	1011.5
3187.8669	983
3184.7703	1000.5
3181.6738	960
3178.5745	971
3175.4741	978.5
3172.374	962
3169.271	958
3166.167	935
3163.0601	918
3159.9536	883
3156.8457	912
3153.7351	902.5
3150.6248	902.5
3147.5117	840.5
3144.3975	850.5
3141.282	820
3138.1653	829
3135.0474	826
3131.9265	777
3128.8062	807
3125.6829	820.5
3122.5598	822.5
3119.4343	780
3116.3074	750.5
3113.1792	755.5
3110.0496	761
3106.9189	776
3103.7869	753
3100.6523	708
3097.5178	745.5
3094.3806	755
3091.2422	758
3088.1025	744
3084.9614	725.5
3081.8193	735.5
3078.6758	778.5
3075.531	765
3072.3835	755.5
3069.2363	799.5
3066.0862	782.5
3062.9348	856
3059.7825	877
3056.6287	838.5
3053.4734	885.5
3050.3171	852
3047.1594	860
3043.999	900
3040.8389	880
3037.676	808.5
3034.5117	761.5
3031.3464	770
3028.1797	741.5
3025.0115	785
3021.8423	719
3018.6716	782.5
3015.4983	750.5
3012.3252	777.5
3009.1494	799.5
3005.9722	789.5
3002.7937	832
2999.614	938
2996.4329	968.5
2993.2505	1063.5
2990.0669	1151.5
2986.8806	1273
2983.6943	1379.5
2980.5054	1566
2977.3152	1750.5
2974.1235	1974.5
2970.9309	2011
2967.7366	2278.5
2964.5413	2446.5
2961.3445	2689
2958.145	2788
2954.9458	2962.5
2951.7437	3136
2948.5403	3179
2945.3354	3233.5
2942.1294	3272.5
2938.9221	3259
2935.7136	3299
2932.5037	3161.5
2929.291	3194.5
2926.0786	3147
2922.8633	3113.5
2919.6465	3190.5
2916.4287	3140.5
2913.2092	3073
2909.9888	3114.5
2906.7668	3356.5
2903.5437	3445
2900.3179	3442
2897.092	3498
2893.8633	3654
2890.6333	3677
2887.4021	3845.5
2884.1697	3742
2880.9358	3652
2877.7004	3496
2874.4639	3334
2871.2246	3072.5
2867.9854	2875
2864.7434	2606.5
2861.5	2458
2858.2571	2309.5
2855.011	2071
2851.7637	1942
2848.5134	1757
2845.2637	1717.5
2842.0122	1629.5
2838.7581	1577
2835.5042	1482
2832.2476	1307
2828.9893	1328.5
2825.7297	1290.5
2822.469	1264
2819.2068	1142
2815.9419	1137.5
2812.677	1043
2809.4109	1074
2806.1418	979.5
2802.8716	987
2799.5999	941.5
2796.3269	954
2793.0525	961.5
2789.7766	925.5
2786.4998	925.5
2783.2212	908.5
2779.9399	891
2776.6589	933.5
2773.3748	903.5
2770.0896	887.5
2766.8027	879
2763.5146	873.5
2760.2253	882.5
2756.9346	928.5
2753.6409	898.5
2750.3474	876
2747.051	880.5
2743.7549	939
2740.4558	878
2737.1555	847
2733.8538	869
2730.5505	837
2727.2461	870.5
2723.9402	813.5
2720.6313	810.5
2717.3228	775
2714.0112	765.5
2710.6982	792
2707.384	774.5
2704.0684	723
2700.7515	677
2697.4331	696.5
2694.1133	759.5
2690.7905	718
2687.4683	708
2684.1428	684.5
2680.8176	669
2677.4893	726.5
2674.1599	736
2670.8289	655.5
2667.4966	655
2664.1614	651.5
2660.8262	701
2657.4897	658
2654.1504	631.5
2650.8096	641.5
2647.469	623.5
2644.1255	718.5
2640.7805	662
2637.4341	659.5
2634.085	608.5
2630.7358	645.5
2627.3853	688
2624.0317	680
2620.677	653.5
2617.3223	636
2613.9646	661.5
2610.6057	648
2607.2451	638
2603.8833	639.5
2600.5186	636.5
2597.1538	664.5
2593.7861	639.5
2590.4187	651.5
2587.0483	630.5
2583.6765	634
2580.3032	603
2576.9287	654.5
2573.5527	669.5
2570.175	625
2566.7964	633.5
2563.4146	602
2560.0327	628
2556.6482	657.5
2553.262	643.5
2549.8745	646.5
2546.4856	650
2543.0952	645
2539.7034	635.5
2536.3103	614.5
2532.9141	639
2529.5181	661
2526.1189	633.5
2522.7185	609.5
2519.3184	614
2515.915	628
2512.5103	685
2509.1025	674.5
2505.6948	669.5
2502.2859	625
2498.8738	620.5
2495.4619	673
2492.0471	660
2488.6306	589.5
2485.2129	620
2481.7937	632
2478.373	677.5
2474.9509	670.5
2471.5273	641.5
2468.1008	656.5
2464.6746	619
2461.2451	650.5
2457.8157	667
2454.3833	637.5
2450.9497	607
2447.5144	627.5
2444.0776	690
2440.6379	654.5
2437.1985	615.5
2433.7573	632.5
2430.3132	620.5
2426.8679	647
2423.4224	688
2419.9741	620.5
2416.5242	640
2413.0728	623
2409.6184	668
2406.1641	629
2402.7083	660
2399.2495	627.5
2395.791	635.5
2392.3291	664
2388.866	635.5
2385.4014	640
2381.9353	647.5
2378.4675	674.5
2374.9985	657.5
2371.5281	670.5
2368.0544	627.5
2364.5811	633.5
2361.1045	651
2357.6262	638.5
2354.1467	673
2350.6658	629.5
2347.1833	604.5
2343.6995	644
2340.2141	662
2336.7256	684
2333.2371	650.5
2329.7456	660
2326.2544	628
2322.7598	667.5
2319.2639	640.5
2315.7664	653
2312.2676	630
2308.7671	682.5
2305.2637	682.5
2301.7603	628
2298.2554	634.5
2294.7473	668
2291.2378	664
2287.7268	641
2284.2158	712.5
2280.7002	661
2277.1848	641.5
2273.6677	655.5
2270.1494	707
2266.6277	676
2263.1062	642.5
2259.5815	649.5
2256.0554	668.5
2252.5293	693
2249.0002	669
2245.4695	652
2241.9358	656.5
2238.4021	692
2234.8667	683.5
2231.3284	656
2227.7903	661.5
2224.2488	679
2220.7058	687
2217.1631	707.5
2213.6172	679
2210.0698	640.5
2206.519	615.5
2202.9685	670
2199.4165	703.5
2195.8613	695
2192.3062	665
2188.748	697.5
2185.1882	690
2181.627	685.5
2178.064	676.5
2174.4995	655.5
2170.9336	675.5
2167.3662	705.5
2163.7957	691.5
2160.2251	698
2156.6514	690.5
2153.0779	710.5
2149.501	687.5
2145.9226	720.5
2142.3428	708
2138.7612	670
2135.1768	733
2131.5923	734.5
2128.0061	697
2124.417	668
2120.8276	724
2117.2354	728.5
2113.6414	720
2110.0459	714
2106.449	718
2102.8503	682.5
2099.2502	742
2095.6487	752.5
2092.0437	783
2088.439	735
2084.8308	688
2081.2212	721.5
2077.6101	754
2073.999	744
2070.3831	737.5
2066.7671	756
2063.1497	786.5
2059.5308	799.5
2055.9084	757.5
2052.2864	778.5
2048.6609	782
2045.0358	788
2041.4072	823.5
2037.7771	776.5
2034.1454	783
2030.5122	797
2026.8756	804.5
2023.2393	817.5
2019.6012	857
2015.96	742.5
2012.3171	824.5
2008.6744	812
2005.0283	832.5
2001.3807	835.5
1997.7316	802
1994.0808	801
1990.4283	821
1986.7727	877
1983.1172	823.5
1979.4584	823
1975.7996	833.5
1972.1376	848
1968.4739	867.5
1964.8087	840.5
1961.1418	807
1957.4734	836.5
1953.8033	870
1950.1317	894.5
1946.4568	850
1942.7819	822.5
1939.1038	861
1935.424	888
1931.7426	864
1928.0613	876
1924.3767	883
1920.6887	900
1917.001	941
1913.3115	921.5
1909.6205	895.5
1905.926	900
1902.23	882.5
1898.5342	951
1894.8348	898.5
1891.134	859.5
1887.4315	893.5
1883.7274	885
1880.0216	914
1876.3125	986
1872.6035	902.5
1868.8929	917.5
1865.1788	874.5
1861.4633	942.5
1857.746	968.5
1854.0288	967
1850.3083	951.5
1846.5862	940
1842.8606	952
1839.1353	985
1835.4081	884
1831.6776	957.5
1827.9473	962.5
1824.2136	956
1820.4781	975
1816.7411	967.5
1813.0024	983.5
1809.2621	920
1805.5201	985.5
1801.7765	989.5
1798.0313	992.5
1794.2826	952.5
1790.5339	999.5
1786.782	956.5
1783.0283	999.5
1779.2731	1029
1775.5161	975
1771.7574	1026.5
1767.9972	1045
1764.2352	1013.5
1760.4716	1002
1756.7046	989.5
1752.9376	1077
1749.1672	1039.5
1745.3951	984.5
1741.6232	1003
1737.8478	1022.5
1734.0708	1006
1730.292	1040.5
1726.5099	1014
1722.7278	1000
1718.944	1034
1715.1567	1041.5
1711.3696	1036
1707.5791	1074
1703.7869	1024
1699.9929	1041
1696.1973	1043.5
1692.3999	1041.5
1688.601	1038
1684.8003	1075
1680.9961	1036.5
1677.192	1004.5
1673.3845	1104.5
1669.577	1055.5
1665.7661	1035.5
1661.9535	1059
1658.1392	1073
1654.3231	1078
1650.5054	1085.5
1646.6859	1060.5
1642.8647	1072.5
1639.0402	1081
1635.2156	1138.5
1631.3876	1095.5
1627.5579	1051
1623.7281	1085
1619.895	1095.5
1616.0601	1130
1612.2235	1131.5
1608.3834	1115.5
1604.5433	1094
1600.7017	1138.5
1596.8563	1083
1593.0111	1073.5
1589.1625	1047.5
1585.312	1075
1581.4598	1064
1577.606	1039.5
1573.7504	1099.5
1569.8931	1058.5
1566.0341	1048.5
1562.1732	1038.5
1558.3088	1107.5
1554.4447	1066.5
1550.5769	1054
1546.7091	1036
1542.8379	1041
1538.9648	1068.5
1535.0901	1041
1531.2136	1006
1527.3353	1045.5
1523.4536	1061
1519.5719	1059
1515.6866	1080
1511.8014	1034.5
1507.9126	1055.5
1504.0239	1059
1500.1316	1065
1496.2375	1040.5
1492.3418	1067
1488.4442	1136.5
1484.5431	1173.5
1480.6421	1188
1476.7393	1255
1472.8329	1198
1468.9265	1233
1465.0166	1240.5
1461.1049	1218.5
1457.1914	1142.5
1453.2762	1152.5
1449.3593	1116
1445.4404	1112
1441.5199	1106
1437.5957	1075
1433.6716	1046
1429.744	1078.5
1425.8163	1148.5
1421.8851	1099.5
1417.952	1102
1414.0172	1084.5
1410.0807	1127
1406.1422	1087
1402.202	1096.5
1398.2601	992
1394.3146	1048
1390.369	1045.5
1386.4198	1072.5
1382.4707	1074
1378.5179	1049.5
1374.5635	1017.5
1370.6071	1058.5
1366.6489	1074
1362.689	1053.5
1358.7273	1033.5
1354.7638	1013.5
1350.7965	1038
1346.8293	1039
1342.8586	1049.5
1338.886	1028.5
1334.9135	984.5
1330.9371	988.5
1326.9591	1039
1322.9792	1002.5
1318.9976	1016
1315.0122	1030
1311.027	1014
1307.0398	986
1303.049	953
1299.0582	943.5
1295.0638	923
1291.0675	960
1287.0695	948
1283.0695	977.5
1279.0677	981.5
1275.0641	1001
1271.0587	984
1267.0515	993.5
1263.0405	966.5
1259.0295	983.5
1255.015	900
1250.9985	991.5
1246.9802	968.5
1242.9619	953
1238.9399	890.5
1234.9161	922
1230.8885	945.5
1226.861	930
1222.8317	1002.5
1218.7986	909
1214.7655	910
1210.7286	937.5
1206.6899	950
1202.6514	872
1198.609	900.5
1194.5647	883.5
1190.5187	853.5
1186.4707	860
1182.4189	798.5
1178.3673	781
1174.3137	754.5
1170.2565	760.5
1166.1973	779.5
1162.1382	763
1158.0752	749
1154.0105	716
1149.9438	766
1145.8752	722.5
1141.8048	738.5
1137.7307	720.5
1133.6565	794.5
1129.5804	852.5
1125.5006	891
1121.4208	902
1117.3372	946
1113.2517	919
1109.1643	941
1105.0751	931.5
1100.9839	906.5
1096.8907	879.5
1092.7959	958
1088.6971	885.5
1084.5984	997.5
1080.4958	1037
1076.3932	1037.5
1072.2869	1125.5
1068.1786	1243.5
1064.0685	1206.5
1059.9564	1196
1055.8424	1211.5
1051.7266	1243.5
1047.6088	1173.5
1043.489	1117
1039.3655	961
1035.2419	901.5
1031.1145	875.5
1026.9852	783.5
1022.856	697
1018.7228	646
1014.5877	742.5
1010.4507	842.5
1006.3118	826.5
1002.1691	884.5
998.02631	792
993.88159	657
989.73303	554
985.58447	579
981.43201	550
977.27765	485.5
973.12134	530
968.96313	533.5
964.80292	509
960.64081	515
956.47675	453.5
952.31073	455.5
948.14081	491.5
943.97089	554
939.79706	523.5
935.62329	511.5
931.44556	558.5
927.26587	595.5
923.08429	616
918.9007	537.5
914.71515	504.5
910.52765	509
906.3382	505.5
902.14484	492.5
897.95142	461.5
893.75409	434
889.55676	490
885.35553	532.5
881.15234	642
876.94714	705.5
872.73993	819.5
868.53082	900
864.3197	1016
860.10657	1107.5
855.89148	1196.5
851.67249	1217.5
847.45343	1114
843.23041	1003
839.00739	844.5
834.78046	778
830.55145	788.5
826.3205	779
822.08759	809
817.8526	764
813.61566	642
809.37476	546
805.13385	459.5
800.89093	436.5
796.64398	430.5
792.39508	406
788.14612	373
783.89319	377.5
779.63824	350
775.38129	359
771.12231	319.5
766.86133	309
762.59833	304.5
758.33136	335.5
754.06433	311.5
749.79327	266.5
745.52222	289
741.24713	291
736.97003	304.5
732.69092	295.5
728.40973	272
724.12653	231.5
719.84131	262
715.55408	272
711.26477	254.5
706.97144	258.5
702.6781	236.5
698.38068	276.5
694.08325	292.5
689.78174	330
685.47821	309
681.17267	333
676.86499	353
672.55536	396
668.24359	345.5
663.92987	296
659.61401	297.5
655.29413	256
650.97418	274.5
646.65015	247.5
642.32611	246
637.99799	212.5
633.66779	220
629.33551	282
625.00122	250.5
620.66479	205
616.32635	204
611.98578	215.5
607.64117	217.5
603.29645	195
598.94769	202
594.59882	241.5
590.24591	194.5
585.89087	201.5
581.53375	202
577.17657	194
572.81531	212.5
568.44989	232
564.08441	206.5
559.71686	233.5
555.34723	218.5
550.97345	231
546.59961	237
542.22168	242
537.84161	214.5
533.46143	195
529.07721	216
524.6908	210
520.30231	239
515.91174	263
511.51697	243.5
507.12216	320
502.72522	385.5
498.32413	483
493.92297	514.5
489.51764	571.5
485.1102	596.5
480.70267	625.5
476.29099	518
471.87717	463
467.46121	349.5
463.04312	278
458.62088	262.5
454.19855	264.5
449.77405	229.5
445.3454	238.5
440.91666	214.5
436.4837	297
432.04865	285
427.61142	337.5
423.1741	357
418.73257	342
414.28891	414.5
409.84103	360
405.39307	308.5
400.94296	277.5
396.49069	247.5
392.03421	253
387.57761	212.5
383.11679	206
378.65381	192.5
374.18869	205.5
369.72137	202
365.25397	195
360.78027	159.5
356.30646	166
351.83047	206.5
347.35233	199
342.8699	215
338.38739	186.5
333.90063	214.5
329.41376	188
324.92264	233
320.42932	214
315.93381	221
311.43613	160
306.93625	187.5
302.43417	196
297.9299	214.5
293.42346	160.5
288.91272	166
284.40186	204.5
279.88672	204.5
275.37146	201
270.8519	185
266.33014	168.5
261.80826	214
257.2821	191
252.75371	202.5
248.22101	161.5
243.6882	190
239.15317	220
234.61592	222.5
230.07434	234
225.53265	194.5
220.98663	213.5
216.4384	218
211.89003	244
207.33734	190.5
202.78241	202
198.22523	204.5
193.66585	212
189.1042	239
184.53822	237
179.97211	190
175.40376	210
170.83104	257.5
166.25821	269
161.681	236
157.10155	237
152.51984	260
147.93588	245.5
143.34967	282
138.7612	192.5
134.17047	81
129.57748	15
124.98223	6.5
