# Supplementary material for: Transition across a sharp interface: Data from Raman and Brillouin imaging spectroscopy
Source: Data Brief. 2020 Oct 2;33:106368. doi: 10.1016/j.dib.2020.106368 (PMC7557971; doi:10.1016/j.dib.2020.106368)
Supplement: Supplementary file 1 [file mmc1.zip › PET_Glycerol60X_step05/Raman/petgly_60X_70PH_2s_05step_40fend_12_45_31.txt]

3813.9915	165.5
3811.1724	199.5
3808.3525	201.5
3805.5327	198.5
3802.7104	166.5
3799.8872	181.5
3797.063	193.5
3794.2363	214.5
3791.4099	187
3788.5811	180
3785.7524	170.5
3782.9214	219.5
3780.0894	198
3777.2561	174
3774.4219	171.5
3771.5867	174
3768.7502	206.5
3765.9116	224
3763.0715	205
3760.2322	210.5
3757.3901	192
3754.5469	215
3751.7029	228.5
3748.8577	203
3746.0098	180
3743.1624	211
3740.3125	187
3737.4631	219
3734.6111	216
3731.7578	169
3728.9038	191.5
3726.0486	214.5
3723.1921	246
3720.3333	199.5
3717.4749	211
3714.6138	202.5
3711.7517	212
3708.8899	225
3706.0256	242.5
3703.1589	206.5
3700.2927	202
3697.425	237
3694.5552	233
3691.6853	241
3688.8132	197
3685.9399	232
3683.0657	260
3680.1902	239.5
3677.3137	243
3674.436	196
3671.5559	226
3668.676	255
3665.7937	275.5
3662.9102	261.5
3660.0271	248
3657.1416	254
3654.2534	247.5
3651.3655	286.5
3648.4766	283.5
3645.5852	255
3642.6941	263
3639.8005	318.5
3636.9058	310
3634.0098	248.5
3631.1128	297.5
3628.2148	296
3625.3157	349
3622.4141	324
3619.5127	302
3616.6086	315.5
3613.7036	346
3610.7976	331
3607.8904	345.5
3604.9819	353
3602.0725	335.5
3599.1604	367.5
3596.2488	400
3593.3345	391.5
3590.4192	384
3587.5042	358.5
3584.5867	401.5
3581.6665	430.5
3578.7466	446.5
3575.8257	439
3572.9021	438
3569.979	444.5
3567.0532	496
3564.1265	463
3561.1985	470.5
3558.2693	460.5
3555.3391	489
3552.4077	543.5
3549.4753	521
3546.5403	524
3543.6042	560
3540.6682	520
3537.7297	581.5
3534.7903	552
3531.8496	560
3528.9077	573
3525.9634	601.5
3523.0193	599.5
3520.0728	635
3517.125	594.5
3514.1775	676
3511.2273	668.5
3508.2761	693.5
3505.3237	696
3502.3689	694
3499.4143	720
3496.457	739
3493.5002	759.5
3490.5408	727
3487.5801	726
3484.6182	732.5
3481.6553	810
3478.6914	799.5
3475.7261	790
3472.7583	833.5
3469.7908	771
3466.8208	869
3463.8494	881.5
3460.877	865.5
3457.9036	880.5
3454.9287	897
3451.9529	909
3448.9744	931.5
3445.9963	910.5
3443.0156	917
3440.0337	931
3437.052	940.5
3434.0679	928.5
3431.0823	982
3428.0945	917.5
3425.1067	974
3422.1177	960
3419.1262	1008
3416.1335	968
3413.1414	1000.5
3410.1462	985.5
3407.1501	1045.5
3404.1528	1035.5
3401.1528	1038
3398.1533	980
3395.1523	1043.5
3392.1489	994.5
3389.1443	1027.5
3386.1387	1020.5
3383.1331	1075
3380.1235	1046.5
3377.1143	1069
3374.1038	1105.5
3371.092	1062
3368.0779	1023.5
3365.0623	1082
3362.0471	1075
3359.0293	1089.5
3356.0103	1043
3352.9902	1072.5
3349.9688	1069
3346.9448	1053.5
3343.9211	1078.5
3340.8948	1079.5
3337.8687	1056
3334.8398	1078.5
3331.8098	1119.5
3328.7788	1040
3325.7466	1055.5
3322.7129	1057.5
3319.6768	1115
3316.6409	1101.5
3313.6025	1143
3310.5627	1128.5
3307.5232	1076.5
3304.4812	1070.5
3301.4377	1155.5
3298.3918	1133.5
3295.3462	1044
3292.2993	1090
3289.2498	1130
3286.2004	1103.5
3283.1484	1142.5
3280.0952	1090.5
3277.041	1130
3273.9854	1144.5
3270.9287	1136.5
3267.8706	1131
3264.8101	1061
3261.7495	1081
3258.6865	1136
3255.6223	1129
3252.5569	1138
3249.49	1114
3246.4221	1112.5
3243.353	1117.5
3240.2827	1093
3237.2097	1131.5
3234.137	1057
3231.0615	1104
3227.9849	1123.5
3224.907	1137.5
3221.8279	1098.5
3218.7476	1086.5
3215.666	1060.5
3212.5833	1109.5
3209.4978	1111.5
3206.4111	1093
3203.3247	1098
3200.2356	1060
3197.1453	1058.5
3194.0537	1059.5
3190.9609	1054
3187.8669	1029
3184.7703	1014
3181.6738	995
3178.5745	976.5
3175.4741	1010.5
3172.374	1004
3169.271	953
3166.167	954.5
3163.0601	990
3159.9536	898
3156.8457	918.5
3153.7351	897.5
3150.6248	870
3147.5117	902
3144.3975	872
3141.282	867
3138.1653	870.5
3135.0474	833.5
3131.9265	867.5
3128.8062	810.5
3125.6829	765.5
3122.5598	799
3119.4343	814.5
3116.3074	767.5
3113.1792	754
3110.0496	782.5
3106.9189	730.5
3103.7869	768
3100.6523	761.5
3097.5178	736
3094.3806	705
3091.2422	776
3088.1025	778
3084.9614	735.5
3081.8193	719
3078.6758	727.5
3075.531	782.5
3072.3835	754
3069.2363	819.5
3066.0862	832.5
3062.9348	822.5
3059.7825	808
3056.6287	875
3053.4734	878.5
3050.3171	871
3047.1594	889
3043.999	948
3040.8389	887
3037.676	838
3034.5117	803
3031.3464	755
3028.1797	722.5
3025.0115	784
3021.8423	744.5
3018.6716	723
3015.4983	758.5
3012.3252	816
3009.1494	825.5
3005.9722	845
3002.7937	832
2999.614	948
2996.4329	986
2993.2505	1082.5
2990.0669	1185.5
2986.8806	1260.5
2983.6943	1411
2980.5054	1572
2977.3152	1733
2974.1235	1893.5
2970.9309	2093
2967.7366	2304
2964.5413	2558
2961.3445	2745
2958.145	2833.5
2954.9458	3010
2951.7437	3079.5
2948.5403	3196.5
2945.3354	3249.5
2942.1294	3336.5
2938.9221	3321.5
2935.7136	3229.5
2932.5037	3277
2929.291	3253.5
2926.0786	3124
2922.8633	3085.5
2919.6465	3107.5
2916.4287	3204.5
2913.2092	3222.5
2909.9888	3329.5
2906.7668	3262.5
2903.5437	3381.5
2900.3179	3646
2897.092	3596
2893.8633	3700.5
2890.6333	3701
2887.4021	3794.5
2884.1697	3705
2880.9358	3682.5
2877.7004	3556
2874.4639	3340.5
2871.2246	3174
2867.9854	2983
2864.7434	2660
2861.5	2483.5
2858.2571	2320
2855.011	2084.5
2851.7637	1976.5
2848.5134	1888
2845.2637	1731.5
2842.0122	1640
2838.7581	1575
2835.5042	1518
2832.2476	1453
2828.9893	1335.5
2825.7297	1237.5
2822.469	1206
2819.2068	1186
2815.9419	1139.5
2812.677	1092.5
2809.4109	1063.5
2806.1418	1001.5
2802.8716	1048.5
2799.5999	969.5
2796.3269	928
2793.0525	948.5
2789.7766	894.5
2786.4998	934
2783.2212	886.5
2779.9399	874
2776.6589	893
2773.3748	915
2770.0896	891.5
2766.8027	954
2763.5146	903.5
2760.2253	896
2756.9346	895.5
2753.6409	941.5
2750.3474	888
2747.051	880.5
2743.7549	890
2740.4558	921.5
2737.1555	888.5
2733.8538	867
2730.5505	822
2727.2461	874
2723.9402	841.5
2720.6313	836
2717.3228	756
2714.0112	757
2710.6982	746
2707.384	789.5
2704.0684	738
2700.7515	721.5
2697.4331	686.5
2694.1133	722
2690.7905	706.5
2687.4683	649.5
2684.1428	693.5
2680.8176	656
2677.4893	685
2674.1599	702
2670.8289	697.5
2667.4966	671.5
2664.1614	627
2660.8262	674
2657.4897	683.5
2654.1504	684.5
2650.8096	631.5
2647.469	611
2644.1255	677
2640.7805	626.5
2637.4341	663
2634.085	660.5
2630.7358	656
2627.3853	631.5
2624.0317	668
2620.677	677
2617.3223	657
2613.9646	639
2610.6057	609.5
2607.2451	670.5
2603.8833	643.5
2600.5186	626.5
2597.1538	641.5
2593.7861	659.5
2590.4187	652
2587.0483	665.5
2583.6765	625
2580.3032	628.5
2576.9287	605.5
2573.5527	635.5
2570.175	691.5
2566.7964	591
2563.4146	617
2560.0327	645.5
2556.6482	630.5
2553.262	637.5
2549.8745	647.5
2546.4856	624
2543.0952	624.5
2539.7034	650
2536.3103	658.5
2532.9141	619.5
2529.5181	618.5
2526.1189	613
2522.7185	639
2519.3184	613
2515.915	603.5
2512.5103	637
2509.1025	627.5
2505.6948	673.5
2502.2859	671
2498.8738	625.5
2495.4619	661
2492.0471	624.5
2488.6306	627.5
2485.2129	647
2481.7937	623.5
2478.373	633.5
2474.9509	654
2471.5273	693.5
2468.1008	659
2464.6746	647.5
2461.2451	615.5
2457.8157	641
2454.3833	650.5
2450.9497	619.5
2447.5144	622.5
2444.0776	610.5
2440.6379	654.5
2437.1985	643
2433.7573	653.5
2430.3132	621
2426.8679	645
2423.4224	661
2419.9741	668.5
2416.5242	644.5
2413.0728	671
2409.6184	611
2406.1641	621
2402.7083	677
2399.2495	626
2395.791	640
2392.3291	654.5
2388.866	661.5
2385.4014	621
2381.9353	651
2378.4675	638
2374.9985	656
2371.5281	707.5
2368.0544	684
2364.5811	662
2361.1045	615.5
2357.6262	621
2354.1467	664.5
2350.6658	635
2347.1833	689.5
2343.6995	640.5
2340.2141	672.5
2336.7256	687
2333.2371	673.5
2329.7456	669.5
2326.2544	657
2322.7598	668
2319.2639	632
2315.7664	672.5
2312.2676	655.5
2308.7671	646
2305.2637	644.5
2301.7603	670.5
2298.2554	686
2294.7473	627.5
2291.2378	637
2287.7268	685
2284.2158	689
2280.7002	696
2277.1848	655.5
2273.6677	672.5
2270.1494	656.5
2266.6277	711
2263.1062	655.5
2259.5815	649.5
2256.0554	625
2252.5293	669
2249.0002	697
2245.4695	658.5
2241.9358	666.5
2238.4021	680.5
2234.8667	678.5
2231.3284	681
2227.7903	673
2224.2488	659
2220.7058	639
2217.1631	687
2213.6172	691.5
2210.0698	636
2206.519	673.5
2202.9685	646
2199.4165	694.5
2195.8613	688.5
2192.3062	679.5
2188.748	685.5
2185.1882	679
2181.627	699
2178.064	683
2174.4995	686.5
2170.9336	639.5
2167.3662	673.5
2163.7957	715.5
2160.2251	684.5
2156.6514	684
2153.0779	675.5
2149.501	692.5
2145.9226	689.5
2142.3428	729
2138.7612	711
2135.1768	680.5
2131.5923	688
2128.0061	660.5
2124.417	769.5
2120.8276	741.5
2117.2354	709
2113.6414	669.5
2110.0459	723
2106.449	755.5
2102.8503	752.5
2099.2502	734.5
2095.6487	719.5
2092.0437	756.5
2088.439	758.5
2084.8308	728
2081.2212	719
2077.6101	739.5
2073.999	725
2070.3831	747
2066.7671	725.5
2063.1497	720.5
2059.5308	803.5
2055.9084	760
2052.2864	778
2048.6609	771.5
2045.0358	758
2041.4072	792.5
2037.7771	817.5
2034.1454	804
2030.5122	734.5
2026.8756	776.5
2023.2393	808
2019.6012	787.5
2015.96	829
2012.3171	758
2008.6744	775
2005.0283	776.5
2001.3807	871.5
1997.7316	846
1994.0808	776
1990.4283	827
1986.7727	834
1983.1172	844.5
1979.4584	903.5
1975.7996	840.5
1972.1376	820.5
1968.4739	837
1964.8087	885
1961.1418	854.5
1957.4734	873
1953.8033	839
1950.1317	838
1946.4568	885
1942.7819	877
1939.1038	878
1935.424	826.5
1931.7426	861
1928.0613	845.5
1924.3767	864.5
1920.6887	853.5
1917.001	874
1913.3115	889.5
1909.6205	928.5
1905.926	871
1902.23	895.5
1898.5342	848.5
1894.8348	886.5
1891.134	936
1887.4315	905.5
1883.7274	858.5
1880.0216	886
1876.3125	883
1872.6035	947
1868.8929	910.5
1865.1788	891
1861.4633	927
1857.746	995
1854.0288	961.5
1850.3083	915
1846.5862	916.5
1842.8606	932
1839.1353	928.5
1835.4081	972.5
1831.6776	962
1827.9473	920
1824.2136	942
1820.4781	989
1816.7411	981
1813.0024	963.5
1809.2621	967.5
1805.5201	927
1801.7765	972
1798.0313	985
1794.2826	973.5
1790.5339	971.5
1786.782	966.5
1783.0283	995
1779.2731	985
1775.5161	993.5
1771.7574	1004.5
1767.9972	1051
1764.2352	993.5
1760.4716	1035.5
1756.7046	982.5
1752.9376	985
1749.1672	1043
1745.3951	1063.5
1741.6232	1002.5
1737.8478	1008
1734.0708	1014
1730.292	1013.5
1726.5099	999.5
1722.7278	1049
1718.944	1013.5
1715.1567	1007.5
1711.3696	1038.5
1707.5791	1091.5
1703.7869	1050.5
1699.9929	1030.5
1696.1973	1050.5
1692.3999	1056
1688.601	1055.5
1684.8003	1083
1680.9961	1004
1677.192	1036
1673.3845	1014.5
1669.577	1031.5
1665.7661	1044.5
1661.9535	1012
1658.1392	1024.5
1654.3231	1028
1650.5054	1092.5
1646.6859	1056
1642.8647	1036.5
1639.0402	1014
1635.2156	1057
1631.3876	1059
1627.5579	1059.5
1623.7281	1052
1619.895	1103
1616.0601	1079
1612.2235	1164
1608.3834	1095.5
1604.5433	1073
1600.7017	1075.5
1596.8563	1113
1593.0111	1062.5
1589.1625	1083.5
1585.312	1103.5
1581.4598	1027.5
1577.606	1035.5
1573.7504	1070
1569.8931	1030.5
1566.0341	1021.5
1562.1732	1069.5
1558.3088	1098.5
1554.4447	1062.5
1550.5769	1038
1546.7091	1018.5
1542.8379	1067.5
1538.9648	1070
1535.0901	1059
1531.2136	1045.5
1527.3353	1023
1523.4536	1020.5
1519.5719	1037
1515.6866	1074.5
1511.8014	1048.5
1507.9126	1071.5
1504.0239	1039
1500.1316	1054.5
1496.2375	1070
1492.3418	1134
1488.4442	1078.5
1484.5431	1103
1480.6421	1251
1476.7393	1250.5
1472.8329	1250
1468.9265	1233
1465.0166	1270.5
1461.1049	1182
1457.1914	1248
1453.2762	1173
1449.3593	1133.5
1445.4404	1114
1441.5199	1070
1437.5957	1127.5
1433.6716	1098.5
1429.744	1041.5
1425.8163	1053
1421.8851	1072.5
1417.952	1102.5
1414.0172	1095
1410.0807	1072.5
1406.1422	1074
1402.202	1094
1398.2601	1038
1394.3146	1020
1390.369	1052
1386.4198	1006
1382.4707	1051
1378.5179	1053
1374.5635	981
1370.6071	1074
1366.6489	1063.5
1362.689	1033.5
1358.7273	1029
1354.7638	1012
1350.7965	1025
1346.8293	1000.5
1342.8586	1032.5
1338.886	1057.5
1334.9135	976
1330.9371	1027
1326.9591	1023
1322.9792	992
1318.9976	1008.5
1315.0122	1000
1311.027	1010.5
1307.0398	1025
1303.049	1025
1299.0582	985
1295.0638	932
1291.0675	948
1287.0695	964
1283.0695	970
1279.0677	967.5
1275.0641	967.5
1271.0587	950
1267.0515	1015.5
1263.0405	977.5
1259.0295	985.5
1255.015	934.5
1250.9985	969.5
1246.9802	972.5
1242.9619	953.5
1238.9399	905.5
1234.9161	879
1230.8885	947.5
1226.861	930
1222.8317	898.5
1218.7986	888.5
1214.7655	914
1210.7286	899.5
1206.6899	930
1202.6514	884
1198.609	860
1194.5647	871
1190.5187	863.5
1186.4707	808.5
1182.4189	817
1178.3673	790
1174.3137	745
1170.2565	756.5
1166.1973	780
1162.1382	766
1158.0752	750
1154.0105	726
1149.9438	703
1145.8752	714.5
1141.8048	791
1137.7307	747.5
1133.6565	712.5
1129.5804	843
1125.5006	887
1121.4208	924
1117.3372	923.5
1113.2517	953
1109.1643	895.5
1105.0751	912
1100.9839	923.5
1096.8907	968.5
1092.7959	863
1088.6971	927.5
1084.5984	978.5
1080.4958	1030.5
1076.3932	1089
1072.2869	1160
1068.1786	1153.5
1064.0685	1221
1059.9564	1184
1055.8424	1177.5
1051.7266	1134
1047.6088	1111.5
1043.489	1127
1039.3655	1053
1035.2419	917.5
1031.1145	839.5
1026.9852	704.5
1022.856	671
1018.7228	696.5
1014.5877	768.5
1010.4507	813.5
1006.3118	798
1002.1691	860
998.02631	809
993.88159	584
989.73303	558.5
985.58447	586.5
981.43201	544.5
977.27765	572
973.12134	533
968.96313	521
964.80292	483
960.64081	530
956.47675	483.5
952.31073	443.5
948.14081	448
943.97089	527
939.79706	571.5
935.62329	557.5
931.44556	545.5
927.26587	603
923.08429	574
918.9007	581.5
914.71515	525.5
910.52765	525.5
906.3382	481.5
902.14484	485
897.95142	469.5
893.75409	458.5
889.55676	462.5
885.35553	523.5
881.15234	633.5
876.94714	738.5
872.73993	806
868.53082	900
864.3197	1059.5
860.10657	1135.5
855.89148	1233
851.67249	1185.5
847.45343	1057
843.23041	993.5
839.00739	867.5
834.78046	814.5
830.55145	779.5
826.3205	778
822.08759	762.5
817.8526	765.5
813.61566	645
809.37476	542.5
805.13385	484
800.89093	451
796.64398	417.5
792.39508	409
788.14612	387
783.89319	372
779.63824	350.5
775.38129	347.5
771.12231	352
766.86133	312.5
762.59833	292
758.33136	291
754.06433	317.5
749.79327	306.5
745.52222	264
741.24713	274.5
736.97003	279
732.69092	255.5
728.40973	298
724.12653	235
719.84131	252
715.55408	247
711.26477	305.5
706.97144	253
702.6781	265
698.38068	262
694.08325	293
689.78174	339.5
685.47821	340.5
681.17267	354.5
676.86499	343
672.55536	377
668.24359	334.5
663.92987	310
659.61401	286
655.29413	231.5
650.97418	278
646.65015	267
642.32611	276.5
637.99799	221.5
633.66779	218.5
629.33551	207
625.00122	237.5
620.66479	254
616.32635	217.5
611.98578	184
607.64117	195
603.29645	227.5
598.94769	209
594.59882	184.5
590.24591	172.5
585.89087	224.5
581.53375	226.5
577.17657	218.5
572.81531	216
568.44989	212
564.08441	230
559.71686	231
555.34723	257
550.97345	196
546.59961	220
542.22168	253.5
537.84161	257.5
533.46143	220.5
529.07721	219
524.6908	210.5
520.30231	239.5
515.91174	264.5
511.51697	276
507.12216	286
502.72522	388
498.32413	445.5
493.92297	519
489.51764	599.5
485.1102	611
480.70267	598
476.29099	532.5
471.87717	450.5
467.46121	363.5
463.04312	258
458.62088	248
454.19855	271
449.77405	262
445.3454	222.5
440.91666	237.5
436.4837	245.5
432.04865	271.5
427.61142	330
423.1741	358
418.73257	372.5
414.28891	397.5
409.84103	389.5
405.39307	320.5
400.94296	286.5
396.49069	234
392.03421	225.5
387.57761	237.5
383.11679	250
378.65381	204
374.18869	192.5
369.72137	197.5
365.25397	217.5
360.78027	189.5
356.30646	162.5
351.83047	161
347.35233	197.5
342.8699	222.5
338.38739	239.5
333.90063	197
329.41376	180.5
324.92264	208.5
320.42932	235
315.93381	206.5
311.43613	156.5
306.93625	162
302.43417	209
297.9299	202.5
293.42346	182
288.91272	190
284.40186	161
279.88672	202.5
275.37146	216
270.8519	190.5
266.33014	196.5
261.80826	192
257.2821	208
252.75371	232.5
248.22101	205
243.6882	199
239.15317	156.5
234.61592	206.5
230.07434	224
225.53265	237
220.98663	203
216.4384	186
211.89003	220
207.33734	230
202.78241	199.5
198.22523	207
193.66585	219
189.1042	246
184.53822	248.5
179.97211	235.5
175.40376	229
170.83104	240.5
166.25821	242
161.681	263
157.10155	229.5
152.51984	246
147.93588	254
143.34967	264
138.7612	185
134.17047	114.5
129.57748	14
124.98223	3.5
