# Supplementary material for: Transition across a sharp interface: Data from Raman and Brillouin imaging spectroscopy
Source: Data Brief. 2020 Oct 2;33:106368. doi: 10.1016/j.dib.2020.106368 (PMC7557971; doi:10.1016/j.dib.2020.106368)
Supplement: Supplementary file 1 [file mmc1.zip › PET_Glycerol60X_step05/Raman/petgly_60X_70PH_2s_05step_40fend_12_45_32.txt]

3813.9915	161
3811.1724	164
3808.3525	184
3805.5327	191
3802.7104	179.5
3799.8872	167
3797.063	183.5
3794.2363	191.5
3791.4099	190.5
3788.5811	163.5
3785.7524	185.5
3782.9214	135.5
3780.0894	168.5
3777.2561	215
3774.4219	186.5
3771.5867	152.5
3768.7502	177.5
3765.9116	198
3763.0715	167
3760.2322	176
3757.3901	182
3754.5469	185.5
3751.7029	192.5
3748.8577	201.5
3746.0098	192.5
3743.1624	207
3740.3125	190.5
3737.4631	198
3734.6111	214.5
3731.7578	195
3728.9038	187.5
3726.0486	194
3723.1921	217
3720.3333	208
3717.4749	195
3714.6138	195.5
3711.7517	222
3708.8899	214
3706.0256	193.5
3703.1589	199.5
3700.2927	175.5
3697.425	202.5
3694.5552	221
3691.6853	200.5
3688.8132	181.5
3685.9399	219.5
3683.0657	201
3680.1902	241.5
3677.3137	248
3674.436	216.5
3671.5559	223.5
3668.676	224.5
3665.7937	253.5
3662.9102	224.5
3660.0271	243
3657.1416	216.5
3654.2534	248
3651.3655	273.5
3648.4766	265
3645.5852	258
3642.6941	275
3639.8005	262.5
3636.9058	271.5
3634.0098	268
3631.1128	294.5
3628.2148	263
3625.3157	282
3622.4141	326.5
3619.5127	309.5
3616.6086	332
3613.7036	320.5
3610.7976	321.5
3607.8904	335
3604.9819	339.5
3602.0725	345
3599.1604	354
3596.2488	352.5
3593.3345	391
3590.4192	351.5
3587.5042	399.5
3584.5867	370.5
3581.6665	397
3578.7466	435.5
3575.8257	410.5
3572.9021	434.5
3569.979	454
3567.0532	464
3564.1265	474.5
3561.1985	489
3558.2693	492
3555.3391	476.5
3552.4077	505
3549.4753	532
3546.5403	500
3543.6042	510
3540.6682	545
3537.7297	566.5
3534.7903	574
3531.8496	542
3528.9077	575
3525.9634	566.5
3523.0193	602
3520.0728	599.5
3517.125	621.5
3514.1775	595
3511.2273	594
3508.2761	644.5
3505.3237	660.5
3502.3689	666.5
3499.4143	690
3496.457	708
3493.5002	709
3490.5408	740
3487.5801	745
3484.6182	725
3481.6553	746.5
3478.6914	768
3475.7261	798
3472.7583	796.5
3469.7908	825
3466.8208	830
3463.8494	864.5
3460.877	823.5
3457.9036	877
3454.9287	833.5
3451.9529	850
3448.9744	924
3445.9963	917.5
3443.0156	925
3440.0337	928.5
3437.052	928.5
3434.0679	918.5
3431.0823	925.5
3428.0945	992.5
3425.1067	951
3422.1177	978
3419.1262	993
3416.1335	966.5
3413.1414	998
3410.1462	978
3407.1501	982
3404.1528	1016
3401.1528	1045
3398.1533	998
3395.1523	1040.5
3392.1489	1028
3389.1443	991
3386.1387	1022.5
3383.1331	988
3380.1235	1020
3377.1143	1020
3374.1038	1047.5
3371.092	1025
3368.0779	1031.5
3365.0623	1048
3362.0471	1044
3359.0293	1058.5
3356.0103	1077.5
3352.9902	1048.5
3349.9688	1040.5
3346.9448	1087
3343.9211	1052
3340.8948	1078.5
3337.8687	1059
3334.8398	1078
3331.8098	1059
3328.7788	1138.5
3325.7466	1142
3322.7129	1094
3319.6768	1072
3316.6409	1057
3313.6025	1098
3310.5627	1080.5
3307.5232	1064.5
3304.4812	1108
3301.4377	1077.5
3298.3918	1110.5
3295.3462	1024
3292.2993	1089
3289.2498	1046.5
3286.2004	1036.5
3283.1484	1072
3280.0952	1095.5
3277.041	1079.5
3273.9854	1100
3270.9287	1115
3267.8706	1085
3264.8101	1104.5
3261.7495	1086.5
3258.6865	1101
3255.6223	1086
3252.5569	1076.5
3249.49	1134
3246.4221	1131
3243.353	1138.5
3240.2827	1113.5
3237.2097	1081
3234.137	1119
3231.0615	1087
3227.9849	1123
3224.907	1080.5
3221.8279	1150
3218.7476	1063.5
3215.666	1034
3212.5833	1040
3209.4978	1059
3206.4111	997
3203.3247	1025.5
3200.2356	1066.5
3197.1453	1018.5
3194.0537	1064.5
3190.9609	1045
3187.8669	995.5
3184.7703	1008
3181.6738	1000
3178.5745	966
3175.4741	984
3172.374	927.5
3169.271	947
3166.167	915.5
3163.0601	901.5
3159.9536	895
3156.8457	897.5
3153.7351	870
3150.6248	899.5
3147.5117	885.5
3144.3975	877
3141.282	862.5
3138.1653	810
3135.0474	822.5
3131.9265	815.5
3128.8062	790.5
3125.6829	812
3122.5598	754.5
3119.4343	773
3116.3074	804.5
3113.1792	774
3110.0496	772.5
3106.9189	731
3103.7869	730.5
3100.6523	722
3097.5178	711.5
3094.3806	708
3091.2422	721
3088.1025	688
3084.9614	723.5
3081.8193	737.5
3078.6758	732
3075.531	730
3072.3835	739
3069.2363	754.5
3066.0862	789.5
3062.9348	732
3059.7825	821.5
3056.6287	833.5
3053.4734	829
3050.3171	861.5
3047.1594	847.5
3043.999	831.5
3040.8389	799.5
3037.676	794.5
3034.5117	763.5
3031.3464	769.5
3028.1797	761.5
3025.0115	712.5
3021.8423	740
3018.6716	731.5
3015.4983	767.5
3012.3252	717.5
3009.1494	781
3005.9722	820.5
3002.7937	858.5
2999.614	882.5
2996.4329	962.5
2993.2505	1038
2990.0669	1204
2986.8806	1292
2983.6943	1408
2980.5054	1456
2977.3152	1726
2974.1235	1894.5
2970.9309	2118
2967.7366	2268
2964.5413	2479
2961.3445	2690
2958.145	2911
2954.9458	2937
2951.7437	3082.5
2948.5403	3144
2945.3354	3226
2942.1294	3200.5
2938.9221	3219.5
2935.7136	3241
2932.5037	3195
2929.291	3204.5
2926.0786	3185
2922.8633	3154.5
2919.6465	3109.5
2916.4287	3056.5
2913.2092	3151
2909.9888	3319
2906.7668	3285
2903.5437	3390.5
2900.3179	3479
2897.092	3621
2893.8633	3664.5
2890.6333	3773
2887.4021	3738
2884.1697	3747
2880.9358	3802.5
2877.7004	3488
2874.4639	3344
2871.2246	3094
2867.9854	2861.5
2864.7434	2574
2861.5	2451.5
2858.2571	2221
2855.011	2079
2851.7637	1923.5
2848.5134	1900
2845.2637	1692.5
2842.0122	1616.5
2838.7581	1512.5
2835.5042	1500.5
2832.2476	1318.5
2828.9893	1311
2825.7297	1301
2822.469	1210
2819.2068	1175
2815.9419	1090
2812.677	1101.5
2809.4109	988.5
2806.1418	1001
2802.8716	980
2799.5999	924.5
2796.3269	956.5
2793.0525	913
2789.7766	871.5
2786.4998	906.5
2783.2212	886
2779.9399	879
2776.6589	836
2773.3748	857.5
2770.0896	917
2766.8027	867.5
2763.5146	861
2760.2253	869
2756.9346	889.5
2753.6409	853.5
2750.3474	894.5
2747.051	865
2743.7549	846
2740.4558	877.5
2737.1555	850.5
2733.8538	840
2730.5505	826.5
2727.2461	828
2723.9402	829.5
2720.6313	798
2717.3228	819
2714.0112	794
2710.6982	746
2707.384	747.5
2704.0684	722.5
2700.7515	688.5
2697.4331	707
2694.1133	721.5
2690.7905	687.5
2687.4683	685
2684.1428	640
2680.8176	651.5
2677.4893	642.5
2674.1599	650.5
2670.8289	637.5
2667.4966	616
2664.1614	611.5
2660.8262	649
2657.4897	635
2654.1504	610.5
2650.8096	623.5
2647.469	637.5
2644.1255	598
2640.7805	595.5
2637.4341	619
2634.085	628.5
2630.7358	628.5
2627.3853	623.5
2624.0317	576.5
2620.677	618
2617.3223	640
2613.9646	631
2610.6057	609.5
2607.2451	657
2603.8833	631.5
2600.5186	648.5
2597.1538	618
2593.7861	597.5
2590.4187	625
2587.0483	599.5
2583.6765	638
2580.3032	612
2576.9287	625.5
2573.5527	630.5
2570.175	611.5
2566.7964	645
2563.4146	607.5
2560.0327	629.5
2556.6482	621
2553.262	607.5
2549.8745	641
2546.4856	569.5
2543.0952	638.5
2539.7034	602.5
2536.3103	628.5
2532.9141	630
2529.5181	587.5
2526.1189	617
2522.7185	586
2519.3184	628
2515.915	613.5
2512.5103	605.5
2509.1025	585.5
2505.6948	632
2502.2859	661
2498.8738	614.5
2495.4619	596.5
2492.0471	603.5
2488.6306	647
2485.2129	617
2481.7937	605
2478.373	587
2474.9509	603.5
2471.5273	600.5
2468.1008	614
2464.6746	602.5
2461.2451	602
2457.8157	587.5
2454.3833	611
2450.9497	633.5
2447.5144	603
2444.0776	621.5
2440.6379	640.5
2437.1985	637.5
2433.7573	627.5
2430.3132	613.5
2426.8679	623.5
2423.4224	612
2419.9741	644.5
2416.5242	629.5
2413.0728	623.5
2409.6184	578.5
2406.1641	612.5
2402.7083	653
2399.2495	625.5
2395.791	579.5
2392.3291	630
2388.866	612
2385.4014	641.5
2381.9353	646.5
2378.4675	611.5
2374.9985	628.5
2371.5281	622.5
2368.0544	606.5
2364.5811	628
2361.1045	612.5
2357.6262	609
2354.1467	618
2350.6658	628
2347.1833	638.5
2343.6995	647
2340.2141	634
2336.7256	642.5
2333.2371	618
2329.7456	649
2326.2544	598.5
2322.7598	630
2319.2639	636
2315.7664	626
2312.2676	640.5
2308.7671	648
2305.2637	673.5
2301.7603	640.5
2298.2554	624
2294.7473	616
2291.2378	626
2287.7268	625.5
2284.2158	650
2280.7002	622.5
2277.1848	599
2273.6677	640.5
2270.1494	646.5
2266.6277	640
2263.1062	625
2259.5815	669
2256.0554	634
2252.5293	668
2249.0002	616
2245.4695	645
2241.9358	618
2238.4021	658.5
2234.8667	677.5
2231.3284	647
2227.7903	681.5
2224.2488	668
2220.7058	635
2217.1631	639.5
2213.6172	639.5
2210.0698	662.5
2206.519	651
2202.9685	651.5
2199.4165	653.5
2195.8613	674.5
2192.3062	686
2188.748	668
2185.1882	642.5
2181.627	642.5
2178.064	675
2174.4995	672
2170.9336	648
2167.3662	668
2163.7957	687
2160.2251	678.5
2156.6514	658.5
2153.0779	692
2149.501	688
2145.9226	675.5
2142.3428	635
2138.7612	703
2135.1768	713.5
2131.5923	667.5
2128.0061	697.5
2124.417	701
2120.8276	706
2117.2354	720.5
2113.6414	715.5
2110.0459	717.5
2106.449	716
2102.8503	726.5
2099.2502	722
2095.6487	677.5
2092.0437	680.5
2088.439	724
2084.8308	732
2081.2212	736.5
2077.6101	732.5
2073.999	720
2070.3831	735.5
2066.7671	776
2063.1497	752
2059.5308	734
2055.9084	744
2052.2864	763.5
2048.6609	761.5
2045.0358	733.5
2041.4072	726.5
2037.7771	769
2034.1454	785.5
2030.5122	748.5
2026.8756	786.5
2023.2393	801
2019.6012	776.5
2015.96	795.5
2012.3171	741
2008.6744	805
2005.0283	787.5
2001.3807	798
1997.7316	793.5
1994.0808	809
1990.4283	793
1986.7727	759.5
1983.1172	821
1979.4584	856.5
1975.7996	821
1972.1376	818.5
1968.4739	810.5
1964.8087	811.5
1961.1418	818
1957.4734	852.5
1953.8033	861
1950.1317	855
1946.4568	867.5
1942.7819	824.5
1939.1038	863
1935.424	833
1931.7426	851
1928.0613	878.5
1924.3767	857
1920.6887	898
1917.001	873.5
1913.3115	847.5
1909.6205	868
1905.926	873
1902.23	867
1898.5342	813.5
1894.8348	844.5
1891.134	851.5
1887.4315	864
1883.7274	862.5
1880.0216	919.5
1876.3125	918
1872.6035	911.5
1868.8929	908
1865.1788	860
1861.4633	874.5
1857.746	911
1854.0288	900.5
1850.3083	945.5
1846.5862	900.5
1842.8606	917
1839.1353	938
1835.4081	955
1831.6776	951.5
1827.9473	941
1824.2136	911.5
1820.4781	946.5
1816.7411	976.5
1813.0024	946.5
1809.2621	932.5
1805.5201	951.5
1801.7765	970
1798.0313	956
1794.2826	977
1790.5339	961
1786.782	990.5
1783.0283	957
1779.2731	960
1775.5161	988
1771.7574	977.5
1767.9972	975
1764.2352	990.5
1760.4716	1001.5
1756.7046	1006.5
1752.9376	1001.5
1749.1672	1014.5
1745.3951	1012
1741.6232	1026.5
1737.8478	963
1734.0708	1027.5
1730.292	1013
1726.5099	1032
1722.7278	987
1718.944	1006.5
1715.1567	996.5
1711.3696	1009.5
1707.5791	1020
1703.7869	966.5
1699.9929	1011
1696.1973	936
1692.3999	1009.5
1688.601	998.5
1684.8003	1028
1680.9961	1021.5
1677.192	1032
1673.3845	1033.5
1669.577	1051
1665.7661	1041
1661.9535	1066.5
1658.1392	1029
1654.3231	1037.5
1650.5054	1047.5
1646.6859	1083.5
1642.8647	1046
1639.0402	1074.5
1635.2156	1013.5
1631.3876	1076.5
1627.5579	1030.5
1623.7281	1033.5
1619.895	1041
1616.0601	1070.5
1612.2235	1071
1608.3834	1101
1604.5433	1101.5
1600.7017	1091
1596.8563	1115
1593.0111	1034.5
1589.1625	1077.5
1585.312	1026.5
1581.4598	1050
1577.606	1058
1573.7504	997
1569.8931	1048.5
1566.0341	1065
1562.1732	1042.5
1558.3088	1056.5
1554.4447	1048
1550.5769	1030
1546.7091	1037.5
1542.8379	1015
1538.9648	1010
1535.0901	1020.5
1531.2136	1033
1527.3353	1060.5
1523.4536	1027
1519.5719	1064
1515.6866	1061
1511.8014	1015
1507.9126	994
1504.0239	1047.5
1500.1316	1052.5
1496.2375	1057.5
1492.3418	1078.5
1488.4442	1110.5
1484.5431	1149.5
1480.6421	1234
1476.7393	1178.5
1472.8329	1240
1468.9265	1208
1465.0166	1192.5
1461.1049	1222
1457.1914	1182
1453.2762	1145
1449.3593	1088
1445.4404	1077
1441.5199	1038.5
1437.5957	1083.5
1433.6716	1066
1429.744	1053.5
1425.8163	1103
1421.8851	1075
1417.952	1070.5
1414.0172	1095.5
1410.0807	1106.5
1406.1422	1106
1402.202	1057
1398.2601	1055
1394.3146	1112.5
1390.369	1046
1386.4198	1045.5
1382.4707	1037
1378.5179	1032
1374.5635	993
1370.6071	993
1366.6489	1034.5
1362.689	1039
1358.7273	982
1354.7638	1070.5
1350.7965	1014.5
1346.8293	990
1342.8586	1042
1338.886	1023.5
1334.9135	1026
1330.9371	983
1326.9591	955.5
1322.9792	1020.5
1318.9976	985.5
1315.0122	989.5
1311.027	986.5
1307.0398	1007.5
1303.049	970
1299.0582	985.5
1295.0638	990.5
1291.0675	989
1287.0695	984.5
1283.0695	973
1279.0677	966.5
1275.0641	985
1271.0587	942
1267.0515	941
1263.0405	1018.5
1259.0295	981
1255.015	963.5
1250.9985	980
1246.9802	947
1242.9619	948
1238.9399	896
1234.9161	883.5
1230.8885	916.5
1226.861	911
1222.8317	889
1218.7986	905
1214.7655	913.5
1210.7286	919
1206.6899	894
1202.6514	846
1198.609	879
1194.5647	821.5
1190.5187	848.5
1186.4707	785.5
1182.4189	764
1178.3673	726.5
1174.3137	757.5
1170.2565	732
1166.1973	795.5
1162.1382	769.5
1158.0752	759
1154.0105	737.5
1149.9438	717
1145.8752	727.5
1141.8048	734.5
1137.7307	736
1133.6565	761.5
1129.5804	826.5
1125.5006	865.5
1121.4208	927
1117.3372	952
1113.2517	923.5
1109.1643	905
1105.0751	926.5
1100.9839	902.5
1096.8907	894.5
1092.7959	916.5
1088.6971	903
1084.5984	951
1080.4958	1029
1076.3932	1109
1072.2869	1134
1068.1786	1168
1064.0685	1172
1059.9564	1166.5
1055.8424	1221.5
1051.7266	1168
1047.6088	1130
1043.489	1079
1039.3655	1022
1035.2419	933.5
1031.1145	856.5
1026.9852	777.5
1022.856	634
1018.7228	677
1014.5877	741.5
1010.4507	769
1006.3118	802.5
1002.1691	883
998.02631	774.5
993.88159	602.5
989.73303	555.5
985.58447	593
981.43201	544
977.27765	542
973.12134	498
968.96313	526.5
964.80292	461.5
960.64081	479
956.47675	457.5
952.31073	485.5
948.14081	477
943.97089	500.5
939.79706	504.5
935.62329	543.5
931.44556	597.5
927.26587	547.5
923.08429	573
918.9007	526
914.71515	549.5
910.52765	533.5
906.3382	475.5
902.14484	475
897.95142	433.5
893.75409	507.5
889.55676	494.5
885.35553	540.5
881.15234	590
876.94714	742.5
872.73993	808.5
868.53082	924
864.3197	1015
860.10657	1186
855.89148	1243
851.67249	1142
847.45343	1071
843.23041	974.5
839.00739	815
834.78046	759
830.55145	761.5
826.3205	794.5
822.08759	804
817.8526	719.5
813.61566	608.5
809.37476	529.5
805.13385	452
800.89093	475
796.64398	420.5
792.39508	380
788.14612	387.5
783.89319	365
779.63824	329
775.38129	345
771.12231	333.5
766.86133	304.5
762.59833	288
758.33136	320
754.06433	296
749.79327	270.5
745.52222	276
741.24713	277
736.97003	235
732.69092	291.5
728.40973	274
724.12653	246
719.84131	246
715.55408	241.5
711.26477	257.5
706.97144	272.5
702.6781	274
698.38068	255
694.08325	307.5
689.78174	306.5
685.47821	350
681.17267	361.5
676.86499	337.5
672.55536	344.5
668.24359	300
663.92987	289.5
659.61401	283.5
655.29413	248.5
650.97418	243
646.65015	270
642.32611	225.5
637.99799	217.5
633.66779	224
629.33551	230
625.00122	213.5
620.66479	208.5
616.32635	223.5
611.98578	204.5
607.64117	210.5
603.29645	198.5
598.94769	197
594.59882	203.5
590.24591	192
585.89087	213
581.53375	181
577.17657	211.5
572.81531	211.5
568.44989	196
564.08441	200
559.71686	232.5
555.34723	205.5
550.97345	234.5
546.59961	230
542.22168	251.5
537.84161	247
533.46143	212.5
529.07721	237
524.6908	205.5
520.30231	228.5
515.91174	240
511.51697	279
507.12216	338
502.72522	359.5
498.32413	457
493.92297	526.5
489.51764	619
485.1102	590.5
480.70267	595.5
476.29099	525.5
471.87717	450
467.46121	338.5
463.04312	283
458.62088	245.5
454.19855	223.5
449.77405	221.5
445.3454	238
440.91666	244.5
436.4837	253.5
432.04865	257.5
427.61142	323.5
423.1741	348
418.73257	356
414.28891	387.5
409.84103	325.5
405.39307	344.5
400.94296	289
396.49069	229.5
392.03421	202.5
387.57761	203.5
383.11679	220
378.65381	216.5
374.18869	221.5
369.72137	213
365.25397	182.5
360.78027	178.5
356.30646	172
351.83047	196.5
347.35233	171.5
342.8699	202
338.38739	208
333.90063	207.5
329.41376	202
324.92264	197.5
320.42932	212.5
315.93381	181
311.43613	193.5
306.93625	209.5
302.43417	182.5
297.9299	178
293.42346	178
288.91272	188.5
284.40186	186.5
279.88672	165
275.37146	188
270.8519	200
266.33014	155
261.80826	190
257.2821	192
252.75371	184
248.22101	195
243.6882	191
239.15317	196.5
234.61592	201
230.07434	235
225.53265	201.5
220.98663	221
216.4384	222
211.89003	224
207.33734	205
202.78241	196.5
198.22523	221.5
193.66585	193.5
189.1042	204
184.53822	206.5
179.97211	252
175.40376	220.5
170.83104	218.5
166.25821	237
161.681	247
157.10155	223
152.51984	266
147.93588	252
143.34967	202
138.7612	190.5
134.17047	103
129.57748	35
124.98223	-3
