# Supplementary material for: Transition across a sharp interface: Data from Raman and Brillouin imaging spectroscopy
Source: Data Brief. 2020 Oct 2;33:106368. doi: 10.1016/j.dib.2020.106368 (PMC7557971; doi:10.1016/j.dib.2020.106368)
Supplement: Supplementary file 1 [file mmc1.zip › PET_Glycerol60X_step05/Raman/petgly_60X_70PH_2s_05step_40fend_12_45_33.txt]

3813.9915	159.5
3811.1724	141
3808.3525	142.5
3805.5327	185.5
3802.7104	177
3799.8872	177.5
3797.063	165
3794.2363	169
3791.4099	173.5
3788.5811	188
3785.7524	176.5
3782.9214	175
3780.0894	159
3777.2561	190.5
3774.4219	201.5
3771.5867	166
3768.7502	159.5
3765.9116	177
3763.0715	200
3760.2322	210.5
3757.3901	180.5
3754.5469	154.5
3751.7029	170.5
3748.8577	199.5
3746.0098	206
3743.1624	178
3740.3125	169
3737.4631	172
3734.6111	205.5
3731.7578	231
3728.9038	206
3726.0486	168
3723.1921	190.5
3720.3333	194.5
3717.4749	198
3714.6138	192
3711.7517	176.5
3708.8899	192
3706.0256	237
3703.1589	232.5
3700.2927	183
3697.425	195
3694.5552	171.5
3691.6853	243.5
3688.8132	220
3685.9399	217
3683.0657	206.5
3680.1902	210.5
3677.3137	209.5
3674.436	259
3671.5559	211.5
3668.676	223
3665.7937	239
3662.9102	248.5
3660.0271	236.5
3657.1416	244.5
3654.2534	255
3651.3655	244.5
3648.4766	236
3645.5852	265
3642.6941	240
3639.8005	281
3636.9058	248
3634.0098	285
3631.1128	322
3628.2148	267.5
3625.3157	288
3622.4141	324.5
3619.5127	305
3616.6086	308.5
3613.7036	302.5
3610.7976	313.5
3607.8904	357
3604.9819	339.5
3602.0725	345
3599.1604	369
3596.2488	368.5
3593.3345	363.5
3590.4192	390.5
3587.5042	400
3584.5867	350.5
3581.6665	375
3578.7466	453.5
3575.8257	418
3572.9021	430
3569.979	466
3567.0532	412
3564.1265	450.5
3561.1985	468
3558.2693	495.5
3555.3391	456.5
3552.4077	515.5
3549.4753	543
3546.5403	532.5
3543.6042	487.5
3540.6682	501
3537.7297	495.5
3534.7903	529
3531.8496	589
3528.9077	563.5
3525.9634	577.5
3523.0193	586.5
3520.0728	646
3517.125	662.5
3514.1775	627.5
3511.2273	604.5
3508.2761	666
3505.3237	624.5
3502.3689	677
3499.4143	663.5
3496.457	701
3493.5002	696.5
3490.5408	748
3487.5801	752.5
3484.6182	735.5
3481.6553	751
3478.6914	728
3475.7261	815
3472.7583	785
3469.7908	825.5
3466.8208	831
3463.8494	829
3460.877	837.5
3457.9036	887.5
3454.9287	876.5
3451.9529	859
3448.9744	903
3445.9963	925.5
3443.0156	921.5
3440.0337	893
3437.052	875.5
3434.0679	924.5
3431.0823	932.5
3428.0945	965.5
3425.1067	927.5
3422.1177	950.5
3419.1262	950
3416.1335	1024
3413.1414	962.5
3410.1462	976.5
3407.1501	1021
3404.1528	1021.5
3401.1528	1023
3398.1533	1059
3395.1523	964
3392.1489	1013.5
3389.1443	1056.5
3386.1387	1016.5
3383.1331	1050.5
3380.1235	1037
3377.1143	1036.5
3374.1038	1039
3371.092	1062
3368.0779	1043
3365.0623	1005.5
3362.0471	1044
3359.0293	1041
3356.0103	1012
3352.9902	1054.5
3349.9688	1041.5
3346.9448	1062
3343.9211	1029.5
3340.8948	1104
3337.8687	1015
3334.8398	1015.5
3331.8098	1049
3328.7788	1105.5
3325.7466	1044.5
3322.7129	1075.5
3319.6768	1068.5
3316.6409	1039
3313.6025	1097.5
3310.5627	1094
3307.5232	1052.5
3304.4812	1046
3301.4377	1019.5
3298.3918	1073.5
3295.3462	1139
3292.2993	1097
3289.2498	1057.5
3286.2004	1058.5
3283.1484	1108.5
3280.0952	1087
3277.041	1054
3273.9854	1068.5
3270.9287	1084
3267.8706	1122
3264.8101	1126
3261.7495	1098.5
3258.6865	1075
3255.6223	1063.5
3252.5569	1165
3249.49	1105.5
3246.4221	1095
3243.353	1060.5
3240.2827	1063.5
3237.2097	1104.5
3234.137	1119.5
3231.0615	1065
3227.9849	1090
3224.907	1049.5
3221.8279	1076
3218.7476	1102.5
3215.666	1068.5
3212.5833	1077.5
3209.4978	1059.5
3206.4111	1006
3203.3247	1096
3200.2356	1015
3197.1453	1005.5
3194.0537	1001.5
3190.9609	1040
3187.8669	990.5
3184.7703	963.5
3181.6738	916.5
3178.5745	951.5
3175.4741	965.5
3172.374	939
3169.271	982.5
3166.167	879
3163.0601	916.5
3159.9536	869.5
3156.8457	914
3153.7351	928
3150.6248	845.5
3147.5117	862
3144.3975	867.5
3141.282	850
3138.1653	838.5
3135.0474	784.5
3131.9265	776.5
3128.8062	811.5
3125.6829	754.5
3122.5598	774
3119.4343	767
3116.3074	748
3113.1792	751.5
3110.0496	738
3106.9189	688
3103.7869	752.5
3100.6523	732
3097.5178	714.5
3094.3806	686.5
3091.2422	712
3088.1025	696
3084.9614	763.5
3081.8193	724
3078.6758	735
3075.531	726.5
3072.3835	728.5
3069.2363	809.5
3066.0862	783
3062.9348	753.5
3059.7825	769
3056.6287	818
3053.4734	802.5
3050.3171	884.5
3047.1594	848.5
3043.999	787.5
3040.8389	792
3037.676	781
3034.5117	772
3031.3464	687
3028.1797	654.5
3025.0115	701
3021.8423	719
3018.6716	773.5
3015.4983	752
3012.3252	757
3009.1494	718
3005.9722	849
3002.7937	804.5
2999.614	882.5
2996.4329	947.5
2993.2505	1039
2990.0669	1154.5
2986.8806	1262
2983.6943	1415
2980.5054	1539.5
2977.3152	1704.5
2974.1235	1948
2970.9309	2074.5
2967.7366	2334.5
2964.5413	2394.5
2961.3445	2652
2958.145	2850.5
2954.9458	3042
2951.7437	3111
2948.5403	3185
2945.3354	3240
2942.1294	3269
2938.9221	3265.5
2935.7136	3284
2932.5037	3301.5
2929.291	3156.5
2926.0786	3174.5
2922.8633	3077.5
2919.6465	3053
2916.4287	3090.5
2913.2092	3145
2909.9888	3204
2906.7668	3273.5
2903.5437	3288
2900.3179	3484
2897.092	3556
2893.8633	3631.5
2890.6333	3772.5
2887.4021	3728
2884.1697	3743.5
2880.9358	3624
2877.7004	3545.5
2874.4639	3311
2871.2246	3129
2867.9854	2802.5
2864.7434	2627
2861.5	2434.5
2858.2571	2274
2855.011	2058.5
2851.7637	1921
2848.5134	1810.5
2845.2637	1766
2842.0122	1641.5
2838.7581	1546
2835.5042	1425
2832.2476	1382
2828.9893	1283
2825.7297	1269.5
2822.469	1213.5
2819.2068	1143.5
2815.9419	1013
2812.677	1061
2809.4109	1038.5
2806.1418	989.5
2802.8716	931.5
2799.5999	942
2796.3269	930
2793.0525	895
2789.7766	871.5
2786.4998	863.5
2783.2212	863.5
2779.9399	890.5
2776.6589	835.5
2773.3748	812.5
2770.0896	863.5
2766.8027	885.5
2763.5146	930
2760.2253	877.5
2756.9346	872
2753.6409	874.5
2750.3474	867.5
2747.051	889.5
2743.7549	823.5
2740.4558	857.5
2737.1555	847
2733.8538	803.5
2730.5505	837.5
2727.2461	817.5
2723.9402	750.5
2720.6313	764.5
2717.3228	800.5
2714.0112	828.5
2710.6982	726.5
2707.384	687
2704.0684	678
2700.7515	694
2697.4331	697
2694.1133	657
2690.7905	631.5
2687.4683	666
2684.1428	678.5
2680.8176	647.5
2677.4893	640
2674.1599	638.5
2670.8289	619
2667.4966	660
2664.1614	628.5
2660.8262	662
2657.4897	620
2654.1504	608.5
2650.8096	670
2647.469	621
2644.1255	633
2640.7805	586
2637.4341	613
2634.085	621.5
2630.7358	604.5
2627.3853	595.5
2624.0317	599
2620.677	592
2617.3223	648.5
2613.9646	648
2610.6057	556.5
2607.2451	605
2603.8833	589
2600.5186	581
2597.1538	608.5
2593.7861	597
2590.4187	610
2587.0483	606
2583.6765	597
2580.3032	636
2576.9287	589
2573.5527	614
2570.175	597.5
2566.7964	613
2563.4146	605
2560.0327	584.5
2556.6482	584.5
2553.262	633.5
2549.8745	619.5
2546.4856	598.5
2543.0952	565
2539.7034	576
2536.3103	614.5
2532.9141	646.5
2529.5181	594
2526.1189	586.5
2522.7185	578.5
2519.3184	601
2515.915	644
2512.5103	623.5
2509.1025	575
2505.6948	575
2502.2859	614
2498.8738	616
2495.4619	619.5
2492.0471	573
2488.6306	598
2485.2129	593
2481.7937	591.5
2478.373	596.5
2474.9509	587
2471.5273	549
2468.1008	616.5
2464.6746	596.5
2461.2451	601
2457.8157	601.5
2454.3833	595
2450.9497	622
2447.5144	610
2444.0776	610
2440.6379	594.5
2437.1985	582
2433.7573	609
2430.3132	638
2426.8679	613.5
2423.4224	600
2419.9741	605.5
2416.5242	634
2413.0728	593
2409.6184	588.5
2406.1641	573.5
2402.7083	616.5
2399.2495	649
2395.791	637.5
2392.3291	643
2388.866	579.5
2385.4014	599
2381.9353	627
2378.4675	616.5
2374.9985	654
2371.5281	605.5
2368.0544	640
2364.5811	642.5
2361.1045	625
2357.6262	590
2354.1467	600.5
2350.6658	612.5
2347.1833	596
2343.6995	643.5
2340.2141	621.5
2336.7256	580
2333.2371	605
2329.7456	617.5
2326.2544	619.5
2322.7598	636.5
2319.2639	617
2315.7664	630.5
2312.2676	627.5
2308.7671	651.5
2305.2637	633
2301.7603	569
2298.2554	622
2294.7473	642.5
2291.2378	619.5
2287.7268	634.5
2284.2158	626.5
2280.7002	641
2277.1848	631
2273.6677	663.5
2270.1494	607
2266.6277	645
2263.1062	611
2259.5815	659
2256.0554	652.5
2252.5293	627
2249.0002	635.5
2245.4695	633.5
2241.9358	651.5
2238.4021	645
2234.8667	651
2231.3284	625.5
2227.7903	641.5
2224.2488	662.5
2220.7058	645.5
2217.1631	683.5
2213.6172	644.5
2210.0698	662.5
2206.519	655
2202.9685	667.5
2199.4165	650.5
2195.8613	666
2192.3062	627
2188.748	655
2185.1882	646.5
2181.627	663
2178.064	645.5
2174.4995	657
2170.9336	670.5
2167.3662	658
2163.7957	599.5
2160.2251	618.5
2156.6514	690.5
2153.0779	646
2149.501	696.5
2145.9226	679.5
2142.3428	680
2138.7612	685
2135.1768	680
2131.5923	689
2128.0061	653.5
2124.417	691
2120.8276	704
2117.2354	690
2113.6414	685.5
2110.0459	677.5
2106.449	665.5
2102.8503	709
2099.2502	688.5
2095.6487	709.5
2092.0437	679.5
2088.439	676.5
2084.8308	724.5
2081.2212	705
2077.6101	689.5
2073.999	693.5
2070.3831	712
2066.7671	747
2063.1497	761
2059.5308	752.5
2055.9084	717.5
2052.2864	720
2048.6609	753.5
2045.0358	762
2041.4072	768
2037.7771	720.5
2034.1454	746.5
2030.5122	805.5
2026.8756	784.5
2023.2393	754.5
2019.6012	792
2015.96	768
2012.3171	804.5
2008.6744	820
2005.0283	773
2001.3807	793.5
1997.7316	790
1994.0808	826
1990.4283	782
1986.7727	778.5
1983.1172	813.5
1979.4584	870.5
1975.7996	862.5
1972.1376	860
1968.4739	779
1964.8087	830.5
1961.1418	845
1957.4734	890
1953.8033	801.5
1950.1317	844.5
1946.4568	855
1942.7819	821
1939.1038	904.5
1935.424	844.5
1931.7426	865
1928.0613	845
1924.3767	886
1920.6887	879
1917.001	905
1913.3115	842
1909.6205	855.5
1905.926	893.5
1902.23	924.5
1898.5342	908.5
1894.8348	839
1891.134	886.5
1887.4315	893.5
1883.7274	900
1880.0216	896
1876.3125	898
1872.6035	863
1868.8929	872.5
1865.1788	904
1861.4633	949.5
1857.746	935
1854.0288	876.5
1850.3083	923
1846.5862	937.5
1842.8606	891.5
1839.1353	927
1835.4081	895
1831.6776	973
1827.9473	944.5
1824.2136	968.5
1820.4781	866.5
1816.7411	941
1813.0024	957.5
1809.2621	959
1805.5201	970
1801.7765	942
1798.0313	999.5
1794.2826	1025.5
1790.5339	978
1786.782	971.5
1783.0283	927
1779.2731	984.5
1775.5161	1010.5
1771.7574	967.5
1767.9972	917.5
1764.2352	985.5
1760.4716	1010
1756.7046	1019
1752.9376	1003.5
1749.1672	956.5
1745.3951	969.5
1741.6232	964.5
1737.8478	1029.5
1734.0708	1015.5
1730.292	979
1726.5099	968.5
1722.7278	1018
1718.944	1017.5
1715.1567	1039.5
1711.3696	1010.5
1707.5791	1015
1703.7869	1020
1699.9929	1046.5
1696.1973	1011.5
1692.3999	1012
1688.601	1016.5
1684.8003	1003
1680.9961	1029
1677.192	1028.5
1673.3845	1006.5
1669.577	971
1665.7661	1093.5
1661.9535	1088.5
1658.1392	1055
1654.3231	1050
1650.5054	1047
1646.6859	1059.5
1642.8647	1041
1639.0402	1051.5
1635.2156	1018.5
1631.3876	1031
1627.5579	1034.5
1623.7281	1050.5
1619.895	1115.5
1616.0601	1060
1612.2235	1064.5
1608.3834	1075
1604.5433	1134
1600.7017	1086.5
1596.8563	1064
1593.0111	1036
1589.1625	1037.5
1585.312	1093
1581.4598	1029
1577.606	1047
1573.7504	1067
1569.8931	1050.5
1566.0341	1084.5
1562.1732	1034.5
1558.3088	1010
1554.4447	1053.5
1550.5769	1020
1546.7091	1051
1542.8379	1022
1538.9648	1021
1535.0901	1040.5
1531.2136	1024.5
1527.3353	1081
1523.4536	1068.5
1519.5719	985
1515.6866	995
1511.8014	1020
1507.9126	1069
1504.0239	1022
1500.1316	1018
1496.2375	1098
1492.3418	1049.5
1488.4442	1093
1484.5431	1165.5
1480.6421	1152.5
1476.7393	1187.5
1472.8329	1242.5
1468.9265	1242
1465.0166	1205.5
1461.1049	1146
1457.1914	1126.5
1453.2762	1160
1449.3593	1120.5
1445.4404	1041.5
1441.5199	1057
1437.5957	1097
1433.6716	1080.5
1429.744	1053
1425.8163	1085.5
1421.8851	1049
1417.952	1016
1414.0172	1093
1410.0807	1096
1406.1422	1050.5
1402.202	1078
1398.2601	1028.5
1394.3146	1057
1390.369	1061.5
1386.4198	1074
1382.4707	1001.5
1378.5179	1034
1374.5635	1044.5
1370.6071	1017.5
1366.6489	1048.5
1362.689	1034.5
1358.7273	1049
1354.7638	1046
1350.7965	978.5
1346.8293	1000
1342.8586	991
1338.886	1027.5
1334.9135	1010.5
1330.9371	1014
1326.9591	973.5
1322.9792	962
1318.9976	995.5
1315.0122	1032
1311.027	957.5
1307.0398	1013.5
1303.049	934.5
1299.0582	1001.5
1295.0638	992.5
1291.0675	995.5
1287.0695	943.5
1283.0695	957
1279.0677	956.5
1275.0641	984
1271.0587	976.5
1267.0515	945.5
1263.0405	922
1259.0295	974
1255.015	978
1250.9985	986
1246.9802	955.5
1242.9619	948
1238.9399	913
1234.9161	925.5
1230.8885	920.5
1226.861	868.5
1222.8317	880.5
1218.7986	892
1214.7655	961.5
1210.7286	917
1206.6899	883
1202.6514	887
1198.609	908
1194.5647	900.5
1190.5187	845
1186.4707	781.5
1182.4189	762.5
1178.3673	751
1174.3137	789
1170.2565	766.5
1166.1973	706.5
1162.1382	743
1158.0752	739.5
1154.0105	731
1149.9438	686
1145.8752	709
1141.8048	719.5
1137.7307	746.5
1133.6565	793
1129.5804	818.5
1125.5006	888
1121.4208	884.5
1117.3372	976
1113.2517	964.5
1109.1643	912
1105.0751	893.5
1100.9839	897
1096.8907	915.5
1092.7959	921
1088.6971	931
1084.5984	963.5
1080.4958	1002
1076.3932	1073.5
1072.2869	1143
1068.1786	1170
1064.0685	1210.5
1059.9564	1216
1055.8424	1201.5
1051.7266	1187.5
1047.6088	1133.5
1043.489	1097
1039.3655	1035
1035.2419	951.5
1031.1145	817.5
1026.9852	713.5
1022.856	653.5
1018.7228	658.5
1014.5877	726.5
1010.4507	810.5
1006.3118	767.5
1002.1691	813.5
998.02631	749
993.88159	632
989.73303	568
985.58447	563.5
981.43201	522.5
977.27765	527
973.12134	517
968.96313	512
964.80292	448.5
960.64081	463
956.47675	463.5
952.31073	484.5
948.14081	490.5
943.97089	485
939.79706	492.5
935.62329	558.5
931.44556	548
927.26587	540
923.08429	544
918.9007	544
914.71515	533
910.52765	502
906.3382	464.5
902.14484	497.5
897.95142	447.5
893.75409	465.5
889.55676	502.5
885.35553	534
881.15234	570.5
876.94714	717.5
872.73993	833.5
868.53082	937
864.3197	1084.5
860.10657	1154
855.89148	1219.5
851.67249	1185.5
847.45343	1126
843.23041	958
839.00739	834
834.78046	767.5
830.55145	807.5
826.3205	825
822.08759	800
817.8526	723
813.61566	653.5
809.37476	520.5
805.13385	460.5
800.89093	429
796.64398	397
792.39508	364.5
788.14612	391
783.89319	375
779.63824	312.5
775.38129	274.5
771.12231	285
766.86133	311.5
762.59833	313.5
758.33136	250
754.06433	273
749.79327	269.5
745.52222	287.5
741.24713	289.5
736.97003	279.5
732.69092	254
728.40973	231.5
724.12653	273.5
719.84131	290.5
715.55408	236.5
711.26477	266.5
706.97144	232.5
702.6781	265.5
698.38068	273
694.08325	275
689.78174	289
685.47821	327
681.17267	393.5
676.86499	367
672.55536	329
668.24359	313
663.92987	304
659.61401	289.5
655.29413	254
650.97418	220.5
646.65015	227.5
642.32611	215
637.99799	232.5
633.66779	241
629.33551	230
625.00122	211.5
620.66479	232
616.32635	236
611.98578	209
607.64117	172
603.29645	206.5
598.94769	202.5
594.59882	227.5
590.24591	199
585.89087	187.5
581.53375	191
577.17657	221
572.81531	250.5
568.44989	216
564.08441	176.5
559.71686	194
555.34723	254.5
550.97345	252
546.59961	202
542.22168	197
537.84161	177.5
533.46143	228
529.07721	240
524.6908	228
520.30231	197
515.91174	231.5
511.51697	255
507.12216	335.5
502.72522	380.5
498.32413	422.5
493.92297	522.5
489.51764	614
485.1102	659.5
480.70267	591
476.29099	501
471.87717	416
467.46121	353.5
463.04312	301.5
458.62088	266.5
454.19855	244.5
449.77405	193
445.3454	222.5
440.91666	249.5
436.4837	245
432.04865	278
427.61142	300.5
423.1741	340
418.73257	406.5
414.28891	394
409.84103	350.5
405.39307	306
400.94296	288.5
396.49069	254
392.03421	233.5
387.57761	208
383.11679	217.5
378.65381	226
374.18869	181.5
369.72137	186.5
365.25397	182.5
360.78027	182.5
356.30646	188
351.83047	190.5
347.35233	164
342.8699	176
338.38739	203
333.90063	231.5
329.41376	223
324.92264	192
320.42932	161.5
315.93381	191.5
311.43613	221.5
306.93625	207.5
302.43417	159.5
297.9299	157.5
293.42346	176.5
288.91272	211.5
284.40186	198.5
279.88672	189.5
275.37146	174.5
270.8519	163
266.33014	212.5
261.80826	202
257.2821	183.5
252.75371	181
248.22101	174.5
243.6882	241
239.15317	217.5
234.61592	175.5
230.07434	200
225.53265	208
220.98663	220
216.4384	206.5
211.89003	200.5
207.33734	193
202.78241	215
198.22523	227
193.66585	210
189.1042	183
184.53822	200
179.97211	231
175.40376	237
170.83104	221.5
166.25821	224
161.681	209.5
157.10155	238.5
152.51984	260.5
147.93588	223.5
143.34967	219.5
138.7612	175.5
134.17047	108
129.57748	18
124.98223	21.5
