# Supplementary material for: Transition across a sharp interface: Data from Raman and Brillouin imaging spectroscopy
Source: Data Brief. 2020 Oct 2;33:106368. doi: 10.1016/j.dib.2020.106368 (PMC7557971; doi:10.1016/j.dib.2020.106368)
Supplement: Supplementary file 1 [file mmc1.zip › PET_Glycerol60X_step05/Raman/petgly_60X_70PH_2s_05step_40fend_12_46_34.txt]

3813.9915	187
3811.1724	153.5
3808.3525	177.5
3805.5327	185.5
3802.7104	173
3799.8872	162
3797.063	178.5
3794.2363	199.5
3791.4099	161.5
3788.5811	163.5
3785.7524	177.5
3782.9214	188
3780.0894	162.5
3777.2561	180.5
3774.4219	182.5
3771.5867	159.5
3768.7502	177
3765.9116	171
3763.0715	190
3760.2322	141
3757.3901	207.5
3754.5469	175
3751.7029	170
3748.8577	187
3746.0098	179
3743.1624	171.5
3740.3125	202.5
3737.4631	158.5
3734.6111	202
3731.7578	200.5
3728.9038	182.5
3726.0486	182
3723.1921	174
3720.3333	199.5
3717.4749	196
3714.6138	193
3711.7517	190.5
3708.8899	206
3706.0256	214.5
3703.1589	178.5
3700.2927	195.5
3697.425	191
3694.5552	215.5
3691.6853	222
3688.8132	206
3685.9399	223.5
3683.0657	187
3680.1902	226.5
3677.3137	216.5
3674.436	225.5
3671.5559	222.5
3668.676	218
3665.7937	233
3662.9102	247
3660.0271	226.5
3657.1416	261
3654.2534	249
3651.3655	244
3648.4766	265
3645.5852	255
3642.6941	293.5
3639.8005	254
3636.9058	268.5
3634.0098	286.5
3631.1128	256
3628.2148	282.5
3625.3157	304
3622.4141	299
3619.5127	324
3616.6086	341.5
3613.7036	329
3610.7976	319.5
3607.8904	307
3604.9819	332.5
3602.0725	345.5
3599.1604	348.5
3596.2488	348.5
3593.3345	363
3590.4192	375
3587.5042	377.5
3584.5867	387
3581.6665	387
3578.7466	412.5
3575.8257	422
3572.9021	418.5
3569.979	439
3567.0532	455
3564.1265	479
3561.1985	447.5
3558.2693	452
3555.3391	455.5
3552.4077	472.5
3549.4753	501
3546.5403	536.5
3543.6042	515.5
3540.6682	521.5
3537.7297	567
3534.7903	548.5
3531.8496	547
3528.9077	586.5
3525.9634	570.5
3523.0193	583
3520.0728	609
3517.125	625
3514.1775	627
3511.2273	632
3508.2761	656.5
3505.3237	679.5
3502.3689	668
3499.4143	698.5
3496.457	652.5
3493.5002	686
3490.5408	725.5
3487.5801	718
3484.6182	770
3481.6553	760
3478.6914	780
3475.7261	806.5
3472.7583	816.5
3469.7908	802
3466.8208	801.5
3463.8494	830.5
3460.877	815
3457.9036	909
3454.9287	861.5
3451.9529	870.5
3448.9744	871
3445.9963	934
3443.0156	906.5
3440.0337	950.5
3437.052	937
3434.0679	909
3431.0823	949
3428.0945	965
3425.1067	986
3422.1177	947.5
3419.1262	985
3416.1335	952.5
3413.1414	965
3410.1462	978.5
3407.1501	985.5
3404.1528	995
3401.1528	997
3398.1533	1012
3395.1523	1032
3392.1489	1030.5
3389.1443	1055
3386.1387	1018.5
3383.1331	1061
3380.1235	1025.5
3377.1143	1020
3374.1038	1008.5
3371.092	1038
3368.0779	1062.5
3365.0623	1039.5
3362.0471	1055
3359.0293	1042
3356.0103	1066.5
3352.9902	1013
3349.9688	1071.5
3346.9448	1075.5
3343.9211	1086.5
3340.8948	1068
3337.8687	1073
3334.8398	1011.5
3331.8098	1013.5
3328.7788	1020
3325.7466	1069.5
3322.7129	1076
3319.6768	1077.5
3316.6409	1089.5
3313.6025	1100.5
3310.5627	1058.5
3307.5232	1071.5
3304.4812	1090.5
3301.4377	1052.5
3298.3918	1051
3295.3462	1144
3292.2993	1109.5
3289.2498	1088
3286.2004	1067
3283.1484	1094.5
3280.0952	1111
3277.041	1084.5
3273.9854	1088.5
3270.9287	1109.5
3267.8706	1097
3264.8101	1072.5
3261.7495	1108
3258.6865	1106
3255.6223	1082.5
3252.5569	1058.5
3249.49	1097
3246.4221	1115.5
3243.353	1101
3240.2827	1079
3237.2097	1088
3234.137	1106
3231.0615	1072.5
3227.9849	1100.5
3224.907	1081
3221.8279	1086
3218.7476	1100
3215.666	1070
3212.5833	1074
3209.4978	1023.5
3206.4111	1025
3203.3247	1062.5
3200.2356	1039.5
3197.1453	1010
3194.0537	1032.5
3190.9609	1022
3187.8669	995
3184.7703	967.5
3181.6738	1022
3178.5745	957
3175.4741	953.5
3172.374	915
3169.271	957.5
3166.167	960
3163.0601	920.5
3159.9536	898.5
3156.8457	870
3153.7351	846.5
3150.6248	855.5
3147.5117	866
3144.3975	905
3141.282	864.5
3138.1653	842
3135.0474	842.5
3131.9265	815
3128.8062	804
3125.6829	770
3122.5598	788.5
3119.4343	776
3116.3074	751
3113.1792	747
3110.0496	781
3106.9189	754
3103.7869	716
3100.6523	722.5
3097.5178	712.5
3094.3806	740.5
3091.2422	672
3088.1025	723
3084.9614	706
3081.8193	701
3078.6758	717
3075.531	708.5
3072.3835	764
3069.2363	753
3066.0862	758.5
3062.9348	742.5
3059.7825	779
3056.6287	764.5
3053.4734	814.5
3050.3171	783
3047.1594	838
3043.999	841.5
3040.8389	794
3037.676	788
3034.5117	708
3031.3464	737.5
3028.1797	726.5
3025.0115	744.5
3021.8423	679.5
3018.6716	720.5
3015.4983	714.5
3012.3252	738
3009.1494	739
3005.9722	828.5
3002.7937	808
2999.614	889
2996.4329	964
2993.2505	1013.5
2990.0669	1187
2986.8806	1288
2983.6943	1405
2980.5054	1537
2977.3152	1663.5
2974.1235	1931
2970.9309	2088
2967.7366	2305
2964.5413	2512.5
2961.3445	2608.5
2958.145	2857.5
2954.9458	2963.5
2951.7437	3090
2948.5403	3182
2945.3354	3239
2942.1294	3269.5
2938.9221	3307.5
2935.7136	3258
2932.5037	3269
2929.291	3269
2926.0786	3202.5
2922.8633	3167.5
2919.6465	3109
2916.4287	3127
2913.2092	3107.5
2909.9888	3183
2906.7668	3351.5
2903.5437	3473
2900.3179	3500
2897.092	3705.5
2893.8633	3729.5
2890.6333	3747.5
2887.4021	3703.5
2884.1697	3794
2880.9358	3640.5
2877.7004	3495.5
2874.4639	3303.5
2871.2246	3115.5
2867.9854	2875.5
2864.7434	2626
2861.5	2395.5
2858.2571	2230.5
2855.011	2016.5
2851.7637	1901.5
2848.5134	1809
2845.2637	1660.5
2842.0122	1586
2838.7581	1511
2835.5042	1425.5
2832.2476	1354.5
2828.9893	1310
2825.7297	1228
2822.469	1148.5
2819.2068	1145.5
2815.9419	1123
2812.677	1032.5
2809.4109	1001
2806.1418	1010
2802.8716	958.5
2799.5999	948
2796.3269	909
2793.0525	863.5
2789.7766	870
2786.4998	896
2783.2212	882.5
2779.9399	871
2776.6589	861.5
2773.3748	862
2770.0896	909.5
2766.8027	857
2763.5146	865
2760.2253	826.5
2756.9346	846
2753.6409	891.5
2750.3474	839
2747.051	830.5
2743.7549	842
2740.4558	870
2737.1555	820.5
2733.8538	802
2730.5505	830
2727.2461	888
2723.9402	766
2720.6313	769
2717.3228	729
2714.0112	756
2710.6982	741
2707.384	682
2704.0684	716.5
2700.7515	686.5
2697.4331	689.5
2694.1133	671.5
2690.7905	678
2687.4683	664
2684.1428	634
2680.8176	622.5
2677.4893	662.5
2674.1599	604.5
2670.8289	625.5
2667.4966	640
2664.1614	626
2660.8262	615
2657.4897	607
2654.1504	574.5
2650.8096	595
2647.469	590
2644.1255	584
2640.7805	581
2637.4341	615
2634.085	580
2630.7358	571.5
2627.3853	587.5
2624.0317	621.5
2620.677	638
2617.3223	583.5
2613.9646	604.5
2610.6057	565.5
2607.2451	563.5
2603.8833	591.5
2600.5186	600.5
2597.1538	590
2593.7861	642.5
2590.4187	586.5
2587.0483	625.5
2583.6765	606
2580.3032	586.5
2576.9287	605
2573.5527	580
2570.175	571.5
2566.7964	601
2563.4146	608
2560.0327	629
2556.6482	578.5
2553.262	583.5
2549.8745	600.5
2546.4856	626.5
2543.0952	582
2539.7034	615
2536.3103	586.5
2532.9141	599
2529.5181	590
2526.1189	614
2522.7185	604.5
2519.3184	609
2515.915	615
2512.5103	600.5
2509.1025	586.5
2505.6948	598
2502.2859	613.5
2498.8738	569
2495.4619	595
2492.0471	589
2488.6306	587
2485.2129	589.5
2481.7937	595.5
2478.373	586.5
2474.9509	606.5
2471.5273	626
2468.1008	587.5
2464.6746	617.5
2461.2451	578
2457.8157	622
2454.3833	582
2450.9497	611.5
2447.5144	604.5
2444.0776	586
2440.6379	608
2437.1985	595
2433.7573	605.5
2430.3132	596
2426.8679	564
2423.4224	595.5
2419.9741	614
2416.5242	588.5
2413.0728	581
2409.6184	590.5
2406.1641	606.5
2402.7083	616.5
2399.2495	601
2395.791	623.5
2392.3291	621
2388.866	621
2385.4014	639
2381.9353	611.5
2378.4675	627.5
2374.9985	613.5
2371.5281	592.5
2368.0544	611
2364.5811	634.5
2361.1045	650.5
2357.6262	629.5
2354.1467	605
2350.6658	622
2347.1833	589
2343.6995	619
2340.2141	617.5
2336.7256	596.5
2333.2371	623.5
2329.7456	644
2326.2544	625.5
2322.7598	603.5
2319.2639	620
2315.7664	623.5
2312.2676	623
2308.7671	625.5
2305.2637	632.5
2301.7603	608.5
2298.2554	589.5
2294.7473	592
2291.2378	609.5
2287.7268	653
2284.2158	634
2280.7002	611.5
2277.1848	623.5
2273.6677	607.5
2270.1494	611.5
2266.6277	651
2263.1062	656.5
2259.5815	612.5
2256.0554	624.5
2252.5293	621.5
2249.0002	616
2245.4695	668
2241.9358	655
2238.4021	629
2234.8667	651.5
2231.3284	652.5
2227.7903	618
2224.2488	632.5
2220.7058	632
2217.1631	647.5
2213.6172	647
2210.0698	602.5
2206.519	625
2202.9685	612
2199.4165	608.5
2195.8613	641.5
2192.3062	633
2188.748	667.5
2185.1882	625
2181.627	650
2178.064	642.5
2174.4995	611
2170.9336	627.5
2167.3662	650.5
2163.7957	674.5
2160.2251	624
2156.6514	643.5
2153.0779	669.5
2149.501	648
2145.9226	680
2142.3428	632.5
2138.7612	668.5
2135.1768	617.5
2131.5923	652.5
2128.0061	692.5
2124.417	682
2120.8276	671
2117.2354	684.5
2113.6414	672
2110.0459	681
2106.449	714.5
2102.8503	680
2099.2502	675
2095.6487	701
2092.0437	650.5
2088.439	720
2084.8308	713.5
2081.2212	700.5
2077.6101	690
2073.999	758
2070.3831	721
2066.7671	724.5
2063.1497	716
2059.5308	719.5
2055.9084	760.5
2052.2864	737
2048.6609	744
2045.0358	776.5
2041.4072	758.5
2037.7771	786
2034.1454	797
2030.5122	753
2026.8756	733
2023.2393	719
2019.6012	749
2015.96	770.5
2012.3171	793.5
2008.6744	762
2005.0283	763.5
2001.3807	763
1997.7316	735
1994.0808	826.5
1990.4283	770.5
1986.7727	771.5
1983.1172	783
1979.4584	771.5
1975.7996	841
1972.1376	816
1968.4739	801.5
1964.8087	817
1961.1418	768.5
1957.4734	825
1953.8033	809.5
1950.1317	831.5
1946.4568	868
1942.7819	803
1939.1038	863
1935.424	834.5
1931.7426	826.5
1928.0613	830
1924.3767	848
1920.6887	863.5
1917.001	862
1913.3115	854
1909.6205	854.5
1905.926	866.5
1902.23	898.5
1898.5342	874
1894.8348	885.5
1891.134	866
1887.4315	856
1883.7274	893
1880.0216	855.5
1876.3125	891.5
1872.6035	891.5
1868.8929	875
1865.1788	886
1861.4633	905.5
1857.746	900.5
1854.0288	898.5
1850.3083	948.5
1846.5862	910
1842.8606	909.5
1839.1353	881
1835.4081	915
1831.6776	937
1827.9473	896
1824.2136	926.5
1820.4781	931.5
1816.7411	911.5
1813.0024	935
1809.2621	943.5
1805.5201	965
1801.7765	913.5
1798.0313	924.5
1794.2826	909.5
1790.5339	951.5
1786.782	932.5
1783.0283	935.5
1779.2731	921
1775.5161	961.5
1771.7574	938.5
1767.9972	927
1764.2352	1040.5
1760.4716	975
1756.7046	943.5
1752.9376	958
1749.1672	999.5
1745.3951	974
1741.6232	933.5
1737.8478	973.5
1734.0708	1022.5
1730.292	987.5
1726.5099	1005
1722.7278	964.5
1718.944	982.5
1715.1567	985
1711.3696	966.5
1707.5791	1010
1703.7869	1046
1699.9929	977
1696.1973	1035.5
1692.3999	982
1688.601	984
1684.8003	1025
1680.9961	1000
1677.192	981.5
1673.3845	1014.5
1669.577	1013.5
1665.7661	1008.5
1661.9535	1009.5
1658.1392	1016.5
1654.3231	1025
1650.5054	1012.5
1646.6859	1033
1642.8647	1045.5
1639.0402	1016
1635.2156	1004
1631.3876	985
1627.5579	1051
1623.7281	1024.5
1619.895	1084
1616.0601	1110.5
1612.2235	1049.5
1608.3834	1103
1604.5433	1038
1600.7017	1070.5
1596.8563	1049
1593.0111	1028.5
1589.1625	1037.5
1585.312	1042.5
1581.4598	1024
1577.606	1058
1573.7504	1006
1569.8931	1014.5
1566.0341	1040
1562.1732	1024.5
1558.3088	967.5
1554.4447	1064.5
1550.5769	1000
1546.7091	1060.5
1542.8379	986
1538.9648	965.5
1535.0901	1030
1531.2136	1030.5
1527.3353	1034
1523.4536	1026
1519.5719	1001.5
1515.6866	1026
1511.8014	1015
1507.9126	1047.5
1504.0239	995
1500.1316	992.5
1496.2375	1045.5
1492.3418	1068.5
1488.4442	1071.5
1484.5431	1207.5
1480.6421	1189
1476.7393	1235.5
1472.8329	1237
1468.9265	1199.5
1465.0166	1217.5
1461.1049	1157
1457.1914	1122.5
1453.2762	1116.5
1449.3593	1098.5
1445.4404	1088.5
1441.5199	1066.5
1437.5957	1081
1433.6716	1082
1429.744	1037
1425.8163	1070
1421.8851	1057
1417.952	1094
1414.0172	1077.5
1410.0807	1049
1406.1422	1043.5
1402.202	1052
1398.2601	1079
1394.3146	1022.5
1390.369	1027
1386.4198	998.5
1382.4707	1035.5
1378.5179	1005
1374.5635	1011
1370.6071	1021
1366.6489	975
1362.689	1049.5
1358.7273	1008
1354.7638	985
1350.7965	1014.5
1346.8293	1015.5
1342.8586	1028.5
1338.886	1012
1334.9135	992
1330.9371	974
1326.9591	1012.5
1322.9792	975
1318.9976	975.5
1315.0122	960.5
1311.027	957
1307.0398	973
1303.049	926
1299.0582	940.5
1295.0638	960
1291.0675	965
1287.0695	972.5
1283.0695	968.5
1279.0677	925
1275.0641	951.5
1271.0587	976
1267.0515	1007
1263.0405	969
1259.0295	959.5
1255.015	968.5
1250.9985	883.5
1246.9802	906.5
1242.9619	902.5
1238.9399	933.5
1234.9161	900
1230.8885	917.5
1226.861	869
1222.8317	843
1218.7986	916.5
1214.7655	839.5
1210.7286	872.5
1206.6899	870
1202.6514	872
1198.609	817
1194.5647	835.5
1190.5187	817
1186.4707	775
1182.4189	773.5
1178.3673	743
1174.3137	750.5
1170.2565	732.5
1166.1973	727.5
1162.1382	740.5
1158.0752	723
1154.0105	680
1149.9438	698
1145.8752	661.5
1141.8048	729
1137.7307	735.5
1133.6565	780
1129.5804	806
1125.5006	889.5
1121.4208	882.5
1117.3372	944.5
1113.2517	944.5
1109.1643	858.5
1105.0751	861.5
1100.9839	860
1096.8907	909
1092.7959	933
1088.6971	919
1084.5984	945.5
1080.4958	1004
1076.3932	1071.5
1072.2869	1160
1068.1786	1207.5
1064.0685	1187.5
1059.9564	1190.5
1055.8424	1200.5
1051.7266	1232
1047.6088	1099.5
1043.489	1100.5
1039.3655	1004
1035.2419	901
1031.1145	817.5
1026.9852	695.5
1022.856	660
1018.7228	663
1014.5877	698
1010.4507	766.5
1006.3118	735.5
1002.1691	805.5
998.02631	742
993.88159	626.5
989.73303	550
985.58447	558.5
981.43201	555.5
977.27765	548.5
973.12134	526
968.96313	500.5
964.80292	451
960.64081	484.5
956.47675	478
952.31073	454
948.14081	471
943.97089	477.5
939.79706	488
935.62329	541.5
931.44556	560
927.26587	541.5
923.08429	560.5
918.9007	563.5
914.71515	511.5
910.52765	486.5
906.3382	469.5
902.14484	455
897.95142	458.5
893.75409	447.5
889.55676	500
885.35553	569.5
881.15234	622.5
876.94714	711
872.73993	819.5
868.53082	960.5
864.3197	1089.5
860.10657	1116
855.89148	1197.5
851.67249	1220.5
847.45343	1057
843.23041	996.5
839.00739	848.5
834.78046	786.5
830.55145	765
826.3205	790.5
822.08759	822
817.8526	725
813.61566	647
809.37476	524.5
805.13385	463
800.89093	426
796.64398	382
792.39508	412
788.14612	353
783.89319	360
779.63824	312
775.38129	333
771.12231	306.5
766.86133	308.5
762.59833	280
758.33136	273
754.06433	292
749.79327	292
745.52222	293
741.24713	251.5
736.97003	249.5
732.69092	239
728.40973	276.5
724.12653	245
719.84131	246.5
715.55408	232.5
711.26477	247
706.97144	254
702.6781	254.5
698.38068	258
694.08325	258
689.78174	313
685.47821	343
681.17267	361
676.86499	368.5
672.55536	394.5
668.24359	308
663.92987	301.5
659.61401	296.5
655.29413	277
650.97418	251
646.65015	245.5
642.32611	238.5
637.99799	223
633.66779	192
629.33551	240.5
625.00122	232.5
620.66479	245
616.32635	205
611.98578	210.5
607.64117	179
603.29645	196
598.94769	173
594.59882	190.5
590.24591	188
585.89087	202
581.53375	222.5
577.17657	191.5
572.81531	200
568.44989	208
564.08441	211
559.71686	242
555.34723	220.5
550.97345	214
546.59961	214.5
542.22168	227
537.84161	204.5
533.46143	236
529.07721	188.5
524.6908	232
520.30231	225.5
515.91174	270
511.51697	257
507.12216	340
502.72522	365.5
498.32413	408.5
493.92297	523
489.51764	600
485.1102	621
480.70267	593.5
476.29099	505
471.87717	435.5
467.46121	353.5
463.04312	299
458.62088	207.5
454.19855	240
449.77405	223.5
445.3454	229.5
440.91666	209.5
436.4837	232.5
432.04865	253.5
427.61142	299.5
423.1741	341.5
418.73257	372.5
414.28891	388
409.84103	319.5
405.39307	303.5
400.94296	254.5
396.49069	228
392.03421	220.5
387.57761	190.5
383.11679	206.5
378.65381	228
374.18869	173.5
369.72137	194
365.25397	161
360.78027	182
356.30646	194.5
351.83047	182.5
347.35233	186
342.8699	178.5
338.38739	195
333.90063	207
329.41376	199
324.92264	204
320.42932	202
315.93381	188.5
311.43613	171
306.93625	174
302.43417	173.5
297.9299	184.5
293.42346	181
288.91272	183
284.40186	151.5
279.88672	187.5
275.37146	160
270.8519	168.5
266.33014	190
261.80826	181.5
257.2821	196.5
252.75371	205.5
248.22101	191
243.6882	204
239.15317	183.5
234.61592	188
230.07434	178.5
225.53265	212
220.98663	196
216.4384	204.5
211.89003	192
207.33734	199
202.78241	227
198.22523	180.5
193.66585	194
189.1042	169.5
184.53822	235
179.97211	216.5
175.40376	226
170.83104	223
166.25821	225.5
161.681	238.5
157.10155	239
152.51984	241.5
147.93588	231.5
143.34967	204.5
138.7612	191
134.17047	76
129.57748	28.5
124.98223	21.5
