# Supplementary material for: Transition across a sharp interface: Data from Raman and Brillouin imaging spectroscopy
Source: Data Brief. 2020 Oct 2;33:106368. doi: 10.1016/j.dib.2020.106368 (PMC7557971; doi:10.1016/j.dib.2020.106368)
Supplement: Supplementary file 1 [file mmc1.zip › PET_Glycerol60X_step05/Raman/petgly_60X_70PH_2s_05step_40fend_12_46_35.txt]

3813.9915	167
3811.1724	175.5
3808.3525	176
3805.5327	152.5
3802.7104	142
3799.8872	143
3797.063	199.5
3794.2363	148.5
3791.4099	114
3788.5811	138
3785.7524	163
3782.9214	194.5
3780.0894	188
3777.2561	171
3774.4219	155.5
3771.5867	178
3768.7502	182
3765.9116	198.5
3763.0715	162.5
3760.2322	179.5
3757.3901	191.5
3754.5469	201.5
3751.7029	189
3748.8577	165
3746.0098	157.5
3743.1624	194.5
3740.3125	147.5
3737.4631	192
3734.6111	181
3731.7578	190.5
3728.9038	168
3726.0486	202.5
3723.1921	192.5
3720.3333	170.5
3717.4749	179
3714.6138	209
3711.7517	204
3708.8899	209
3706.0256	174
3703.1589	169
3700.2927	201.5
3697.425	200.5
3694.5552	182
3691.6853	169
3688.8132	227.5
3685.9399	215.5
3683.0657	230
3680.1902	230.5
3677.3137	155.5
3674.436	214.5
3671.5559	239.5
3668.676	228
3665.7937	209
3662.9102	195.5
3660.0271	228
3657.1416	240.5
3654.2534	248.5
3651.3655	243.5
3648.4766	227.5
3645.5852	251
3642.6941	276
3639.8005	298
3636.9058	233.5
3634.0098	262.5
3631.1128	264
3628.2148	304.5
3625.3157	294
3622.4141	282.5
3619.5127	298
3616.6086	307
3613.7036	284
3610.7976	336.5
3607.8904	301
3604.9819	296.5
3602.0725	323.5
3599.1604	348
3596.2488	369
3593.3345	363.5
3590.4192	331
3587.5042	347.5
3584.5867	377
3581.6665	394.5
3578.7466	414.5
3575.8257	373.5
3572.9021	419.5
3569.979	431.5
3567.0532	429
3564.1265	455
3561.1985	465.5
3558.2693	472.5
3555.3391	515.5
3552.4077	504
3549.4753	482.5
3546.5403	511.5
3543.6042	547
3540.6682	548.5
3537.7297	550
3534.7903	526
3531.8496	549.5
3528.9077	555
3525.9634	592
3523.0193	594.5
3520.0728	534.5
3517.125	613.5
3514.1775	629
3511.2273	668.5
3508.2761	620
3505.3237	649
3502.3689	689.5
3499.4143	716.5
3496.457	695
3493.5002	708.5
3490.5408	708.5
3487.5801	721.5
3484.6182	779
3481.6553	771
3478.6914	758
3475.7261	736
3472.7583	780.5
3469.7908	808
3466.8208	832
3463.8494	834
3460.877	839
3457.9036	833
3454.9287	872.5
3451.9529	866.5
3448.9744	903.5
3445.9963	908
3443.0156	918.5
3440.0337	905
3437.052	925
3434.0679	901.5
3431.0823	931
3428.0945	926
3425.1067	982
3422.1177	967.5
3419.1262	970.5
3416.1335	962.5
3413.1414	1015.5
3410.1462	1028
3407.1501	998.5
3404.1528	993
3401.1528	931
3398.1533	949.5
3395.1523	1018
3392.1489	1000
3389.1443	965.5
3386.1387	992.5
3383.1331	986.5
3380.1235	1080.5
3377.1143	1023
3374.1038	995.5
3371.092	1038
3368.0779	1044
3365.0623	1081
3362.0471	1042
3359.0293	1003.5
3356.0103	1004.5
3352.9902	1031.5
3349.9688	1088.5
3346.9448	1024
3343.9211	1018.5
3340.8948	1056
3337.8687	1068.5
3334.8398	1082
3331.8098	1078
3328.7788	1038
3325.7466	1036
3322.7129	1040
3319.6768	1045.5
3316.6409	1096.5
3313.6025	1055
3310.5627	1046.5
3307.5232	1059
3304.4812	1065.5
3301.4377	1066
3298.3918	1062.5
3295.3462	1053
3292.2993	1056.5
3289.2498	1075.5
3286.2004	1095.5
3283.1484	1049
3280.0952	1070.5
3277.041	1071
3273.9854	1086.5
3270.9287	1092.5
3267.8706	1071.5
3264.8101	1053
3261.7495	1108.5
3258.6865	1125
3255.6223	1149
3252.5569	1059.5
3249.49	1061.5
3246.4221	1082
3243.353	1070
3240.2827	1059.5
3237.2097	1130.5
3234.137	1079.5
3231.0615	1097.5
3227.9849	1084.5
3224.907	1059.5
3221.8279	1012
3218.7476	1044.5
3215.666	1067.5
3212.5833	1044
3209.4978	1088.5
3206.4111	1003.5
3203.3247	1054
3200.2356	1048.5
3197.1453	1025.5
3194.0537	1023
3190.9609	959.5
3187.8669	1029
3184.7703	953
3181.6738	993.5
3178.5745	972
3175.4741	966.5
3172.374	930
3169.271	939.5
3166.167	934.5
3163.0601	870
3159.9536	881
3156.8457	850
3153.7351	916.5
3150.6248	923
3147.5117	844
3144.3975	795
3141.282	797
3138.1653	827
3135.0474	851
3131.9265	811
3128.8062	757
3125.6829	766
3122.5598	757
3119.4343	743.5
3116.3074	761
3113.1792	699
3110.0496	726
3106.9189	741.5
3103.7869	723.5
3100.6523	727.5
3097.5178	676
3094.3806	687
3091.2422	689.5
3088.1025	738.5
3084.9614	694.5
3081.8193	671
3078.6758	725
3075.531	690.5
3072.3835	721
3069.2363	678
3066.0862	759
3062.9348	701
3059.7825	769
3056.6287	776
3053.4734	795
3050.3171	741.5
3047.1594	778
3043.999	807
3040.8389	759.5
3037.676	736.5
3034.5117	705.5
3031.3464	711.5
3028.1797	701.5
3025.0115	709.5
3021.8423	654
3018.6716	674.5
3015.4983	704.5
3012.3252	729.5
3009.1494	736.5
3005.9722	780
3002.7937	845
2999.614	878
2996.4329	961.5
2993.2505	1061
2990.0669	1080
2986.8806	1226
2983.6943	1383
2980.5054	1561.5
2977.3152	1685
2974.1235	1883
2970.9309	2048
2967.7366	2229.5
2964.5413	2464.5
2961.3445	2617
2958.145	2818
2954.9458	2909
2951.7437	3115.5
2948.5403	3195
2945.3354	3274
2942.1294	3285.5
2938.9221	3250
2935.7136	3290.5
2932.5037	3245.5
2929.291	3144.5
2926.0786	3105.5
2922.8633	3063
2919.6465	3059
2916.4287	3071.5
2913.2092	3161
2909.9888	3215.5
2906.7668	3232
2903.5437	3371
2900.3179	3465.5
2897.092	3565.5
2893.8633	3696.5
2890.6333	3624
2887.4021	3772.5
2884.1697	3668.5
2880.9358	3693.5
2877.7004	3490
2874.4639	3350
2871.2246	3067
2867.9854	2832
2864.7434	2615.5
2861.5	2460
2858.2571	2254.5
2855.011	2070
2851.7637	1883.5
2848.5134	1772.5
2845.2637	1629
2842.0122	1581
2838.7581	1543.5
2835.5042	1385.5
2832.2476	1275
2828.9893	1235
2825.7297	1281.5
2822.469	1201.5
2819.2068	1171.5
2815.9419	1074
2812.677	983
2809.4109	999.5
2806.1418	968.5
2802.8716	955.5
2799.5999	911.5
2796.3269	863
2793.0525	892.5
2789.7766	868
2786.4998	851.5
2783.2212	834.5
2779.9399	821.5
2776.6589	852
2773.3748	840
2770.0896	844.5
2766.8027	801
2763.5146	819.5
2760.2253	845
2756.9346	869.5
2753.6409	866
2750.3474	843.5
2747.051	865.5
2743.7549	834.5
2740.4558	869.5
2737.1555	828
2733.8538	795.5
2730.5505	801.5
2727.2461	778
2723.9402	801.5
2720.6313	764
2717.3228	701.5
2714.0112	710.5
2710.6982	727
2707.384	709.5
2704.0684	657.5
2700.7515	699.5
2697.4331	666
2694.1133	652
2690.7905	684.5
2687.4683	647.5
2684.1428	626.5
2680.8176	597.5
2677.4893	632.5
2674.1599	634
2670.8289	628.5
2667.4966	605
2664.1614	587.5
2660.8262	596
2657.4897	642
2654.1504	543
2650.8096	606
2647.469	566.5
2644.1255	587.5
2640.7805	589
2637.4341	580
2634.085	587
2630.7358	578
2627.3853	619.5
2624.0317	608.5
2620.677	536.5
2617.3223	561
2613.9646	556.5
2610.6057	627.5
2607.2451	583
2603.8833	583
2600.5186	536.5
2597.1538	529
2593.7861	624.5
2590.4187	595.5
2587.0483	573.5
2583.6765	574
2580.3032	565.5
2576.9287	587
2573.5527	574.5
2570.175	565.5
2566.7964	578
2563.4146	571.5
2560.0327	553.5
2556.6482	596
2553.262	564.5
2549.8745	536.5
2546.4856	585.5
2543.0952	570.5
2539.7034	599
2536.3103	572
2532.9141	561
2529.5181	563.5
2526.1189	571
2522.7185	575
2519.3184	569.5
2515.915	533
2512.5103	584.5
2509.1025	586.5
2505.6948	576
2502.2859	578.5
2498.8738	544.5
2495.4619	604
2492.0471	594
2488.6306	585
2485.2129	549
2481.7937	567
2478.373	596
2474.9509	605
2471.5273	591.5
2468.1008	552
2464.6746	594.5
2461.2451	626.5
2457.8157	624.5
2454.3833	577.5
2450.9497	584
2447.5144	619
2444.0776	628
2440.6379	591
2437.1985	590.5
2433.7573	546
2430.3132	584
2426.8679	585
2423.4224	656
2419.9741	567
2416.5242	548.5
2413.0728	583.5
2409.6184	594
2406.1641	616
2402.7083	588
2399.2495	597
2395.791	572.5
2392.3291	619
2388.866	605.5
2385.4014	601
2381.9353	546.5
2378.4675	593
2374.9985	596.5
2371.5281	616.5
2368.0544	627.5
2364.5811	600
2361.1045	592.5
2357.6262	591
2354.1467	620
2350.6658	596.5
2347.1833	597
2343.6995	614
2340.2141	620.5
2336.7256	581.5
2333.2371	592
2329.7456	605.5
2326.2544	579.5
2322.7598	658
2319.2639	621.5
2315.7664	596
2312.2676	596.5
2308.7671	571.5
2305.2637	617.5
2301.7603	596.5
2298.2554	587.5
2294.7473	590
2291.2378	630.5
2287.7268	666.5
2284.2158	608
2280.7002	604.5
2277.1848	613
2273.6677	587
2270.1494	597
2266.6277	641
2263.1062	602
2259.5815	612.5
2256.0554	637
2252.5293	670
2249.0002	595
2245.4695	609
2241.9358	576
2238.4021	640.5
2234.8667	647.5
2231.3284	642
2227.7903	634.5
2224.2488	613
2220.7058	626
2217.1631	649.5
2213.6172	612
2210.0698	606
2206.519	633
2202.9685	611
2199.4165	681.5
2195.8613	654
2192.3062	634.5
2188.748	621
2185.1882	646
2181.627	668.5
2178.064	637
2174.4995	637
2170.9336	624.5
2167.3662	623
2163.7957	661
2160.2251	696.5
2156.6514	628.5
2153.0779	643
2149.501	680
2145.9226	675.5
2142.3428	689
2138.7612	639
2135.1768	654
2131.5923	657
2128.0061	671.5
2124.417	672
2120.8276	666.5
2117.2354	622
2113.6414	678.5
2110.0459	736.5
2106.449	701
2102.8503	742
2099.2502	657
2095.6487	686
2092.0437	705
2088.439	669
2084.8308	699
2081.2212	674
2077.6101	716.5
2073.999	727
2070.3831	682.5
2066.7671	697
2063.1497	707
2059.5308	730
2055.9084	751.5
2052.2864	733
2048.6609	746.5
2045.0358	703
2041.4072	767.5
2037.7771	745.5
2034.1454	764.5
2030.5122	712
2026.8756	782
2023.2393	772.5
2019.6012	794.5
2015.96	718
2012.3171	724
2008.6744	751
2005.0283	768
2001.3807	790
1997.7316	779.5
1994.0808	765
1990.4283	762.5
1986.7727	811.5
1983.1172	839
1979.4584	797.5
1975.7996	764.5
1972.1376	833
1968.4739	771.5
1964.8087	845.5
1961.1418	798.5
1957.4734	782
1953.8033	802.5
1950.1317	847.5
1946.4568	847.5
1942.7819	821
1939.1038	826.5
1935.424	823
1931.7426	802.5
1928.0613	907.5
1924.3767	845
1920.6887	875
1917.001	876.5
1913.3115	874
1909.6205	876.5
1905.926	841
1902.23	845
1898.5342	903
1894.8348	870
1891.134	839
1887.4315	901
1883.7274	875
1880.0216	847.5
1876.3125	868.5
1872.6035	909
1868.8929	866
1865.1788	890.5
1861.4633	908.5
1857.746	936
1854.0288	894.5
1850.3083	896.5
1846.5862	882
1842.8606	915
1839.1353	950.5
1835.4081	977
1831.6776	912
1827.9473	912.5
1824.2136	942.5
1820.4781	968
1816.7411	969.5
1813.0024	926
1809.2621	923
1805.5201	901
1801.7765	980
1798.0313	923.5
1794.2826	944.5
1790.5339	919
1786.782	944.5
1783.0283	1008
1779.2731	953.5
1775.5161	911
1771.7574	974
1767.9972	998
1764.2352	997
1760.4716	983.5
1756.7046	963
1752.9376	950
1749.1672	1038
1745.3951	990
1741.6232	987.5
1737.8478	991
1734.0708	985
1730.292	1021.5
1726.5099	1002
1722.7278	1004.5
1718.944	957
1715.1567	1001.5
1711.3696	1035.5
1707.5791	1052
1703.7869	1004
1699.9929	974.5
1696.1973	987.5
1692.3999	1024.5
1688.601	1033
1684.8003	1011.5
1680.9961	1017
1677.192	989.5
1673.3845	1032
1669.577	1022
1665.7661	1042.5
1661.9535	984
1658.1392	1025.5
1654.3231	1010
1650.5054	1042
1646.6859	1066
1642.8647	1000
1639.0402	1031.5
1635.2156	1052.5
1631.3876	1045.5
1627.5579	1057
1623.7281	1022
1619.895	1096.5
1616.0601	1084
1612.2235	1097.5
1608.3834	1065.5
1604.5433	1066.5
1600.7017	1080
1596.8563	1110.5
1593.0111	1051.5
1589.1625	1031.5
1585.312	1006
1581.4598	1067
1577.606	1065
1573.7504	1085.5
1569.8931	1045.5
1566.0341	1017
1562.1732	1029.5
1558.3088	1051
1554.4447	1006.5
1550.5769	1002.5
1546.7091	1053.5
1542.8379	1006.5
1538.9648	1007.5
1535.0901	1011
1531.2136	1022
1527.3353	992.5
1523.4536	988
1519.5719	1029.5
1515.6866	1057.5
1511.8014	1040
1507.9126	1003
1504.0239	1021.5
1500.1316	1050.5
1496.2375	1076.5
1492.3418	1049.5
1488.4442	1105.5
1484.5431	1138.5
1480.6421	1207
1476.7393	1205
1472.8329	1196.5
1468.9265	1193.5
1465.0166	1249
1461.1049	1224.5
1457.1914	1140
1453.2762	1101
1449.3593	1086.5
1445.4404	1080.5
1441.5199	1060
1437.5957	1082
1433.6716	1053.5
1429.744	1053
1425.8163	1111
1421.8851	1068.5
1417.952	1064
1414.0172	1081.5
1410.0807	1021.5
1406.1422	1018
1402.202	1075
1398.2601	1014
1394.3146	998.5
1390.369	1027.5
1386.4198	1079
1382.4707	1062.5
1378.5179	973
1374.5635	1009
1370.6071	1057.5
1366.6489	1031
1362.689	1039
1358.7273	1002.5
1354.7638	972
1350.7965	1014.5
1346.8293	1037
1342.8586	1004
1338.886	1014
1334.9135	1000
1330.9371	976
1326.9591	971.5
1322.9792	966
1318.9976	995
1315.0122	988.5
1311.027	991.5
1307.0398	956.5
1303.049	974.5
1299.0582	958
1295.0638	914
1291.0675	1006.5
1287.0695	961
1283.0695	954
1279.0677	959
1275.0641	993
1271.0587	951
1267.0515	1022
1263.0405	978.5
1259.0295	907.5
1255.015	911
1250.9985	920.5
1246.9802	950
1242.9619	943
1238.9399	911.5
1234.9161	849
1230.8885	860
1226.861	875
1222.8317	852.5
1218.7986	886.5
1214.7655	860
1210.7286	905.5
1206.6899	874.5
1202.6514	837
1198.609	862
1194.5647	809
1190.5187	829.5
1186.4707	779
1182.4189	780
1178.3673	754
1174.3137	746.5
1170.2565	750.5
1166.1973	764
1162.1382	728
1158.0752	687.5
1154.0105	691
1149.9438	729
1145.8752	728
1141.8048	758
1137.7307	702.5
1133.6565	734.5
1129.5804	829.5
1125.5006	880
1121.4208	919
1117.3372	868
1113.2517	936
1109.1643	873.5
1105.0751	909.5
1100.9839	853.5
1096.8907	862
1092.7959	900
1088.6971	894.5
1084.5984	976.5
1080.4958	1058.5
1076.3932	1051
1072.2869	1098.5
1068.1786	1188
1064.0685	1202
1059.9564	1198
1055.8424	1213.5
1051.7266	1182
1047.6088	1105.5
1043.489	1072.5
1039.3655	975.5
1035.2419	845.5
1031.1145	817.5
1026.9852	693.5
1022.856	655
1018.7228	632.5
1014.5877	685.5
1010.4507	733.5
1006.3118	753.5
1002.1691	746.5
998.02631	718
993.88159	590.5
989.73303	497.5
985.58447	571.5
981.43201	548
977.27765	515.5
973.12134	506
968.96313	501.5
964.80292	534.5
960.64081	481
956.47675	436.5
952.31073	433
948.14081	452.5
943.97089	492
939.79706	514
935.62329	535
931.44556	538.5
927.26587	594
923.08429	591
918.9007	544.5
914.71515	500
910.52765	487
906.3382	472.5
902.14484	500
897.95142	464
893.75409	412.5
889.55676	470.5
885.35553	505
881.15234	627.5
876.94714	717.5
872.73993	836
868.53082	952
864.3197	1037
860.10657	1171.5
855.89148	1226.5
851.67249	1216.5
847.45343	1130
843.23041	974.5
839.00739	848.5
834.78046	779
830.55145	775
826.3205	783
822.08759	823
817.8526	759
813.61566	642
809.37476	493
805.13385	484
800.89093	405
796.64398	393.5
792.39508	398
788.14612	359
783.89319	328
779.63824	316
775.38129	345.5
771.12231	310.5
766.86133	270.5
762.59833	256.5
758.33136	303.5
754.06433	283.5
749.79327	297
745.52222	251
741.24713	286
736.97003	280.5
732.69092	238.5
728.40973	243
724.12653	205
719.84131	254
715.55408	237
711.26477	268
706.97144	238
702.6781	235.5
698.38068	289
694.08325	283
689.78174	328.5
685.47821	299
681.17267	342.5
676.86499	331.5
672.55536	401.5
668.24359	343
663.92987	309
659.61401	259
655.29413	240.5
650.97418	279.5
646.65015	247.5
642.32611	216.5
637.99799	194.5
633.66779	208
629.33551	217.5
625.00122	278.5
620.66479	197
616.32635	188
611.98578	215
607.64117	203.5
603.29645	234
598.94769	180
594.59882	168
590.24591	179
585.89087	219.5
581.53375	215
577.17657	219.5
572.81531	197.5
568.44989	190.5
564.08441	224.5
559.71686	209.5
555.34723	214.5
550.97345	190.5
546.59961	212
542.22168	225
537.84161	203.5
533.46143	215
529.07721	178
524.6908	216
520.30231	225.5
515.91174	218.5
511.51697	231.5
507.12216	295
502.72522	378
498.32413	454.5
493.92297	514
489.51764	570.5
485.1102	582
480.70267	602.5
476.29099	533
471.87717	433.5
467.46121	337
463.04312	277
458.62088	234
454.19855	263
449.77405	205.5
445.3454	231.5
440.91666	220
436.4837	252
432.04865	296
427.61142	309.5
423.1741	328.5
418.73257	354.5
414.28891	395.5
409.84103	403.5
405.39307	315.5
400.94296	232
396.49069	226
392.03421	205.5
387.57761	228.5
383.11679	211.5
378.65381	190.5
374.18869	185.5
369.72137	165.5
365.25397	193
360.78027	161.5
356.30646	177
351.83047	161.5
347.35233	173.5
342.8699	220
338.38739	186.5
333.90063	182.5
329.41376	162.5
324.92264	215.5
320.42932	215.5
315.93381	165
311.43613	181
306.93625	165
302.43417	190.5
297.9299	172.5
293.42346	178
288.91272	149.5
284.40186	194.5
279.88672	180
275.37146	189
270.8519	176
266.33014	176.5
261.80826	197
257.2821	196.5
252.75371	203.5
248.22101	158
243.6882	186
239.15317	176
234.61592	211
230.07434	177.5
225.53265	202
220.98663	181
216.4384	212.5
211.89003	218.5
207.33734	204.5
202.78241	182.5
198.22523	157.5
193.66585	218
189.1042	202
184.53822	216
179.97211	179
175.40376	182.5
170.83104	226.5
166.25821	243.5
161.681	231
157.10155	218.5
152.51984	229
147.93588	240
143.34967	236.5
138.7612	160.5
134.17047	82
129.57748	5.5
124.98223	13
