# Supplementary material for: Transition across a sharp interface: Data from Raman and Brillouin imaging spectroscopy
Source: Data Brief. 2020 Oct 2;33:106368. doi: 10.1016/j.dib.2020.106368 (PMC7557971; doi:10.1016/j.dib.2020.106368)
Supplement: Supplementary file 1 [file mmc1.zip › PET_Glycerol60X_step05/Raman/petgly_60X_70PH_2s_05step_40fend_12_46_36.txt]

3813.9915	176
3811.1724	163
3808.3525	182
3805.5327	160
3802.7104	157.5
3799.8872	169
3797.063	150.5
3794.2363	157
3791.4099	155
3788.5811	154.5
3785.7524	188.5
3782.9214	169
3780.0894	171
3777.2561	136
3774.4219	170
3771.5867	165
3768.7502	167
3765.9116	168.5
3763.0715	150.5
3760.2322	178
3757.3901	186
3754.5469	159
3751.7029	173
3748.8577	167
3746.0098	195.5
3743.1624	163
3740.3125	184.5
3737.4631	198
3734.6111	160.5
3731.7578	183.5
3728.9038	167
3726.0486	190
3723.1921	170.5
3720.3333	189
3717.4749	169.5
3714.6138	207.5
3711.7517	208
3708.8899	187
3706.0256	174
3703.1589	200.5
3700.2927	178.5
3697.425	200
3694.5552	206.5
3691.6853	193.5
3688.8132	188
3685.9399	234
3683.0657	194.5
3680.1902	205
3677.3137	223.5
3674.436	196.5
3671.5559	204.5
3668.676	217
3665.7937	220
3662.9102	212.5
3660.0271	230
3657.1416	253
3654.2534	217.5
3651.3655	260
3648.4766	254
3645.5852	242.5
3642.6941	246.5
3639.8005	248.5
3636.9058	259.5
3634.0098	265
3631.1128	249
3628.2148	271
3625.3157	275
3622.4141	279.5
3619.5127	290
3616.6086	304
3613.7036	286.5
3610.7976	326
3607.8904	288.5
3604.9819	310.5
3602.0725	306.5
3599.1604	330
3596.2488	358
3593.3345	340
3590.4192	345
3587.5042	389
3584.5867	388
3581.6665	390
3578.7466	411.5
3575.8257	416.5
3572.9021	409
3569.979	418.5
3567.0532	422.5
3564.1265	438.5
3561.1985	453
3558.2693	461.5
3555.3391	472
3552.4077	488
3549.4753	477
3546.5403	539
3543.6042	537.5
3540.6682	516
3537.7297	506.5
3534.7903	540.5
3531.8496	522.5
3528.9077	553.5
3525.9634	572
3523.0193	568
3520.0728	587
3517.125	606
3514.1775	653.5
3511.2273	605.5
3508.2761	710
3505.3237	626
3502.3689	662
3499.4143	623.5
3496.457	726.5
3493.5002	705
3490.5408	690.5
3487.5801	748
3484.6182	732.5
3481.6553	746
3478.6914	776.5
3475.7261	780
3472.7583	751.5
3469.7908	825
3466.8208	864.5
3463.8494	809
3460.877	841.5
3457.9036	828.5
3454.9287	843.5
3451.9529	927
3448.9744	835.5
3445.9963	879.5
3443.0156	891
3440.0337	888.5
3437.052	919.5
3434.0679	867.5
3431.0823	913.5
3428.0945	944
3425.1067	944
3422.1177	993.5
3419.1262	919.5
3416.1335	999.5
3413.1414	997.5
3410.1462	961.5
3407.1501	972.5
3404.1528	951.5
3401.1528	973.5
3398.1533	984.5
3395.1523	990.5
3392.1489	1027
3389.1443	1006.5
3386.1387	978.5
3383.1331	1028
3380.1235	1046
3377.1143	1019
3374.1038	1023
3371.092	1000
3368.0779	1047.5
3365.0623	1042
3362.0471	1044.5
3359.0293	1082.5
3356.0103	1037
3352.9902	1042.5
3349.9688	1082.5
3346.9448	1024
3343.9211	1030
3340.8948	1030
3337.8687	1030
3334.8398	1038
3331.8098	1048
3328.7788	1035
3325.7466	1055.5
3322.7129	1037
3319.6768	1099
3316.6409	1032
3313.6025	1026.5
3310.5627	1065.5
3307.5232	1060
3304.4812	1019
3301.4377	1080.5
3298.3918	1052
3295.3462	1034.5
3292.2993	1028
3289.2498	1012
3286.2004	1066
3283.1484	1038
3280.0952	1030
3277.041	1036.5
3273.9854	1047.5
3270.9287	1057
3267.8706	1125
3264.8101	1063
3261.7495	1108
3258.6865	1105.5
3255.6223	1076
3252.5569	1069
3249.49	1062.5
3246.4221	1032.5
3243.353	1113.5
3240.2827	1107
3237.2097	1020.5
3234.137	1110
3231.0615	1073
3227.9849	1114.5
3224.907	1073.5
3221.8279	1041
3218.7476	1076.5
3215.666	1049
3212.5833	1053
3209.4978	1002.5
3206.4111	999.5
3203.3247	1052
3200.2356	1036.5
3197.1453	982.5
3194.0537	990
3190.9609	1017.5
3187.8669	992
3184.7703	1026
3181.6738	957
3178.5745	942.5
3175.4741	928.5
3172.374	905.5
3169.271	931
3166.167	898.5
3163.0601	907
3159.9536	870
3156.8457	910.5
3153.7351	903
3150.6248	820
3147.5117	848.5
3144.3975	835
3141.282	824
3138.1653	846.5
3135.0474	824
3131.9265	826
3128.8062	784
3125.6829	749
3122.5598	750
3119.4343	763.5
3116.3074	737
3113.1792	706.5
3110.0496	713.5
3106.9189	732.5
3103.7869	734.5
3100.6523	716.5
3097.5178	688
3094.3806	674.5
3091.2422	682
3088.1025	695
3084.9614	683
3081.8193	673
3078.6758	704
3075.531	699
3072.3835	733
3069.2363	740
3066.0862	718
3062.9348	745
3059.7825	735.5
3056.6287	778
3053.4734	779
3050.3171	762.5
3047.1594	825
3043.999	761.5
3040.8389	739
3037.676	721.5
3034.5117	727
3031.3464	682
3028.1797	680.5
3025.0115	707
3021.8423	684.5
3018.6716	718
3015.4983	712.5
3012.3252	746
3009.1494	764
3005.9722	747
3002.7937	811
2999.614	849
2996.4329	930
2993.2505	997
2990.0669	1065.5
2986.8806	1269
2983.6943	1377
2980.5054	1553
2977.3152	1682
2974.1235	1870.5
2970.9309	2038.5
2967.7366	2265.5
2964.5413	2489.5
2961.3445	2588
2958.145	2844
2954.9458	2959
2951.7437	3127.5
2948.5403	3178.5
2945.3354	3346.5
2942.1294	3286.5
2938.9221	3265
2935.7136	3285.5
2932.5037	3276
2929.291	3138
2926.0786	3182
2922.8633	3155
2919.6465	3087.5
2916.4287	3042
2913.2092	3097
2909.9888	3168.5
2906.7668	3214
2903.5437	3319.5
2900.3179	3499.5
2897.092	3545.5
2893.8633	3623
2890.6333	3745.5
2887.4021	3778.5
2884.1697	3733.5
2880.9358	3648.5
2877.7004	3533.5
2874.4639	3242.5
2871.2246	3123
2867.9854	2908.5
2864.7434	2703
2861.5	2332.5
2858.2571	2272
2855.011	2106.5
2851.7637	1902
2848.5134	1705.5
2845.2637	1643
2842.0122	1533
2838.7581	1435
2835.5042	1451
2832.2476	1332.5
2828.9893	1274
2825.7297	1200.5
2822.469	1200.5
2819.2068	1122
2815.9419	1035
2812.677	1010.5
2809.4109	969
2806.1418	951
2802.8716	928
2799.5999	915.5
2796.3269	866
2793.0525	899.5
2789.7766	877.5
2786.4998	842.5
2783.2212	841.5
2779.9399	794.5
2776.6589	843.5
2773.3748	850.5
2770.0896	846
2766.8027	786.5
2763.5146	837
2760.2253	849.5
2756.9346	844
2753.6409	834.5
2750.3474	833
2747.051	843
2743.7549	813.5
2740.4558	821
2737.1555	804
2733.8538	759
2730.5505	819.5
2727.2461	774.5
2723.9402	838
2720.6313	756.5
2717.3228	745
2714.0112	715.5
2710.6982	690
2707.384	722
2704.0684	666
2700.7515	677
2697.4331	647.5
2694.1133	672
2690.7905	650.5
2687.4683	614.5
2684.1428	628.5
2680.8176	594.5
2677.4893	579.5
2674.1599	634
2670.8289	631
2667.4966	623
2664.1614	590
2660.8262	587.5
2657.4897	615.5
2654.1504	623.5
2650.8096	584
2647.469	614
2644.1255	604.5
2640.7805	583.5
2637.4341	572.5
2634.085	582
2630.7358	572.5
2627.3853	574
2624.0317	558.5
2620.677	561
2617.3223	575.5
2613.9646	600
2610.6057	565.5
2607.2451	605
2603.8833	552
2600.5186	581.5
2597.1538	595.5
2593.7861	601.5
2590.4187	583
2587.0483	550.5
2583.6765	567.5
2580.3032	549.5
2576.9287	593.5
2573.5527	576.5
2570.175	568
2566.7964	585.5
2563.4146	555.5
2560.0327	559.5
2556.6482	553
2553.262	553.5
2549.8745	545.5
2546.4856	588.5
2543.0952	612.5
2539.7034	555.5
2536.3103	553.5
2532.9141	557.5
2529.5181	571
2526.1189	561
2522.7185	565.5
2519.3184	600.5
2515.915	562.5
2512.5103	577
2509.1025	564
2505.6948	608.5
2502.2859	552
2498.8738	560
2495.4619	548.5
2492.0471	590
2488.6306	579
2485.2129	572.5
2481.7937	586.5
2478.373	587
2474.9509	610
2471.5273	585.5
2468.1008	566
2464.6746	559
2461.2451	605
2457.8157	584
2454.3833	587.5
2450.9497	585.5
2447.5144	587
2444.0776	570.5
2440.6379	594.5
2437.1985	580.5
2433.7573	602.5
2430.3132	570
2426.8679	566
2423.4224	581
2419.9741	606
2416.5242	571
2413.0728	548
2409.6184	584
2406.1641	540.5
2402.7083	573
2399.2495	606.5
2395.791	622
2392.3291	572
2388.866	622
2385.4014	562.5
2381.9353	587
2378.4675	585.5
2374.9985	626.5
2371.5281	596
2368.0544	592
2364.5811	593
2361.1045	558.5
2357.6262	606
2354.1467	614.5
2350.6658	560.5
2347.1833	591.5
2343.6995	597
2340.2141	594
2336.7256	588
2333.2371	625
2329.7456	575.5
2326.2544	568
2322.7598	570.5
2319.2639	593.5
2315.7664	580
2312.2676	620.5
2308.7671	581.5
2305.2637	626
2301.7603	617.5
2298.2554	571
2294.7473	622
2291.2378	594.5
2287.7268	593.5
2284.2158	611.5
2280.7002	631
2277.1848	613.5
2273.6677	640
2270.1494	637.5
2266.6277	628.5
2263.1062	613.5
2259.5815	606.5
2256.0554	621
2252.5293	596.5
2249.0002	629
2245.4695	592.5
2241.9358	574
2238.4021	635
2234.8667	597
2231.3284	607
2227.7903	609
2224.2488	636
2220.7058	643.5
2217.1631	611
2213.6172	601
2210.0698	621.5
2206.519	656.5
2202.9685	643.5
2199.4165	626
2195.8613	595.5
2192.3062	656.5
2188.748	607
2185.1882	631.5
2181.627	599
2178.064	622.5
2174.4995	611
2170.9336	624.5
2167.3662	654.5
2163.7957	666.5
2160.2251	655
2156.6514	638.5
2153.0779	610
2149.501	637
2145.9226	684
2142.3428	661.5
2138.7612	639
2135.1768	664
2131.5923	706
2128.0061	666.5
2124.417	676.5
2120.8276	639.5
2117.2354	675
2113.6414	663
2110.0459	670
2106.449	656
2102.8503	671.5
2099.2502	687.5
2095.6487	704.5
2092.0437	721.5
2088.439	685
2084.8308	711.5
2081.2212	693.5
2077.6101	697
2073.999	712.5
2070.3831	717
2066.7671	691.5
2063.1497	707.5
2059.5308	701
2055.9084	711
2052.2864	731.5
2048.6609	749.5
2045.0358	740.5
2041.4072	719.5
2037.7771	737.5
2034.1454	735.5
2030.5122	722.5
2026.8756	756
2023.2393	770.5
2019.6012	746.5
2015.96	752.5
2012.3171	769
2008.6744	769.5
2005.0283	769
2001.3807	763
1997.7316	731
1994.0808	792
1990.4283	788.5
1986.7727	811.5
1983.1172	792
1979.4584	781
1975.7996	798.5
1972.1376	819
1968.4739	834.5
1964.8087	827.5
1961.1418	843
1957.4734	835
1953.8033	818
1950.1317	853
1946.4568	796.5
1942.7819	821
1939.1038	801
1935.424	841.5
1931.7426	870.5
1928.0613	830
1924.3767	819.5
1920.6887	823
1917.001	863.5
1913.3115	848
1909.6205	868.5
1905.926	839.5
1902.23	873
1898.5342	834.5
1894.8348	865
1891.134	888
1887.4315	834.5
1883.7274	846
1880.0216	865
1876.3125	902.5
1872.6035	864.5
1868.8929	879
1865.1788	926.5
1861.4633	878
1857.746	895
1854.0288	901
1850.3083	893.5
1846.5862	898
1842.8606	898
1839.1353	902.5
1835.4081	894.5
1831.6776	907.5
1827.9473	924.5
1824.2136	916
1820.4781	940
1816.7411	955
1813.0024	932.5
1809.2621	892
1805.5201	926
1801.7765	922
1798.0313	980
1794.2826	907
1790.5339	961.5
1786.782	931
1783.0283	944
1779.2731	936.5
1775.5161	949
1771.7574	931.5
1767.9972	975.5
1764.2352	940
1760.4716	956
1756.7046	969
1752.9376	939.5
1749.1672	1033.5
1745.3951	989
1741.6232	970.5
1737.8478	911.5
1734.0708	1008.5
1730.292	1000.5
1726.5099	975
1722.7278	990
1718.944	988.5
1715.1567	997
1711.3696	998
1707.5791	987.5
1703.7869	1012
1699.9929	1020
1696.1973	1021
1692.3999	975
1688.601	1015.5
1684.8003	1007
1680.9961	994
1677.192	988.5
1673.3845	1066.5
1669.577	1013.5
1665.7661	1048.5
1661.9535	967
1658.1392	1045
1654.3231	1037
1650.5054	1058.5
1646.6859	1081
1642.8647	1000.5
1639.0402	1038.5
1635.2156	1027
1631.3876	1047
1627.5579	1019
1623.7281	1056
1619.895	1062
1616.0601	1023
1612.2235	1052.5
1608.3834	1034
1604.5433	1047.5
1600.7017	1077
1596.8563	1054
1593.0111	1073
1589.1625	1011.5
1585.312	1041.5
1581.4598	1024
1577.606	1035.5
1573.7504	1014.5
1569.8931	1006.5
1566.0341	1049.5
1562.1732	1007
1558.3088	984.5
1554.4447	958
1550.5769	1029
1546.7091	973.5
1542.8379	1042.5
1538.9648	994
1535.0901	1000
1531.2136	995
1527.3353	995.5
1523.4536	1043
1519.5719	1017.5
1515.6866	1028.5
1511.8014	1011
1507.9126	1006.5
1504.0239	1029.5
1500.1316	1076.5
1496.2375	1026
1492.3418	1049
1488.4442	1088
1484.5431	1134.5
1480.6421	1190
1476.7393	1209.5
1472.8329	1248
1468.9265	1203.5
1465.0166	1237
1461.1049	1187
1457.1914	1166.5
1453.2762	1098
1449.3593	1070.5
1445.4404	1104.5
1441.5199	1078.5
1437.5957	1086
1433.6716	1041.5
1429.744	1086
1425.8163	1067
1421.8851	1061
1417.952	1110
1414.0172	1034.5
1410.0807	1081.5
1406.1422	1045.5
1402.202	1079.5
1398.2601	1065.5
1394.3146	1044
1390.369	990.5
1386.4198	1060.5
1382.4707	1023.5
1378.5179	1030.5
1374.5635	1026
1370.6071	1024
1366.6489	996
1362.689	1059.5
1358.7273	1002
1354.7638	1009.5
1350.7965	986.5
1346.8293	1008
1342.8586	1019.5
1338.886	1014
1334.9135	1026.5
1330.9371	1063
1326.9591	1047.5
1322.9792	956.5
1318.9976	998.5
1315.0122	954
1311.027	1020
1307.0398	1017.5
1303.049	965
1299.0582	977
1295.0638	899.5
1291.0675	944
1287.0695	951.5
1283.0695	1002.5
1279.0677	924.5
1275.0641	980.5
1271.0587	983
1267.0515	931.5
1263.0405	992
1259.0295	929
1255.015	931
1250.9985	939.5
1246.9802	941.5
1242.9619	949.5
1238.9399	868.5
1234.9161	866
1230.8885	858.5
1226.861	900.5
1222.8317	852.5
1218.7986	919
1214.7655	890
1210.7286	876
1206.6899	880
1202.6514	848
1198.609	818.5
1194.5647	809
1190.5187	798.5
1186.4707	791
1182.4189	753.5
1178.3673	748
1174.3137	741.5
1170.2565	813
1166.1973	699.5
1162.1382	748.5
1158.0752	676.5
1154.0105	695.5
1149.9438	736
1145.8752	723.5
1141.8048	712
1137.7307	703
1133.6565	754.5
1129.5804	837.5
1125.5006	872.5
1121.4208	899.5
1117.3372	924
1113.2517	923
1109.1643	927.5
1105.0751	916
1100.9839	905.5
1096.8907	873.5
1092.7959	890.5
1088.6971	919.5
1084.5984	950.5
1080.4958	967.5
1076.3932	1042.5
1072.2869	1104
1068.1786	1184.5
1064.0685	1182
1059.9564	1189.5
1055.8424	1222
1051.7266	1122.5
1047.6088	1100
1043.489	1058
1039.3655	982.5
1035.2419	878.5
1031.1145	811
1026.9852	720.5
1022.856	685.5
1018.7228	624
1014.5877	729
1010.4507	742.5
1006.3118	730
1002.1691	767.5
998.02631	665
993.88159	598
989.73303	559
985.58447	525
981.43201	565.5
977.27765	493
973.12134	518.5
968.96313	518.5
964.80292	491.5
960.64081	452.5
956.47675	456.5
952.31073	471
948.14081	464
943.97089	449.5
939.79706	540
935.62329	537
931.44556	551
927.26587	584
923.08429	520.5
918.9007	510
914.71515	537
910.52765	497.5
906.3382	488.5
902.14484	451
897.95142	440.5
893.75409	461
889.55676	460.5
885.35553	529
881.15234	633.5
876.94714	739
872.73993	824.5
868.53082	910
864.3197	1041
860.10657	1147.5
855.89148	1208.5
851.67249	1197
847.45343	1106
843.23041	972
839.00739	848.5
834.78046	791
830.55145	774.5
826.3205	800
822.08759	804
817.8526	726
813.61566	609.5
809.37476	497
805.13385	441
800.89093	439.5
796.64398	375.5
792.39508	370.5
788.14612	366.5
783.89319	343.5
779.63824	348.5
775.38129	297.5
771.12231	339
766.86133	305
762.59833	274.5
758.33136	305
754.06433	293.5
749.79327	272.5
745.52222	267.5
741.24713	252
736.97003	254.5
732.69092	252.5
728.40973	238
724.12653	245.5
719.84131	257.5
715.55408	236
711.26477	226
706.97144	242
702.6781	230.5
698.38068	273.5
694.08325	290
689.78174	299
685.47821	355
681.17267	352
676.86499	360.5
672.55536	367.5
668.24359	313
663.92987	319
659.61401	260.5
655.29413	243
650.97418	268.5
646.65015	228.5
642.32611	210
637.99799	220
633.66779	199
629.33551	233
625.00122	200
620.66479	241
616.32635	221.5
611.98578	213.5
607.64117	214.5
603.29645	207.5
598.94769	169
594.59882	186.5
590.24591	197.5
585.89087	219
581.53375	214.5
577.17657	217.5
572.81531	194
568.44989	198.5
564.08441	220
559.71686	219
555.34723	202.5
550.97345	220
546.59961	230
542.22168	237.5
537.84161	247.5
533.46143	218
529.07721	227
524.6908	187
520.30231	216.5
515.91174	232.5
511.51697	258.5
507.12216	305
502.72522	362.5
498.32413	484
493.92297	554
489.51764	597
485.1102	607
480.70267	553
476.29099	512
471.87717	425
467.46121	362.5
463.04312	304
458.62088	294
454.19855	209
449.77405	244
445.3454	224
440.91666	217.5
436.4837	243
432.04865	279.5
427.61142	288.5
423.1741	355.5
418.73257	386.5
414.28891	361.5
409.84103	356.5
405.39307	318
400.94296	286.5
396.49069	220
392.03421	199.5
387.57761	196
383.11679	214
378.65381	180
374.18869	165
369.72137	200.5
365.25397	191
360.78027	178
356.30646	129.5
351.83047	179
347.35233	177
342.8699	194.5
338.38739	212
333.90063	172.5
329.41376	214
324.92264	188.5
320.42932	220
315.93381	188
311.43613	176
306.93625	182.5
302.43417	156
297.9299	194.5
293.42346	179.5
288.91272	174.5
284.40186	195
279.88672	168.5
275.37146	176
270.8519	166.5
266.33014	186
261.80826	162
257.2821	173
252.75371	187
248.22101	170
243.6882	189
239.15317	184
234.61592	177.5
230.07434	217.5
225.53265	146.5
220.98663	185.5
216.4384	223
211.89003	213.5
207.33734	209.5
202.78241	191
198.22523	185.5
193.66585	190
189.1042	205.5
184.53822	198.5
179.97211	207
175.40376	206.5
170.83104	198.5
166.25821	212.5
161.681	223
157.10155	245.5
152.51984	226
147.93588	211
143.34967	211
138.7612	188
134.17047	116.5
129.57748	12.5
124.98223	16.5
