# Supplementary material for: Transition across a sharp interface: Data from Raman and Brillouin imaging spectroscopy
Source: Data Brief. 2020 Oct 2;33:106368. doi: 10.1016/j.dib.2020.106368 (PMC7557971; doi:10.1016/j.dib.2020.106368)
Supplement: Supplementary file 1 [file mmc1.zip › PET_Glycerol60X_step05/Raman/petgly_60X_70PH_2s_05step_40fend_12_46_37.txt]

3813.9915	194
3811.1724	154.5
3808.3525	173.5
3805.5327	168
3802.7104	162.5
3799.8872	172.5
3797.063	174
3794.2363	162.5
3791.4099	160
3788.5811	144
3785.7524	179
3782.9214	203
3780.0894	155
3777.2561	159.5
3774.4219	167.5
3771.5867	203
3768.7502	189
3765.9116	181.5
3763.0715	140.5
3760.2322	144.5
3757.3901	181
3754.5469	194.5
3751.7029	168.5
3748.8577	159
3746.0098	182
3743.1624	195
3740.3125	194
3737.4631	207
3734.6111	159
3731.7578	164
3728.9038	181.5
3726.0486	203
3723.1921	164.5
3720.3333	172
3717.4749	170
3714.6138	167.5
3711.7517	199.5
3708.8899	209
3706.0256	158.5
3703.1589	169
3700.2927	212.5
3697.425	197.5
3694.5552	193.5
3691.6853	180
3688.8132	210
3685.9399	187
3683.0657	216.5
3680.1902	197.5
3677.3137	234
3674.436	208
3671.5559	229
3668.676	221
3665.7937	224.5
3662.9102	201
3660.0271	214.5
3657.1416	242.5
3654.2534	236
3651.3655	220
3648.4766	246.5
3645.5852	228
3642.6941	229
3639.8005	247.5
3636.9058	263.5
3634.0098	241
3631.1128	273.5
3628.2148	280.5
3625.3157	291.5
3622.4141	301.5
3619.5127	242.5
3616.6086	281.5
3613.7036	318
3610.7976	319.5
3607.8904	282.5
3604.9819	276
3602.0725	347.5
3599.1604	357
3596.2488	334.5
3593.3345	332
3590.4192	328
3587.5042	353.5
3584.5867	404
3581.6665	435
3578.7466	386
3575.8257	386
3572.9021	410.5
3569.979	413
3567.0532	441
3564.1265	450
3561.1985	438.5
3558.2693	435
3555.3391	483
3552.4077	502
3549.4753	467.5
3546.5403	475
3543.6042	512
3540.6682	515
3537.7297	563
3534.7903	534.5
3531.8496	534.5
3528.9077	587.5
3525.9634	594
3523.0193	572
3520.0728	595
3517.125	588
3514.1775	621.5
3511.2273	631
3508.2761	668.5
3505.3237	656
3502.3689	686
3499.4143	643.5
3496.457	690.5
3493.5002	685
3490.5408	732
3487.5801	716.5
3484.6182	715.5
3481.6553	761
3478.6914	775
3475.7261	797.5
3472.7583	795
3469.7908	783.5
3466.8208	808.5
3463.8494	797.5
3460.877	788.5
3457.9036	861.5
3454.9287	875.5
3451.9529	903
3448.9744	888.5
3445.9963	879
3443.0156	894.5
3440.0337	909.5
3437.052	922
3434.0679	926
3431.0823	944.5
3428.0945	894
3425.1067	962.5
3422.1177	1002
3419.1262	923.5
3416.1335	926
3413.1414	959.5
3410.1462	1005
3407.1501	995
3404.1528	1000.5
3401.1528	999
3398.1533	982.5
3395.1523	999
3392.1489	1042
3389.1443	1011
3386.1387	964.5
3383.1331	1042
3380.1235	1062.5
3377.1143	1046.5
3374.1038	1029
3371.092	1042
3368.0779	1027.5
3365.0623	1068
3362.0471	1063
3359.0293	1011.5
3356.0103	1042.5
3352.9902	1032.5
3349.9688	1080.5
3346.9448	1089.5
3343.9211	1061.5
3340.8948	1018
3337.8687	1055
3334.8398	1073
3331.8098	1034.5
3328.7788	1069.5
3325.7466	1072
3322.7129	1026.5
3319.6768	1117.5
3316.6409	1067
3313.6025	1028.5
3310.5627	1094
3307.5232	1074
3304.4812	1097.5
3301.4377	1090
3298.3918	1072
3295.3462	1072
3292.2993	1056
3289.2498	1091.5
3286.2004	1011.5
3283.1484	1025
3280.0952	995
3277.041	1100
3273.9854	1104.5
3270.9287	1078.5
3267.8706	1032.5
3264.8101	1054.5
3261.7495	1074.5
3258.6865	1112
3255.6223	1115
3252.5569	1057
3249.49	1038
3246.4221	1117
3243.353	1119.5
3240.2827	1102
3237.2097	1068
3234.137	1083
3231.0615	1087
3227.9849	1103.5
3224.907	1059
3221.8279	1041.5
3218.7476	1005.5
3215.666	1022
3212.5833	1008.5
3209.4978	1090.5
3206.4111	1007.5
3203.3247	1003.5
3200.2356	1013.5
3197.1453	1011
3194.0537	1036
3190.9609	999.5
3187.8669	994.5
3184.7703	972.5
3181.6738	993
3178.5745	977
3175.4741	907.5
3172.374	917
3169.271	926
3166.167	896.5
3163.0601	860
3159.9536	874.5
3156.8457	899
3153.7351	939.5
3150.6248	871
3147.5117	888
3144.3975	828
3141.282	789
3138.1653	780.5
3135.0474	774
3131.9265	754
3128.8062	749.5
3125.6829	769.5
3122.5598	789
3119.4343	740.5
3116.3074	756.5
3113.1792	700.5
3110.0496	704.5
3106.9189	708
3103.7869	741
3100.6523	688
3097.5178	705
3094.3806	676
3091.2422	725.5
3088.1025	718.5
3084.9614	673.5
3081.8193	678.5
3078.6758	746
3075.531	654.5
3072.3835	703
3069.2363	724.5
3066.0862	659
3062.9348	700
3059.7825	772
3056.6287	746.5
3053.4734	722
3050.3171	751
3047.1594	778
3043.999	788.5
3040.8389	795
3037.676	689.5
3034.5117	703.5
3031.3464	699.5
3028.1797	716
3025.0115	668
3021.8423	690.5
3018.6716	647.5
3015.4983	707.5
3012.3252	716
3009.1494	724.5
3005.9722	783
3002.7937	813.5
2999.614	876.5
2996.4329	928.5
2993.2505	1050
2990.0669	1139.5
2986.8806	1206.5
2983.6943	1405
2980.5054	1486
2977.3152	1677.5
2974.1235	1875.5
2970.9309	2073
2967.7366	2230.5
2964.5413	2481
2961.3445	2603.5
2958.145	2863.5
2954.9458	2960.5
2951.7437	3112
2948.5403	3219.5
2945.3354	3178.5
2942.1294	3311.5
2938.9221	3258
2935.7136	3338.5
2932.5037	3230.5
2929.291	3220
2926.0786	3103.5
2922.8633	3080.5
2919.6465	3089
2916.4287	3064
2913.2092	3142
2909.9888	3087.5
2906.7668	3284
2903.5437	3400.5
2900.3179	3386
2897.092	3562
2893.8633	3652.5
2890.6333	3742.5
2887.4021	3801
2884.1697	3727.5
2880.9358	3628.5
2877.7004	3484
2874.4639	3262
2871.2246	3136.5
2867.9854	2848.5
2864.7434	2604
2861.5	2383
2858.2571	2237
2855.011	2084
2851.7637	1891
2848.5134	1732
2845.2637	1669.5
2842.0122	1584.5
2838.7581	1480.5
2835.5042	1415
2832.2476	1364.5
2828.9893	1218.5
2825.7297	1213
2822.469	1157
2819.2068	1115.5
2815.9419	1082
2812.677	1023
2809.4109	996
2806.1418	1010
2802.8716	895.5
2799.5999	897
2796.3269	858.5
2793.0525	829
2789.7766	863.5
2786.4998	829.5
2783.2212	777
2779.9399	791
2776.6589	876
2773.3748	816.5
2770.0896	804.5
2766.8027	831.5
2763.5146	786.5
2760.2253	793
2756.9346	848
2753.6409	881
2750.3474	806.5
2747.051	826
2743.7549	872
2740.4558	839
2737.1555	815.5
2733.8538	761
2730.5505	794.5
2727.2461	776
2723.9402	763.5
2720.6313	765.5
2717.3228	731.5
2714.0112	712
2710.6982	715
2707.384	708.5
2704.0684	661.5
2700.7515	669.5
2697.4331	647.5
2694.1133	639.5
2690.7905	638
2687.4683	626.5
2684.1428	589.5
2680.8176	617.5
2677.4893	612.5
2674.1599	613
2670.8289	590
2667.4966	619.5
2664.1614	608.5
2660.8262	560
2657.4897	579.5
2654.1504	581.5
2650.8096	564.5
2647.469	551
2644.1255	581.5
2640.7805	578.5
2637.4341	572.5
2634.085	573
2630.7358	568.5
2627.3853	596.5
2624.0317	547
2620.677	577
2617.3223	587.5
2613.9646	559
2610.6057	583
2607.2451	555.5
2603.8833	559
2600.5186	536.5
2597.1538	536.5
2593.7861	545
2590.4187	589.5
2587.0483	513
2583.6765	557
2580.3032	563
2576.9287	579.5
2573.5527	578.5
2570.175	584
2566.7964	564
2563.4146	583.5
2560.0327	576.5
2556.6482	554
2553.262	547
2549.8745	553
2546.4856	532.5
2543.0952	566
2539.7034	531
2536.3103	559
2532.9141	566
2529.5181	557
2526.1189	592.5
2522.7185	557
2519.3184	541
2515.915	511
2512.5103	544.5
2509.1025	633
2505.6948	606.5
2502.2859	533.5
2498.8738	532.5
2495.4619	572
2492.0471	603.5
2488.6306	583
2485.2129	566.5
2481.7937	567
2478.373	551.5
2474.9509	556.5
2471.5273	558.5
2468.1008	530
2464.6746	559
2461.2451	574.5
2457.8157	545
2454.3833	603
2450.9497	560.5
2447.5144	586
2444.0776	545
2440.6379	635.5
2437.1985	557.5
2433.7573	583
2430.3132	601.5
2426.8679	629
2423.4224	585.5
2419.9741	581.5
2416.5242	594
2413.0728	571.5
2409.6184	559.5
2406.1641	595.5
2402.7083	576.5
2399.2495	552
2395.791	598.5
2392.3291	588.5
2388.866	572.5
2385.4014	610
2381.9353	564
2378.4675	559
2374.9985	588
2371.5281	610
2368.0544	593
2364.5811	543
2361.1045	560.5
2357.6262	603
2354.1467	571
2350.6658	598.5
2347.1833	559.5
2343.6995	542
2340.2141	596
2336.7256	569
2333.2371	593
2329.7456	551.5
2326.2544	603
2322.7598	599.5
2319.2639	560
2315.7664	574
2312.2676	600.5
2308.7671	586.5
2305.2637	636.5
2301.7603	611.5
2298.2554	575
2294.7473	569
2291.2378	593
2287.7268	638
2284.2158	626.5
2280.7002	589
2277.1848	609
2273.6677	608
2270.1494	643.5
2266.6277	618
2263.1062	599.5
2259.5815	591.5
2256.0554	594
2252.5293	600.5
2249.0002	585
2245.4695	597.5
2241.9358	618.5
2238.4021	584
2234.8667	591
2231.3284	597.5
2227.7903	568.5
2224.2488	588
2220.7058	620.5
2217.1631	628.5
2213.6172	611.5
2210.0698	614
2206.519	662.5
2202.9685	621
2199.4165	588
2195.8613	590.5
2192.3062	606.5
2188.748	626
2185.1882	639.5
2181.627	637
2178.064	641
2174.4995	599
2170.9336	630.5
2167.3662	613.5
2163.7957	649
2160.2251	612
2156.6514	634.5
2153.0779	604
2149.501	655.5
2145.9226	678
2142.3428	612
2138.7612	636
2135.1768	624.5
2131.5923	627.5
2128.0061	691
2124.417	678.5
2120.8276	677
2117.2354	620
2113.6414	655.5
2110.0459	673
2106.449	686
2102.8503	702.5
2099.2502	664
2095.6487	680.5
2092.0437	668.5
2088.439	691.5
2084.8308	653
2081.2212	652.5
2077.6101	666
2073.999	672
2070.3831	687.5
2066.7671	664.5
2063.1497	689
2059.5308	709.5
2055.9084	706.5
2052.2864	716.5
2048.6609	700
2045.0358	718
2041.4072	768.5
2037.7771	732
2034.1454	706
2030.5122	703
2026.8756	737
2023.2393	743
2019.6012	736
2015.96	751.5
2012.3171	727
2008.6744	754.5
2005.0283	767.5
2001.3807	732
1997.7316	746.5
1994.0808	776
1990.4283	767
1986.7727	783.5
1983.1172	760
1979.4584	741
1975.7996	777
1972.1376	770.5
1968.4739	841.5
1964.8087	784.5
1961.1418	772
1957.4734	805
1953.8033	791
1950.1317	812.5
1946.4568	804
1942.7819	804
1939.1038	800
1935.424	834.5
1931.7426	851
1928.0613	826.5
1924.3767	794
1920.6887	810
1917.001	811
1913.3115	887.5
1909.6205	840
1905.926	805
1902.23	853
1898.5342	847
1894.8348	901.5
1891.134	869.5
1887.4315	873.5
1883.7274	850.5
1880.0216	868.5
1876.3125	849.5
1872.6035	835.5
1868.8929	880.5
1865.1788	870
1861.4633	924
1857.746	912.5
1854.0288	919.5
1850.3083	912
1846.5862	836.5
1842.8606	922.5
1839.1353	962
1835.4081	866.5
1831.6776	913.5
1827.9473	899
1824.2136	929
1820.4781	946.5
1816.7411	900
1813.0024	914.5
1809.2621	958.5
1805.5201	908.5
1801.7765	927
1798.0313	923
1794.2826	937
1790.5339	959
1786.782	972
1783.0283	958.5
1779.2731	932.5
1775.5161	967
1771.7574	896.5
1767.9972	947
1764.2352	978
1760.4716	931
1756.7046	901
1752.9376	968
1749.1672	995
1745.3951	904
1741.6232	929.5
1737.8478	972
1734.0708	934
1730.292	947.5
1726.5099	950
1722.7278	952.5
1718.944	913.5
1715.1567	965.5
1711.3696	1010.5
1707.5791	961
1703.7869	978
1699.9929	954.5
1696.1973	967.5
1692.3999	962
1688.601	1005
1684.8003	996.5
1680.9961	962
1677.192	997.5
1673.3845	1009
1669.577	999
1665.7661	969
1661.9535	998
1658.1392	999.5
1654.3231	1026
1650.5054	969
1646.6859	1042
1642.8647	995
1639.0402	981.5
1635.2156	991
1631.3876	1033.5
1627.5579	1050
1623.7281	1017.5
1619.895	1026.5
1616.0601	1062
1612.2235	1031.5
1608.3834	1045
1604.5433	1040.5
1600.7017	999
1596.8563	999
1593.0111	1007.5
1589.1625	1008.5
1585.312	1052
1581.4598	1033.5
1577.606	1002
1573.7504	981.5
1569.8931	1008
1566.0341	1006
1562.1732	1027.5
1558.3088	1016
1554.4447	984.5
1550.5769	980
1546.7091	1028.5
1542.8379	991.5
1538.9648	1073.5
1535.0901	969
1531.2136	1017
1527.3353	978
1523.4536	1029.5
1519.5719	990.5
1515.6866	984.5
1511.8014	953
1507.9126	999
1504.0239	961.5
1500.1316	1030
1496.2375	1051
1492.3418	1044.5
1488.4442	1099.5
1484.5431	1101.5
1480.6421	1175
1476.7393	1204
1472.8329	1165
1468.9265	1221.5
1465.0166	1207.5
1461.1049	1193.5
1457.1914	1094
1453.2762	1085.5
1449.3593	1035.5
1445.4404	1033.5
1441.5199	1043.5
1437.5957	1060.5
1433.6716	1076.5
1429.744	1040.5
1425.8163	1072.5
1421.8851	1045.5
1417.952	1043
1414.0172	1046
1410.0807	1001
1406.1422	1028
1402.202	1027.5
1398.2601	1021.5
1394.3146	985.5
1390.369	1013.5
1386.4198	1068.5
1382.4707	1050.5
1378.5179	1025.5
1374.5635	968.5
1370.6071	1032.5
1366.6489	1040
1362.689	994
1358.7273	974.5
1354.7638	1033
1350.7965	991
1346.8293	972
1342.8586	988
1338.886	943
1334.9135	969
1330.9371	1027.5
1326.9591	1043.5
1322.9792	962.5
1318.9976	944
1315.0122	972.5
1311.027	980.5
1307.0398	942.5
1303.049	941
1299.0582	909
1295.0638	932
1291.0675	956
1287.0695	977
1283.0695	936
1279.0677	917.5
1275.0641	958.5
1271.0587	951
1267.0515	998
1263.0405	924
1259.0295	919.5
1255.015	872
1250.9985	923
1246.9802	936
1242.9619	922.5
1238.9399	851.5
1234.9161	887.5
1230.8885	909.5
1226.861	904
1222.8317	891
1218.7986	812.5
1214.7655	842.5
1210.7286	847.5
1206.6899	841.5
1202.6514	884
1198.609	797
1194.5647	777
1190.5187	783.5
1186.4707	804.5
1182.4189	786
1178.3673	759.5
1174.3137	765.5
1170.2565	715.5
1166.1973	747
1162.1382	738
1158.0752	701.5
1154.0105	665.5
1149.9438	712.5
1145.8752	707.5
1141.8048	673
1137.7307	720.5
1133.6565	717.5
1129.5804	846
1125.5006	823.5
1121.4208	949.5
1117.3372	909
1113.2517	922.5
1109.1643	930.5
1105.0751	892.5
1100.9839	857.5
1096.8907	829.5
1092.7959	892
1088.6971	929
1084.5984	966
1080.4958	963.5
1076.3932	1044.5
1072.2869	1163.5
1068.1786	1218
1064.0685	1194.5
1059.9564	1198.5
1055.8424	1200
1051.7266	1166.5
1047.6088	1114
1043.489	1096
1039.3655	976
1035.2419	864
1031.1145	777
1026.9852	754
1022.856	647
1018.7228	637
1014.5877	645.5
1010.4507	693
1006.3118	766
1002.1691	783.5
998.02631	679.5
993.88159	570.5
989.73303	564.5
985.58447	572.5
981.43201	520.5
977.27765	521.5
973.12134	526
968.96313	507
964.80292	489
960.64081	497
956.47675	446.5
952.31073	431
948.14081	434.5
943.97089	487
939.79706	500
935.62329	553
931.44556	522
927.26587	581
923.08429	569.5
918.9007	525
914.71515	500
910.52765	432
906.3382	488.5
902.14484	473.5
897.95142	439
893.75409	434
889.55676	481
885.35553	517
881.15234	622.5
876.94714	705.5
872.73993	765.5
868.53082	950
864.3197	1079.5
860.10657	1149
855.89148	1194.5
851.67249	1229.5
847.45343	1088
843.23041	1010.5
839.00739	858
834.78046	828
830.55145	753.5
826.3205	834
822.08759	798
817.8526	711.5
813.61566	614.5
809.37476	515.5
805.13385	452
800.89093	423.5
796.64398	409.5
792.39508	387
788.14612	321.5
783.89319	343.5
779.63824	324.5
775.38129	332.5
771.12231	319
766.86133	281.5
762.59833	294.5
758.33136	291
754.06433	276
749.79327	247
745.52222	252.5
741.24713	261
736.97003	269
732.69092	275
728.40973	245
724.12653	234
719.84131	230.5
715.55408	248.5
711.26477	224.5
706.97144	238
702.6781	276
698.38068	274
694.08325	323
689.78174	330
685.47821	338.5
681.17267	321
676.86499	379.5
672.55536	353
668.24359	328
663.92987	297
659.61401	263.5
655.29413	258.5
650.97418	276.5
646.65015	236
642.32611	211
637.99799	193.5
633.66779	215
629.33551	240
625.00122	219.5
620.66479	176.5
616.32635	196.5
611.98578	211.5
607.64117	190.5
603.29645	197.5
598.94769	162
594.59882	161
590.24591	215.5
585.89087	235
581.53375	193.5
577.17657	189.5
572.81531	160
568.44989	209.5
564.08441	192.5
559.71686	164.5
555.34723	206.5
550.97345	176.5
546.59961	219.5
542.22168	237
537.84161	246
533.46143	198
529.07721	197
524.6908	183.5
520.30231	249.5
515.91174	234
511.51697	262
507.12216	271
502.72522	374.5
498.32413	472.5
493.92297	509
489.51764	580
485.1102	599.5
480.70267	592
476.29099	536
471.87717	428
467.46121	354
463.04312	293.5
458.62088	254
454.19855	254
449.77405	222
445.3454	239.5
440.91666	214.5
436.4837	269.5
432.04865	277
427.61142	291.5
423.1741	315.5
418.73257	382
414.28891	387.5
409.84103	368.5
405.39307	318.5
400.94296	238.5
396.49069	221
392.03421	222.5
387.57761	236
383.11679	192
378.65381	185
374.18869	199.5
369.72137	211
365.25397	189.5
360.78027	159
356.30646	153
351.83047	192.5
347.35233	164.5
342.8699	160.5
338.38739	158.5
333.90063	186.5
329.41376	213
324.92264	216
320.42932	212
315.93381	169
311.43613	190
306.93625	168.5
302.43417	176
297.9299	165.5
293.42346	207
288.91272	185.5
284.40186	200
279.88672	200.5
275.37146	164.5
270.8519	164
266.33014	175.5
261.80826	168.5
257.2821	185
252.75371	215
248.22101	197.5
243.6882	165.5
239.15317	178
234.61592	212
230.07434	193.5
225.53265	188.5
220.98663	191.5
216.4384	197
211.89003	213
207.33734	203.5
202.78241	206
198.22523	178.5
193.66585	206.5
189.1042	188.5
184.53822	214.5
179.97211	200.5
175.40376	198
170.83104	225
166.25821	254
161.681	208
157.10155	200
152.51984	202.5
147.93588	225
143.34967	227.5
138.7612	188
134.17047	67.5
129.57748	17
124.98223	26.5
