# Supplementary material for: Transition across a sharp interface: Data from Raman and Brillouin imaging spectroscopy
Source: Data Brief. 2020 Oct 2;33:106368. doi: 10.1016/j.dib.2020.106368 (PMC7557971; doi:10.1016/j.dib.2020.106368)
Supplement: Supplementary file 1 [file mmc1.zip › PET_Glycerol60X_step05/Raman/petgly_60X_70PH_2s_05step_40fend_12_46_38.txt]

3813.9915	153
3811.1724	170.5
3808.3525	160.5
3805.5327	143
3802.7104	149
3799.8872	149.5
3797.063	181
3794.2363	153
3791.4099	135.5
3788.5811	176
3785.7524	154.5
3782.9214	188
3780.0894	187
3777.2561	146.5
3774.4219	133
3771.5867	190
3768.7502	174
3765.9116	184
3763.0715	137
3760.2322	160.5
3757.3901	175
3754.5469	183.5
3751.7029	180.5
3748.8577	166.5
3746.0098	174
3743.1624	197
3740.3125	190.5
3737.4631	155
3734.6111	157
3731.7578	153
3728.9038	198
3726.0486	200
3723.1921	178.5
3720.3333	183.5
3717.4749	166
3714.6138	220
3711.7517	206
3708.8899	170
3706.0256	155.5
3703.1589	170
3700.2927	210
3697.425	207.5
3694.5552	210
3691.6853	190.5
3688.8132	206
3685.9399	192.5
3683.0657	213.5
3680.1902	200.5
3677.3137	195
3674.436	202
3671.5559	223
3668.676	226.5
3665.7937	236
3662.9102	190
3660.0271	212.5
3657.1416	253.5
3654.2534	227
3651.3655	206.5
3648.4766	194.5
3645.5852	255
3642.6941	281.5
3639.8005	239
3636.9058	283
3634.0098	244
3631.1128	267
3628.2148	291.5
3625.3157	287.5
3622.4141	251.5
3619.5127	264
3616.6086	290.5
3613.7036	300.5
3610.7976	298.5
3607.8904	321.5
3604.9819	308.5
3602.0725	327
3599.1604	340
3596.2488	387
3593.3345	326.5
3590.4192	352
3587.5042	346
3584.5867	425
3581.6665	371
3578.7466	363
3575.8257	397.5
3572.9021	435
3569.979	447.5
3567.0532	455
3564.1265	404.5
3561.1985	421.5
3558.2693	476.5
3555.3391	488.5
3552.4077	499
3549.4753	458
3546.5403	457.5
3543.6042	536
3540.6682	513
3537.7297	494.5
3534.7903	499.5
3531.8496	520.5
3528.9077	574.5
3525.9634	589
3523.0193	558
3520.0728	547.5
3517.125	586
3514.1775	630
3511.2273	638.5
3508.2761	633
3505.3237	656.5
3502.3689	671.5
3499.4143	675.5
3496.457	690
3493.5002	700.5
3490.5408	660
3487.5801	724.5
3484.6182	739.5
3481.6553	772
3478.6914	774
3475.7261	768
3472.7583	784
3469.7908	798.5
3466.8208	800.5
3463.8494	825
3460.877	796.5
3457.9036	834.5
3454.9287	883
3451.9529	844
3448.9744	817
3445.9963	874
3443.0156	904
3440.0337	939.5
3437.052	905
3434.0679	922.5
3431.0823	896.5
3428.0945	916
3425.1067	949.5
3422.1177	954.5
3419.1262	928
3416.1335	889
3413.1414	952.5
3410.1462	990.5
3407.1501	979
3404.1528	962.5
3401.1528	943.5
3398.1533	1034
3395.1523	1030
3392.1489	998
3389.1443	977
3386.1387	994.5
3383.1331	977.5
3380.1235	1046
3377.1143	1025
3374.1038	958.5
3371.092	1022
3368.0779	974.5
3365.0623	997
3362.0471	1032
3359.0293	1014
3356.0103	956
3352.9902	1039
3349.9688	1018.5
3346.9448	997
3343.9211	1037.5
3340.8948	1079
3337.8687	1047
3334.8398	1065
3331.8098	1086
3328.7788	1046.5
3325.7466	1069.5
3322.7129	1026
3319.6768	1064.5
3316.6409	1003.5
3313.6025	1012
3310.5627	1044.5
3307.5232	1055
3304.4812	1045
3301.4377	1048.5
3298.3918	1013.5
3295.3462	1077
3292.2993	1061.5
3289.2498	1078
3286.2004	1052
3283.1484	1075.5
3280.0952	1068
3277.041	1093.5
3273.9854	1045.5
3270.9287	1107
3267.8706	1062.5
3264.8101	1048
3261.7495	1138.5
3258.6865	1074.5
3255.6223	1109
3252.5569	1024
3249.49	1043
3246.4221	1061
3243.353	1072
3240.2827	1048.5
3237.2097	1078
3234.137	1069
3231.0615	1076.5
3227.9849	1055
3224.907	1044
3221.8279	1044.5
3218.7476	1034
3215.666	1063
3212.5833	1077
3209.4978	1013.5
3206.4111	1006
3203.3247	1036
3200.2356	1037
3197.1453	1039.5
3194.0537	974.5
3190.9609	999
3187.8669	1006
3184.7703	940.5
3181.6738	960.5
3178.5745	949
3175.4741	941
3172.374	902.5
3169.271	928
3166.167	916
3163.0601	842
3159.9536	900
3156.8457	878
3153.7351	890
3150.6248	862
3147.5117	816
3144.3975	821.5
3141.282	831.5
3138.1653	828
3135.0474	776
3131.9265	736.5
3128.8062	731.5
3125.6829	762.5
3122.5598	757
3119.4343	742.5
3116.3074	702
3113.1792	700.5
3110.0496	746
3106.9189	698.5
3103.7869	699
3100.6523	678
3097.5178	666
3094.3806	672.5
3091.2422	729
3088.1025	649
3084.9614	683
3081.8193	661
3078.6758	699
3075.531	715.5
3072.3835	703.5
3069.2363	669
3066.0862	744.5
3062.9348	714
3059.7825	733.5
3056.6287	757.5
3053.4734	765.5
3050.3171	761
3047.1594	774.5
3043.999	767.5
3040.8389	719.5
3037.676	678.5
3034.5117	670.5
3031.3464	661
3028.1797	654.5
3025.0115	658.5
3021.8423	668
3018.6716	650
3015.4983	700.5
3012.3252	727
3009.1494	723
3005.9722	767.5
3002.7937	728.5
2999.614	849
2996.4329	959
2993.2505	982.5
2990.0669	1112.5
2986.8806	1193
2983.6943	1392.5
2980.5054	1500.5
2977.3152	1661
2974.1235	1894
2970.9309	2058.5
2967.7366	2315
2964.5413	2443
2961.3445	2644.5
2958.145	2715
2954.9458	2934
2951.7437	3104
2948.5403	3175.5
2945.3354	3219
2942.1294	3228
2938.9221	3220
2935.7136	3187
2932.5037	3220.5
2929.291	3049
2926.0786	3132.5
2922.8633	3088
2919.6465	3085.5
2916.4287	3003
2913.2092	3081
2909.9888	3085
2906.7668	3257
2903.5437	3316.5
2900.3179	3403
2897.092	3475
2893.8633	3642
2890.6333	3681
2887.4021	3683
2884.1697	3694
2880.9358	3636.5
2877.7004	3387.5
2874.4639	3236
2871.2246	3069
2867.9854	2831.5
2864.7434	2595
2861.5	2387.5
2858.2571	2254
2855.011	2011.5
2851.7637	1930.5
2848.5134	1735.5
2845.2637	1668.5
2842.0122	1490
2838.7581	1501.5
2835.5042	1405
2832.2476	1282.5
2828.9893	1197
2825.7297	1207
2822.469	1169.5
2819.2068	1055
2815.9419	993
2812.677	1019
2809.4109	952.5
2806.1418	975.5
2802.8716	945
2799.5999	843.5
2796.3269	862
2793.0525	886
2789.7766	854.5
2786.4998	825.5
2783.2212	800.5
2779.9399	811
2776.6589	815.5
2773.3748	877
2770.0896	822.5
2766.8027	803
2763.5146	788.5
2760.2253	842.5
2756.9346	815.5
2753.6409	841
2750.3474	838
2747.051	805
2743.7549	803
2740.4558	841.5
2737.1555	806.5
2733.8538	802.5
2730.5505	773
2727.2461	817
2723.9402	701.5
2720.6313	712
2717.3228	678
2714.0112	685.5
2710.6982	681.5
2707.384	697.5
2704.0684	642
2700.7515	645.5
2697.4331	613.5
2694.1133	617.5
2690.7905	645.5
2687.4683	574
2684.1428	581.5
2680.8176	591.5
2677.4893	621.5
2674.1599	567.5
2670.8289	591
2667.4966	548.5
2664.1614	550.5
2660.8262	566.5
2657.4897	598.5
2654.1504	559.5
2650.8096	536
2647.469	572
2644.1255	572
2640.7805	557
2637.4341	571.5
2634.085	512.5
2630.7358	573.5
2627.3853	594
2624.0317	570
2620.677	551.5
2617.3223	555
2613.9646	557.5
2610.6057	558
2607.2451	571
2603.8833	501.5
2600.5186	533
2597.1538	560.5
2593.7861	565
2590.4187	556
2587.0483	549.5
2583.6765	530
2580.3032	573
2576.9287	523.5
2573.5527	537.5
2570.175	547.5
2566.7964	558
2563.4146	570.5
2560.0327	566.5
2556.6482	533.5
2553.262	537.5
2549.8745	530.5
2546.4856	547
2543.0952	524
2539.7034	511.5
2536.3103	537.5
2532.9141	545
2529.5181	581
2526.1189	596
2522.7185	556.5
2519.3184	504.5
2515.915	538
2512.5103	586
2509.1025	584
2505.6948	570
2502.2859	536
2498.8738	565.5
2495.4619	600.5
2492.0471	584.5
2488.6306	520
2485.2129	493
2481.7937	558.5
2478.373	569
2474.9509	559
2471.5273	539.5
2468.1008	561.5
2464.6746	514
2461.2451	545.5
2457.8157	566
2454.3833	563.5
2450.9497	545.5
2447.5144	560.5
2444.0776	572.5
2440.6379	587
2437.1985	551.5
2433.7573	545.5
2430.3132	551
2426.8679	549
2423.4224	548.5
2419.9741	570.5
2416.5242	532.5
2413.0728	546.5
2409.6184	563.5
2406.1641	586
2402.7083	580
2399.2495	535
2395.791	564
2392.3291	568.5
2388.866	574
2385.4014	570
2381.9353	527.5
2378.4675	588.5
2374.9985	554
2371.5281	570.5
2368.0544	582
2364.5811	552.5
2361.1045	572
2357.6262	582
2354.1467	577
2350.6658	536.5
2347.1833	563
2343.6995	563.5
2340.2141	597.5
2336.7256	573
2333.2371	544
2329.7456	562.5
2326.2544	562.5
2322.7598	592.5
2319.2639	575
2315.7664	558.5
2312.2676	532
2308.7671	579
2305.2637	602
2301.7603	575.5
2298.2554	533
2294.7473	563
2291.2378	537.5
2287.7268	632.5
2284.2158	597.5
2280.7002	595
2277.1848	570.5
2273.6677	597.5
2270.1494	600
2266.6277	613.5
2263.1062	580
2259.5815	565
2256.0554	614.5
2252.5293	682
2249.0002	598.5
2245.4695	581.5
2241.9358	545.5
2238.4021	577
2234.8667	606.5
2231.3284	617
2227.7903	599.5
2224.2488	593.5
2220.7058	591
2217.1631	584
2213.6172	661
2210.0698	572.5
2206.519	602.5
2202.9685	589.5
2199.4165	658
2195.8613	585
2192.3062	576
2188.748	590
2185.1882	608.5
2181.627	624
2178.064	590
2174.4995	613
2170.9336	617.5
2167.3662	634
2163.7957	622.5
2160.2251	598.5
2156.6514	591
2153.0779	637.5
2149.501	645.5
2145.9226	630
2142.3428	667
2138.7612	645.5
2135.1768	649.5
2131.5923	671.5
2128.0061	648.5
2124.417	627.5
2120.8276	608.5
2117.2354	660.5
2113.6414	647.5
2110.0459	647
2106.449	618.5
2102.8503	623
2099.2502	637
2095.6487	702.5
2092.0437	692.5
2088.439	667
2084.8308	640.5
2081.2212	645
2077.6101	722
2073.999	690
2070.3831	678
2066.7671	686
2063.1497	652.5
2059.5308	702
2055.9084	686.5
2052.2864	720.5
2048.6609	715
2045.0358	700
2041.4072	742
2037.7771	720
2034.1454	704
2030.5122	701.5
2026.8756	742
2023.2393	734.5
2019.6012	763
2015.96	763
2012.3171	739.5
2008.6744	751
2005.0283	728
2001.3807	741.5
1997.7316	778
1994.0808	765.5
1990.4283	746
1986.7727	817
1983.1172	799.5
1979.4584	785
1975.7996	760.5
1972.1376	792
1968.4739	784
1964.8087	786.5
1961.1418	739.5
1957.4734	804
1953.8033	813
1950.1317	838.5
1946.4568	801
1942.7819	798.5
1939.1038	806.5
1935.424	842
1931.7426	844
1928.0613	801
1924.3767	764
1920.6887	831
1917.001	842
1913.3115	825.5
1909.6205	847.5
1905.926	818
1902.23	846
1898.5342	846
1894.8348	888.5
1891.134	895.5
1887.4315	818
1883.7274	823
1880.0216	855.5
1876.3125	911
1872.6035	870.5
1868.8929	838
1865.1788	826
1861.4633	888.5
1857.746	950
1854.0288	884
1850.3083	829.5
1846.5862	867.5
1842.8606	891
1839.1353	902
1835.4081	894
1831.6776	917.5
1827.9473	925.5
1824.2136	889
1820.4781	925.5
1816.7411	912.5
1813.0024	856.5
1809.2621	875.5
1805.5201	911
1801.7765	906.5
1798.0313	920
1794.2826	898
1790.5339	904.5
1786.782	916.5
1783.0283	980
1779.2731	932
1775.5161	917
1771.7574	939
1767.9972	962
1764.2352	953.5
1760.4716	954
1756.7046	936.5
1752.9376	938.5
1749.1672	969.5
1745.3951	1002.5
1741.6232	944
1737.8478	943
1734.0708	922
1730.292	948.5
1726.5099	986
1722.7278	917.5
1718.944	966
1715.1567	975.5
1711.3696	986
1707.5791	973
1703.7869	996.5
1699.9929	937
1696.1973	990.5
1692.3999	1037.5
1688.601	996
1684.8003	963
1680.9961	974.5
1677.192	966
1673.3845	1023.5
1669.577	995
1665.7661	1007.5
1661.9535	975
1658.1392	1005.5
1654.3231	1037.5
1650.5054	1007.5
1646.6859	1009.5
1642.8647	1000
1639.0402	1026.5
1635.2156	1020.5
1631.3876	1029.5
1627.5579	992.5
1623.7281	978
1619.895	1084
1616.0601	1046
1612.2235	1054.5
1608.3834	1018
1604.5433	994
1600.7017	1083.5
1596.8563	1070
1593.0111	1057
1589.1625	998.5
1585.312	1033.5
1581.4598	1002.5
1577.606	1023.5
1573.7504	1016.5
1569.8931	980
1566.0341	1055.5
1562.1732	1023
1558.3088	989.5
1554.4447	971
1550.5769	987
1546.7091	933.5
1542.8379	1047
1538.9648	1012.5
1535.0901	1002.5
1531.2136	992.5
1527.3353	1014.5
1523.4536	1009
1519.5719	997
1515.6866	975
1511.8014	995
1507.9126	1012
1504.0239	1032
1500.1316	1020.5
1496.2375	1067.5
1492.3418	995
1488.4442	1060
1484.5431	1130.5
1480.6421	1169
1476.7393	1176.5
1472.8329	1155.5
1468.9265	1208.5
1465.0166	1199
1461.1049	1186
1457.1914	1105
1453.2762	1073.5
1449.3593	1039
1445.4404	1048.5
1441.5199	1062
1437.5957	1032.5
1433.6716	1021.5
1429.744	1019.5
1425.8163	1051
1421.8851	1048
1417.952	1002
1414.0172	1024.5
1410.0807	1025.5
1406.1422	1038
1402.202	1057.5
1398.2601	1026
1394.3146	1003
1390.369	981.5
1386.4198	992
1382.4707	984.5
1378.5179	1003.5
1374.5635	995.5
1370.6071	987.5
1366.6489	1022.5
1362.689	1022
1358.7273	1027.5
1354.7638	957.5
1350.7965	1013.5
1346.8293	1027
1342.8586	943.5
1338.886	988.5
1334.9135	978.5
1330.9371	1007.5
1326.9591	992.5
1322.9792	978.5
1318.9976	997
1315.0122	962
1311.027	918.5
1307.0398	964
1303.049	975
1299.0582	937
1295.0638	897.5
1291.0675	958
1287.0695	944.5
1283.0695	919
1279.0677	938
1275.0641	936.5
1271.0587	950
1267.0515	976
1263.0405	972.5
1259.0295	888.5
1255.015	948
1250.9985	909
1246.9802	915.5
1242.9619	909
1238.9399	877
1234.9161	825
1230.8885	883.5
1226.861	903.5
1222.8317	861
1218.7986	816
1214.7655	838
1210.7286	860.5
1206.6899	856.5
1202.6514	866
1198.609	810.5
1194.5647	814.5
1190.5187	811
1186.4707	801
1182.4189	730
1178.3673	709
1174.3137	766
1170.2565	762.5
1166.1973	737
1162.1382	685.5
1158.0752	702
1154.0105	698
1149.9438	687
1145.8752	701.5
1141.8048	713.5
1137.7307	721.5
1133.6565	765
1129.5804	832.5
1125.5006	832.5
1121.4208	916.5
1117.3372	919.5
1113.2517	899
1109.1643	943
1105.0751	878
1100.9839	884
1096.8907	838.5
1092.7959	835.5
1088.6971	897
1084.5984	974
1080.4958	1003.5
1076.3932	1089
1072.2869	1123.5
1068.1786	1143.5
1064.0685	1242
1059.9564	1196.5
1055.8424	1194.5
1051.7266	1145.5
1047.6088	1088.5
1043.489	1045.5
1039.3655	934
1035.2419	870
1031.1145	802.5
1026.9852	729
1022.856	665.5
1018.7228	614.5
1014.5877	639.5
1010.4507	714
1006.3118	732.5
1002.1691	739.5
998.02631	664
993.88159	550.5
989.73303	523
985.58447	567
981.43201	567.5
977.27765	501
973.12134	504
968.96313	496
964.80292	501
960.64081	438.5
956.47675	445
952.31073	448
948.14081	458.5
943.97089	503.5
939.79706	513
935.62329	524
931.44556	568.5
927.26587	575
923.08429	536.5
918.9007	529.5
914.71515	485
910.52765	458
906.3382	451
902.14484	458
897.95142	445.5
893.75409	444
889.55676	455
885.35553	557
881.15234	600
876.94714	736.5
872.73993	829
868.53082	922.5
864.3197	1060
860.10657	1114
855.89148	1223
851.67249	1207.5
847.45343	1090
843.23041	988.5
839.00739	836
834.78046	783
830.55145	740.5
826.3205	805
822.08759	831
817.8526	764.5
813.61566	609.5
809.37476	512
805.13385	481.5
800.89093	426
796.64398	416
792.39508	349.5
788.14612	301
783.89319	327.5
779.63824	347
775.38129	324.5
771.12231	305.5
766.86133	298
762.59833	266.5
758.33136	318.5
754.06433	285
749.79327	268.5
745.52222	252.5
741.24713	242
736.97003	237
732.69092	268
728.40973	241
724.12653	207
719.84131	254.5
715.55408	246
711.26477	248
706.97144	223.5
702.6781	271
698.38068	254
694.08325	296
689.78174	310.5
685.47821	326.5
681.17267	324.5
676.86499	336
672.55536	358
668.24359	314
663.92987	305
659.61401	266
655.29413	251
650.97418	261
646.65015	226
642.32611	216.5
637.99799	206.5
633.66779	212
629.33551	227
625.00122	210.5
620.66479	202
616.32635	178
611.98578	192
607.64117	208
603.29645	179
598.94769	167.5
594.59882	173.5
590.24591	230.5
585.89087	218.5
581.53375	188.5
577.17657	160.5
572.81531	206.5
568.44989	216
564.08441	237
559.71686	214
555.34723	183
550.97345	217
546.59961	220.5
542.22168	260.5
537.84161	203
533.46143	178.5
529.07721	195
524.6908	223
520.30231	246
515.91174	249.5
511.51697	239
507.12216	250
502.72522	396.5
498.32413	422.5
493.92297	529.5
489.51764	592
485.1102	602
480.70267	593
476.29099	519
471.87717	427.5
467.46121	347.5
463.04312	270.5
458.62088	252
454.19855	259
449.77405	208.5
445.3454	197.5
440.91666	227
436.4837	251
432.04865	276.5
427.61142	297
423.1741	331.5
418.73257	383.5
414.28891	395
409.84103	353
405.39307	296
400.94296	254.5
396.49069	223.5
392.03421	235.5
387.57761	227.5
383.11679	197.5
378.65381	178
374.18869	184.5
369.72137	185.5
365.25397	182.5
360.78027	151.5
356.30646	158.5
351.83047	185
347.35233	191.5
342.8699	171
338.38739	180.5
333.90063	173
329.41376	177
324.92264	205.5
320.42932	212
315.93381	195
311.43613	136.5
306.93625	172.5
302.43417	209.5
297.9299	176.5
293.42346	160.5
288.91272	148
284.40186	194
279.88672	184.5
275.37146	208
270.8519	163
266.33014	175.5
261.80826	163
257.2821	239
252.75371	210.5
248.22101	182
243.6882	178.5
239.15317	204.5
234.61592	188.5
230.07434	189
225.53265	185
220.98663	188
216.4384	185
211.89003	219
207.33734	205.5
202.78241	160.5
198.22523	156
193.66585	187
189.1042	200.5
184.53822	204.5
179.97211	217
175.40376	217
170.83104	202
166.25821	235
161.681	248
157.10155	223
152.51984	200
147.93588	216
143.34967	231.5
138.7612	159
134.17047	80.5
129.57748	3.5
124.98223	25.5
