# Supplementary material for: Transition across a sharp interface: Data from Raman and Brillouin imaging spectroscopy
Source: Data Brief. 2020 Oct 2;33:106368. doi: 10.1016/j.dib.2020.106368 (PMC7557971; doi:10.1016/j.dib.2020.106368)
Supplement: Supplementary file 1 [file mmc1.zip › PET_Glycerol60X_step05/Raman/petgly_60X_70PH_2s_05step_40fend_12_46_39.txt]

3813.9915	175
3811.1724	177.5
3808.3525	151.5
3805.5327	140
3802.7104	139.5
3799.8872	156.5
3797.063	168.5
3794.2363	159.5
3791.4099	134.5
3788.5811	147.5
3785.7524	173
3782.9214	169
3780.0894	160.5
3777.2561	125
3774.4219	155.5
3771.5867	180
3768.7502	189.5
3765.9116	169
3763.0715	153
3760.2322	168.5
3757.3901	176.5
3754.5469	172.5
3751.7029	170.5
3748.8577	145.5
3746.0098	161
3743.1624	200
3740.3125	184
3737.4631	169
3734.6111	145.5
3731.7578	180
3728.9038	163
3726.0486	169
3723.1921	183.5
3720.3333	185.5
3717.4749	204
3714.6138	201
3711.7517	206.5
3708.8899	173.5
3706.0256	175.5
3703.1589	184.5
3700.2927	186
3697.425	208
3694.5552	183.5
3691.6853	165.5
3688.8132	196
3685.9399	213
3683.0657	214.5
3680.1902	214.5
3677.3137	157.5
3674.436	189
3671.5559	239.5
3668.676	245
3665.7937	203
3662.9102	202.5
3660.0271	199.5
3657.1416	279.5
3654.2534	266
3651.3655	219.5
3648.4766	224
3645.5852	244.5
3642.6941	277.5
3639.8005	223
3636.9058	219.5
3634.0098	230.5
3631.1128	255
3628.2148	285.5
3625.3157	281
3622.4141	278.5
3619.5127	277
3616.6086	298.5
3613.7036	316.5
3610.7976	303.5
3607.8904	304
3604.9819	301.5
3602.0725	327
3599.1604	346
3596.2488	363.5
3593.3345	338.5
3590.4192	348.5
3587.5042	384
3584.5867	408.5
3581.6665	394.5
3578.7466	407
3575.8257	388
3572.9021	407
3569.979	398
3567.0532	405
3564.1265	411
3561.1985	439.5
3558.2693	491.5
3555.3391	498.5
3552.4077	441.5
3549.4753	450
3546.5403	484.5
3543.6042	525.5
3540.6682	493
3537.7297	537.5
3534.7903	541
3531.8496	539
3528.9077	572.5
3525.9634	597.5
3523.0193	571.5
3520.0728	540
3517.125	595
3514.1775	610
3511.2273	669.5
3508.2761	613.5
3505.3237	594
3502.3689	680
3499.4143	681
3496.457	678.5
3493.5002	680.5
3490.5408	690.5
3487.5801	734
3484.6182	747.5
3481.6553	766
3478.6914	728
3475.7261	682
3472.7583	779
3469.7908	791.5
3466.8208	891
3463.8494	810
3460.877	829.5
3457.9036	821.5
3454.9287	856.5
3451.9529	903.5
3448.9744	893.5
3445.9963	867.5
3443.0156	881.5
3440.0337	907
3437.052	933.5
3434.0679	934.5
3431.0823	959.5
3428.0945	934.5
3425.1067	949.5
3422.1177	1008.5
3419.1262	916
3416.1335	938.5
3413.1414	959
3410.1462	1002.5
3407.1501	1016
3404.1528	999.5
3401.1528	998
3398.1533	1004
3395.1523	1013
3392.1489	988.5
3389.1443	1037.5
3386.1387	1021
3383.1331	1014
3380.1235	1065
3377.1143	1026
3374.1038	998.5
3371.092	977
3368.0779	1067
3365.0623	1062.5
3362.0471	1002
3359.0293	996
3356.0103	1029
3352.9902	1029.5
3349.9688	1060
3346.9448	1038.5
3343.9211	1045.5
3340.8948	1065.5
3337.8687	1031.5
3334.8398	1040.5
3331.8098	1041
3328.7788	1063.5
3325.7466	1072.5
3322.7129	1041.5
3319.6768	1069
3316.6409	1046.5
3313.6025	1010.5
3310.5627	1086
3307.5232	1050.5
3304.4812	1099
3301.4377	1028
3298.3918	1015
3295.3462	1024
3292.2993	1132
3289.2498	1103.5
3286.2004	1078.5
3283.1484	1087
3280.0952	1015.5
3277.041	1094
3273.9854	1064.5
3270.9287	1046
3267.8706	1083
3264.8101	1076.5
3261.7495	1119
3258.6865	1097
3255.6223	1056.5
3252.5569	1017.5
3249.49	1093
3246.4221	1068
3243.353	1104
3240.2827	1094
3237.2097	1051.5
3234.137	1069
3231.0615	1132.5
3227.9849	1088
3224.907	1051
3221.8279	1051.5
3218.7476	1027.5
3215.666	1124
3212.5833	1063
3209.4978	1000.5
3206.4111	1020.5
3203.3247	1046.5
3200.2356	1044
3197.1453	1042
3194.0537	1014
3190.9609	961
3187.8669	1028
3184.7703	993.5
3181.6738	945
3178.5745	925.5
3175.4741	949.5
3172.374	916
3169.271	926.5
3166.167	932
3163.0601	926.5
3159.9536	865.5
3156.8457	907
3153.7351	850
3150.6248	887.5
3147.5117	802
3144.3975	803.5
3141.282	789
3138.1653	824.5
3135.0474	784.5
3131.9265	761.5
3128.8062	720.5
3125.6829	765.5
3122.5598	794
3119.4343	721
3116.3074	710.5
3113.1792	743
3110.0496	731.5
3106.9189	734
3103.7869	698
3100.6523	690
3097.5178	664.5
3094.3806	700.5
3091.2422	717
3088.1025	654
3084.9614	649.5
3081.8193	676
3078.6758	662
3075.531	688.5
3072.3835	698.5
3069.2363	679.5
3066.0862	716
3062.9348	716.5
3059.7825	749
3056.6287	740
3053.4734	717.5
3050.3171	718.5
3047.1594	781
3043.999	782
3040.8389	745.5
3037.676	724.5
3034.5117	660
3031.3464	658.5
3028.1797	692.5
3025.0115	674.5
3021.8423	650
3018.6716	665.5
3015.4983	655
3012.3252	740
3009.1494	705
3005.9722	731
3002.7937	818.5
2999.614	878.5
2996.4329	957.5
2993.2505	1025
2990.0669	1111.5
2986.8806	1229
2983.6943	1368
2980.5054	1476.5
2977.3152	1704
2974.1235	1832.5
2970.9309	2036
2967.7366	2299.5
2964.5413	2503
2961.3445	2652
2958.145	2728
2954.9458	2949.5
2951.7437	3160.5
2948.5403	3253
2945.3354	3221.5
2942.1294	3283
2938.9221	3253.5
2935.7136	3257
2932.5037	3247.5
2929.291	3110.5
2926.0786	3106.5
2922.8633	3078.5
2919.6465	3138
2916.4287	3125.5
2913.2092	3080
2909.9888	3182
2906.7668	3250
2903.5437	3361.5
2900.3179	3481.5
2897.092	3495.5
2893.8633	3638.5
2890.6333	3715
2887.4021	3781.5
2884.1697	3687.5
2880.9358	3637.5
2877.7004	3442
2874.4639	3256
2871.2246	3079.5
2867.9854	2758.5
2864.7434	2599.5
2861.5	2384.5
2858.2571	2243
2855.011	2040.5
2851.7637	1924
2848.5134	1747.5
2845.2637	1659
2842.0122	1607.5
2838.7581	1511
2835.5042	1387.5
2832.2476	1312.5
2828.9893	1242.5
2825.7297	1205.5
2822.469	1172
2819.2068	1147.5
2815.9419	1075
2812.677	972
2809.4109	963.5
2806.1418	1004.5
2802.8716	905.5
2799.5999	900
2796.3269	857.5
2793.0525	871.5
2789.7766	914
2786.4998	809.5
2783.2212	803
2779.9399	775.5
2776.6589	840.5
2773.3748	817.5
2770.0896	806.5
2766.8027	801.5
2763.5146	814.5
2760.2253	809
2756.9346	846.5
2753.6409	827
2750.3474	785.5
2747.051	874
2743.7549	849.5
2740.4558	843
2737.1555	792
2733.8538	794.5
2730.5505	770.5
2727.2461	737.5
2723.9402	797
2720.6313	716
2717.3228	705
2714.0112	686
2710.6982	714.5
2707.384	652.5
2704.0684	654
2700.7515	632.5
2697.4331	631
2694.1133	643
2690.7905	640
2687.4683	595.5
2684.1428	596
2680.8176	574.5
2677.4893	646.5
2674.1599	575.5
2670.8289	585.5
2667.4966	581.5
2664.1614	591
2660.8262	597
2657.4897	558.5
2654.1504	561.5
2650.8096	553.5
2647.469	566.5
2644.1255	608.5
2640.7805	590
2637.4341	538.5
2634.085	539.5
2630.7358	571
2627.3853	594
2624.0317	553.5
2620.677	548
2617.3223	571.5
2613.9646	556.5
2610.6057	554
2607.2451	567.5
2603.8833	541
2600.5186	546.5
2597.1538	541
2593.7861	605
2590.4187	538.5
2587.0483	566.5
2583.6765	509
2580.3032	576.5
2576.9287	586.5
2573.5527	560
2570.175	532
2566.7964	560.5
2563.4146	567
2560.0327	586
2556.6482	564
2553.262	526.5
2549.8745	557
2546.4856	526
2543.0952	539.5
2539.7034	542
2536.3103	545
2532.9141	514
2529.5181	567.5
2526.1189	564.5
2522.7185	564.5
2519.3184	499
2515.915	550
2512.5103	577.5
2509.1025	565
2505.6948	552
2502.2859	533
2498.8738	516
2495.4619	599.5
2492.0471	538
2488.6306	550
2485.2129	535
2481.7937	548.5
2478.373	604.5
2474.9509	578
2471.5273	495
2468.1008	548
2464.6746	528
2461.2451	572
2457.8157	601.5
2454.3833	578.5
2450.9497	518.5
2447.5144	544.5
2444.0776	561.5
2440.6379	546.5
2437.1985	524
2433.7573	527
2430.3132	535
2426.8679	559.5
2423.4224	570
2419.9741	603.5
2416.5242	538
2413.0728	539
2409.6184	531.5
2406.1641	580.5
2402.7083	564.5
2399.2495	546
2395.791	573.5
2392.3291	565.5
2388.866	607
2385.4014	564
2381.9353	566.5
2378.4675	567.5
2374.9985	585.5
2371.5281	587
2368.0544	538
2364.5811	546
2361.1045	571.5
2357.6262	617.5
2354.1467	596.5
2350.6658	530.5
2347.1833	582
2343.6995	569.5
2340.2141	581.5
2336.7256	588
2333.2371	566
2329.7456	554.5
2326.2544	583.5
2322.7598	580.5
2319.2639	592
2315.7664	539
2312.2676	568
2308.7671	623.5
2305.2637	607
2301.7603	565.5
2298.2554	549.5
2294.7473	569.5
2291.2378	588.5
2287.7268	597.5
2284.2158	574.5
2280.7002	576.5
2277.1848	594.5
2273.6677	569
2270.1494	592.5
2266.6277	573
2263.1062	573
2259.5815	569
2256.0554	609.5
2252.5293	602
2249.0002	609.5
2245.4695	562.5
2241.9358	587.5
2238.4021	616.5
2234.8667	601.5
2231.3284	610.5
2227.7903	593
2224.2488	538.5
2220.7058	632
2217.1631	604.5
2213.6172	658
2210.0698	567
2206.519	607
2202.9685	595
2199.4165	669
2195.8613	619.5
2192.3062	599
2188.748	563.5
2185.1882	611
2181.627	621.5
2178.064	618.5
2174.4995	598
2170.9336	604.5
2167.3662	605
2163.7957	634.5
2160.2251	576
2156.6514	653
2153.0779	620
2149.501	610.5
2145.9226	644
2142.3428	636.5
2138.7612	592.5
2135.1768	637.5
2131.5923	620
2128.0061	681.5
2124.417	622
2120.8276	637
2117.2354	670.5
2113.6414	681
2110.0459	648.5
2106.449	657.5
2102.8503	663.5
2099.2502	633
2095.6487	692
2092.0437	672
2088.439	627.5
2084.8308	608.5
2081.2212	697.5
2077.6101	703
2073.999	675.5
2070.3831	699.5
2066.7671	668
2063.1497	703.5
2059.5308	719
2055.9084	714.5
2052.2864	674.5
2048.6609	697
2045.0358	720.5
2041.4072	732
2037.7771	749
2034.1454	700
2030.5122	717.5
2026.8756	717
2023.2393	751.5
2019.6012	745.5
2015.96	745.5
2012.3171	698.5
2008.6744	742.5
2005.0283	780.5
2001.3807	788.5
1997.7316	733.5
1994.0808	779
1990.4283	716
1986.7727	786
1983.1172	808
1979.4584	751.5
1975.7996	776.5
1972.1376	801
1968.4739	797
1964.8087	789
1961.1418	771.5
1957.4734	807
1953.8033	813.5
1950.1317	812.5
1946.4568	825
1942.7819	792.5
1939.1038	795
1935.424	830.5
1931.7426	834
1928.0613	797
1924.3767	859
1920.6887	807
1917.001	841
1913.3115	849.5
1909.6205	852.5
1905.926	803.5
1902.23	836
1898.5342	861.5
1894.8348	858.5
1891.134	852
1887.4315	758.5
1883.7274	842.5
1880.0216	860.5
1876.3125	873
1872.6035	885.5
1868.8929	857
1865.1788	885
1861.4633	897
1857.746	880.5
1854.0288	878.5
1850.3083	909.5
1846.5862	865
1842.8606	903.5
1839.1353	912
1835.4081	917
1831.6776	862.5
1827.9473	898.5
1824.2136	920.5
1820.4781	914.5
1816.7411	933
1813.0024	929
1809.2621	909
1805.5201	910
1801.7765	912
1798.0313	947.5
1794.2826	901.5
1790.5339	945
1786.782	903.5
1783.0283	981
1779.2731	956.5
1775.5161	959.5
1771.7574	952.5
1767.9972	948.5
1764.2352	961.5
1760.4716	947
1756.7046	886.5
1752.9376	905
1749.1672	925
1745.3951	935.5
1741.6232	968.5
1737.8478	958
1734.0708	957.5
1730.292	977.5
1726.5099	960.5
1722.7278	934
1718.944	992
1715.1567	999.5
1711.3696	1034.5
1707.5791	986
1703.7869	918
1699.9929	970.5
1696.1973	997.5
1692.3999	1005
1688.601	1011.5
1684.8003	976
1680.9961	1005
1677.192	979.5
1673.3845	986
1669.577	1020.5
1665.7661	975
1661.9535	977
1658.1392	1037.5
1654.3231	1034
1650.5054	1000
1646.6859	1021
1642.8647	986.5
1639.0402	1071.5
1635.2156	1014.5
1631.3876	1034
1627.5579	998.5
1623.7281	1033
1619.895	1047.5
1616.0601	1044
1612.2235	1046.5
1608.3834	1002
1604.5433	1041
1600.7017	1033.5
1596.8563	1029
1593.0111	1033
1589.1625	977
1585.312	1032.5
1581.4598	997.5
1577.606	1038
1573.7504	1021
1569.8931	982
1566.0341	1000
1562.1732	1022.5
1558.3088	1009.5
1554.4447	997.5
1550.5769	941.5
1546.7091	999.5
1542.8379	1021
1538.9648	1024.5
1535.0901	1036.5
1531.2136	996.5
1527.3353	998.5
1523.4536	1041.5
1519.5719	1010
1515.6866	1057
1511.8014	970
1507.9126	1027
1504.0239	1005.5
1500.1316	1024.5
1496.2375	1017.5
1492.3418	1040
1488.4442	1069.5
1484.5431	1154.5
1480.6421	1217
1476.7393	1155.5
1472.8329	1192.5
1468.9265	1220.5
1465.0166	1206
1461.1049	1195
1457.1914	1124.5
1453.2762	1071
1449.3593	1076
1445.4404	1085.5
1441.5199	1026
1437.5957	1049
1433.6716	1023.5
1429.744	1033.5
1425.8163	1099.5
1421.8851	1042
1417.952	1026.5
1414.0172	1084.5
1410.0807	1014.5
1406.1422	1076.5
1402.202	1055
1398.2601	1028
1394.3146	1046
1390.369	987
1386.4198	1048
1382.4707	1028.5
1378.5179	986.5
1374.5635	1026.5
1370.6071	1008
1366.6489	1014
1362.689	998
1358.7273	971
1354.7638	1014
1350.7965	976
1346.8293	992
1342.8586	1035.5
1338.886	980.5
1334.9135	911.5
1330.9371	1045
1326.9591	1024
1322.9792	1010.5
1318.9976	956
1315.0122	979.5
1311.027	1009.5
1307.0398	965.5
1303.049	977
1299.0582	931
1295.0638	895.5
1291.0675	980.5
1287.0695	976.5
1283.0695	992.5
1279.0677	956.5
1275.0641	955.5
1271.0587	946
1267.0515	973
1263.0405	971
1259.0295	946
1255.015	932.5
1250.9985	964.5
1246.9802	961.5
1242.9619	892.5
1238.9399	859.5
1234.9161	879
1230.8885	828
1226.861	924.5
1222.8317	869
1218.7986	845.5
1214.7655	852.5
1210.7286	856.5
1206.6899	865
1202.6514	875.5
1198.609	843.5
1194.5647	783
1190.5187	838
1186.4707	793
1182.4189	727.5
1178.3673	721.5
1174.3137	702.5
1170.2565	753
1166.1973	735.5
1162.1382	733.5
1158.0752	690.5
1154.0105	696
1149.9438	701
1145.8752	702.5
1141.8048	715.5
1137.7307	716
1133.6565	751
1129.5804	812.5
1125.5006	908
1121.4208	865.5
1117.3372	881.5
1113.2517	901
1109.1643	905
1105.0751	945
1100.9839	847.5
1096.8907	864.5
1092.7959	900.5
1088.6971	927.5
1084.5984	959.5
1080.4958	1037.5
1076.3932	1035
1072.2869	1142
1068.1786	1196.5
1064.0685	1221.5
1059.9564	1200.5
1055.8424	1150
1051.7266	1127.5
1047.6088	1122
1043.489	1096.5
1039.3655	927
1035.2419	835
1031.1145	831.5
1026.9852	746
1022.856	634
1018.7228	630.5
1014.5877	698.5
1010.4507	714.5
1006.3118	709.5
1002.1691	713.5
998.02631	690
993.88159	541
989.73303	543
985.58447	549.5
981.43201	542.5
977.27765	528
973.12134	471.5
968.96313	521.5
964.80292	492.5
960.64081	473
956.47675	464.5
952.31073	442.5
948.14081	462.5
943.97089	528
939.79706	490
935.62329	502
931.44556	530
927.26587	557
923.08429	581.5
918.9007	519.5
914.71515	501
910.52765	473
906.3382	460.5
902.14484	496.5
897.95142	492.5
893.75409	433.5
889.55676	491.5
885.35553	528
881.15234	625
876.94714	716
872.73993	835.5
868.53082	877.5
864.3197	1025
860.10657	1144
855.89148	1264.5
851.67249	1183.5
847.45343	1121.5
843.23041	934.5
839.00739	873
834.78046	748
830.55145	787.5
826.3205	781.5
822.08759	809
817.8526	762.5
813.61566	645
809.37476	453.5
805.13385	399.5
800.89093	394
796.64398	390
792.39508	368.5
788.14612	339.5
783.89319	344.5
779.63824	363.5
775.38129	373.5
771.12231	262
766.86133	243.5
762.59833	247
758.33136	298.5
754.06433	295.5
749.79327	258
745.52222	268.5
741.24713	275.5
736.97003	258
732.69092	292.5
728.40973	230
724.12653	242
719.84131	266.5
715.55408	265.5
711.26477	268
706.97144	238
702.6781	238.5
698.38068	276
694.08325	320.5
689.78174	321.5
685.47821	302
681.17267	346
676.86499	350.5
672.55536	381
668.24359	310.5
663.92987	306.5
659.61401	218
655.29413	228
650.97418	251
646.65015	247
642.32611	211
637.99799	198
633.66779	217.5
629.33551	273
625.00122	239
620.66479	215.5
616.32635	187
611.98578	210.5
607.64117	222
603.29645	195
598.94769	174.5
594.59882	187
590.24591	191
585.89087	226.5
581.53375	207
577.17657	188
572.81531	178.5
568.44989	196
564.08441	230
559.71686	209.5
555.34723	170.5
550.97345	188
546.59961	226
542.22168	212
537.84161	189.5
533.46143	203
529.07721	224
524.6908	211
520.30231	215
515.91174	220.5
511.51697	244.5
507.12216	295
502.72522	376
498.32413	460
493.92297	553
489.51764	561
485.1102	617
480.70267	548
476.29099	537
471.87717	430
467.46121	317
463.04312	287
458.62088	268.5
454.19855	237
449.77405	221.5
445.3454	208.5
440.91666	211.5
436.4837	254
432.04865	301
427.61142	309.5
423.1741	341
418.73257	332.5
414.28891	388.5
409.84103	391
405.39307	298.5
400.94296	256.5
396.49069	193
392.03421	220
387.57761	240
383.11679	204
378.65381	235
374.18869	184
369.72137	206
365.25397	179
360.78027	171.5
356.30646	149
351.83047	164.5
347.35233	191
342.8699	181.5
338.38739	172.5
333.90063	170.5
329.41376	204
324.92264	210
320.42932	238.5
315.93381	184
311.43613	179
306.93625	159
302.43417	202
297.9299	209
293.42346	122.5
288.91272	158.5
284.40186	170
279.88672	208
275.37146	187
270.8519	183
266.33014	181
261.80826	208.5
257.2821	232
252.75371	143.5
248.22101	153.5
243.6882	166.5
239.15317	218
234.61592	200.5
230.07434	175.5
225.53265	190.5
220.98663	172
216.4384	197
211.89003	230
207.33734	200.5
202.78241	177
198.22523	183
193.66585	178.5
189.1042	198.5
184.53822	202
179.97211	212.5
175.40376	185.5
170.83104	246
166.25821	244
161.681	217.5
157.10155	220
152.51984	194.5
147.93588	238
143.34967	231.5
138.7612	185.5
134.17047	72
129.57748	6
124.98223	34.5
