# Supplementary material for: Transition across a sharp interface: Data from Raman and Brillouin imaging spectroscopy
Source: Data Brief. 2020 Oct 2;33:106368. doi: 10.1016/j.dib.2020.106368 (PMC7557971; doi:10.1016/j.dib.2020.106368)
Supplement: Supplementary file 1 [file mmc1.zip › PET_Glycerol60X_step05/Raman/petgly_60X_70PH_2s_05step_40fend_12_46_40.txt]

3813.9915	155
3811.1724	196
3808.3525	144.5
3805.5327	147.5
3802.7104	122
3799.8872	152
3797.063	150.5
3794.2363	156
3791.4099	118.5
3788.5811	137.5
3785.7524	179.5
3782.9214	180
3780.0894	180.5
3777.2561	147
3774.4219	155.5
3771.5867	154.5
3768.7502	163.5
3765.9116	177
3763.0715	144.5
3760.2322	168.5
3757.3901	175
3754.5469	186.5
3751.7029	189
3748.8577	149
3746.0098	155
3743.1624	189.5
3740.3125	183
3737.4631	171.5
3734.6111	184
3731.7578	165
3728.9038	189.5
3726.0486	170
3723.1921	180.5
3720.3333	143.5
3717.4749	164
3714.6138	172.5
3711.7517	192.5
3708.8899	187
3706.0256	146.5
3703.1589	163.5
3700.2927	224
3697.425	172
3694.5552	193
3691.6853	175
3688.8132	197.5
3685.9399	205
3683.0657	204.5
3680.1902	180.5
3677.3137	181
3674.436	205.5
3671.5559	204.5
3668.676	207
3665.7937	197
3662.9102	199
3660.0271	188.5
3657.1416	243
3654.2534	249
3651.3655	230
3648.4766	223
3645.5852	198
3642.6941	266
3639.8005	228
3636.9058	238
3634.0098	231.5
3631.1128	276.5
3628.2148	306
3625.3157	286.5
3622.4141	269
3619.5127	244.5
3616.6086	278
3613.7036	325
3610.7976	280
3607.8904	316
3604.9819	269
3602.0725	307.5
3599.1604	354.5
3596.2488	348.5
3593.3345	333
3590.4192	345
3587.5042	378.5
3584.5867	357
3581.6665	416
3578.7466	375
3575.8257	388
3572.9021	437
3569.979	441.5
3567.0532	435.5
3564.1265	423
3561.1985	448
3558.2693	444.5
3555.3391	492.5
3552.4077	479.5
3549.4753	479
3546.5403	451.5
3543.6042	493
3540.6682	535
3537.7297	534.5
3534.7903	504.5
3531.8496	524.5
3528.9077	565.5
3525.9634	568.5
3523.0193	578
3520.0728	571
3517.125	574
3514.1775	620.5
3511.2273	656
3508.2761	650
3505.3237	613.5
3502.3689	633.5
3499.4143	679
3496.457	702.5
3493.5002	710
3490.5408	694.5
3487.5801	716.5
3484.6182	749.5
3481.6553	757
3478.6914	742.5
3475.7261	775
3472.7583	784
3469.7908	787.5
3466.8208	821.5
3463.8494	804
3460.877	808
3457.9036	846.5
3454.9287	836.5
3451.9529	881.5
3448.9744	888.5
3445.9963	876
3443.0156	841
3440.0337	900
3437.052	886.5
3434.0679	928
3431.0823	912
3428.0945	904.5
3425.1067	949.5
3422.1177	976
3419.1262	984.5
3416.1335	965.5
3413.1414	946
3410.1462	949.5
3407.1501	986
3404.1528	950
3401.1528	983.5
3398.1533	979
3395.1523	1021.5
3392.1489	1014
3389.1443	1011.5
3386.1387	985.5
3383.1331	1028
3380.1235	1024.5
3377.1143	1024.5
3374.1038	1033.5
3371.092	986.5
3368.0779	1060
3365.0623	1025
3362.0471	1063
3359.0293	1068.5
3356.0103	1009
3352.9902	1053
3349.9688	1075
3346.9448	1075
3343.9211	1066
3340.8948	1025.5
3337.8687	1011
3334.8398	1063
3331.8098	1052
3328.7788	1046.5
3325.7466	1026.5
3322.7129	1031.5
3319.6768	1061
3316.6409	1033
3313.6025	1043
3310.5627	1036
3307.5232	1097.5
3304.4812	1105
3301.4377	1058.5
3298.3918	1033.5
3295.3462	1022.5
3292.2993	1044.5
3289.2498	1101
3286.2004	1075
3283.1484	1082.5
3280.0952	1059
3277.041	1032
3273.9854	1085.5
3270.9287	1039
3267.8706	1068
3264.8101	1097.5
3261.7495	1049.5
3258.6865	1078.5
3255.6223	1103.5
3252.5569	1094.5
3249.49	1095.5
3246.4221	1086.5
3243.353	1102
3240.2827	1040.5
3237.2097	1129
3234.137	1051.5
3231.0615	1100
3227.9849	1016.5
3224.907	1093
3221.8279	1064.5
3218.7476	1032.5
3215.666	1040
3212.5833	1061
3209.4978	1002
3206.4111	1023
3203.3247	1029
3200.2356	1017
3197.1453	968
3194.0537	994.5
3190.9609	951.5
3187.8669	959
3184.7703	967
3181.6738	945
3178.5745	968
3175.4741	929.5
3172.374	922
3169.271	921.5
3166.167	946.5
3163.0601	878.5
3159.9536	841.5
3156.8457	833.5
3153.7351	864.5
3150.6248	831
3147.5117	830
3144.3975	794.5
3141.282	761.5
3138.1653	796
3135.0474	825
3131.9265	752
3128.8062	776
3125.6829	758.5
3122.5598	713.5
3119.4343	752
3116.3074	761.5
3113.1792	730.5
3110.0496	654
3106.9189	718.5
3103.7869	720
3100.6523	698.5
3097.5178	689
3094.3806	655.5
3091.2422	667
3088.1025	658
3084.9614	662
3081.8193	655.5
3078.6758	697.5
3075.531	724
3072.3835	717.5
3069.2363	703
3066.0862	700.5
3062.9348	692.5
3059.7825	711
3056.6287	724.5
3053.4734	696.5
3050.3171	715
3047.1594	755
3043.999	737
3040.8389	731
3037.676	710
3034.5117	672.5
3031.3464	637.5
3028.1797	669.5
3025.0115	633.5
3021.8423	630.5
3018.6716	704
3015.4983	637.5
3012.3252	721.5
3009.1494	724.5
3005.9722	739
3002.7937	762
2999.614	852.5
2996.4329	928.5
2993.2505	1034
2990.0669	1031
2986.8806	1180
2983.6943	1310
2980.5054	1533
2977.3152	1671.5
2974.1235	1849.5
2970.9309	2057
2967.7366	2332
2964.5413	2465.5
2961.3445	2648.5
2958.145	2854.5
2954.9458	2931
2951.7437	3006
2948.5403	3195.5
2945.3354	3303
2942.1294	3232
2938.9221	3224.5
2935.7136	3245.5
2932.5037	3287.5
2929.291	3162
2926.0786	3108.5
2922.8633	3079
2919.6465	3131.5
2916.4287	3042.5
2913.2092	3085
2909.9888	3113
2906.7668	3303.5
2903.5437	3407.5
2900.3179	3441
2897.092	3527.5
2893.8633	3695
2890.6333	3690.5
2887.4021	3768.5
2884.1697	3644.5
2880.9358	3637.5
2877.7004	3453
2874.4639	3319
2871.2246	3051
2867.9854	2866
2864.7434	2579.5
2861.5	2426.5
2858.2571	2188.5
2855.011	2060
2851.7637	1866.5
2848.5134	1709.5
2845.2637	1652
2842.0122	1527
2838.7581	1493.5
2835.5042	1375
2832.2476	1306.5
2828.9893	1189
2825.7297	1195
2822.469	1133.5
2819.2068	1099.5
2815.9419	1027
2812.677	1012.5
2809.4109	1000
2806.1418	971.5
2802.8716	865.5
2799.5999	929.5
2796.3269	808
2793.0525	820.5
2789.7766	862.5
2786.4998	833.5
2783.2212	800.5
2779.9399	748
2776.6589	791
2773.3748	805
2770.0896	856.5
2766.8027	792
2763.5146	788
2760.2253	810.5
2756.9346	822.5
2753.6409	843
2750.3474	781
2747.051	814.5
2743.7549	815
2740.4558	822
2737.1555	784.5
2733.8538	778.5
2730.5505	739
2727.2461	776.5
2723.9402	763.5
2720.6313	731
2717.3228	698
2714.0112	681.5
2710.6982	652
2707.384	646.5
2704.0684	626.5
2700.7515	647.5
2697.4331	622.5
2694.1133	614
2690.7905	596
2687.4683	632
2684.1428	604.5
2680.8176	580
2677.4893	597.5
2674.1599	584
2670.8289	581
2667.4966	560
2664.1614	572
2660.8262	563.5
2657.4897	596
2654.1504	550
2650.8096	524
2647.469	535
2644.1255	575.5
2640.7805	611
2637.4341	556
2634.085	547.5
2630.7358	540
2627.3853	559.5
2624.0317	544
2620.677	535.5
2617.3223	569.5
2613.9646	518.5
2610.6057	567.5
2607.2451	571
2603.8833	555.5
2600.5186	520.5
2597.1538	528
2593.7861	561.5
2590.4187	529
2587.0483	515.5
2583.6765	523
2580.3032	543
2576.9287	558.5
2573.5527	588
2570.175	553.5
2566.7964	534
2563.4146	540
2560.0327	554
2556.6482	544
2553.262	572.5
2549.8745	553.5
2546.4856	538.5
2543.0952	561
2539.7034	568.5
2536.3103	568
2532.9141	533.5
2529.5181	547
2526.1189	551
2522.7185	548
2519.3184	531
2515.915	538.5
2512.5103	527.5
2509.1025	559.5
2505.6948	569
2502.2859	546
2498.8738	504
2495.4619	527.5
2492.0471	579.5
2488.6306	553
2485.2129	583.5
2481.7937	515
2478.373	569.5
2474.9509	559.5
2471.5273	501.5
2468.1008	542.5
2464.6746	542
2461.2451	562.5
2457.8157	599.5
2454.3833	553.5
2450.9497	564
2447.5144	563.5
2444.0776	595
2440.6379	615.5
2437.1985	551.5
2433.7573	517.5
2430.3132	524.5
2426.8679	548.5
2423.4224	575.5
2419.9741	583.5
2416.5242	524.5
2413.0728	560
2409.6184	578
2406.1641	573.5
2402.7083	560.5
2399.2495	564
2395.791	575.5
2392.3291	578
2388.866	588.5
2385.4014	545
2381.9353	564
2378.4675	566.5
2374.9985	601.5
2371.5281	586
2368.0544	594.5
2364.5811	536.5
2361.1045	574
2357.6262	574.5
2354.1467	565
2350.6658	565
2347.1833	520
2343.6995	530
2340.2141	586
2336.7256	606.5
2333.2371	573.5
2329.7456	588
2326.2544	553.5
2322.7598	565
2319.2639	564
2315.7664	549.5
2312.2676	584.5
2308.7671	550.5
2305.2637	609
2301.7603	577
2298.2554	568.5
2294.7473	583
2291.2378	546
2287.7268	616
2284.2158	597
2280.7002	566
2277.1848	557.5
2273.6677	548
2270.1494	636.5
2266.6277	584
2263.1062	574
2259.5815	552.5
2256.0554	572.5
2252.5293	597
2249.0002	636
2245.4695	629.5
2241.9358	591
2238.4021	629
2234.8667	648.5
2231.3284	624.5
2227.7903	597.5
2224.2488	592.5
2220.7058	598
2217.1631	615
2213.6172	614
2210.0698	597.5
2206.519	601
2202.9685	585
2199.4165	606.5
2195.8613	604
2192.3062	612.5
2188.748	581.5
2185.1882	631
2181.627	629
2178.064	610.5
2174.4995	592
2170.9336	625.5
2167.3662	646
2163.7957	629
2160.2251	628
2156.6514	600
2153.0779	639.5
2149.501	641.5
2145.9226	673
2142.3428	630.5
2138.7612	656.5
2135.1768	640.5
2131.5923	627.5
2128.0061	667
2124.417	644
2120.8276	654
2117.2354	606
2113.6414	706.5
2110.0459	673
2106.449	648
2102.8503	596.5
2099.2502	651
2095.6487	678
2092.0437	665.5
2088.439	653.5
2084.8308	664
2081.2212	702.5
2077.6101	659
2073.999	679.5
2070.3831	712.5
2066.7671	740
2063.1497	732
2059.5308	707
2055.9084	750.5
2052.2864	722
2048.6609	694.5
2045.0358	696.5
2041.4072	708.5
2037.7771	790
2034.1454	708.5
2030.5122	716
2026.8756	751
2023.2393	781
2019.6012	747
2015.96	757
2012.3171	739
2008.6744	732.5
2005.0283	743
2001.3807	762
1997.7316	731.5
1994.0808	715.5
1990.4283	770
1986.7727	820
1983.1172	806.5
1979.4584	741.5
1975.7996	775.5
1972.1376	751
1968.4739	799.5
1964.8087	792
1961.1418	785.5
1957.4734	778.5
1953.8033	807
1950.1317	856.5
1946.4568	852
1942.7819	792.5
1939.1038	814
1935.424	801
1931.7426	867
1928.0613	844.5
1924.3767	829
1920.6887	806
1917.001	823
1913.3115	835.5
1909.6205	879
1905.926	854.5
1902.23	831
1898.5342	829.5
1894.8348	880.5
1891.134	866.5
1887.4315	854
1883.7274	825.5
1880.0216	865.5
1876.3125	896
1872.6035	880
1868.8929	811
1865.1788	853.5
1861.4633	888.5
1857.746	908.5
1854.0288	878
1850.3083	843.5
1846.5862	858.5
1842.8606	897
1839.1353	898
1835.4081	901.5
1831.6776	898.5
1827.9473	864
1824.2136	937.5
1820.4781	920.5
1816.7411	924.5
1813.0024	921
1809.2621	913.5
1805.5201	937.5
1801.7765	979
1798.0313	928
1794.2826	957
1790.5339	925.5
1786.782	916.5
1783.0283	948.5
1779.2731	916.5
1775.5161	951.5
1771.7574	900.5
1767.9972	963
1764.2352	946
1760.4716	928
1756.7046	918.5
1752.9376	928
1749.1672	967.5
1745.3951	971
1741.6232	1002
1737.8478	931
1734.0708	1027.5
1730.292	965.5
1726.5099	1017
1722.7278	930
1718.944	927
1715.1567	956.5
1711.3696	958.5
1707.5791	1022.5
1703.7869	949.5
1699.9929	935.5
1696.1973	994
1692.3999	956
1688.601	985
1684.8003	995.5
1680.9961	1007.5
1677.192	1010.5
1673.3845	1041.5
1669.577	979
1665.7661	1015.5
1661.9535	996.5
1658.1392	1011
1654.3231	1009.5
1650.5054	1039.5
1646.6859	963.5
1642.8647	993
1639.0402	1002.5
1635.2156	1050.5
1631.3876	1021.5
1627.5579	1007.5
1623.7281	1007.5
1619.895	1050
1616.0601	1073
1612.2235	1055.5
1608.3834	1044.5
1604.5433	1025.5
1600.7017	1068.5
1596.8563	1032.5
1593.0111	1014.5
1589.1625	1033
1585.312	984.5
1581.4598	1050
1577.606	1045
1573.7504	1015
1569.8931	1022
1566.0341	999
1562.1732	984.5
1558.3088	978.5
1554.4447	996
1550.5769	944
1546.7091	982.5
1542.8379	1005
1538.9648	1020
1535.0901	1050.5
1531.2136	1006.5
1527.3353	1010
1523.4536	1007.5
1519.5719	1016.5
1515.6866	1008
1511.8014	994
1507.9126	986
1504.0239	986.5
1500.1316	992
1496.2375	1019.5
1492.3418	1145
1488.4442	1042.5
1484.5431	1135
1480.6421	1139
1476.7393	1196.5
1472.8329	1174.5
1468.9265	1226
1465.0166	1217.5
1461.1049	1206
1457.1914	1140
1453.2762	1137
1449.3593	1082
1445.4404	1053.5
1441.5199	1065
1437.5957	1055
1433.6716	1060
1429.744	1033
1425.8163	1079.5
1421.8851	1085.5
1417.952	1027.5
1414.0172	1079
1410.0807	984.5
1406.1422	1057.5
1402.202	1072.5
1398.2601	1016.5
1394.3146	981
1390.369	1058
1386.4198	1081.5
1382.4707	1002
1378.5179	1046
1374.5635	944.5
1370.6071	1011
1366.6489	1019.5
1362.689	1009
1358.7273	977.5
1354.7638	1017
1350.7965	1000
1346.8293	1037.5
1342.8586	993
1338.886	1006.5
1334.9135	953.5
1330.9371	954.5
1326.9591	1017.5
1322.9792	979
1318.9976	982
1315.0122	958.5
1311.027	982
1307.0398	950.5
1303.049	950.5
1299.0582	941
1295.0638	920
1291.0675	951
1287.0695	940
1283.0695	970
1279.0677	970.5
1275.0641	908.5
1271.0587	957.5
1267.0515	940.5
1263.0405	914
1259.0295	909
1255.015	905
1250.9985	939.5
1246.9802	929
1242.9619	914.5
1238.9399	917
1234.9161	872.5
1230.8885	888.5
1226.861	868
1222.8317	836
1218.7986	828.5
1214.7655	802
1210.7286	840
1206.6899	881.5
1202.6514	865.5
1198.609	808
1194.5647	761
1190.5187	803.5
1186.4707	775.5
1182.4189	793.5
1178.3673	682
1174.3137	713.5
1170.2565	761.5
1166.1973	743.5
1162.1382	738.5
1158.0752	687
1154.0105	697.5
1149.9438	700.5
1145.8752	728.5
1141.8048	708
1137.7307	682
1133.6565	713.5
1129.5804	838
1125.5006	865
1121.4208	911
1117.3372	925
1113.2517	911.5
1109.1643	871
1105.0751	886.5
1100.9839	890
1096.8907	843.5
1092.7959	886.5
1088.6971	935.5
1084.5984	999
1080.4958	1016
1076.3932	1059.5
1072.2869	1163
1068.1786	1187.5
1064.0685	1201
1059.9564	1170
1055.8424	1178.5
1051.7266	1125.5
1047.6088	1146.5
1043.489	1068
1039.3655	979
1035.2419	882
1031.1145	807.5
1026.9852	698
1022.856	622.5
1018.7228	609
1014.5877	641.5
1010.4507	697.5
1006.3118	722.5
1002.1691	698
998.02631	691.5
993.88159	547.5
989.73303	530.5
985.58447	530
981.43201	587
977.27765	509.5
973.12134	503.5
968.96313	492
964.80292	511
960.64081	483.5
956.47675	426.5
952.31073	455.5
948.14081	471.5
943.97089	495.5
939.79706	500.5
935.62329	508
931.44556	519.5
927.26587	548.5
923.08429	580.5
918.9007	572
914.71515	501.5
910.52765	477.5
906.3382	444
902.14484	477
897.95142	448.5
893.75409	437.5
889.55676	468.5
885.35553	516
881.15234	629.5
876.94714	716
872.73993	816.5
868.53082	937
864.3197	1015.5
860.10657	1180.5
855.89148	1275
851.67249	1177
847.45343	1146
843.23041	966.5
839.00739	872
834.78046	772
830.55145	803.5
826.3205	832.5
822.08759	777
817.8526	755
813.61566	621
809.37476	498.5
805.13385	441
800.89093	383.5
796.64398	387.5
792.39508	375.5
788.14612	327
783.89319	354.5
779.63824	357.5
775.38129	311.5
771.12231	307.5
766.86133	251
762.59833	297
758.33136	272.5
754.06433	281.5
749.79327	282.5
745.52222	266
741.24713	257
736.97003	269
732.69092	274.5
728.40973	240
724.12653	234.5
719.84131	247.5
715.55408	257.5
711.26477	243
706.97144	246.5
702.6781	245
698.38068	244.5
694.08325	335.5
689.78174	318
685.47821	355
681.17267	343.5
676.86499	340
672.55536	363.5
668.24359	323.5
663.92987	266
659.61401	267.5
655.29413	228.5
650.97418	279.5
646.65015	258.5
642.32611	227.5
637.99799	181.5
633.66779	218
629.33551	239.5
625.00122	262
620.66479	192.5
616.32635	192.5
611.98578	183
607.64117	192.5
603.29645	208.5
598.94769	179
594.59882	186
590.24591	166.5
585.89087	216
581.53375	223
577.17657	171.5
572.81531	187
568.44989	193
564.08441	239
559.71686	195
555.34723	220.5
550.97345	187
546.59961	201
542.22168	241
537.84161	214.5
533.46143	209
529.07721	206.5
524.6908	202.5
520.30231	235
515.91174	226
511.51697	268
507.12216	265
502.72522	363
498.32413	414.5
493.92297	545
489.51764	580
485.1102	582
480.70267	565
476.29099	514
471.87717	431
467.46121	345.5
463.04312	269
458.62088	226.5
454.19855	275
449.77405	247
445.3454	210.5
440.91666	199.5
436.4837	243
432.04865	298.5
427.61142	289
423.1741	313
418.73257	372.5
414.28891	396.5
409.84103	377
405.39307	302
400.94296	252.5
396.49069	211
392.03421	232
387.57761	216.5
383.11679	223
378.65381	191
374.18869	166
369.72137	180.5
365.25397	212
360.78027	148.5
356.30646	134.5
351.83047	149
347.35233	185
342.8699	230.5
338.38739	215
333.90063	165
329.41376	183.5
324.92264	199
320.42932	214
315.93381	176.5
311.43613	183
306.93625	150.5
302.43417	204
297.9299	221
293.42346	151
288.91272	143
284.40186	173
279.88672	196
275.37146	172.5
270.8519	187.5
266.33014	168
261.80826	198.5
257.2821	185
252.75371	196
248.22101	168.5
243.6882	152
239.15317	185
234.61592	191
230.07434	229
225.53265	199
220.98663	186
216.4384	172
211.89003	243
207.33734	206.5
202.78241	186.5
198.22523	159
193.66585	181.5
189.1042	222
184.53822	211
179.97211	182
175.40376	174.5
170.83104	190.5
166.25821	241
161.681	226
157.10155	217.5
152.51984	217
147.93588	218
143.34967	236
138.7612	186
134.17047	98.5
129.57748	8
124.98223	11
