# Supplementary material for: Transition across a sharp interface: Data from Raman and Brillouin imaging spectroscopy
Source: Data Brief. 2020 Oct 2;33:106368. doi: 10.1016/j.dib.2020.106368 (PMC7557971; doi:10.1016/j.dib.2020.106368)
Supplement: Supplementary file 1 [file mmc1.zip › PET_Glycerol60X_step05/Raman/petgly_60X_70PH_2s_05step_40fend_12_47_41.txt]

3813.9915	160.5
3811.1724	182.5
3808.3525	154.5
3805.5327	155
3802.7104	114.5
3799.8872	157
3797.063	174
3794.2363	136
3791.4099	127.5
3788.5811	118
3785.7524	137
3782.9214	156
3780.0894	138.5
3777.2561	129.5
3774.4219	141
3771.5867	155
3768.7502	168.5
3765.9116	140
3763.0715	141.5
3760.2322	140
3757.3901	191.5
3754.5469	180
3751.7029	171
3748.8577	140.5
3746.0098	155.5
3743.1624	179.5
3740.3125	176
3737.4631	172.5
3734.6111	166
3731.7578	159.5
3728.9038	177.5
3726.0486	197
3723.1921	180
3720.3333	162.5
3717.4749	168.5
3714.6138	191.5
3711.7517	178
3708.8899	141.5
3706.0256	165
3703.1589	156
3700.2927	190.5
3697.425	185.5
3694.5552	171.5
3691.6853	167.5
3688.8132	162
3685.9399	217
3683.0657	203.5
3680.1902	182.5
3677.3137	200.5
3674.436	183
3671.5559	244.5
3668.676	223.5
3665.7937	207
3662.9102	182
3660.0271	196.5
3657.1416	218
3654.2534	228.5
3651.3655	230.5
3648.4766	223.5
3645.5852	218
3642.6941	268.5
3639.8005	255
3636.9058	217
3634.0098	216.5
3631.1128	237.5
3628.2148	282
3625.3157	289.5
3622.4141	276.5
3619.5127	278
3616.6086	270.5
3613.7036	261.5
3610.7976	314.5
3607.8904	304
3604.9819	325
3602.0725	275
3599.1604	331.5
3596.2488	359
3593.3345	322
3590.4192	329.5
3587.5042	360
3584.5867	394.5
3581.6665	401.5
3578.7466	376
3575.8257	386.5
3572.9021	390
3569.979	444
3567.0532	410.5
3564.1265	400
3561.1985	428
3558.2693	438
3555.3391	513
3552.4077	454
3549.4753	479
3546.5403	444.5
3543.6042	510.5
3540.6682	500.5
3537.7297	524.5
3534.7903	477.5
3531.8496	511
3528.9077	592
3525.9634	580
3523.0193	580
3520.0728	564.5
3517.125	589
3514.1775	631
3511.2273	626
3508.2761	601.5
3505.3237	647
3502.3689	644
3499.4143	719
3496.457	723
3493.5002	713.5
3490.5408	692
3487.5801	725
3484.6182	714
3481.6553	753.5
3478.6914	753.5
3475.7261	725.5
3472.7583	794
3469.7908	814
3466.8208	832.5
3463.8494	806.5
3460.877	821.5
3457.9036	832
3454.9287	850.5
3451.9529	862
3448.9744	858
3445.9963	902.5
3443.0156	911.5
3440.0337	965
3437.052	891
3434.0679	927.5
3431.0823	905
3428.0945	939.5
3425.1067	962
3422.1177	961
3419.1262	963.5
3416.1335	938.5
3413.1414	951.5
3410.1462	993.5
3407.1501	971.5
3404.1528	958.5
3401.1528	969
3398.1533	980.5
3395.1523	1002.5
3392.1489	1009.5
3389.1443	970
3386.1387	977.5
3383.1331	1029
3380.1235	1063
3377.1143	1037.5
3374.1038	1036
3371.092	1024.5
3368.0779	995
3365.0623	1069
3362.0471	1039.5
3359.0293	1038.5
3356.0103	999
3352.9902	1035
3349.9688	1063.5
3346.9448	1026.5
3343.9211	1049
3340.8948	1009
3337.8687	1040
3334.8398	1082.5
3331.8098	1029
3328.7788	1052
3325.7466	1044.5
3322.7129	1046.5
3319.6768	1043
3316.6409	1025.5
3313.6025	1020
3310.5627	1077
3307.5232	1060
3304.4812	1096.5
3301.4377	1047.5
3298.3918	1102
3295.3462	1049
3292.2993	1036.5
3289.2498	1077
3286.2004	1051.5
3283.1484	1026
3280.0952	1034.5
3277.041	1069
3273.9854	1054.5
3270.9287	1101.5
3267.8706	1042.5
3264.8101	1063
3261.7495	1091
3258.6865	1061
3255.6223	1067.5
3252.5569	1016
3249.49	1047
3246.4221	1088.5
3243.353	1073
3240.2827	1058.5
3237.2097	1070.5
3234.137	1025.5
3231.0615	1107
3227.9849	1065.5
3224.907	1003
3221.8279	1038
3218.7476	986.5
3215.666	1003.5
3212.5833	1039.5
3209.4978	1015.5
3206.4111	1027.5
3203.3247	1024
3200.2356	1016.5
3197.1453	978.5
3194.0537	958.5
3190.9609	998.5
3187.8669	957.5
3184.7703	996
3181.6738	951
3178.5745	948
3175.4741	912
3172.374	919.5
3169.271	946
3166.167	892.5
3163.0601	881.5
3159.9536	826
3156.8457	834.5
3153.7351	856
3150.6248	843
3147.5117	798.5
3144.3975	828.5
3141.282	799
3138.1653	806
3135.0474	766.5
3131.9265	759
3128.8062	710
3125.6829	725.5
3122.5598	747
3119.4343	751
3116.3074	694.5
3113.1792	705.5
3110.0496	704.5
3106.9189	681
3103.7869	726.5
3100.6523	683
3097.5178	678.5
3094.3806	679
3091.2422	693
3088.1025	691
3084.9614	631.5
3081.8193	668
3078.6758	670
3075.531	666.5
3072.3835	617
3069.2363	640.5
3066.0862	707
3062.9348	721
3059.7825	717
3056.6287	718
3053.4734	687
3050.3171	694
3047.1594	725
3043.999	727.5
3040.8389	717.5
3037.676	676.5
3034.5117	640
3031.3464	665.5
3028.1797	656.5
3025.0115	648.5
3021.8423	639
3018.6716	662.5
3015.4983	669.5
3012.3252	728
3009.1494	706
3005.9722	723
3002.7937	766
2999.614	844.5
2996.4329	906.5
2993.2505	985
2990.0669	1035.5
2986.8806	1254
2983.6943	1353
2980.5054	1558
2977.3152	1684
2974.1235	1848.5
2970.9309	2023.5
2967.7366	2259.5
2964.5413	2430.5
2961.3445	2651
2958.145	2860
2954.9458	2919.5
2951.7437	2983.5
2948.5403	3195
2945.3354	3176
2942.1294	3214
2938.9221	3314.5
2935.7136	3202.5
2932.5037	3241
2929.291	3220.5
2926.0786	3145.5
2922.8633	3094
2919.6465	3074
2916.4287	3095.5
2913.2092	3075
2909.9888	3138.5
2906.7668	3309
2903.5437	3323.5
2900.3179	3416.5
2897.092	3577.5
2893.8633	3614
2890.6333	3721.5
2887.4021	3799.5
2884.1697	3706
2880.9358	3651.5
2877.7004	3430
2874.4639	3240.5
2871.2246	3064.5
2867.9854	2812.5
2864.7434	2657.5
2861.5	2382
2858.2571	2169
2855.011	2035
2851.7637	1920
2848.5134	1721.5
2845.2637	1618
2842.0122	1556
2838.7581	1479.5
2835.5042	1384.5
2832.2476	1290.5
2828.9893	1250
2825.7297	1166.5
2822.469	1129.5
2819.2068	1116
2815.9419	1051
2812.677	979
2809.4109	946
2806.1418	967.5
2802.8716	931.5
2799.5999	850
2796.3269	850.5
2793.0525	839
2789.7766	838.5
2786.4998	850.5
2783.2212	786.5
2779.9399	785
2776.6589	805.5
2773.3748	792
2770.0896	851
2766.8027	790
2763.5146	802.5
2760.2253	815.5
2756.9346	795.5
2753.6409	797
2750.3474	808
2747.051	817
2743.7549	814.5
2740.4558	794.5
2737.1555	813
2733.8538	755.5
2730.5505	726.5
2727.2461	783
2723.9402	732
2720.6313	744.5
2717.3228	651.5
2714.0112	704
2710.6982	701.5
2707.384	657.5
2704.0684	662
2700.7515	633.5
2697.4331	629
2694.1133	629.5
2690.7905	629.5
2687.4683	577.5
2684.1428	623.5
2680.8176	618.5
2677.4893	582.5
2674.1599	550.5
2670.8289	562.5
2667.4966	563.5
2664.1614	567
2660.8262	546
2657.4897	568
2654.1504	549
2650.8096	514.5
2647.469	573
2644.1255	548.5
2640.7805	539
2637.4341	582
2634.085	526
2630.7358	539
2627.3853	556
2624.0317	578.5
2620.677	502.5
2617.3223	500
2613.9646	536.5
2610.6057	555
2607.2451	526
2603.8833	530
2600.5186	534
2597.1538	532
2593.7861	557
2590.4187	532.5
2587.0483	535.5
2583.6765	505.5
2580.3032	533
2576.9287	567.5
2573.5527	540
2570.175	526.5
2566.7964	527.5
2563.4146	512
2560.0327	536.5
2556.6482	575
2553.262	509
2549.8745	540.5
2546.4856	557.5
2543.0952	589
2539.7034	558
2536.3103	498.5
2532.9141	553
2529.5181	543.5
2526.1189	530
2522.7185	511
2519.3184	546
2515.915	509.5
2512.5103	547.5
2509.1025	582.5
2505.6948	524.5
2502.2859	539
2498.8738	535.5
2495.4619	522.5
2492.0471	564
2488.6306	515
2485.2129	522
2481.7937	559.5
2478.373	548
2474.9509	544
2471.5273	557.5
2468.1008	529
2464.6746	550.5
2461.2451	551
2457.8157	541
2454.3833	519.5
2450.9497	543.5
2447.5144	513
2444.0776	519.5
2440.6379	604.5
2437.1985	550.5
2433.7573	560.5
2430.3132	534
2426.8679	569.5
2423.4224	572
2419.9741	547
2416.5242	584
2413.0728	506.5
2409.6184	566.5
2406.1641	601.5
2402.7083	568
2399.2495	515
2395.791	521
2392.3291	568
2388.866	582.5
2385.4014	548.5
2381.9353	557
2378.4675	584
2374.9985	604.5
2371.5281	575
2368.0544	595
2364.5811	556
2361.1045	520.5
2357.6262	562
2354.1467	533.5
2350.6658	549
2347.1833	531.5
2343.6995	536
2340.2141	557.5
2336.7256	583.5
2333.2371	542.5
2329.7456	569.5
2326.2544	569.5
2322.7598	572.5
2319.2639	569.5
2315.7664	573
2312.2676	552.5
2308.7671	578.5
2305.2637	594
2301.7603	571.5
2298.2554	568
2294.7473	599
2291.2378	618
2287.7268	611.5
2284.2158	613.5
2280.7002	548
2277.1848	596.5
2273.6677	555.5
2270.1494	602.5
2266.6277	566.5
2263.1062	578.5
2259.5815	591
2256.0554	553.5
2252.5293	628
2249.0002	597
2245.4695	579
2241.9358	582
2238.4021	605.5
2234.8667	582
2231.3284	604
2227.7903	582
2224.2488	562
2220.7058	578.5
2217.1631	572
2213.6172	620.5
2210.0698	611.5
2206.519	554.5
2202.9685	615
2199.4165	637
2195.8613	617
2192.3062	575.5
2188.748	565
2185.1882	604
2181.627	608.5
2178.064	579
2174.4995	624.5
2170.9336	589
2167.3662	561.5
2163.7957	605
2160.2251	613.5
2156.6514	624
2153.0779	621
2149.501	664.5
2145.9226	639
2142.3428	661.5
2138.7612	589
2135.1768	605.5
2131.5923	671
2128.0061	670.5
2124.417	654.5
2120.8276	594.5
2117.2354	658.5
2113.6414	631.5
2110.0459	647
2106.449	652
2102.8503	670
2099.2502	677
2095.6487	667.5
2092.0437	676.5
2088.439	668.5
2084.8308	666.5
2081.2212	681.5
2077.6101	691.5
2073.999	685
2070.3831	656
2066.7671	680
2063.1497	680.5
2059.5308	729.5
2055.9084	712.5
2052.2864	700.5
2048.6609	683.5
2045.0358	708
2041.4072	721.5
2037.7771	734
2034.1454	703
2030.5122	683.5
2026.8756	721.5
2023.2393	730.5
2019.6012	729
2015.96	780.5
2012.3171	753.5
2008.6744	737.5
2005.0283	756
2001.3807	742
1997.7316	758
1994.0808	711.5
1990.4283	782.5
1986.7727	746.5
1983.1172	755.5
1979.4584	750.5
1975.7996	753.5
1972.1376	813
1968.4739	781
1964.8087	837.5
1961.1418	786
1957.4734	791.5
1953.8033	798
1950.1317	777
1946.4568	801.5
1942.7819	789.5
1939.1038	763.5
1935.424	772
1931.7426	832
1928.0613	823.5
1924.3767	809.5
1920.6887	814.5
1917.001	820.5
1913.3115	850.5
1909.6205	853.5
1905.926	795.5
1902.23	809
1898.5342	816
1894.8348	851
1891.134	837.5
1887.4315	852.5
1883.7274	847
1880.0216	866
1876.3125	915.5
1872.6035	849.5
1868.8929	840
1865.1788	867
1861.4633	861.5
1857.746	895.5
1854.0288	906.5
1850.3083	844.5
1846.5862	864
1842.8606	898.5
1839.1353	923.5
1835.4081	908
1831.6776	879
1827.9473	922
1824.2136	909
1820.4781	932.5
1816.7411	875.5
1813.0024	898.5
1809.2621	881.5
1805.5201	906.5
1801.7765	925
1798.0313	930.5
1794.2826	879
1790.5339	905.5
1786.782	961
1783.0283	941.5
1779.2731	972
1775.5161	886.5
1771.7574	914.5
1767.9972	929
1764.2352	927.5
1760.4716	976
1756.7046	951
1752.9376	945
1749.1672	985.5
1745.3951	986.5
1741.6232	938
1737.8478	953.5
1734.0708	968.5
1730.292	997.5
1726.5099	940
1722.7278	965
1718.944	945.5
1715.1567	974
1711.3696	983.5
1707.5791	934.5
1703.7869	944.5
1699.9929	986.5
1696.1973	1011.5
1692.3999	1004.5
1688.601	1000
1684.8003	958
1680.9961	949
1677.192	1018.5
1673.3845	1001
1669.577	1036.5
1665.7661	973.5
1661.9535	993.5
1658.1392	988
1654.3231	982
1650.5054	1030
1646.6859	983.5
1642.8647	970.5
1639.0402	1015.5
1635.2156	997
1631.3876	1033
1627.5579	1024.5
1623.7281	975
1619.895	1043.5
1616.0601	1048
1612.2235	1010
1608.3834	1060
1604.5433	1037.5
1600.7017	1052.5
1596.8563	1039.5
1593.0111	1045.5
1589.1625	1028
1585.312	1003.5
1581.4598	1020
1577.606	991.5
1573.7504	1011.5
1569.8931	1019.5
1566.0341	1007.5
1562.1732	1004.5
1558.3088	1050.5
1554.4447	969.5
1550.5769	1009.5
1546.7091	1008.5
1542.8379	980
1538.9648	1045
1535.0901	995.5
1531.2136	1035.5
1527.3353	1010
1523.4536	1061.5
1519.5719	1020.5
1515.6866	1049.5
1511.8014	977.5
1507.9126	1031
1504.0239	1007.5
1500.1316	1007
1496.2375	1066.5
1492.3418	1044.5
1488.4442	1058
1484.5431	1154.5
1480.6421	1188
1476.7393	1175
1472.8329	1186
1468.9265	1224
1465.0166	1178
1461.1049	1126
1457.1914	1114.5
1453.2762	1076.5
1449.3593	1081
1445.4404	1100.5
1441.5199	1028
1437.5957	1036
1433.6716	1037
1429.744	1031.5
1425.8163	1067
1421.8851	1040.5
1417.952	1051
1414.0172	1021.5
1410.0807	1020.5
1406.1422	1027
1402.202	1060
1398.2601	1042
1394.3146	998.5
1390.369	984
1386.4198	1011.5
1382.4707	1011
1378.5179	994
1374.5635	951
1370.6071	986.5
1366.6489	1073.5
1362.689	998
1358.7273	998
1354.7638	943.5
1350.7965	962
1346.8293	993.5
1342.8586	954.5
1338.886	974
1334.9135	959.5
1330.9371	943.5
1326.9591	1011.5
1322.9792	969
1318.9976	999
1315.0122	905.5
1311.027	950.5
1307.0398	985.5
1303.049	959
1299.0582	943.5
1295.0638	924.5
1291.0675	939
1287.0695	964.5
1283.0695	916.5
1279.0677	947.5
1275.0641	932
1271.0587	944.5
1267.0515	969
1263.0405	955
1259.0295	993.5
1255.015	906
1250.9985	943
1246.9802	922
1242.9619	914
1238.9399	897.5
1234.9161	839.5
1230.8885	910.5
1226.861	906
1222.8317	866.5
1218.7986	826.5
1214.7655	848.5
1210.7286	855
1206.6899	835
1202.6514	873
1198.609	818
1194.5647	805
1190.5187	822.5
1186.4707	786.5
1182.4189	714
1178.3673	779.5
1174.3137	688
1170.2565	747
1166.1973	704
1162.1382	733
1158.0752	737.5
1154.0105	651
1149.9438	716.5
1145.8752	705.5
1141.8048	689.5
1137.7307	707.5
1133.6565	740
1129.5804	815
1125.5006	866.5
1121.4208	869.5
1117.3372	913.5
1113.2517	896.5
1109.1643	912
1105.0751	901
1100.9839	886.5
1096.8907	859.5
1092.7959	880
1088.6971	919
1084.5984	968.5
1080.4958	980
1076.3932	1098.5
1072.2869	1098
1068.1786	1230.5
1064.0685	1224
1059.9564	1195.5
1055.8424	1221
1051.7266	1189.5
1047.6088	1144
1043.489	1068.5
1039.3655	939.5
1035.2419	843
1031.1145	818.5
1026.9852	699.5
1022.856	652
1018.7228	611.5
1014.5877	672.5
1010.4507	655
1006.3118	693.5
1002.1691	746
998.02631	653.5
993.88159	529
989.73303	481
985.58447	539.5
981.43201	555.5
977.27765	511.5
973.12134	505.5
968.96313	482.5
964.80292	484.5
960.64081	472.5
956.47675	398.5
952.31073	448.5
948.14081	453
943.97089	498
939.79706	525
935.62329	522
931.44556	532
927.26587	517
923.08429	565
918.9007	558
914.71515	524
910.52765	463.5
906.3382	455.5
902.14484	460.5
897.95142	462
893.75409	438
889.55676	444.5
885.35553	536.5
881.15234	628
876.94714	697
872.73993	778
868.53082	918
864.3197	1051
860.10657	1208
855.89148	1256.5
851.67249	1182.5
847.45343	1110.5
843.23041	1028
839.00739	855
834.78046	799
830.55145	756
826.3205	777
822.08759	784
817.8526	750.5
813.61566	629.5
809.37476	496.5
805.13385	425.5
800.89093	385.5
796.64398	389
792.39508	374.5
788.14612	345
783.89319	349.5
779.63824	347.5
775.38129	343
771.12231	287
766.86133	279
762.59833	269.5
758.33136	302.5
754.06433	270.5
749.79327	254.5
745.52222	267.5
741.24713	261.5
736.97003	277
732.69092	257
728.40973	220
724.12653	219.5
719.84131	242.5
715.55408	241.5
711.26477	250
706.97144	235
702.6781	222.5
698.38068	279
694.08325	279.5
689.78174	319.5
685.47821	315
681.17267	335
676.86499	346.5
672.55536	402.5
668.24359	338.5
663.92987	291.5
659.61401	277.5
655.29413	231
650.97418	281
646.65015	218
642.32611	205.5
637.99799	205.5
633.66779	179.5
629.33551	230.5
625.00122	208.5
620.66479	193.5
616.32635	190.5
611.98578	196.5
607.64117	176
603.29645	184
598.94769	163.5
594.59882	178
590.24591	171
585.89087	238.5
581.53375	199
577.17657	171.5
572.81531	153.5
568.44989	206
564.08441	201
559.71686	199.5
555.34723	236.5
550.97345	196.5
546.59961	238.5
542.22168	242.5
537.84161	192.5
533.46143	206
529.07721	180
524.6908	218
520.30231	222
515.91174	219
511.51697	234.5
507.12216	290.5
502.72522	375
498.32413	469
493.92297	522
489.51764	567
485.1102	588
480.70267	621.5
476.29099	562
471.87717	460
467.46121	330.5
463.04312	313
458.62088	237.5
454.19855	247.5
449.77405	241
445.3454	201
440.91666	195
436.4837	265.5
432.04865	281.5
427.61142	314.5
423.1741	329
418.73257	374
414.28891	366.5
409.84103	370.5
405.39307	309
400.94296	280.5
396.49069	222.5
392.03421	231
387.57761	206
383.11679	209.5
378.65381	194
374.18869	171
369.72137	171
365.25397	192
360.78027	155.5
356.30646	160
351.83047	181
347.35233	199.5
342.8699	209.5
338.38739	166.5
333.90063	179.5
329.41376	156.5
324.92264	200.5
320.42932	196.5
315.93381	196
311.43613	165.5
306.93625	170
302.43417	168
297.9299	187
293.42346	187
288.91272	152.5
284.40186	193
279.88672	186
275.37146	198
270.8519	164.5
266.33014	169
261.80826	191.5
257.2821	210
252.75371	180
248.22101	176
243.6882	192.5
239.15317	159.5
234.61592	197
230.07434	204
225.53265	207
220.98663	176
216.4384	208.5
211.89003	206
207.33734	216.5
202.78241	183
198.22523	165.5
193.66585	174
189.1042	228.5
184.53822	225
179.97211	168
175.40376	204.5
170.83104	197.5
166.25821	224
161.681	201.5
157.10155	184.5
152.51984	216
147.93588	231.5
143.34967	238.5
138.7612	177.5
134.17047	74
129.57748	13.5
124.98223	-6.5
