# Supplementary material for: Transition across a sharp interface: Data from Raman and Brillouin imaging spectroscopy
Source: Data Brief. 2020 Oct 2;33:106368. doi: 10.1016/j.dib.2020.106368 (PMC7557971; doi:10.1016/j.dib.2020.106368)
Supplement: Supplementary file 1 [file mmc1.zip › PET_Glycerol60X_step05/Raman/petgly_60X_70PH_2s_05step_40fend_12_47_42.txt]

3813.9915	172.5
3811.1724	152.5
3808.3525	96
3805.5327	128
3802.7104	135.5
3799.8872	174
3797.063	135
3794.2363	138
3791.4099	107
3788.5811	165.5
3785.7524	171.5
3782.9214	135
3780.0894	132.5
3777.2561	150
3774.4219	165.5
3771.5867	166.5
3768.7502	166.5
3765.9116	145
3763.0715	146.5
3760.2322	167.5
3757.3901	163
3754.5469	144
3751.7029	146
3748.8577	154
3746.0098	163.5
3743.1624	134.5
3740.3125	163
3737.4631	161
3734.6111	192
3731.7578	206.5
3728.9038	172
3726.0486	171.5
3723.1921	162.5
3720.3333	179
3717.4749	170
3714.6138	172.5
3711.7517	160.5
3708.8899	188
3706.0256	193.5
3703.1589	211.5
3700.2927	182
3697.425	166
3694.5552	151
3691.6853	196.5
3688.8132	195.5
3685.9399	212
3683.0657	165.5
3680.1902	190.5
3677.3137	230
3674.436	182.5
3671.5559	216.5
3668.676	173.5
3665.7937	170
3662.9102	215.5
3660.0271	243
3657.1416	222
3654.2534	188.5
3651.3655	219
3648.4766	233.5
3645.5852	261
3642.6941	231
3639.8005	227
3636.9058	217
3634.0098	262.5
3631.1128	278.5
3628.2148	268.5
3625.3157	246.5
3622.4141	244
3619.5127	317
3616.6086	323
3613.7036	317
3610.7976	288
3607.8904	307
3604.9819	306.5
3602.0725	326.5
3599.1604	349
3596.2488	311.5
3593.3345	361
3590.4192	355
3587.5042	373
3584.5867	349.5
3581.6665	359.5
3578.7466	397
3575.8257	394.5
3572.9021	417
3569.979	419.5
3567.0532	407.5
3564.1265	424.5
3561.1985	476
3558.2693	444.5
3555.3391	471.5
3552.4077	483.5
3549.4753	492
3546.5403	524
3543.6042	475
3540.6682	492.5
3537.7297	525.5
3534.7903	517
3531.8496	528
3528.9077	512.5
3525.9634	523
3523.0193	557.5
3520.0728	619.5
3517.125	596.5
3514.1775	619
3511.2273	602
3508.2761	618.5
3505.3237	648.5
3502.3689	661
3499.4143	675.5
3496.457	651.5
3493.5002	658
3490.5408	733
3487.5801	721.5
3484.6182	722.5
3481.6553	715.5
3478.6914	746.5
3475.7261	794.5
3472.7583	793.5
3469.7908	769
3466.8208	791.5
3463.8494	780
3460.877	805
3457.9036	862.5
3454.9287	843
3451.9529	816.5
3448.9744	840.5
3445.9963	944.5
3443.0156	891
3440.0337	899.5
3437.052	912
3434.0679	869
3431.0823	910
3428.0945	920
3425.1067	956.5
3422.1177	938
3419.1262	933.5
3416.1335	962.5
3413.1414	990
3410.1462	944
3407.1501	963
3404.1528	952.5
3401.1528	977
3398.1533	994.5
3395.1523	1007
3392.1489	994
3389.1443	978
3386.1387	1021.5
3383.1331	1026
3380.1235	1017.5
3377.1143	990.5
3374.1038	982
3371.092	1026.5
3368.0779	1021
3365.0623	972.5
3362.0471	975
3359.0293	981.5
3356.0103	1051
3352.9902	1053.5
3349.9688	1034
3346.9448	1025
3343.9211	1051.5
3340.8948	1060.5
3337.8687	1059.5
3334.8398	1030
3331.8098	990.5
3328.7788	1043.5
3325.7466	1064
3322.7129	1072.5
3319.6768	1004.5
3316.6409	1029
3313.6025	1027.5
3310.5627	1071
3307.5232	1081
3304.4812	1050
3301.4377	1043.5
3298.3918	1047.5
3295.3462	1068.5
3292.2993	1064.5
3289.2498	1025.5
3286.2004	1029.5
3283.1484	1059.5
3280.0952	1119
3277.041	1093
3273.9854	1076.5
3270.9287	1028.5
3267.8706	1104.5
3264.8101	1046
3261.7495	1080
3258.6865	1035
3255.6223	1040
3252.5569	1028
3249.49	1060
3246.4221	1039
3243.353	1053.5
3240.2827	1043
3237.2097	1098.5
3234.137	1060.5
3231.0615	1020.5
3227.9849	1059.5
3224.907	1019
3221.8279	1040
3218.7476	1024
3215.666	1022
3212.5833	1045.5
3209.4978	1017.5
3206.4111	1064
3203.3247	1024.5
3200.2356	1032.5
3197.1453	958.5
3194.0537	1024.5
3190.9609	985.5
3187.8669	987
3184.7703	995
3181.6738	946
3178.5745	930
3175.4741	926.5
3172.374	908
3169.271	901.5
3166.167	871
3163.0601	856.5
3159.9536	889
3156.8457	893.5
3153.7351	814.5
3150.6248	778.5
3147.5117	788
3144.3975	791.5
3141.282	822.5
3138.1653	773
3135.0474	790
3131.9265	746
3128.8062	727.5
3125.6829	776
3122.5598	715
3119.4343	714.5
3116.3074	725.5
3113.1792	715.5
3110.0496	714
3106.9189	701.5
3103.7869	667
3100.6523	656.5
3097.5178	687.5
3094.3806	705.5
3091.2422	662.5
3088.1025	642.5
3084.9614	672
3081.8193	669.5
3078.6758	655.5
3075.531	656
3072.3835	635
3069.2363	680
3066.0862	682.5
3062.9348	677.5
3059.7825	663.5
3056.6287	677
3053.4734	706
3050.3171	722
3047.1594	693.5
3043.999	694.5
3040.8389	683.5
3037.676	683
3034.5117	656.5
3031.3464	619.5
3028.1797	657
3025.0115	582.5
3021.8423	632
3018.6716	694
3015.4983	675.5
3012.3252	688
3009.1494	668
3005.9722	765
3002.7937	791.5
2999.614	827.5
2996.4329	879.5
2993.2505	993.5
2990.0669	1069.5
2986.8806	1237.5
2983.6943	1391.5
2980.5054	1468.5
2977.3152	1624.5
2974.1235	1808.5
2970.9309	2026.5
2967.7366	2265.5
2964.5413	2439
2961.3445	2611
2958.145	2821
2954.9458	2948
2951.7437	3141.5
2948.5403	3136
2945.3354	3200
2942.1294	3245
2938.9221	3297
2935.7136	3258.5
2932.5037	3160.5
2929.291	3134.5
2926.0786	3080.5
2922.8633	3102
2919.6465	3048
2916.4287	3084
2913.2092	3106
2909.9888	3127
2906.7668	3252
2903.5437	3369
2900.3179	3449
2897.092	3585
2893.8633	3632.5
2890.6333	3766.5
2887.4021	3763.5
2884.1697	3684
2880.9358	3595.5
2877.7004	3516
2874.4639	3269
2871.2246	3086.5
2867.9854	2808
2864.7434	2537.5
2861.5	2411.5
2858.2571	2208.5
2855.011	1989
2851.7637	1838.5
2848.5134	1754.5
2845.2637	1616.5
2842.0122	1549
2838.7581	1480
2835.5042	1351
2832.2476	1336
2828.9893	1263
2825.7297	1200
2822.469	1147.5
2819.2068	1044.5
2815.9419	1032.5
2812.677	978.5
2809.4109	959
2806.1418	878.5
2802.8716	878
2799.5999	879
2796.3269	891
2793.0525	846.5
2789.7766	834
2786.4998	771.5
2783.2212	749.5
2779.9399	840
2776.6589	804
2773.3748	780.5
2770.0896	794.5
2766.8027	765.5
2763.5146	767.5
2760.2253	822
2756.9346	752
2753.6409	764
2750.3474	818.5
2747.051	817.5
2743.7549	802.5
2740.4558	798
2737.1555	727.5
2733.8538	736
2730.5505	769.5
2727.2461	759
2723.9402	712.5
2720.6313	699.5
2717.3228	702
2714.0112	667.5
2710.6982	649
2707.384	647
2704.0684	657.5
2700.7515	637
2697.4331	623.5
2694.1133	599.5
2690.7905	565
2687.4683	585.5
2684.1428	609.5
2680.8176	588.5
2677.4893	537.5
2674.1599	557.5
2670.8289	525.5
2667.4966	555.5
2664.1614	531
2660.8262	574.5
2657.4897	516.5
2654.1504	515.5
2650.8096	570.5
2647.469	562
2644.1255	582
2640.7805	512
2637.4341	554.5
2634.085	536
2630.7358	550
2627.3853	541
2624.0317	515.5
2620.677	528
2617.3223	545
2613.9646	565
2610.6057	523
2607.2451	511.5
2603.8833	528
2600.5186	521
2597.1538	553
2593.7861	523
2590.4187	527.5
2587.0483	547
2583.6765	526
2580.3032	561.5
2576.9287	561
2573.5527	478.5
2570.175	515.5
2566.7964	511.5
2563.4146	528.5
2560.0327	527
2556.6482	527
2553.262	560.5
2549.8745	511.5
2546.4856	541
2543.0952	527
2539.7034	489.5
2536.3103	528
2532.9141	541.5
2529.5181	524
2526.1189	545
2522.7185	510.5
2519.3184	564
2515.915	561.5
2512.5103	559
2509.1025	498
2505.6948	532
2502.2859	517
2498.8738	521.5
2495.4619	510
2492.0471	509.5
2488.6306	537
2485.2129	533.5
2481.7937	570.5
2478.373	560
2474.9509	485.5
2471.5273	501
2468.1008	534.5
2464.6746	548
2461.2451	538
2457.8157	513.5
2454.3833	545.5
2450.9497	524
2447.5144	555
2444.0776	533
2440.6379	493.5
2437.1985	494.5
2433.7573	537
2430.3132	559.5
2426.8679	549
2423.4224	510.5
2419.9741	527
2416.5242	542.5
2413.0728	595.5
2409.6184	541.5
2406.1641	525
2402.7083	522
2399.2495	528
2395.791	543.5
2392.3291	544.5
2388.866	543.5
2385.4014	528
2381.9353	547
2378.4675	539.5
2374.9985	543
2371.5281	554.5
2368.0544	543.5
2364.5811	565.5
2361.1045	541.5
2357.6262	569
2354.1467	552
2350.6658	549.5
2347.1833	539.5
2343.6995	557.5
2340.2141	595.5
2336.7256	566
2333.2371	525.5
2329.7456	561.5
2326.2544	555.5
2322.7598	529.5
2319.2639	552.5
2315.7664	548.5
2312.2676	573.5
2308.7671	562.5
2305.2637	543.5
2301.7603	561
2298.2554	548
2294.7473	573.5
2291.2378	554
2287.7268	545.5
2284.2158	539
2280.7002	586.5
2277.1848	623.5
2273.6677	571
2270.1494	556.5
2266.6277	569.5
2263.1062	564
2259.5815	608.5
2256.0554	595
2252.5293	609
2249.0002	600.5
2245.4695	574
2241.9358	579
2238.4021	622
2234.8667	590
2231.3284	570
2227.7903	556
2224.2488	627.5
2220.7058	549.5
2217.1631	576
2213.6172	550
2210.0698	592.5
2206.519	612.5
2202.9685	598.5
2199.4165	574
2195.8613	577
2192.3062	593
2188.748	623
2185.1882	590
2181.627	590
2178.064	567.5
2174.4995	602
2170.9336	601
2167.3662	620
2163.7957	623
2160.2251	587.5
2156.6514	617
2153.0779	602
2149.501	625
2145.9226	599.5
2142.3428	617.5
2138.7612	643
2135.1768	643.5
2131.5923	646
2128.0061	612.5
2124.417	606.5
2120.8276	652.5
2117.2354	627.5
2113.6414	630.5
2110.0459	598
2106.449	616
2102.8503	640
2099.2502	661.5
2095.6487	671
2092.0437	622
2088.439	661.5
2084.8308	648
2081.2212	663.5
2077.6101	644
2073.999	618
2070.3831	643.5
2066.7671	719.5
2063.1497	684.5
2059.5308	677
2055.9084	677
2052.2864	692.5
2048.6609	679.5
2045.0358	756
2041.4072	725.5
2037.7771	650
2034.1454	660
2030.5122	722.5
2026.8756	718.5
2023.2393	736.5
2019.6012	687.5
2015.96	738
2012.3171	733
2008.6744	718
2005.0283	746
2001.3807	707.5
1997.7316	755.5
1994.0808	775
1990.4283	771
1986.7727	771.5
1983.1172	788.5
1979.4584	732.5
1975.7996	737.5
1972.1376	781
1968.4739	788.5
1964.8087	730
1961.1418	756
1957.4734	828.5
1953.8033	839
1950.1317	801
1946.4568	747.5
1942.7819	798.5
1939.1038	804
1935.424	803.5
1931.7426	812.5
1928.0613	811.5
1924.3767	771
1920.6887	829.5
1917.001	835.5
1913.3115	816
1909.6205	781.5
1905.926	822
1902.23	835.5
1898.5342	848.5
1894.8348	806
1891.134	840.5
1887.4315	849
1883.7274	842.5
1880.0216	858
1876.3125	812
1872.6035	822
1868.8929	842
1865.1788	877
1861.4633	845.5
1857.746	832
1854.0288	859
1850.3083	858
1846.5862	876.5
1842.8606	891.5
1839.1353	900
1835.4081	844
1831.6776	864
1827.9473	893
1824.2136	951.5
1820.4781	855.5
1816.7411	894
1813.0024	867
1809.2621	923
1805.5201	866.5
1801.7765	880.5
1798.0313	871.5
1794.2826	880
1790.5339	946.5
1786.782	951
1783.0283	882
1779.2731	875.5
1775.5161	961
1771.7574	917
1767.9972	939.5
1764.2352	926.5
1760.4716	883.5
1756.7046	933
1752.9376	966.5
1749.1672	933.5
1745.3951	958
1741.6232	947.5
1737.8478	931.5
1734.0708	996
1730.292	935.5
1726.5099	942.5
1722.7278	947.5
1718.944	986.5
1715.1567	950.5
1711.3696	916.5
1707.5791	945
1703.7869	942.5
1699.9929	987
1696.1973	940
1692.3999	937
1688.601	974
1684.8003	961
1680.9961	1012.5
1677.192	972.5
1673.3845	968.5
1669.577	945
1665.7661	946
1661.9535	998
1658.1392	998
1654.3231	984
1650.5054	927
1646.6859	1008
1642.8647	1072
1639.0402	986.5
1635.2156	981
1631.3876	967
1627.5579	955
1623.7281	992.5
1619.895	1005
1616.0601	1037.5
1612.2235	1018
1608.3834	1033.5
1604.5433	1040
1600.7017	1000
1596.8563	1027.5
1593.0111	1012.5
1589.1625	984.5
1585.312	1036.5
1581.4598	1016.5
1577.606	984.5
1573.7504	960
1569.8931	973
1566.0341	1008
1562.1732	1011
1558.3088	979
1554.4447	1018.5
1550.5769	1014
1546.7091	986
1542.8379	973.5
1538.9648	973.5
1535.0901	941
1531.2136	1000.5
1527.3353	1025.5
1523.4536	1005.5
1519.5719	994.5
1515.6866	999
1511.8014	1052
1507.9126	987.5
1504.0239	1015.5
1500.1316	1015
1496.2375	1049
1492.3418	1036
1488.4442	1105.5
1484.5431	1112.5
1480.6421	1116.5
1476.7393	1186
1472.8329	1231
1468.9265	1222.5
1465.0166	1202
1461.1049	1142
1457.1914	1155
1453.2762	1090.5
1449.3593	1084
1445.4404	1088
1441.5199	1012
1437.5957	1037.5
1433.6716	1066
1429.744	1055.5
1425.8163	1057.5
1421.8851	1034
1417.952	1043.5
1414.0172	1040
1410.0807	1057.5
1406.1422	1041.5
1402.202	1018.5
1398.2601	1008.5
1394.3146	1018.5
1390.369	1047.5
1386.4198	1001.5
1382.4707	952
1378.5179	957
1374.5635	1020
1370.6071	1023.5
1366.6489	1006.5
1362.689	979
1358.7273	996
1354.7638	994.5
1350.7965	1052.5
1346.8293	1045
1342.8586	951.5
1338.886	940
1334.9135	967
1330.9371	1014
1326.9591	946.5
1322.9792	954.5
1318.9976	966
1315.0122	953.5
1311.027	984
1307.0398	920
1303.049	912
1299.0582	933
1295.0638	940.5
1291.0675	979.5
1287.0695	908.5
1283.0695	945.5
1279.0677	930.5
1275.0641	892
1271.0587	973.5
1267.0515	909
1263.0405	935.5
1259.0295	952
1255.015	919
1250.9985	902.5
1246.9802	885
1242.9619	865.5
1238.9399	890.5
1234.9161	889.5
1230.8885	885
1226.861	812
1222.8317	849.5
1218.7986	805
1214.7655	894.5
1210.7286	804
1206.6899	833.5
1202.6514	806.5
1198.609	803.5
1194.5647	805
1190.5187	763
1186.4707	724.5
1182.4189	721
1178.3673	710.5
1174.3137	745.5
1170.2565	720.5
1166.1973	701
1162.1382	670
1158.0752	716
1154.0105	714.5
1149.9438	666
1145.8752	707.5
1141.8048	707.5
1137.7307	713.5
1133.6565	764
1129.5804	843
1125.5006	795.5
1121.4208	897.5
1117.3372	908.5
1113.2517	929
1109.1643	875.5
1105.0751	880.5
1100.9839	861.5
1096.8907	862
1092.7959	895
1088.6971	897.5
1084.5984	963
1080.4958	960.5
1076.3932	1073.5
1072.2869	1152.5
1068.1786	1223.5
1064.0685	1121.5
1059.9564	1171
1055.8424	1198.5
1051.7266	1205
1047.6088	1125.5
1043.489	1055.5
1039.3655	918.5
1035.2419	862
1031.1145	757.5
1026.9852	683.5
1022.856	641.5
1018.7228	637
1014.5877	723
1010.4507	645.5
1006.3118	654.5
1002.1691	635.5
998.02631	642
993.88159	550
989.73303	549.5
985.58447	501
981.43201	525.5
977.27765	502
973.12134	556
968.96313	513.5
964.80292	466
960.64081	464.5
956.47675	416.5
952.31073	457
948.14081	453.5
943.97089	477.5
939.79706	505
935.62329	552
931.44556	597.5
927.26587	585.5
923.08429	533.5
918.9007	496
914.71515	448.5
910.52765	507.5
906.3382	475.5
902.14484	422.5
897.95142	409
893.75409	430
889.55676	511.5
885.35553	508.5
881.15234	604
876.94714	693
872.73993	831
868.53082	928.5
864.3197	1025
860.10657	1128
855.89148	1191
851.67249	1196
847.45343	1169
843.23041	930.5
839.00739	843
834.78046	777.5
830.55145	738.5
826.3205	801.5
822.08759	803
817.8526	709
813.61566	625.5
809.37476	506
805.13385	441.5
800.89093	421.5
796.64398	333
792.39508	368.5
788.14612	351
783.89319	369.5
779.63824	298.5
775.38129	288.5
771.12231	287
766.86133	280
762.59833	297.5
758.33136	224
754.06433	242
749.79327	255.5
745.52222	302
741.24713	260.5
736.97003	250
732.69092	247.5
728.40973	244.5
724.12653	234.5
719.84131	242
715.55408	244
711.26477	227.5
706.97144	219
702.6781	290
698.38068	310
694.08325	299.5
689.78174	288.5
685.47821	283
681.17267	358.5
676.86499	392.5
672.55536	366.5
668.24359	294
663.92987	276
659.61401	287
655.29413	265
650.97418	259
646.65015	217.5
642.32611	213.5
637.99799	196.5
633.66779	213
629.33551	208.5
625.00122	201.5
620.66479	207.5
616.32635	226
611.98578	208
607.64117	175
603.29645	178.5
598.94769	193.5
594.59882	217.5
590.24591	206
585.89087	195
581.53375	201
577.17657	186.5
572.81531	229.5
568.44989	185.5
564.08441	191.5
559.71686	180
555.34723	248
550.97345	246.5
546.59961	219.5
542.22168	219.5
537.84161	191.5
533.46143	228
529.07721	237
524.6908	227.5
520.30231	195.5
515.91174	219.5
511.51697	249.5
507.12216	321.5
502.72522	369.5
498.32413	423.5
493.92297	495.5
489.51764	620.5
485.1102	629.5
480.70267	559.5
476.29099	484.5
471.87717	415.5
467.46121	349
463.04312	330.5
458.62088	261.5
454.19855	218
449.77405	218.5
445.3454	247.5
440.91666	243
436.4837	238.5
432.04865	228.5
427.61142	249
423.1741	338.5
418.73257	396.5
414.28891	387
409.84103	356
405.39307	295
400.94296	232
396.49069	245
392.03421	208
387.57761	211
383.11679	186
378.65381	180
374.18869	225
369.72137	204.5
365.25397	158
360.78027	166
356.30646	168
351.83047	174
347.35233	206
342.8699	168
338.38739	171
333.90063	216
329.41376	219
324.92264	219
320.42932	176
315.93381	193
311.43613	192.5
306.93625	190.5
302.43417	176
297.9299	176
293.42346	150
288.91272	166
284.40186	188
279.88672	145
275.37146	153
270.8519	162.5
266.33014	229
261.80826	180
257.2821	180.5
252.75371	165
248.22101	189
243.6882	219
239.15317	206
234.61592	187
230.07434	148
225.53265	199
220.98663	205
216.4384	227
211.89003	186.5
207.33734	166.5
202.78241	182
198.22523	206.5
193.66585	209.5
189.1042	191
184.53822	173
179.97211	192
175.40376	216
170.83104	230.5
166.25821	227
161.681	188
157.10155	253
152.51984	213
147.93588	248
143.34967	220.5
138.7612	148
134.17047	75
129.57748	38
124.98223	12
