# Supplementary material for: Transition across a sharp interface: Data from Raman and Brillouin imaging spectroscopy
Source: Data Brief. 2020 Oct 2;33:106368. doi: 10.1016/j.dib.2020.106368 (PMC7557971; doi:10.1016/j.dib.2020.106368)
Supplement: Supplementary file 1 [file mmc1.zip › PET_Glycerol60X_step05/Raman/petgly_60X_70PH_2s_05step_40fend_12_47_43.txt]

3813.9915	126
3811.1724	111
3808.3525	159
3805.5327	146
3802.7104	147
3799.8872	127.5
3797.063	138
3794.2363	144
3791.4099	147.5
3788.5811	134.5
3785.7524	114.5
3782.9214	131.5
3780.0894	154.5
3777.2561	174.5
3774.4219	160
3771.5867	147
3768.7502	122.5
3765.9116	139
3763.0715	156
3760.2322	152
3757.3901	126.5
3754.5469	136
3751.7029	183.5
3748.8577	148.5
3746.0098	138
3743.1624	145
3740.3125	127
3737.4631	175.5
3734.6111	157
3731.7578	174
3728.9038	145
3726.0486	143.5
3723.1921	157.5
3720.3333	195
3717.4749	152
3714.6138	162
3711.7517	137.5
3708.8899	177.5
3706.0256	205
3703.1589	180
3700.2927	172
3697.425	172.5
3694.5552	191.5
3691.6853	177
3688.8132	191.5
3685.9399	176
3683.0657	171
3680.1902	183.5
3677.3137	201.5
3674.436	175.5
3671.5559	195
3668.676	182
3665.7937	187.5
3662.9102	235.5
3660.0271	205.5
3657.1416	199
3654.2534	215.5
3651.3655	225.5
3648.4766	209.5
3645.5852	229.5
3642.6941	240
3639.8005	214.5
3636.9058	243.5
3634.0098	272.5
3631.1128	262.5
3628.2148	270
3625.3157	234
3622.4141	273.5
3619.5127	267
3616.6086	256
3613.7036	269.5
3610.7976	281.5
3607.8904	285.5
3604.9819	320.5
3602.0725	324
3599.1604	313.5
3596.2488	324.5
3593.3345	369.5
3590.4192	348
3587.5042	327
3584.5867	345.5
3581.6665	371
3578.7466	395.5
3575.8257	366
3572.9021	407
3569.979	396.5
3567.0532	421
3564.1265	478.5
3561.1985	419.5
3558.2693	427
3555.3391	450
3552.4077	461
3549.4753	464
3546.5403	476.5
3543.6042	463.5
3540.6682	471
3537.7297	489.5
3534.7903	524
3531.8496	547
3528.9077	527.5
3525.9634	531.5
3523.0193	574.5
3520.0728	558
3517.125	584
3514.1775	575.5
3511.2273	580.5
3508.2761	633
3505.3237	619
3502.3689	636
3499.4143	616.5
3496.457	661
3493.5002	681
3490.5408	734.5
3487.5801	720.5
3484.6182	688
3481.6553	728.5
3478.6914	762.5
3475.7261	790
3472.7583	804
3469.7908	799.5
3466.8208	823
3463.8494	778
3460.877	801.5
3457.9036	796.5
3454.9287	819.5
3451.9529	823.5
3448.9744	867
3445.9963	910.5
3443.0156	910
3440.0337	826.5
3437.052	881.5
3434.0679	918.5
3431.0823	913
3428.0945	866
3425.1067	890
3422.1177	907.5
3419.1262	940
3416.1335	929
3413.1414	943
3410.1462	939
3407.1501	989.5
3404.1528	970
3401.1528	972
3398.1533	943
3395.1523	946
3392.1489	963.5
3389.1443	1005.5
3386.1387	967
3383.1331	1005.5
3380.1235	986
3377.1143	957.5
3374.1038	1039.5
3371.092	1011
3368.0779	1036.5
3365.0623	990.5
3362.0471	993.5
3359.0293	1028.5
3356.0103	1043.5
3352.9902	1007
3349.9688	1044
3346.9448	1015.5
3343.9211	1054
3340.8948	1001.5
3337.8687	964
3334.8398	1028
3331.8098	1012.5
3328.7788	1089
3325.7466	1025.5
3322.7129	1018.5
3319.6768	1050
3316.6409	1089
3313.6025	1040.5
3310.5627	1057.5
3307.5232	1055
3304.4812	1002
3301.4377	1011
3298.3918	1065
3295.3462	1036.5
3292.2993	1017
3289.2498	1023
3286.2004	1019.5
3283.1484	1044.5
3280.0952	1107
3277.041	1076
3273.9854	1057.5
3270.9287	1082.5
3267.8706	1041
3264.8101	1091
3261.7495	1054
3258.6865	1021.5
3255.6223	1047
3252.5569	1094
3249.49	1029.5
3246.4221	1032
3243.353	1013.5
3240.2827	1035
3237.2097	1048.5
3234.137	1040.5
3231.0615	1025
3227.9849	1020.5
3224.907	1023
3221.8279	1071
3218.7476	1063
3215.666	994.5
3212.5833	1001
3209.4978	1023.5
3206.4111	1014
3203.3247	1016.5
3200.2356	994
3197.1453	982.5
3194.0537	1016.5
3190.9609	957.5
3187.8669	1005
3184.7703	953
3181.6738	888
3178.5745	968
3175.4741	898.5
3172.374	851.5
3169.271	866.5
3166.167	878
3163.0601	845
3159.9536	893
3156.8457	811.5
3153.7351	805
3150.6248	863.5
3147.5117	829.5
3144.3975	885
3141.282	790.5
3138.1653	747.5
3135.0474	789.5
3131.9265	745.5
3128.8062	735.5
3125.6829	742
3122.5598	693.5
3119.4343	733.5
3116.3074	697.5
3113.1792	707.5
3110.0496	680
3106.9189	627.5
3103.7869	681.5
3100.6523	648.5
3097.5178	637.5
3094.3806	640.5
3091.2422	584.5
3088.1025	644.5
3084.9614	623
3081.8193	643.5
3078.6758	632
3075.531	665
3072.3835	647
3069.2363	656
3066.0862	660.5
3062.9348	648
3059.7825	652
3056.6287	677.5
3053.4734	687
3050.3171	688
3047.1594	635.5
3043.999	681
3040.8389	706.5
3037.676	700
3034.5117	630
3031.3464	633.5
3028.1797	608
3025.0115	636
3021.8423	656
3018.6716	663
3015.4983	622.5
3012.3252	626
3009.1494	648.5
3005.9722	755
3002.7937	784.5
2999.614	827
2996.4329	878.5
2993.2505	958
2990.0669	1063
2986.8806	1200
2983.6943	1306
2980.5054	1451
2977.3152	1710
2974.1235	1853
2970.9309	2066.5
2967.7366	2243.5
2964.5413	2406
2961.3445	2646
2958.145	2827
2954.9458	2937
2951.7437	3107.5
2948.5403	3124
2945.3354	3207.5
2942.1294	3255
2938.9221	3291.5
2935.7136	3164.5
2932.5037	3169.5
2929.291	3196.5
2926.0786	3096.5
2922.8633	3060.5
2919.6465	3033
2916.4287	3029.5
2913.2092	3031
2909.9888	3243
2906.7668	3245
2903.5437	3292
2900.3179	3398.5
2897.092	3497.5
2893.8633	3610
2890.6333	3633.5
2887.4021	3741.5
2884.1697	3688
2880.9358	3610.5
2877.7004	3590
2874.4639	3182.5
2871.2246	3068.5
2867.9854	2914.5
2864.7434	2530
2861.5	2400.5
2858.2571	2253
2855.011	1967
2851.7637	1819
2848.5134	1742.5
2845.2637	1660
2842.0122	1499.5
2838.7581	1391
2835.5042	1374.5
2832.2476	1322
2828.9893	1282.5
2825.7297	1152.5
2822.469	1111
2819.2068	1044
2815.9419	1008
2812.677	1005
2809.4109	926
2806.1418	930.5
2802.8716	861.5
2799.5999	868
2796.3269	821.5
2793.0525	839.5
2789.7766	820
2786.4998	813.5
2783.2212	810
2779.9399	791.5
2776.6589	765.5
2773.3748	730
2770.0896	802.5
2766.8027	822.5
2763.5146	793.5
2760.2253	793.5
2756.9346	756.5
2753.6409	810
2750.3474	812
2747.051	817.5
2743.7549	752.5
2740.4558	765
2737.1555	763
2733.8538	776.5
2730.5505	738.5
2727.2461	735
2723.9402	695
2720.6313	745
2717.3228	717
2714.0112	676
2710.6982	666.5
2707.384	625.5
2704.0684	630
2700.7515	617
2697.4331	611
2694.1133	587
2690.7905	600.5
2687.4683	606
2684.1428	571
2680.8176	569.5
2677.4893	538.5
2674.1599	556
2670.8289	566.5
2667.4966	594
2664.1614	545.5
2660.8262	541
2657.4897	560.5
2654.1504	595
2650.8096	541.5
2647.469	508.5
2644.1255	501
2640.7805	506
2637.4341	574.5
2634.085	581.5
2630.7358	509
2627.3853	496.5
2624.0317	524.5
2620.677	556
2617.3223	540.5
2613.9646	544
2610.6057	483
2607.2451	501
2603.8833	515.5
2600.5186	534
2597.1538	518
2593.7861	513.5
2590.4187	518.5
2587.0483	518.5
2583.6765	513.5
2580.3032	500.5
2576.9287	537.5
2573.5527	537
2570.175	555
2566.7964	506.5
2563.4146	488
2560.0327	522.5
2556.6482	532
2553.262	519
2549.8745	521
2546.4856	514
2543.0952	515
2539.7034	478.5
2536.3103	520
2532.9141	533.5
2529.5181	491.5
2526.1189	508
2522.7185	556
2519.3184	525
2515.915	537.5
2512.5103	501.5
2509.1025	507
2505.6948	512
2502.2859	538
2498.8738	523.5
2495.4619	518.5
2492.0471	526
2488.6306	540
2485.2129	598.5
2481.7937	551.5
2478.373	528
2474.9509	511.5
2471.5273	545
2468.1008	553
2464.6746	587.5
2461.2451	507
2457.8157	523.5
2454.3833	535
2450.9497	531
2447.5144	545.5
2444.0776	523.5
2440.6379	535.5
2437.1985	559.5
2433.7573	539
2430.3132	513.5
2426.8679	532.5
2423.4224	533.5
2419.9741	502.5
2416.5242	553
2413.0728	513.5
2409.6184	533
2406.1641	532.5
2402.7083	555
2399.2495	577
2395.791	543.5
2392.3291	550
2388.866	536
2385.4014	551
2381.9353	557.5
2378.4675	582.5
2374.9985	565
2371.5281	586
2368.0544	592.5
2364.5811	563.5
2361.1045	535
2357.6262	533.5
2354.1467	559
2350.6658	597
2347.1833	569.5
2343.6995	553
2340.2141	552.5
2336.7256	562
2333.2371	568.5
2329.7456	560.5
2326.2544	515.5
2322.7598	533
2319.2639	562
2315.7664	578
2312.2676	562
2308.7671	546.5
2305.2637	547.5
2301.7603	532.5
2298.2554	577
2294.7473	547.5
2291.2378	613
2287.7268	532.5
2284.2158	562
2280.7002	563
2277.1848	589.5
2273.6677	559
2270.1494	554
2266.6277	577
2263.1062	575.5
2259.5815	597.5
2256.0554	591.5
2252.5293	593
2249.0002	601.5
2245.4695	615.5
2241.9358	565.5
2238.4021	555.5
2234.8667	582
2231.3284	573.5
2227.7903	581.5
2224.2488	621.5
2220.7058	578.5
2217.1631	575
2213.6172	578.5
2210.0698	608.5
2206.519	601.5
2202.9685	573
2199.4165	571
2195.8613	622
2192.3062	584
2188.748	624.5
2185.1882	584.5
2181.627	559.5
2178.064	612.5
2174.4995	591.5
2170.9336	606
2167.3662	631
2163.7957	599.5
2160.2251	611
2156.6514	645.5
2153.0779	600
2149.501	649
2145.9226	573.5
2142.3428	616
2138.7612	609.5
2135.1768	630
2131.5923	602
2128.0061	645.5
2124.417	667.5
2120.8276	639.5
2117.2354	654.5
2113.6414	650
2110.0459	645.5
2106.449	659.5
2102.8503	682.5
2099.2502	637
2095.6487	649
2092.0437	629.5
2088.439	688.5
2084.8308	700
2081.2212	666
2077.6101	633.5
2073.999	683.5
2070.3831	697
2066.7671	725
2063.1497	685
2059.5308	663.5
2055.9084	722.5
2052.2864	709
2048.6609	677
2045.0358	692.5
2041.4072	689.5
2037.7771	706
2034.1454	761.5
2030.5122	727
2026.8756	698
2023.2393	702.5
2019.6012	737.5
2015.96	734.5
2012.3171	749
2008.6744	740.5
2005.0283	724
2001.3807	725.5
1997.7316	736
1994.0808	755.5
1990.4283	760
1986.7727	753.5
1983.1172	814.5
1979.4584	785.5
1975.7996	780.5
1972.1376	801
1968.4739	761.5
1964.8087	781
1961.1418	788.5
1957.4734	786
1953.8033	811
1950.1317	811.5
1946.4568	809
1942.7819	834
1939.1038	779.5
1935.424	793.5
1931.7426	757.5
1928.0613	849
1924.3767	807.5
1920.6887	818.5
1917.001	809.5
1913.3115	800.5
1909.6205	855.5
1905.926	874.5
1902.23	804
1898.5342	817.5
1894.8348	804
1891.134	836.5
1887.4315	857
1883.7274	834.5
1880.0216	824.5
1876.3125	836.5
1872.6035	869
1868.8929	887
1865.1788	856
1861.4633	898
1857.746	872
1854.0288	889.5
1850.3083	916.5
1846.5862	868.5
1842.8606	893
1839.1353	869
1835.4081	864.5
1831.6776	913
1827.9473	896
1824.2136	926
1820.4781	899.5
1816.7411	909
1813.0024	931.5
1809.2621	911.5
1805.5201	943.5
1801.7765	873.5
1798.0313	936
1794.2826	926.5
1790.5339	933.5
1786.782	951.5
1783.0283	921.5
1779.2731	942
1775.5161	948
1771.7574	966.5
1767.9972	896.5
1764.2352	960.5
1760.4716	911.5
1756.7046	1011.5
1752.9376	908
1749.1672	901
1745.3951	932
1741.6232	981.5
1737.8478	964.5
1734.0708	974
1730.292	930.5
1726.5099	909
1722.7278	993.5
1718.944	1001
1715.1567	943.5
1711.3696	951
1707.5791	988
1703.7869	979.5
1699.9929	1016
1696.1973	986.5
1692.3999	972.5
1688.601	973
1684.8003	1001.5
1680.9961	987.5
1677.192	962
1673.3845	964
1669.577	1000.5
1665.7661	1010.5
1661.9535	1001.5
1658.1392	947.5
1654.3231	995.5
1650.5054	1003
1646.6859	1013
1642.8647	1018.5
1639.0402	990.5
1635.2156	968.5
1631.3876	991.5
1627.5579	1050.5
1623.7281	1000
1619.895	1039
1616.0601	1006
1612.2235	1010.5
1608.3834	1075
1604.5433	1026
1600.7017	1020
1596.8563	1035
1593.0111	1014
1589.1625	1046.5
1585.312	999
1581.4598	981.5
1577.606	940.5
1573.7504	968
1569.8931	1018
1566.0341	1024.5
1562.1732	1018.5
1558.3088	1055
1554.4447	1027.5
1550.5769	989.5
1546.7091	956
1542.8379	986
1538.9648	984.5
1535.0901	1017.5
1531.2136	1020.5
1527.3353	988.5
1523.4536	1031
1519.5719	1031
1515.6866	1031.5
1511.8014	1025
1507.9126	981
1504.0239	991.5
1500.1316	987
1496.2375	1075.5
1492.3418	1046
1488.4442	1120
1484.5431	1132.5
1480.6421	1166
1476.7393	1197.5
1472.8329	1266
1468.9265	1195
1465.0166	1176
1461.1049	1200
1457.1914	1171.5
1453.2762	1112
1449.3593	1052.5
1445.4404	1018.5
1441.5199	1057
1437.5957	1088.5
1433.6716	1026.5
1429.744	1039
1425.8163	1055
1421.8851	1021
1417.952	1078
1414.0172	1055
1410.0807	1017.5
1406.1422	1051.5
1402.202	1034
1398.2601	1041
1394.3146	1051
1390.369	987.5
1386.4198	976.5
1382.4707	1034
1378.5179	1002.5
1374.5635	1015
1370.6071	996.5
1366.6489	967
1362.689	970.5
1358.7273	967
1354.7638	1020
1350.7965	976
1346.8293	1006
1342.8586	959
1338.886	1027.5
1334.9135	1020.5
1330.9371	984
1326.9591	997
1322.9792	967.5
1318.9976	1015.5
1315.0122	928
1311.027	968.5
1307.0398	949.5
1303.049	963.5
1299.0582	973.5
1295.0638	926
1291.0675	925
1287.0695	906.5
1283.0695	961.5
1279.0677	980.5
1275.0641	928.5
1271.0587	889.5
1267.0515	942
1263.0405	956.5
1259.0295	940
1255.015	992
1250.9985	907.5
1246.9802	908.5
1242.9619	902
1238.9399	920.5
1234.9161	910
1230.8885	860.5
1226.861	830
1222.8317	849
1218.7986	832
1214.7655	873.5
1210.7286	832
1206.6899	860.5
1202.6514	856.5
1198.609	833
1194.5647	806.5
1190.5187	767.5
1186.4707	782
1182.4189	740
1178.3673	775.5
1174.3137	766
1170.2565	712.5
1166.1973	699
1162.1382	717
1158.0752	711.5
1154.0105	705
1149.9438	710
1145.8752	691.5
1141.8048	686.5
1137.7307	731.5
1133.6565	786
1129.5804	790.5
1125.5006	876.5
1121.4208	908
1117.3372	936.5
1113.2517	918
1109.1643	892
1105.0751	907
1100.9839	916
1096.8907	846
1092.7959	866.5
1088.6971	882
1084.5984	959
1080.4958	1026.5
1076.3932	1076.5
1072.2869	1082
1068.1786	1171
1064.0685	1217
1059.9564	1214
1055.8424	1227
1051.7266	1134.5
1047.6088	1108.5
1043.489	1051.5
1039.3655	973
1035.2419	878
1031.1145	775
1026.9852	684
1022.856	591.5
1018.7228	625
1014.5877	658.5
1010.4507	655
1006.3118	593
1002.1691	664.5
998.02631	649
993.88159	580
989.73303	524
985.58447	532.5
981.43201	528
977.27765	531.5
973.12134	515.5
968.96313	479
964.80292	477
960.64081	485.5
956.47675	474.5
952.31073	447.5
948.14081	464.5
943.97089	495.5
939.79706	511.5
935.62329	548
931.44556	570.5
927.26587	581
923.08429	544.5
918.9007	567.5
914.71515	539
910.52765	487
906.3382	465
902.14484	448
897.95142	474.5
893.75409	419.5
889.55676	493
885.35553	507.5
881.15234	608
876.94714	724
872.73993	866.5
868.53082	943
864.3197	1047.5
860.10657	1148.5
855.89148	1215
851.67249	1265
847.45343	1159
843.23041	1004.5
839.00739	802
834.78046	805.5
830.55145	784.5
826.3205	758
822.08759	743
817.8526	714.5
813.61566	658.5
809.37476	506
805.13385	448.5
800.89093	380.5
796.64398	386
792.39508	360
788.14612	352.5
783.89319	338
779.63824	302
775.38129	296
771.12231	267.5
766.86133	321
762.59833	243
758.33136	274.5
754.06433	258.5
749.79327	247.5
745.52222	304
741.24713	257.5
736.97003	257
732.69092	243
728.40973	260.5
724.12653	274
719.84131	235.5
715.55408	226
711.26477	233
706.97144	257
702.6781	255
698.38068	279.5
694.08325	292
689.78174	305
685.47821	327
681.17267	381.5
676.86499	331.5
672.55536	346
668.24359	336
663.92987	288
659.61401	292.5
655.29413	220.5
650.97418	234.5
646.65015	235
642.32611	237.5
637.99799	216
633.66779	183
629.33551	192
625.00122	229.5
620.66479	230.5
616.32635	202
611.98578	193.5
607.64117	190
603.29645	227.5
598.94769	188
594.59882	209
590.24591	157.5
585.89087	169.5
581.53375	199.5
577.17657	200
572.81531	205.5
568.44989	208.5
564.08441	161.5
559.71686	180.5
555.34723	241.5
550.97345	201.5
546.59961	207
542.22168	198.5
537.84161	209
533.46143	211.5
529.07721	237.5
524.6908	177.5
520.30231	199
515.91174	235
511.51697	223.5
507.12216	277.5
502.72522	345.5
498.32413	424
493.92297	507
489.51764	617.5
485.1102	582.5
480.70267	572.5
476.29099	519
471.87717	408
467.46121	348.5
463.04312	273
458.62088	212
454.19855	256
449.77405	221.5
445.3454	253
440.91666	231.5
436.4837	226.5
432.04865	263
427.61142	313.5
423.1741	361.5
418.73257	353.5
414.28891	372
409.84103	331.5
405.39307	305.5
400.94296	273.5
396.49069	215.5
392.03421	179
387.57761	224.5
383.11679	196.5
378.65381	225.5
374.18869	177.5
369.72137	169
365.25397	187
360.78027	181
356.30646	188.5
351.83047	158.5
347.35233	182
342.8699	173.5
338.38739	203
333.90063	223
329.41376	178
324.92264	183
320.42932	198.5
315.93381	215.5
311.43613	189
306.93625	179
302.43417	193.5
297.9299	157
293.42346	199.5
288.91272	200
284.40186	167
279.88672	145.5
275.37146	177
270.8519	176.5
266.33014	182.5
261.80826	159.5
257.2821	176.5
252.75371	215.5
248.22101	172
243.6882	189
239.15317	175.5
234.61592	186
230.07434	207.5
225.53265	195
220.98663	168.5
216.4384	203.5
211.89003	183
207.33734	182.5
202.78241	179
198.22523	175
193.66585	205.5
189.1042	176.5
184.53822	203
179.97211	219
175.40376	214
170.83104	177.5
166.25821	187
161.681	246.5
157.10155	210
152.51984	214
147.93588	187.5
143.34967	209.5
138.7612	177
134.17047	109
129.57748	36.5
124.98223	-4.5
