# Supplementary material for: Transition across a sharp interface: Data from Raman and Brillouin imaging spectroscopy
Source: Data Brief. 2020 Oct 2;33:106368. doi: 10.1016/j.dib.2020.106368 (PMC7557971; doi:10.1016/j.dib.2020.106368)
Supplement: Supplementary file 1 [file mmc1.zip › PET_Glycerol60X_step05/Raman/petgly_60X_70PH_2s_05step_40fend_12_47_44.txt]

3813.9915	114.5
3811.1724	168.5
3808.3525	119.5
3805.5327	132
3802.7104	104.5
3799.8872	129
3797.063	164
3794.2363	138.5
3791.4099	121.5
3788.5811	132
3785.7524	164.5
3782.9214	150
3780.0894	138
3777.2561	137.5
3774.4219	140
3771.5867	121
3768.7502	152
3765.9116	169.5
3763.0715	143.5
3760.2322	152
3757.3901	152
3754.5469	139
3751.7029	167.5
3748.8577	144.5
3746.0098	144.5
3743.1624	161.5
3740.3125	167
3737.4631	158.5
3734.6111	161
3731.7578	149
3728.9038	172.5
3726.0486	147
3723.1921	175
3720.3333	179.5
3717.4749	175
3714.6138	187
3711.7517	163
3708.8899	178
3706.0256	149.5
3703.1589	179.5
3700.2927	175.5
3697.425	179
3694.5552	184.5
3691.6853	169.5
3688.8132	194.5
3685.9399	177.5
3683.0657	194.5
3680.1902	205
3677.3137	210.5
3674.436	176
3671.5559	192.5
3668.676	215
3665.7937	171
3662.9102	221
3660.0271	209
3657.1416	214
3654.2534	225
3651.3655	205
3648.4766	217.5
3645.5852	214
3642.6941	226.5
3639.8005	221.5
3636.9058	244.5
3634.0098	264.5
3631.1128	213
3628.2148	233
3625.3157	263.5
3622.4141	262
3619.5127	293
3616.6086	284.5
3613.7036	270
3610.7976	274.5
3607.8904	282.5
3604.9819	316.5
3602.0725	290
3599.1604	349.5
3596.2488	317
3593.3345	306
3590.4192	337
3587.5042	365
3584.5867	382.5
3581.6665	368
3578.7466	371.5
3575.8257	408
3572.9021	420.5
3569.979	407
3567.0532	410.5
3564.1265	404.5
3561.1985	433
3558.2693	456
3555.3391	477
3552.4077	471
3549.4753	453
3546.5403	453.5
3543.6042	518
3540.6682	509.5
3537.7297	454.5
3534.7903	523
3531.8496	534.5
3528.9077	557
3525.9634	561.5
3523.0193	547
3520.0728	551.5
3517.125	586
3514.1775	606.5
3511.2273	630.5
3508.2761	607.5
3505.3237	607.5
3502.3689	650.5
3499.4143	650
3496.457	687
3493.5002	692.5
3490.5408	725.5
3487.5801	693
3484.6182	710
3481.6553	730.5
3478.6914	732
3475.7261	751.5
3472.7583	794
3469.7908	786
3466.8208	786
3463.8494	795.5
3460.877	794.5
3457.9036	801.5
3454.9287	832.5
3451.9529	882.5
3448.9744	845.5
3445.9963	937
3443.0156	860.5
3440.0337	935
3437.052	871
3434.0679	857.5
3431.0823	910.5
3428.0945	899
3425.1067	967.5
3422.1177	941
3419.1262	934.5
3416.1335	989
3413.1414	930
3410.1462	995.5
3407.1501	1035.5
3404.1528	985
3401.1528	998.5
3398.1533	980.5
3395.1523	975.5
3392.1489	1004.5
3389.1443	991
3386.1387	972
3383.1331	987
3380.1235	1019.5
3377.1143	996
3374.1038	1010.5
3371.092	1013
3368.0779	991
3365.0623	1013.5
3362.0471	1007
3359.0293	1033
3356.0103	1009.5
3352.9902	1030.5
3349.9688	978.5
3346.9448	1028
3343.9211	1029
3340.8948	1030.5
3337.8687	1036
3334.8398	1023
3331.8098	1030
3328.7788	1061.5
3325.7466	1034
3322.7129	1021.5
3319.6768	1027.5
3316.6409	1044.5
3313.6025	1020.5
3310.5627	1073
3307.5232	1072.5
3304.4812	1096.5
3301.4377	1000
3298.3918	1007
3295.3462	1075
3292.2993	1059
3289.2498	1075
3286.2004	1048.5
3283.1484	1040.5
3280.0952	1043.5
3277.041	1035.5
3273.9854	1061
3270.9287	1111
3267.8706	1079
3264.8101	1053.5
3261.7495	1024.5
3258.6865	1096
3255.6223	1076.5
3252.5569	1056
3249.49	1080.5
3246.4221	1082
3243.353	1087.5
3240.2827	1046
3237.2097	1057
3234.137	1074
3231.0615	1039.5
3227.9849	1025.5
3224.907	1100
3221.8279	1061
3218.7476	1011.5
3215.666	1067.5
3212.5833	999.5
3209.4978	1013
3206.4111	1028.5
3203.3247	1024.5
3200.2356	1013.5
3197.1453	949.5
3194.0537	1025.5
3190.9609	956
3187.8669	970
3184.7703	912.5
3181.6738	943.5
3178.5745	887.5
3175.4741	893.5
3172.374	906.5
3169.271	890
3166.167	860.5
3163.0601	865.5
3159.9536	863.5
3156.8457	815
3153.7351	866.5
3150.6248	844
3147.5117	827.5
3144.3975	800.5
3141.282	806.5
3138.1653	777
3135.0474	737
3131.9265	734.5
3128.8062	730
3125.6829	731
3122.5598	704.5
3119.4343	698.5
3116.3074	726
3113.1792	680.5
3110.0496	656.5
3106.9189	681
3103.7869	673
3100.6523	670.5
3097.5178	663
3094.3806	687
3091.2422	674.5
3088.1025	633.5
3084.9614	656
3081.8193	639.5
3078.6758	662.5
3075.531	628
3072.3835	654.5
3069.2363	680.5
3066.0862	683.5
3062.9348	633
3059.7825	722
3056.6287	699
3053.4734	708
3050.3171	653.5
3047.1594	676
3043.999	664
3040.8389	705
3037.676	640
3034.5117	649.5
3031.3464	651
3028.1797	645
3025.0115	625
3021.8423	654
3018.6716	592.5
3015.4983	664
3012.3252	669
3009.1494	693
3005.9722	751
3002.7937	774
2999.614	845
2996.4329	875.5
2993.2505	972.5
2990.0669	1090.5
2986.8806	1197.5
2983.6943	1418
2980.5054	1467.5
2977.3152	1662
2974.1235	1851
2970.9309	2049.5
2967.7366	2215
2964.5413	2471.5
2961.3445	2675
2958.145	2802
2954.9458	2957.5
2951.7437	3094
2948.5403	3112.5
2945.3354	3216
2942.1294	3242
2938.9221	3307.5
2935.7136	3276
2932.5037	3132
2929.291	3153
2926.0786	3056.5
2922.8633	3087.5
2919.6465	3086.5
2916.4287	3068
2913.2092	3078.5
2909.9888	3177
2906.7668	3223.5
2903.5437	3288
2900.3179	3508
2897.092	3592
2893.8633	3627.5
2890.6333	3703.5
2887.4021	3760
2884.1697	3718
2880.9358	3628
2877.7004	3484.5
2874.4639	3363.5
2871.2246	3103
2867.9854	2829
2864.7434	2601
2861.5	2323
2858.2571	2164.5
2855.011	2001.5
2851.7637	1887.5
2848.5134	1729.5
2845.2637	1604.5
2842.0122	1513
2838.7581	1497.5
2835.5042	1401.5
2832.2476	1284.5
2828.9893	1266
2825.7297	1179.5
2822.469	1149.5
2819.2068	1065.5
2815.9419	1035
2812.677	1001.5
2809.4109	945.5
2806.1418	904.5
2802.8716	891.5
2799.5999	864
2796.3269	861.5
2793.0525	804.5
2789.7766	847
2786.4998	827.5
2783.2212	794.5
2779.9399	780.5
2776.6589	736
2773.3748	801
2770.0896	762.5
2766.8027	775
2763.5146	783
2760.2253	821.5
2756.9346	772.5
2753.6409	809
2750.3474	828
2747.051	782.5
2743.7549	771.5
2740.4558	801
2737.1555	789
2733.8538	742.5
2730.5505	763
2727.2461	738.5
2723.9402	712
2720.6313	746
2717.3228	650
2714.0112	656
2710.6982	663
2707.384	672.5
2704.0684	612.5
2700.7515	643.5
2697.4331	623
2694.1133	566
2690.7905	589
2687.4683	569
2684.1428	570.5
2680.8176	549
2677.4893	568.5
2674.1599	607
2670.8289	571.5
2667.4966	494
2664.1614	532.5
2660.8262	562
2657.4897	547
2654.1504	566.5
2650.8096	553.5
2647.469	526
2644.1255	547.5
2640.7805	551
2637.4341	528
2634.085	555.5
2630.7358	542.5
2627.3853	517.5
2624.0317	550.5
2620.677	539.5
2617.3223	525.5
2613.9646	533
2610.6057	503.5
2607.2451	517
2603.8833	517.5
2600.5186	530.5
2597.1538	518.5
2593.7861	517.5
2590.4187	530.5
2587.0483	538.5
2583.6765	546
2580.3032	525
2576.9287	500.5
2573.5527	536
2570.175	548
2566.7964	492.5
2563.4146	543
2560.0327	554
2556.6482	531.5
2553.262	530.5
2549.8745	528
2546.4856	535
2543.0952	519
2539.7034	541.5
2536.3103	544
2532.9141	550.5
2529.5181	560.5
2526.1189	552
2522.7185	539.5
2519.3184	544
2515.915	527
2512.5103	522
2509.1025	526.5
2505.6948	536.5
2502.2859	527
2498.8738	495
2495.4619	506
2492.0471	522
2488.6306	560
2485.2129	529
2481.7937	546
2478.373	544.5
2474.9509	541
2471.5273	534.5
2468.1008	528.5
2464.6746	554.5
2461.2451	530
2457.8157	536.5
2454.3833	548
2450.9497	555
2447.5144	493
2444.0776	544.5
2440.6379	550
2437.1985	517.5
2433.7573	530.5
2430.3132	544.5
2426.8679	540
2423.4224	532.5
2419.9741	565.5
2416.5242	534
2413.0728	542
2409.6184	566
2406.1641	541
2402.7083	557.5
2399.2495	547
2395.791	551.5
2392.3291	521
2388.866	549.5
2385.4014	525.5
2381.9353	564
2378.4675	581.5
2374.9985	556
2371.5281	543.5
2368.0544	551.5
2364.5811	548
2361.1045	570.5
2357.6262	563
2354.1467	549.5
2350.6658	567.5
2347.1833	560
2343.6995	550
2340.2141	547
2336.7256	541.5
2333.2371	579.5
2329.7456	534
2326.2544	598.5
2322.7598	546
2319.2639	560.5
2315.7664	579.5
2312.2676	577.5
2308.7671	557
2305.2637	572
2301.7603	596
2298.2554	527.5
2294.7473	561.5
2291.2378	556
2287.7268	563
2284.2158	582
2280.7002	587.5
2277.1848	545.5
2273.6677	558
2270.1494	582
2266.6277	600.5
2263.1062	583.5
2259.5815	605.5
2256.0554	572.5
2252.5293	558
2249.0002	568
2245.4695	613.5
2241.9358	545.5
2238.4021	620
2234.8667	561.5
2231.3284	590.5
2227.7903	573.5
2224.2488	589.5
2220.7058	581.5
2217.1631	575.5
2213.6172	619
2210.0698	593.5
2206.519	622.5
2202.9685	615.5
2199.4165	617.5
2195.8613	625
2192.3062	585.5
2188.748	573
2185.1882	622.5
2181.627	581.5
2178.064	586
2174.4995	584.5
2170.9336	598.5
2167.3662	637
2163.7957	612.5
2160.2251	597
2156.6514	593
2153.0779	612
2149.501	630.5
2145.9226	647
2142.3428	662
2138.7612	618
2135.1768	655.5
2131.5923	633
2128.0061	651
2124.417	649.5
2120.8276	645
2117.2354	634.5
2113.6414	633
2110.0459	630.5
2106.449	692.5
2102.8503	659
2099.2502	650
2095.6487	637
2092.0437	667
2088.439	674
2084.8308	670
2081.2212	640.5
2077.6101	647
2073.999	681.5
2070.3831	674.5
2066.7671	689
2063.1497	679
2059.5308	664.5
2055.9084	699.5
2052.2864	732
2048.6609	730
2045.0358	683
2041.4072	691
2037.7771	697.5
2034.1454	715.5
2030.5122	740.5
2026.8756	740
2023.2393	743
2019.6012	727.5
2015.96	748.5
2012.3171	729
2008.6744	769
2005.0283	750
2001.3807	753.5
1997.7316	760
1994.0808	775.5
1990.4283	785
1986.7727	769
1983.1172	757.5
1979.4584	772
1975.7996	791.5
1972.1376	800
1968.4739	773.5
1964.8087	785.5
1961.1418	748
1957.4734	792.5
1953.8033	757.5
1950.1317	840.5
1946.4568	799.5
1942.7819	735.5
1939.1038	790
1935.424	794.5
1931.7426	833
1928.0613	851.5
1924.3767	832.5
1920.6887	798.5
1917.001	824
1913.3115	813.5
1909.6205	859.5
1905.926	832
1902.23	878
1898.5342	822
1894.8348	868.5
1891.134	854.5
1887.4315	853.5
1883.7274	801
1880.0216	899
1876.3125	802
1872.6035	845
1868.8929	855.5
1865.1788	865
1861.4633	907
1857.746	897.5
1854.0288	896
1850.3083	908.5
1846.5862	872.5
1842.8606	881
1839.1353	899.5
1835.4081	853.5
1831.6776	886
1827.9473	865
1824.2136	867
1820.4781	919.5
1816.7411	927.5
1813.0024	913.5
1809.2621	922.5
1805.5201	995.5
1801.7765	924.5
1798.0313	928.5
1794.2826	920.5
1790.5339	913
1786.782	929.5
1783.0283	948
1779.2731	941
1775.5161	929
1771.7574	920
1767.9972	924.5
1764.2352	992
1760.4716	952
1756.7046	963
1752.9376	913
1749.1672	998
1745.3951	932.5
1741.6232	950.5
1737.8478	920.5
1734.0708	940.5
1730.292	970.5
1726.5099	958
1722.7278	1010
1718.944	904
1715.1567	1000
1711.3696	947
1707.5791	984.5
1703.7869	943
1699.9929	996.5
1696.1973	955
1692.3999	999.5
1688.601	1027
1684.8003	938.5
1680.9961	966
1677.192	1015
1673.3845	1049.5
1669.577	1004
1665.7661	999
1661.9535	1049.5
1658.1392	1007.5
1654.3231	995.5
1650.5054	1032
1646.6859	975
1642.8647	1011.5
1639.0402	1024.5
1635.2156	1049.5
1631.3876	1061
1627.5579	990
1623.7281	999.5
1619.895	1034
1616.0601	1049.5
1612.2235	1054.5
1608.3834	1050.5
1604.5433	1048.5
1600.7017	1028.5
1596.8563	1022.5
1593.0111	999
1589.1625	1017
1585.312	1025
1581.4598	1009
1577.606	1045
1573.7504	995.5
1569.8931	999.5
1566.0341	977.5
1562.1732	1007.5
1558.3088	1057
1554.4447	980.5
1550.5769	1003.5
1546.7091	1014.5
1542.8379	1025.5
1538.9648	960
1535.0901	996
1531.2136	1006.5
1527.3353	988
1523.4536	995.5
1519.5719	1021
1515.6866	985
1511.8014	1014
1507.9126	991.5
1504.0239	1027.5
1500.1316	1015.5
1496.2375	1025
1492.3418	1057
1488.4442	1076.5
1484.5431	1132.5
1480.6421	1167.5
1476.7393	1200
1472.8329	1253.5
1468.9265	1173
1465.0166	1186
1461.1049	1194.5
1457.1914	1157
1453.2762	1071.5
1449.3593	1090.5
1445.4404	1068
1441.5199	1043
1437.5957	1071.5
1433.6716	1067.5
1429.744	1068
1425.8163	1015.5
1421.8851	1066.5
1417.952	1047.5
1414.0172	1027.5
1410.0807	1043.5
1406.1422	1030.5
1402.202	1046
1398.2601	1014.5
1394.3146	1030.5
1390.369	1024.5
1386.4198	979
1382.4707	1044.5
1378.5179	1015
1374.5635	1009
1370.6071	1019
1366.6489	1029.5
1362.689	994
1358.7273	992
1354.7638	962.5
1350.7965	1000
1346.8293	1000.5
1342.8586	1002
1338.886	1001
1334.9135	926
1330.9371	950.5
1326.9591	1005
1322.9792	969
1318.9976	947
1315.0122	966.5
1311.027	984
1307.0398	934
1303.049	957.5
1299.0582	945.5
1295.0638	919
1291.0675	966.5
1287.0695	951
1283.0695	954.5
1279.0677	949.5
1275.0641	918
1271.0587	900
1267.0515	968
1263.0405	959
1259.0295	950.5
1255.015	930.5
1250.9985	932
1246.9802	915.5
1242.9619	898.5
1238.9399	901
1234.9161	870
1230.8885	873.5
1226.861	894.5
1222.8317	892
1218.7986	818
1214.7655	856
1210.7286	836.5
1206.6899	850
1202.6514	842
1198.609	845.5
1194.5647	794.5
1190.5187	782
1186.4707	780
1182.4189	716.5
1178.3673	754.5
1174.3137	736
1170.2565	716.5
1166.1973	705.5
1162.1382	706
1158.0752	721
1154.0105	755
1149.9438	726
1145.8752	711.5
1141.8048	694
1137.7307	770.5
1133.6565	823
1129.5804	806.5
1125.5006	829.5
1121.4208	890.5
1117.3372	925
1113.2517	913
1109.1643	916
1105.0751	864.5
1100.9839	811
1096.8907	858.5
1092.7959	900
1088.6971	891.5
1084.5984	941
1080.4958	1056
1076.3932	1075
1072.2869	1153
1068.1786	1177.5
1064.0685	1195.5
1059.9564	1209
1055.8424	1184.5
1051.7266	1176
1047.6088	1171.5
1043.489	1065.5
1039.3655	999.5
1035.2419	820
1031.1145	804.5
1026.9852	691.5
1022.856	681.5
1018.7228	581.5
1014.5877	641.5
1010.4507	677
1006.3118	645.5
1002.1691	662.5
998.02631	603.5
993.88159	575.5
989.73303	501
985.58447	500.5
981.43201	549
977.27765	553.5
973.12134	520.5
968.96313	501
964.80292	463
960.64081	464.5
956.47675	438.5
952.31073	461
948.14081	464.5
943.97089	482.5
939.79706	486
935.62329	524
931.44556	596.5
927.26587	564
923.08429	563
918.9007	529.5
914.71515	512
910.52765	464
906.3382	449.5
902.14484	470
897.95142	442.5
893.75409	415
889.55676	448.5
885.35553	535.5
881.15234	604
876.94714	697
872.73993	818.5
868.53082	976
864.3197	1121.5
860.10657	1167
855.89148	1233
851.67249	1242
847.45343	1140
843.23041	962.5
839.00739	823
834.78046	805
830.55145	782
826.3205	844
822.08759	817
817.8526	758
813.61566	611
809.37476	491
805.13385	423.5
800.89093	410.5
796.64398	370.5
792.39508	382
788.14612	336
783.89319	316.5
779.63824	323
775.38129	323
771.12231	289.5
766.86133	252.5
762.59833	278
758.33136	271.5
754.06433	298
749.79327	282.5
745.52222	234
741.24713	288
736.97003	218.5
732.69092	246
728.40973	247
724.12653	231
719.84131	274
715.55408	243
711.26477	226.5
706.97144	226.5
702.6781	240.5
698.38068	266.5
694.08325	289.5
689.78174	310
685.47821	356
681.17267	354
676.86499	384
672.55536	363.5
668.24359	344
663.92987	298
659.61401	258.5
655.29413	252.5
650.97418	241.5
646.65015	241
642.32611	212
637.99799	229
633.66779	214
629.33551	227.5
625.00122	209
620.66479	185
616.32635	225.5
611.98578	173.5
607.64117	227.5
603.29645	209
598.94769	134
594.59882	208.5
590.24591	188.5
585.89087	208.5
581.53375	203
577.17657	177.5
572.81531	193
568.44989	181
564.08441	208
559.71686	202.5
555.34723	211.5
550.97345	216.5
546.59961	216.5
542.22168	206.5
537.84161	212
533.46143	203.5
529.07721	205
524.6908	208
520.30231	228
515.91174	223.5
511.51697	257.5
507.12216	317.5
502.72522	356.5
498.32413	446
493.92297	544.5
489.51764	585.5
485.1102	629.5
480.70267	566
476.29099	535.5
471.87717	423
467.46121	362.5
463.04312	313.5
458.62088	222.5
454.19855	199.5
449.77405	207
445.3454	220
440.91666	225.5
436.4837	273
432.04865	277.5
427.61142	297
423.1741	377.5
418.73257	364.5
414.28891	410.5
409.84103	343.5
405.39307	302
400.94296	276.5
396.49069	208
392.03421	222
387.57761	204.5
383.11679	191.5
378.65381	200
374.18869	183.5
369.72137	185.5
365.25397	178
360.78027	160.5
356.30646	151
351.83047	169.5
347.35233	185.5
342.8699	177
338.38739	163
333.90063	186.5
329.41376	187.5
324.92264	230.5
320.42932	184
315.93381	162.5
311.43613	165
306.93625	187.5
302.43417	191
297.9299	184.5
293.42346	179
288.91272	170
284.40186	170.5
279.88672	163
275.37146	182
270.8519	189
266.33014	203
261.80826	171
257.2821	190.5
252.75371	205.5
248.22101	210
243.6882	167
239.15317	182.5
234.61592	180
230.07434	207.5
225.53265	171.5
220.98663	187.5
216.4384	198
211.89003	170.5
207.33734	192.5
202.78241	200.5
198.22523	182.5
193.66585	211.5
189.1042	184
184.53822	198
179.97211	179
175.40376	183
170.83104	198.5
166.25821	209
161.681	236
157.10155	196.5
152.51984	187.5
147.93588	206
143.34967	237.5
138.7612	158
134.17047	97
129.57748	10.5
124.98223	10
