# Supplementary material for: Transition across a sharp interface: Data from Raman and Brillouin imaging spectroscopy
Source: Data Brief. 2020 Oct 2;33:106368. doi: 10.1016/j.dib.2020.106368 (PMC7557971; doi:10.1016/j.dib.2020.106368)
Supplement: Supplementary file 1 [file mmc1.zip › PET_Glycerol60X_step05/Raman/petgly_60X_70PH_2s_05step_40fend_12_47_45.txt]

3813.9915	147
3811.1724	146.5
3808.3525	102.5
3805.5327	124.5
3802.7104	143
3799.8872	161
3797.063	121
3794.2363	114
3791.4099	116
3788.5811	125
3785.7524	176.5
3782.9214	132
3780.0894	136
3777.2561	125
3774.4219	136.5
3771.5867	182
3768.7502	149.5
3765.9116	135
3763.0715	102
3760.2322	162
3757.3901	162
3754.5469	147.5
3751.7029	131.5
3748.8577	129.5
3746.0098	134.5
3743.1624	154.5
3740.3125	140.5
3737.4631	145.5
3734.6111	122.5
3731.7578	160
3728.9038	170
3726.0486	153
3723.1921	146.5
3720.3333	153
3717.4749	152
3714.6138	192.5
3711.7517	167.5
3708.8899	143
3706.0256	157.5
3703.1589	197.5
3700.2927	167
3697.425	142.5
3694.5552	154
3691.6853	200.5
3688.8132	212.5
3685.9399	164.5
3683.0657	167
3680.1902	164
3677.3137	182
3674.436	206
3671.5559	243
3668.676	216.5
3665.7937	180.5
3662.9102	203.5
3660.0271	184.5
3657.1416	210
3654.2534	190
3651.3655	204
3648.4766	206.5
3645.5852	224
3642.6941	236
3639.8005	224
3636.9058	195
3634.0098	250
3631.1128	241.5
3628.2148	289.5
3625.3157	257
3622.4141	206.5
3619.5127	261.5
3616.6086	271.5
3613.7036	255.5
3610.7976	252
3607.8904	284
3604.9819	291.5
3602.0725	325.5
3599.1604	301.5
3596.2488	330
3593.3345	310.5
3590.4192	355.5
3587.5042	356.5
3584.5867	362.5
3581.6665	349
3578.7466	375
3575.8257	340.5
3572.9021	392
3569.979	425
3567.0532	399.5
3564.1265	398.5
3561.1985	396
3558.2693	438
3555.3391	419
3552.4077	453.5
3549.4753	455
3546.5403	473.5
3543.6042	514.5
3540.6682	508
3537.7297	477.5
3534.7903	484.5
3531.8496	535.5
3528.9077	531
3525.9634	512
3523.0193	556.5
3520.0728	592
3517.125	588.5
3514.1775	583.5
3511.2273	603
3508.2761	584
3505.3237	625
3502.3689	661
3499.4143	670.5
3496.457	602
3493.5002	660.5
3490.5408	640.5
3487.5801	740.5
3484.6182	702
3481.6553	727.5
3478.6914	704
3475.7261	738
3472.7583	743
3469.7908	754
3466.8208	783.5
3463.8494	762.5
3460.877	786.5
3457.9036	814
3454.9287	832
3451.9529	844.5
3448.9744	870
3445.9963	888
3443.0156	875.5
3440.0337	886.5
3437.052	857
3434.0679	869.5
3431.0823	920
3428.0945	945.5
3425.1067	906
3422.1177	951.5
3419.1262	938.5
3416.1335	926
3413.1414	941.5
3410.1462	937
3407.1501	1051.5
3404.1528	965
3401.1528	940.5
3398.1533	976.5
3395.1523	984.5
3392.1489	884.5
3389.1443	987.5
3386.1387	951
3383.1331	1009
3380.1235	1005
3377.1143	917
3374.1038	1017.5
3371.092	1010
3368.0779	1033
3365.0623	996.5
3362.0471	980.5
3359.0293	1021.5
3356.0103	1043.5
3352.9902	1024
3349.9688	1025
3346.9448	1019
3343.9211	1007.5
3340.8948	1036.5
3337.8687	1056.5
3334.8398	1029.5
3331.8098	1031
3328.7788	1021.5
3325.7466	1081
3322.7129	1058
3319.6768	1048.5
3316.6409	992.5
3313.6025	1026.5
3310.5627	1003
3307.5232	1055.5
3304.4812	992
3301.4377	1015
3298.3918	985
3295.3462	1041.5
3292.2993	1053.5
3289.2498	1055
3286.2004	1069.5
3283.1484	1008.5
3280.0952	1057.5
3277.041	1056.5
3273.9854	1021.5
3270.9287	1044.5
3267.8706	1001
3264.8101	1023.5
3261.7495	1095
3258.6865	1043.5
3255.6223	1028
3252.5569	1073
3249.49	1050.5
3246.4221	1067.5
3243.353	1053.5
3240.2827	1048
3237.2097	1028.5
3234.137	1027
3231.0615	1066.5
3227.9849	1011.5
3224.907	1030.5
3221.8279	1009
3218.7476	1071
3215.666	1017
3212.5833	998.5
3209.4978	1016
3206.4111	1024
3203.3247	1024
3200.2356	982.5
3197.1453	945
3194.0537	965.5
3190.9609	979.5
3187.8669	1013.5
3184.7703	931
3181.6738	965
3178.5745	899.5
3175.4741	890.5
3172.374	911.5
3169.271	927
3166.167	863.5
3163.0601	865.5
3159.9536	826
3156.8457	878.5
3153.7351	812.5
3150.6248	783.5
3147.5117	783.5
3144.3975	804.5
3141.282	820
3138.1653	750
3135.0474	761.5
3131.9265	733.5
3128.8062	724
3125.6829	690.5
3122.5598	682
3119.4343	669.5
3116.3074	681.5
3113.1792	704.5
3110.0496	706
3106.9189	666.5
3103.7869	630.5
3100.6523	638.5
3097.5178	617
3094.3806	630
3091.2422	648
3088.1025	621
3084.9614	626
3081.8193	634.5
3078.6758	635
3075.531	637
3072.3835	644.5
3069.2363	639.5
3066.0862	636
3062.9348	644.5
3059.7825	675
3056.6287	648
3053.4734	710.5
3050.3171	696.5
3047.1594	680
3043.999	653.5
3040.8389	655.5
3037.676	669
3034.5117	622
3031.3464	608.5
3028.1797	605.5
3025.0115	612.5
3021.8423	622.5
3018.6716	621
3015.4983	661
3012.3252	652.5
3009.1494	679
3005.9722	706
3002.7937	783
2999.614	826.5
2996.4329	880
2993.2505	962
2990.0669	1044.5
2986.8806	1181
2983.6943	1335
2980.5054	1467.5
2977.3152	1605
2974.1235	1807
2970.9309	2061
2967.7366	2176
2964.5413	2447.5
2961.3445	2582
2958.145	2784.5
2954.9458	2930.5
2951.7437	3115
2948.5403	3105.5
2945.3354	3197.5
2942.1294	3254
2938.9221	3239
2935.7136	3198
2932.5037	3168.5
2929.291	3118.5
2926.0786	3129
2922.8633	3018
2919.6465	3041
2916.4287	2982
2913.2092	2964
2909.9888	3171
2906.7668	3137
2903.5437	3353
2900.3179	3454.5
2897.092	3492
2893.8633	3608.5
2890.6333	3728
2887.4021	3696.5
2884.1697	3690
2880.9358	3632
2877.7004	3549
2874.4639	3286
2871.2246	3020
2867.9854	2789.5
2864.7434	2593.5
2861.5	2350.5
2858.2571	2156.5
2855.011	1998
2851.7637	1818.5
2848.5134	1796.5
2845.2637	1606
2842.0122	1517
2838.7581	1411
2835.5042	1344
2832.2476	1270
2828.9893	1229.5
2825.7297	1176
2822.469	1129.5
2819.2068	1090.5
2815.9419	1034.5
2812.677	991.5
2809.4109	925
2806.1418	915.5
2802.8716	865
2799.5999	821
2796.3269	800.5
2793.0525	838.5
2789.7766	818.5
2786.4998	754
2783.2212	769.5
2779.9399	785
2776.6589	779
2773.3748	777
2770.0896	700.5
2766.8027	789.5
2763.5146	767
2760.2253	766
2756.9346	744.5
2753.6409	763
2750.3474	780.5
2747.051	820
2743.7549	768.5
2740.4558	792
2737.1555	759.5
2733.8538	708
2730.5505	685.5
2727.2461	739
2723.9402	720
2720.6313	610.5
2717.3228	685.5
2714.0112	623.5
2710.6982	657
2707.384	632.5
2704.0684	586
2700.7515	604.5
2697.4331	596.5
2694.1133	569.5
2690.7905	541
2687.4683	551.5
2684.1428	559
2680.8176	531
2677.4893	557.5
2674.1599	487.5
2670.8289	555.5
2667.4966	562.5
2664.1614	572.5
2660.8262	583.5
2657.4897	497.5
2654.1504	495.5
2650.8096	495
2647.469	526
2644.1255	539.5
2640.7805	534.5
2637.4341	507.5
2634.085	511
2630.7358	520.5
2627.3853	533.5
2624.0317	496
2620.677	496.5
2617.3223	507.5
2613.9646	544
2610.6057	504.5
2607.2451	463
2603.8833	484
2600.5186	534.5
2597.1538	528.5
2593.7861	473
2590.4187	514
2587.0483	508
2583.6765	501
2580.3032	498
2576.9287	527.5
2573.5527	518.5
2570.175	484
2566.7964	486.5
2563.4146	534.5
2560.0327	496.5
2556.6482	471
2553.262	479
2549.8745	504
2546.4856	521
2543.0952	525
2539.7034	519
2536.3103	538
2532.9141	501.5
2529.5181	531
2526.1189	552
2522.7185	498.5
2519.3184	500
2515.915	501.5
2512.5103	496.5
2509.1025	493
2505.6948	509
2502.2859	497.5
2498.8738	527.5
2495.4619	531
2492.0471	499
2488.6306	495
2485.2129	506.5
2481.7937	532.5
2478.373	534.5
2474.9509	553.5
2471.5273	511
2468.1008	517
2464.6746	554
2461.2451	498
2457.8157	493.5
2454.3833	531
2450.9497	543
2447.5144	548
2444.0776	554
2440.6379	523.5
2437.1985	548
2433.7573	530
2430.3132	553.5
2426.8679	548
2423.4224	511.5
2419.9741	545
2416.5242	552.5
2413.0728	547.5
2409.6184	547.5
2406.1641	533.5
2402.7083	524.5
2399.2495	559
2395.791	560.5
2392.3291	518.5
2388.866	549.5
2385.4014	498
2381.9353	545.5
2378.4675	544
2374.9985	564
2371.5281	550.5
2368.0544	536
2364.5811	531.5
2361.1045	541
2357.6262	531
2354.1467	528
2350.6658	549
2347.1833	572.5
2343.6995	544.5
2340.2141	549.5
2336.7256	547
2333.2371	508.5
2329.7456	516
2326.2544	563
2322.7598	536.5
2319.2639	567
2315.7664	519
2312.2676	602.5
2308.7671	552.5
2305.2637	552
2301.7603	573.5
2298.2554	533
2294.7473	586
2291.2378	551
2287.7268	567.5
2284.2158	559.5
2280.7002	570
2277.1848	585.5
2273.6677	547
2270.1494	561.5
2266.6277	564.5
2263.1062	542.5
2259.5815	572.5
2256.0554	600
2252.5293	552.5
2249.0002	551
2245.4695	567
2241.9358	572
2238.4021	581
2234.8667	582
2231.3284	547.5
2227.7903	550
2224.2488	554
2220.7058	572.5
2217.1631	557
2213.6172	565.5
2210.0698	561.5
2206.519	550.5
2202.9685	608
2199.4165	607
2195.8613	579.5
2192.3062	566.5
2188.748	574
2185.1882	592.5
2181.627	583
2178.064	614.5
2174.4995	544
2170.9336	621.5
2167.3662	648
2163.7957	614.5
2160.2251	581
2156.6514	550
2153.0779	635.5
2149.501	602
2145.9226	611
2142.3428	561
2138.7612	590
2135.1768	628.5
2131.5923	611
2128.0061	642.5
2124.417	626.5
2120.8276	609.5
2117.2354	638
2113.6414	645.5
2110.0459	636
2106.449	626
2102.8503	619.5
2099.2502	625.5
2095.6487	682.5
2092.0437	636.5
2088.439	648.5
2084.8308	660.5
2081.2212	673.5
2077.6101	659
2073.999	641
2070.3831	630
2066.7671	678
2063.1497	680.5
2059.5308	693
2055.9084	663.5
2052.2864	655
2048.6609	685.5
2045.0358	679
2041.4072	694.5
2037.7771	669.5
2034.1454	688
2030.5122	712.5
2026.8756	691
2023.2393	738
2019.6012	714.5
2015.96	703.5
2012.3171	708
2008.6744	757
2005.0283	755
2001.3807	735
1997.7316	686.5
1994.0808	727.5
1990.4283	741.5
1986.7727	716
1983.1172	727.5
1979.4584	728
1975.7996	772.5
1972.1376	756.5
1968.4739	776.5
1964.8087	761.5
1961.1418	728.5
1957.4734	807
1953.8033	806
1950.1317	758
1946.4568	759.5
1942.7819	765
1939.1038	798
1935.424	817.5
1931.7426	817
1928.0613	815.5
1924.3767	793.5
1920.6887	776
1917.001	813.5
1913.3115	833.5
1909.6205	798.5
1905.926	825.5
1902.23	810
1898.5342	828.5
1894.8348	827.5
1891.134	813
1887.4315	795.5
1883.7274	844
1880.0216	836
1876.3125	832.5
1872.6035	842.5
1868.8929	840.5
1865.1788	871.5
1861.4633	836
1857.746	861
1854.0288	854
1850.3083	851
1846.5862	845.5
1842.8606	923
1839.1353	904
1835.4081	850
1831.6776	854
1827.9473	896.5
1824.2136	934
1820.4781	865.5
1816.7411	832
1813.0024	911
1809.2621	918
1805.5201	881
1801.7765	912.5
1798.0313	832
1794.2826	918
1790.5339	911.5
1786.782	938.5
1783.0283	923
1779.2731	902.5
1775.5161	892.5
1771.7574	921.5
1767.9972	962
1764.2352	953.5
1760.4716	870
1756.7046	922
1752.9376	939.5
1749.1672	994
1745.3951	891.5
1741.6232	921
1737.8478	939.5
1734.0708	990.5
1730.292	960
1726.5099	970.5
1722.7278	946
1718.944	922.5
1715.1567	987
1711.3696	932
1707.5791	976
1703.7869	907.5
1699.9929	938
1696.1973	933
1692.3999	980
1688.601	966.5
1684.8003	956.5
1680.9961	939
1677.192	1007.5
1673.3845	967
1669.577	942
1665.7661	951
1661.9535	970.5
1658.1392	957.5
1654.3231	1005.5
1650.5054	989
1646.6859	964
1642.8647	963
1639.0402	1001.5
1635.2156	978.5
1631.3876	990.5
1627.5579	957
1623.7281	985.5
1619.895	1029.5
1616.0601	1063
1612.2235	980
1608.3834	967.5
1604.5433	1028.5
1600.7017	1039.5
1596.8563	1038
1593.0111	986
1589.1625	989.5
1585.312	1004
1581.4598	975.5
1577.606	983.5
1573.7504	983.5
1569.8931	985.5
1566.0341	969.5
1562.1732	983.5
1558.3088	1014.5
1554.4447	990.5
1550.5769	982.5
1546.7091	945.5
1542.8379	1000.5
1538.9648	985
1535.0901	978
1531.2136	973
1527.3353	979.5
1523.4536	990
1519.5719	990.5
1515.6866	967.5
1511.8014	982.5
1507.9126	1003.5
1504.0239	1033
1500.1316	1027
1496.2375	996.5
1492.3418	1077
1488.4442	1072.5
1484.5431	1142
1480.6421	1105
1476.7393	1161
1472.8329	1165
1468.9265	1213
1465.0166	1199
1461.1049	1152
1457.1914	1109
1453.2762	1077.5
1449.3593	1062.5
1445.4404	1073.5
1441.5199	1062.5
1437.5957	1029
1433.6716	1011.5
1429.744	1024
1425.8163	1034.5
1421.8851	1014
1417.952	1017.5
1414.0172	1060.5
1410.0807	1061
1406.1422	1051
1402.202	1034.5
1398.2601	1016.5
1394.3146	1009
1390.369	1014.5
1386.4198	1038
1382.4707	993
1378.5179	1003
1374.5635	974
1370.6071	1017
1366.6489	982.5
1362.689	911.5
1358.7273	973.5
1354.7638	979
1350.7965	1037.5
1346.8293	974
1342.8586	974.5
1338.886	961.5
1334.9135	990.5
1330.9371	935.5
1326.9591	1018
1322.9792	972
1318.9976	983.5
1315.0122	926
1311.027	979.5
1307.0398	907
1303.049	951
1299.0582	901.5
1295.0638	941
1291.0675	979.5
1287.0695	921
1283.0695	915
1279.0677	913.5
1275.0641	931.5
1271.0587	914.5
1267.0515	961.5
1263.0405	922
1259.0295	889.5
1255.015	909.5
1250.9985	930
1246.9802	920.5
1242.9619	910
1238.9399	889.5
1234.9161	902.5
1230.8885	912
1226.861	901
1222.8317	841.5
1218.7986	855.5
1214.7655	860
1210.7286	856
1206.6899	843
1202.6514	821.5
1198.609	818.5
1194.5647	795
1190.5187	756
1186.4707	766.5
1182.4189	730.5
1178.3673	713
1174.3137	737.5
1170.2565	732
1166.1973	704
1162.1382	657
1158.0752	711
1154.0105	732.5
1149.9438	683.5
1145.8752	657
1141.8048	637
1137.7307	707.5
1133.6565	770
1129.5804	809.5
1125.5006	872
1121.4208	867.5
1117.3372	910.5
1113.2517	963.5
1109.1643	936.5
1105.0751	861
1100.9839	879.5
1096.8907	911
1092.7959	889.5
1088.6971	936
1084.5984	972
1080.4958	1033.5
1076.3932	1074
1072.2869	1095.5
1068.1786	1180
1064.0685	1164.5
1059.9564	1163.5
1055.8424	1181
1051.7266	1155.5
1047.6088	1084
1043.489	1040
1039.3655	920.5
1035.2419	865.5
1031.1145	752.5
1026.9852	710
1022.856	609.5
1018.7228	607
1014.5877	658.5
1010.4507	697
1006.3118	610.5
1002.1691	637.5
998.02631	617.5
993.88159	534
989.73303	532
985.58447	513
981.43201	530.5
977.27765	535.5
973.12134	492.5
968.96313	511
964.80292	472
960.64081	458
956.47675	401.5
952.31073	464
948.14081	473
943.97089	469.5
939.79706	495.5
935.62329	489.5
931.44556	535
927.26587	581.5
923.08429	559.5
918.9007	501.5
914.71515	485.5
910.52765	478
906.3382	473.5
902.14484	431.5
897.95142	429.5
893.75409	403.5
889.55676	461.5
885.35553	507.5
881.15234	568.5
876.94714	694.5
872.73993	812.5
868.53082	957.5
864.3197	1075.5
860.10657	1167
855.89148	1264
851.67249	1181
847.45343	1117.5
843.23041	926.5
839.00739	839.5
834.78046	722
830.55145	762
826.3205	801.5
822.08759	812
817.8526	746.5
813.61566	585
809.37476	516
805.13385	426.5
800.89093	399
796.64398	362
792.39508	333
788.14612	330
783.89319	328
779.63824	333
775.38129	284
771.12231	291
766.86133	265.5
762.59833	307.5
758.33136	267.5
754.06433	248.5
749.79327	262.5
745.52222	259.5
741.24713	269.5
736.97003	274.5
732.69092	234
728.40973	207
724.12653	224.5
719.84131	233.5
715.55408	243
711.26477	268
706.97144	227
702.6781	243
698.38068	272.5
694.08325	308
689.78174	301
685.47821	339
681.17267	351
676.86499	356
672.55536	344.5
668.24359	288.5
663.92987	270.5
659.61401	256
655.29413	269
650.97418	255
646.65015	228
642.32611	195
637.99799	219.5
633.66779	219.5
629.33551	217
625.00122	187.5
620.66479	189
616.32635	214.5
611.98578	199.5
607.64117	183
603.29645	186.5
598.94769	154
594.59882	185
590.24591	221.5
585.89087	204
581.53375	184
577.17657	175.5
572.81531	198.5
568.44989	210.5
564.08441	179.5
559.71686	201.5
555.34723	190.5
550.97345	201
546.59961	231
542.22168	225.5
537.84161	230.5
533.46143	205
529.07721	212
524.6908	205.5
520.30231	222.5
515.91174	224
511.51697	243
507.12216	317
502.72522	412.5
498.32413	443
493.92297	520
489.51764	595
485.1102	618
480.70267	608
476.29099	511.5
471.87717	421.5
467.46121	316
463.04312	277
458.62088	258
454.19855	203.5
449.77405	218.5
445.3454	206
440.91666	208.5
436.4837	231
432.04865	279.5
427.61142	256
423.1741	354.5
418.73257	385
414.28891	373.5
409.84103	340.5
405.39307	286.5
400.94296	257
396.49069	208
392.03421	232.5
387.57761	200
383.11679	179
378.65381	213.5
374.18869	213.5
369.72137	193
365.25397	146.5
360.78027	167.5
356.30646	181.5
351.83047	181.5
347.35233	199
342.8699	187
338.38739	159.5
333.90063	200.5
329.41376	195.5
324.92264	211.5
320.42932	195.5
315.93381	180.5
311.43613	183
306.93625	192.5
302.43417	190.5
297.9299	155.5
293.42346	154
288.91272	162
284.40186	170
279.88672	189
275.37146	164.5
270.8519	145
266.33014	189
261.80826	177
257.2821	195.5
252.75371	182
248.22101	190.5
243.6882	186.5
239.15317	199
234.61592	179.5
230.07434	176.5
225.53265	167
220.98663	194
216.4384	192
211.89003	197.5
207.33734	168
202.78241	188
198.22523	179.5
193.66585	184.5
189.1042	200.5
184.53822	213.5
179.97211	202
175.40376	182.5
170.83104	196
166.25821	219
161.681	186.5
157.10155	176.5
152.51984	208
147.93588	226.5
143.34967	213
138.7612	166
134.17047	47
129.57748	15
124.98223	35
