# Supplementary material for: Transition across a sharp interface: Data from Raman and Brillouin imaging spectroscopy
Source: Data Brief. 2020 Oct 2;33:106368. doi: 10.1016/j.dib.2020.106368 (PMC7557971; doi:10.1016/j.dib.2020.106368)
Supplement: Supplementary file 1 [file mmc1.zip › SiO2_Water20X_step05/Brillouin/SiO2_Water20X_step05_01.txt]

-40.114348 0
-39.957652 0
-39.800955 0
-39.644258 3
-39.487562 2
-39.330865 0
-39.174168 0
-39.017472 1
-38.860775 1
-38.704078 0
-38.547382 0
-38.390685 0
-38.233988 0
-38.077292 0
-37.920595 2
-37.763898 0
-37.607202 0
-37.450505 0
-37.293808 0
-37.137112 2
-36.980415 0
-36.823718 0
-36.667022 0
-36.510325 0
-36.353628 0
-36.196932 0
-36.040235 0
-35.883538 0
-35.726841 0
-35.570145 0
-35.413448 0
-35.256751 0
-35.100055 0
-34.943358 1
-34.786661 1
-34.629965 1
-34.473268 1
-34.316571 2
-34.159875 0
-34.003178 2
-33.846481 0
-33.689785 3
-33.533088 4
-33.376391 10
-33.219695 7
-33.062998 22
-32.906301 64
-32.749605 129
-32.592908 91
-32.436211 86
-32.279515 50
-32.122818 26
-31.966121 17
-31.809425 6
-31.652728 1
-31.496031 5
-31.339335 2
-31.182638 2
-31.025941 0
-30.869245 0
-30.712548 1
-30.555851 0
-30.399155 0
-30.242458 0
-30.085761 1
-29.929065 1
-29.772368 2
-29.615671 0
-29.458975 0
-29.302278 0
-29.145581 1
-28.988885 0
-28.832188 1
-28.675491 0
-28.518795 0
-28.362098 0
-28.205401 0
-28.048705 0
-27.892008 1
-27.735311 0
-27.578614 1
-27.421918 0
-27.265221 1
-27.108524 0
-26.951828 0
-26.795131 0
-26.638434 0
-26.481738 0
-26.325041 0
-26.168344 0
-26.011648 1
-25.854951 0
-25.698254 0
-25.541558 1
-25.384861 0
-25.228164 0
-25.071468 2
-24.914771 0
-24.758074 1
-24.601378 0
-24.444681 0
-24.287984 0
-24.131288 0
-23.974591 0
-23.817894 0
-23.661198 0
-23.504501 0
-23.347804 0
-23.191108 0
-23.034411 0
-22.877714 0
-22.721018 0
-22.564321 0
-22.407624 0
-22.250928 0
-22.094231 0
-21.937534 0
-21.780838 0
-21.624141 0
-21.467444 0
-21.310748 0
-21.154051 0
-20.997354 0
-20.840658 0
-20.683961 0
-20.527264 0
-20.370568 0
-20.213871 0
-20.057174 0
-19.900477 0
-19.743781 0
-19.587084 1
-19.430387 0
-19.273691 0
-19.116994 1
-18.960297 0
-18.803601 0
-18.646904 0
-18.490207 0
-18.333511 0
-18.176814 0
-18.020117 0
-17.863421 1
-17.706724 0
-17.550027 0
-17.393331 0
-17.236634 0
-17.079937 0
-16.923241 0
-16.766544 0
-16.609847 0
-16.453151 0
-16.296454 0
-16.139757 0
-15.983061 0
-15.826364 0
-15.669667 0
-15.512971 0
-15.356274 0
-15.199577 0
-15.042881 0
-14.886184 0
-14.729487 0
-14.572791 0
-14.416094 0
-14.259397 0
-14.102701 0
-13.946004 0
-13.789307 0
-13.632611 0
-13.475914 0
-13.319217 0
-13.162521 0
-13.005824 0
-12.849127 0
-12.692431 0
-12.535734 0
-12.379037 0
-12.222341 0
-12.065644 0
-11.908947 0
-11.752250 0
-11.595554 0
-11.438857 1
-11.282160 0
-11.125464 0
-10.968767 0
-10.812070 0
-10.655374 0
-10.498677 0
-10.341980 0
-10.185284 0
-10.028587 0
-9.871890 0
-9.715194 0
-9.558497 0
-9.401800 1
-9.245104 0
-9.088407 2
-8.931710 0
-8.775014 0
-8.618317 0
-8.461620 0
-8.304924 0
-8.148227 1
-7.991530 0
-7.834834 1
-7.678137 0
-7.521440 1
-7.364744 0
-7.208047 0
-7.051350 0
-6.894654 1
-6.737957 2
-6.581260 0
-6.424564 0
-6.267867 0
-6.111170 1
-5.954474 0
-5.797777 0
-5.641080 1
-5.484384 0
-5.327687 2
-5.170990 0
-5.014294 0
-4.857597 3
-4.700900 3
-4.544204 4
-4.387507 0
-4.230810 4
-4.074114 4
-3.917417 2
-3.760720 0
-3.604023 0
-3.447327 0
-3.290630 0
-3.133933 0
-2.977237 0
-2.820540 0
-2.663843 0
-2.507147 0
-2.350450 0
-2.193753 0
-2.037057 0
-1.880360 0
-1.723663 0
-1.566967 0
-1.410270 0
-1.253573 0
-1.096877 0
-0.940180 3
-0.783483 19
-0.626787 80
-0.470090 550
-0.313393 2804
-0.156697 9456
0.000000 15451
0.156697 9101
0.313393 2259
0.470090 481
0.626787 89
0.783483 4
0.940180 2
1.096877 0
1.253573 0
1.410270 0
1.566967 0
1.723663 0
1.880360 0
2.037057 0
2.193753 0
2.350450 0
2.507147 0
2.663843 0
2.820540 0
2.977237 0
3.133933 0
3.290630 0
3.447327 0
3.604023 1
3.760720 6
3.917417 2
4.074114 4
4.230810 1
4.387507 1
4.544204 1
4.700900 0
4.857597 1
5.014294 1
5.170990 0
5.327687 0
5.484384 2
5.641080 0
5.797777 0
5.954474 1
6.111170 1
6.267867 1
6.424564 0
6.581260 0
6.737957 0
6.894654 2
7.051350 0
7.208047 1
7.364744 2
7.521440 1
7.678137 1
7.834834 0
7.991530 0
8.148227 1
8.304924 0
8.461620 0
8.618317 0
8.775014 0
8.931710 0
9.088407 0
9.245104 1
9.401800 0
9.558497 0
9.715194 0
9.871890 0
10.028587 0
10.185284 0
10.341980 0
10.498677 0
10.655374 1
10.812070 0
10.968767 0
11.125464 0
11.282160 1
11.438857 0
11.595554 0
11.752250 0
11.908947 1
12.065644 0
12.222341 0
12.379037 1
12.535734 1
12.692431 0
12.849127 0
13.005824 0
13.162521 0
13.319217 0
13.475914 0
13.632611 0
13.789307 0
13.946004 0
14.102701 0
14.259397 0
14.416094 1
14.572791 0
14.729487 0
14.886184 0
15.042881 0
15.199577 0
15.356274 0
15.512971 1
15.669667 0
15.826364 0
15.983061 0
16.139757 0
16.296454 0
16.453151 0
16.609847 0
16.766544 0
16.923241 0
17.079937 0
17.236634 0
17.393331 0
17.550027 0
17.706724 0
17.863421 0
18.020117 0
18.176814 0
18.333511 0
18.490207 0
18.646904 0
18.803601 0
18.960297 0
19.116994 0
19.273691 0
19.430387 0
19.587084 0
19.743781 0
19.900477 0
20.057174 1
20.213871 0
20.370568 0
20.527264 0
20.683961 0
20.840658 0
20.997354 0
21.154051 0
21.310748 0
21.467444 0
21.624141 0
21.780838 0
21.937534 1
22.094231 0
22.250928 0
22.407624 0
22.564321 0
22.721018 0
22.877714 0
23.034411 0
23.191108 0
23.347804 0
23.504501 0
23.661198 0
23.817894 0
23.974591 2
24.131288 0
24.287984 0
24.444681 0
24.601378 0
24.758074 0
24.914771 0
25.071468 2
25.228164 0
25.384861 0
25.541558 0
25.698254 0
25.854951 0
26.011648 0
26.168344 0
26.325041 0
26.481738 0
26.638434 0
26.795131 0
26.951828 1
27.108524 0
27.265221 1
27.421918 0
27.578614 0
27.735311 0
27.892008 1
28.048705 0
28.205401 0
28.362098 0
28.518795 1
28.675491 0
28.832188 0
28.988885 0
29.145581 0
29.302278 2
29.458975 0
29.615671 1
29.772368 0
29.929065 0
30.085761 0
30.242458 1
30.399155 0
30.555851 1
30.712548 1
30.869245 0
31.025941 3
31.182638 3
31.339335 1
31.496031 4
31.652728 2
31.809425 6
31.966121 8
32.122818 23
32.279515 52
32.436211 75
32.592908 113
32.749605 94
32.906301 48
33.062998 34
33.219695 12
33.376391 2
33.533088 3
33.689785 0
33.846481 2
34.003178 3
34.159875 0
34.316571 1
34.473268 1
34.629965 0
34.786661 0
34.943358 1
35.100055 1
35.256751 0
35.413448 0
35.570145 0
35.726841 1
35.883538 0
36.040235 1
36.196932 0
36.353628 0
36.510325 0
36.667022 0
36.823718 0
36.980415 0
37.137112 0
37.293808 0
37.450505 0
37.607202 0
37.763898 0
37.920595 0
38.077292 0
38.233988 0
38.390685 0
38.547382 0
38.704078 1
38.860775 0
39.017472 1
39.174168 0
39.330865 0
39.487562 0
39.644258 6
39.800955 4
39.957652 5
