# Supplementary material for: Transition across a sharp interface: Data from Raman and Brillouin imaging spectroscopy
Source: Data Brief. 2020 Oct 2;33:106368. doi: 10.1016/j.dib.2020.106368 (PMC7557971; doi:10.1016/j.dib.2020.106368)
Supplement: Supplementary file 1 [file mmc1.zip › SiO2_Water20X_step05/Brillouin/SiO2_Water20X_step05_05.txt]

-40.114348 0
-39.957652 0
-39.800955 0
-39.644258 4
-39.487562 1
-39.330865 1
-39.174168 3
-39.017472 0
-38.860775 1
-38.704078 0
-38.547382 0
-38.390685 0
-38.233988 0
-38.077292 0
-37.920595 0
-37.763898 1
-37.607202 0
-37.450505 0
-37.293808 0
-37.137112 0
-36.980415 0
-36.823718 0
-36.667022 0
-36.510325 1
-36.353628 0
-36.196932 1
-36.040235 0
-35.883538 0
-35.726841 0
-35.570145 1
-35.413448 0
-35.256751 0
-35.100055 0
-34.943358 2
-34.786661 1
-34.629965 0
-34.473268 2
-34.316571 0
-34.159875 0
-34.003178 2
-33.846481 2
-33.689785 4
-33.533088 6
-33.376391 5
-33.219695 10
-33.062998 21
-32.906301 74
-32.749605 132
-32.592908 138
-32.436211 119
-32.279515 54
-32.122818 36
-31.966121 20
-31.809425 9
-31.652728 5
-31.496031 1
-31.339335 4
-31.182638 0
-31.025941 2
-30.869245 1
-30.712548 3
-30.555851 1
-30.399155 1
-30.242458 3
-30.085761 1
-29.929065 0
-29.772368 1
-29.615671 1
-29.458975 0
-29.302278 0
-29.145581 1
-28.988885 0
-28.832188 1
-28.675491 1
-28.518795 0
-28.362098 0
-28.205401 0
-28.048705 3
-27.892008 0
-27.735311 0
-27.578614 0
-27.421918 0
-27.265221 1
-27.108524 0
-26.951828 1
-26.795131 0
-26.638434 0
-26.481738 0
-26.325041 0
-26.168344 0
-26.011648 0
-25.854951 1
-25.698254 0
-25.541558 1
-25.384861 0
-25.228164 1
-25.071468 0
-24.914771 0
-24.758074 1
-24.601378 0
-24.444681 0
-24.287984 0
-24.131288 1
-23.974591 0
-23.817894 0
-23.661198 0
-23.504501 1
-23.347804 0
-23.191108 0
-23.034411 0
-22.877714 0
-22.721018 0
-22.564321 0
-22.407624 0
-22.250928 0
-22.094231 0
-21.937534 0
-21.780838 0
-21.624141 1
-21.467444 0
-21.310748 0
-21.154051 0
-20.997354 2
-20.840658 0
-20.683961 0
-20.527264 0
-20.370568 0
-20.213871 1
-20.057174 0
-19.900477 0
-19.743781 0
-19.587084 0
-19.430387 0
-19.273691 0
-19.116994 1
-18.960297 0
-18.803601 0
-18.646904 1
-18.490207 0
-18.333511 1
-18.176814 0
-18.020117 0
-17.863421 0
-17.706724 0
-17.550027 0
-17.393331 0
-17.236634 0
-17.079937 0
-16.923241 0
-16.766544 0
-16.609847 0
-16.453151 0
-16.296454 1
-16.139757 0
-15.983061 0
-15.826364 0
-15.669667 0
-15.512971 0
-15.356274 0
-15.199577 0
-15.042881 1
-14.886184 0
-14.729487 0
-14.572791 0
-14.416094 1
-14.259397 0
-14.102701 0
-13.946004 0
-13.789307 0
-13.632611 0
-13.475914 0
-13.319217 0
-13.162521 0
-13.005824 0
-12.849127 0
-12.692431 0
-12.535734 0
-12.379037 0
-12.222341 0
-12.065644 0
-11.908947 2
-11.752250 0
-11.595554 1
-11.438857 0
-11.282160 0
-11.125464 0
-10.968767 0
-10.812070 0
-10.655374 0
-10.498677 0
-10.341980 1
-10.185284 0
-10.028587 0
-9.871890 0
-9.715194 0
-9.558497 0
-9.401800 0
-9.245104 0
-9.088407 0
-8.931710 0
-8.775014 0
-8.618317 1
-8.461620 0
-8.304924 1
-8.148227 0
-7.991530 0
-7.834834 0
-7.678137 0
-7.521440 0
-7.364744 0
-7.208047 2
-7.051350 2
-6.894654 2
-6.737957 0
-6.581260 2
-6.424564 0
-6.267867 0
-6.111170 0
-5.954474 0
-5.797777 0
-5.641080 0
-5.484384 1
-5.327687 0
-5.170990 1
-5.014294 0
-4.857597 1
-4.700900 0
-4.544204 3
-4.387507 4
-4.230810 8
-4.074114 7
-3.917417 0
-3.760720 0
-3.604023 0
-3.447327 0
-3.290630 0
-3.133933 0
-2.977237 0
-2.820540 0
-2.663843 0
-2.507147 0
-2.350450 0
-2.193753 0
-2.037057 0
-1.880360 0
-1.723663 0
-1.566967 0
-1.410270 0
-1.253573 1
-1.096877 0
-0.940180 0
-0.783483 11
-0.626787 85
-0.470090 499
-0.313393 2770
-0.156697 9229
0.000000 15286
0.156697 9050
0.313393 2206
0.470090 534
0.626787 103
0.783483 11
0.940180 2
1.096877 1
1.253573 1
1.410270 0
1.566967 0
1.723663 0
1.880360 0
2.037057 0
2.193753 0
2.350450 0
2.507147 0
2.663843 0
2.820540 0
2.977237 0
3.133933 0
3.290630 0
3.447327 0
3.604023 2
3.760720 11
3.917417 7
4.074114 3
4.230810 4
4.387507 1
4.544204 0
4.700900 4
4.857597 0
5.014294 0
5.170990 0
5.327687 0
5.484384 0
5.641080 0
5.797777 2
5.954474 1
6.111170 0
6.267867 0
6.424564 0
6.581260 0
6.737957 0
6.894654 1
7.051350 0
7.208047 1
7.364744 0
7.521440 2
7.678137 1
7.834834 0
7.991530 0
8.148227 0
8.304924 0
8.461620 0
8.618317 0
8.775014 0
8.931710 0
9.088407 0
9.245104 0
9.401800 0
9.558497 0
9.715194 0
9.871890 0
10.028587 0
10.185284 0
10.341980 0
10.498677 0
10.655374 0
10.812070 0
10.968767 0
11.125464 0
11.282160 0
11.438857 0
11.595554 0
11.752250 0
11.908947 0
12.065644 0
12.222341 0
12.379037 0
12.535734 0
12.692431 0
12.849127 0
13.005824 0
13.162521 0
13.319217 0
13.475914 0
13.632611 0
13.789307 1
13.946004 0
14.102701 0
14.259397 0
14.416094 0
14.572791 0
14.729487 0
14.886184 0
15.042881 0
15.199577 0
15.356274 0
15.512971 0
15.669667 0
15.826364 1
15.983061 0
16.139757 1
16.296454 0
16.453151 0
16.609847 0
16.766544 0
16.923241 0
17.079937 0
17.236634 1
17.393331 0
17.550027 0
17.706724 0
17.863421 0
18.020117 0
18.176814 0
18.333511 0
18.490207 0
18.646904 0
18.803601 0
18.960297 0
19.116994 0
19.273691 0
19.430387 0
19.587084 1
19.743781 0
19.900477 0
20.057174 0
20.213871 0
20.370568 0
20.527264 0
20.683961 0
20.840658 1
20.997354 0
21.154051 0
21.310748 0
21.467444 0
21.624141 0
21.780838 0
21.937534 0
22.094231 0
22.250928 0
22.407624 0
22.564321 1
22.721018 1
22.877714 0
23.034411 0
23.191108 1
23.347804 0
23.504501 0
23.661198 0
23.817894 0
23.974591 0
24.131288 0
24.287984 0
24.444681 0
24.601378 0
24.758074 0
24.914771 0
25.071468 0
25.228164 1
25.384861 0
25.541558 0
25.698254 0
25.854951 0
26.011648 0
26.168344 0
26.325041 1
26.481738 0
26.638434 0
26.795131 0
26.951828 0
27.108524 1
27.265221 0
27.421918 0
27.578614 0
27.735311 0
27.892008 0
28.048705 0
28.205401 0
28.362098 0
28.518795 0
28.675491 0
28.832188 0
28.988885 0
29.145581 0
29.302278 0
29.458975 0
29.615671 1
29.772368 1
29.929065 2
30.085761 1
30.242458 0
30.399155 0
30.555851 0
30.712548 2
30.869245 1
31.025941 1
31.182638 4
31.339335 4
31.496031 4
31.652728 11
31.809425 13
31.966121 12
32.122818 30
32.279515 53
32.436211 86
32.592908 117
32.749605 125
32.906301 77
33.062998 18
33.219695 14
33.376391 4
33.533088 2
33.689785 2
33.846481 3
34.003178 2
34.159875 2
34.316571 3
34.473268 1
34.629965 1
34.786661 3
34.943358 0
35.100055 2
35.256751 0
35.413448 0
35.570145 1
35.726841 0
35.883538 0
36.040235 0
36.196932 0
36.353628 0
36.510325 0
36.667022 0
36.823718 1
36.980415 0
37.137112 0
37.293808 0
37.450505 0
37.607202 0
37.763898 0
37.920595 0
38.077292 0
38.233988 0
38.390685 0
38.547382 0
38.704078 1
38.860775 0
39.017472 1
39.174168 0
39.330865 1
39.487562 1
39.644258 5
39.800955 3
39.957652 4
