# Supplementary material for: Transition across a sharp interface: Data from Raman and Brillouin imaging spectroscopy
Source: Data Brief. 2020 Oct 2;33:106368. doi: 10.1016/j.dib.2020.106368 (PMC7557971; doi:10.1016/j.dib.2020.106368)
Supplement: Supplementary file 1 [file mmc1.zip › SiO2_Water20X_step05/Brillouin/SiO2_Water20X_step05_07.txt]

-40.114348 0
-39.957652 0
-39.800955 0
-39.644258 1
-39.487562 0
-39.330865 1
-39.174168 0
-39.017472 0
-38.860775 0
-38.704078 0
-38.547382 0
-38.390685 2
-38.233988 0
-38.077292 0
-37.920595 0
-37.763898 0
-37.607202 1
-37.450505 0
-37.293808 0
-37.137112 0
-36.980415 0
-36.823718 0
-36.667022 0
-36.510325 0
-36.353628 0
-36.196932 0
-36.040235 0
-35.883538 0
-35.726841 0
-35.570145 1
-35.413448 4
-35.256751 0
-35.100055 1
-34.943358 0
-34.786661 0
-34.629965 0
-34.473268 1
-34.316571 3
-34.159875 5
-34.003178 2
-33.846481 2
-33.689785 2
-33.533088 0
-33.376391 4
-33.219695 11
-33.062998 15
-32.906301 66
-32.749605 120
-32.592908 144
-32.436211 127
-32.279515 71
-32.122818 27
-31.966121 17
-31.809425 14
-31.652728 5
-31.496031 7
-31.339335 2
-31.182638 1
-31.025941 1
-30.869245 0
-30.712548 2
-30.555851 1
-30.399155 3
-30.242458 1
-30.085761 1
-29.929065 1
-29.772368 0
-29.615671 0
-29.458975 0
-29.302278 0
-29.145581 0
-28.988885 0
-28.832188 1
-28.675491 0
-28.518795 0
-28.362098 0
-28.205401 0
-28.048705 0
-27.892008 0
-27.735311 0
-27.578614 0
-27.421918 1
-27.265221 0
-27.108524 1
-26.951828 0
-26.795131 0
-26.638434 0
-26.481738 0
-26.325041 0
-26.168344 0
-26.011648 0
-25.854951 0
-25.698254 0
-25.541558 0
-25.384861 0
-25.228164 1
-25.071468 0
-24.914771 0
-24.758074 0
-24.601378 1
-24.444681 1
-24.287984 0
-24.131288 0
-23.974591 0
-23.817894 0
-23.661198 0
-23.504501 0
-23.347804 0
-23.191108 0
-23.034411 0
-22.877714 0
-22.721018 0
-22.564321 0
-22.407624 0
-22.250928 0
-22.094231 0
-21.937534 0
-21.780838 0
-21.624141 0
-21.467444 0
-21.310748 0
-21.154051 0
-20.997354 0
-20.840658 0
-20.683961 0
-20.527264 0
-20.370568 0
-20.213871 0
-20.057174 0
-19.900477 1
-19.743781 2
-19.587084 0
-19.430387 0
-19.273691 0
-19.116994 0
-18.960297 0
-18.803601 0
-18.646904 0
-18.490207 1
-18.333511 0
-18.176814 0
-18.020117 0
-17.863421 0
-17.706724 0
-17.550027 0
-17.393331 0
-17.236634 2
-17.079937 0
-16.923241 0
-16.766544 0
-16.609847 0
-16.453151 0
-16.296454 1
-16.139757 0
-15.983061 0
-15.826364 0
-15.669667 0
-15.512971 0
-15.356274 0
-15.199577 1
-15.042881 0
-14.886184 0
-14.729487 0
-14.572791 1
-14.416094 0
-14.259397 0
-14.102701 1
-13.946004 0
-13.789307 0
-13.632611 1
-13.475914 1
-13.319217 1
-13.162521 0
-13.005824 0
-12.849127 0
-12.692431 1
-12.535734 0
-12.379037 1
-12.222341 0
-12.065644 0
-11.908947 0
-11.752250 0
-11.595554 0
-11.438857 1
-11.282160 0
-11.125464 0
-10.968767 0
-10.812070 1
-10.655374 0
-10.498677 0
-10.341980 0
-10.185284 0
-10.028587 0
-9.871890 0
-9.715194 0
-9.558497 0
-9.401800 1
-9.245104 0
-9.088407 1
-8.931710 1
-8.775014 0
-8.618317 1
-8.461620 0
-8.304924 1
-8.148227 2
-7.991530 2
-7.834834 0
-7.678137 2
-7.521440 1
-7.364744 4
-7.208047 2
-7.051350 2
-6.894654 1
-6.737957 1
-6.581260 0
-6.424564 0
-6.267867 0
-6.111170 1
-5.954474 2
-5.797777 2
-5.641080 1
-5.484384 1
-5.327687 1
-5.170990 0
-5.014294 2
-4.857597 5
-4.700900 4
-4.544204 3
-4.387507 2
-4.230810 1
-4.074114 3
-3.917417 0
-3.760720 0
-3.604023 0
-3.447327 0
-3.290630 0
-3.133933 0
-2.977237 0
-2.820540 0
-2.663843 0
-2.507147 0
-2.350450 0
-2.193753 1
-2.037057 0
-1.880360 0
-1.723663 0
-1.566967 0
-1.410270 0
-1.253573 1
-1.096877 1
-0.940180 6
-0.783483 19
-0.626787 91
-0.470090 513
-0.313393 2627
-0.156697 8701
0.000000 15362
0.156697 10559
0.313393 2824
0.470090 684
0.626787 123
0.783483 10
0.940180 3
1.096877 1
1.253573 0
1.410270 0
1.566967 1
1.723663 0
1.880360 0
2.037057 0
2.193753 0
2.350450 0
2.507147 0
2.663843 0
2.820540 0
2.977237 0
3.133933 0
3.290630 0
3.447327 0
3.604023 0
3.760720 5
3.917417 7
4.074114 4
4.230810 2
4.387507 1
4.544204 3
4.700900 0
4.857597 5
5.014294 2
5.170990 1
5.327687 0
5.484384 4
5.641080 3
5.797777 0
5.954474 1
6.111170 2
6.267867 0
6.424564 2
6.581260 1
6.737957 0
6.894654 1
7.051350 0
7.208047 2
7.364744 2
7.521440 1
7.678137 3
7.834834 1
7.991530 2
8.148227 0
8.304924 0
8.461620 1
8.618317 1
8.775014 0
8.931710 3
9.088407 0
9.245104 0
9.401800 0
9.558497 2
9.715194 1
9.871890 0
10.028587 2
10.185284 0
10.341980 0
10.498677 0
10.655374 1
10.812070 0
10.968767 1
11.125464 1
11.282160 0
11.438857 0
11.595554 0
11.752250 0
11.908947 0
12.065644 0
12.222341 1
12.379037 0
12.535734 0
12.692431 1
12.849127 1
13.005824 0
13.162521 0
13.319217 0
13.475914 0
13.632611 0
13.789307 1
13.946004 0
14.102701 1
14.259397 1
14.416094 0
14.572791 0
14.729487 0
14.886184 0
15.042881 1
15.199577 0
15.356274 0
15.512971 0
15.669667 1
15.826364 1
15.983061 0
16.139757 0
16.296454 0
16.453151 1
16.609847 0
16.766544 0
16.923241 0
17.079937 0
17.236634 0
17.393331 0
17.550027 0
17.706724 0
17.863421 0
18.020117 0
18.176814 0
18.333511 1
18.490207 0
18.646904 0
18.803601 0
18.960297 0
19.116994 0
19.273691 0
19.430387 0
19.587084 1
19.743781 0
19.900477 1
20.057174 0
20.213871 0
20.370568 0
20.527264 0
20.683961 0
20.840658 0
20.997354 0
21.154051 1
21.310748 0
21.467444 1
21.624141 0
21.780838 0
21.937534 0
22.094231 0
22.250928 0
22.407624 0
22.564321 0
22.721018 0
22.877714 0
23.034411 0
23.191108 0
23.347804 0
23.504501 0
23.661198 0
23.817894 0
23.974591 0
24.131288 0
24.287984 0
24.444681 0
24.601378 1
24.758074 0
24.914771 0
25.071468 0
25.228164 0
25.384861 1
25.541558 1
25.698254 0
25.854951 0
26.011648 0
26.168344 0
26.325041 0
26.481738 0
26.638434 0
26.795131 0
26.951828 0
27.108524 0
27.265221 0
27.421918 0
27.578614 1
27.735311 1
27.892008 1
28.048705 0
28.205401 0
28.362098 0
28.518795 1
28.675491 0
28.832188 0
28.988885 1
29.145581 0
29.302278 1
29.458975 0
29.615671 0
29.772368 0
29.929065 0
30.085761 0
30.242458 1
30.399155 0
30.555851 1
30.712548 1
30.869245 0
31.025941 6
31.182638 3
31.339335 6
31.496031 3
31.652728 4
31.809425 8
31.966121 14
32.122818 23
32.279515 38
32.436211 93
32.592908 109
32.749605 110
32.906301 57
33.062998 42
33.219695 20
33.376391 7
33.533088 3
33.689785 4
33.846481 4
34.003178 5
34.159875 0
34.316571 1
34.473268 0
34.629965 0
34.786661 0
34.943358 2
35.100055 1
35.256751 0
35.413448 0
35.570145 0
35.726841 0
35.883538 0
36.040235 1
36.196932 0
36.353628 0
36.510325 0
36.667022 0
36.823718 0
36.980415 0
37.137112 0
37.293808 0
37.450505 0
37.607202 0
37.763898 1
37.920595 0
38.077292 0
38.233988 0
38.390685 0
38.547382 0
38.704078 0
38.860775 0
39.017472 0
39.174168 1
39.330865 0
39.487562 0
39.644258 2
39.800955 0
39.957652 4
