# Supplementary material for: Transition across a sharp interface: Data from Raman and Brillouin imaging spectroscopy
Source: Data Brief. 2020 Oct 2;33:106368. doi: 10.1016/j.dib.2020.106368 (PMC7557971; doi:10.1016/j.dib.2020.106368)
Supplement: Supplementary file 1 [file mmc1.zip › SiO2_Water20X_step05/Brillouin/SiO2_Water20X_step05_09.txt]

-40.114348 0
-39.957652 0
-39.800955 0
-39.644258 1
-39.487562 0
-39.330865 1
-39.174168 1
-39.017472 0
-38.860775 0
-38.704078 0
-38.547382 1
-38.390685 0
-38.233988 0
-38.077292 0
-37.920595 0
-37.763898 0
-37.607202 0
-37.450505 0
-37.293808 0
-37.137112 0
-36.980415 0
-36.823718 0
-36.667022 0
-36.510325 0
-36.353628 2
-36.196932 0
-36.040235 0
-35.883538 0
-35.726841 1
-35.570145 0
-35.413448 0
-35.256751 0
-35.100055 0
-34.943358 0
-34.786661 0
-34.629965 2
-34.473268 1
-34.316571 0
-34.159875 1
-34.003178 1
-33.846481 4
-33.689785 4
-33.533088 2
-33.376391 11
-33.219695 9
-33.062998 30
-32.906301 63
-32.749605 136
-32.592908 141
-32.436211 95
-32.279515 51
-32.122818 32
-31.966121 27
-31.809425 10
-31.652728 14
-31.496031 6
-31.339335 2
-31.182638 1
-31.025941 4
-30.869245 1
-30.712548 4
-30.555851 1
-30.399155 0
-30.242458 1
-30.085761 0
-29.929065 0
-29.772368 0
-29.615671 0
-29.458975 3
-29.302278 0
-29.145581 0
-28.988885 0
-28.832188 0
-28.675491 0
-28.518795 0
-28.362098 0
-28.205401 1
-28.048705 0
-27.892008 0
-27.735311 3
-27.578614 1
-27.421918 2
-27.265221 0
-27.108524 2
-26.951828 1
-26.795131 0
-26.638434 1
-26.481738 0
-26.325041 0
-26.168344 1
-26.011648 2
-25.854951 0
-25.698254 1
-25.541558 1
-25.384861 0
-25.228164 1
-25.071468 0
-24.914771 0
-24.758074 0
-24.601378 0
-24.444681 0
-24.287984 1
-24.131288 1
-23.974591 0
-23.817894 0
-23.661198 0
-23.504501 0
-23.347804 0
-23.191108 0
-23.034411 0
-22.877714 0
-22.721018 0
-22.564321 0
-22.407624 1
-22.250928 0
-22.094231 0
-21.937534 0
-21.780838 0
-21.624141 0
-21.467444 0
-21.310748 0
-21.154051 0
-20.997354 0
-20.840658 0
-20.683961 0
-20.527264 2
-20.370568 0
-20.213871 0
-20.057174 0
-19.900477 0
-19.743781 0
-19.587084 0
-19.430387 0
-19.273691 0
-19.116994 2
-18.960297 0
-18.803601 0
-18.646904 1
-18.490207 1
-18.333511 0
-18.176814 1
-18.020117 1
-17.863421 1
-17.706724 0
-17.550027 0
-17.393331 0
-17.236634 0
-17.079937 0
-16.923241 1
-16.766544 0
-16.609847 0
-16.453151 0
-16.296454 0
-16.139757 0
-15.983061 0
-15.826364 1
-15.669667 0
-15.512971 1
-15.356274 1
-15.199577 0
-15.042881 0
-14.886184 1
-14.729487 0
-14.572791 0
-14.416094 0
-14.259397 0
-14.102701 1
-13.946004 0
-13.789307 0
-13.632611 4
-13.475914 2
-13.319217 0
-13.162521 3
-13.005824 0
-12.849127 1
-12.692431 1
-12.535734 1
-12.379037 0
-12.222341 0
-12.065644 1
-11.908947 1
-11.752250 1
-11.595554 2
-11.438857 1
-11.282160 1
-11.125464 0
-10.968767 1
-10.812070 3
-10.655374 1
-10.498677 0
-10.341980 2
-10.185284 2
-10.028587 1
-9.871890 1
-9.715194 1
-9.558497 2
-9.401800 2
-9.245104 1
-9.088407 2
-8.931710 0
-8.775014 2
-8.618317 5
-8.461620 1
-8.304924 4
-8.148227 2
-7.991530 0
-7.834834 1
-7.678137 4
-7.521440 2
-7.364744 3
-7.208047 7
-7.051350 5
-6.894654 3
-6.737957 4
-6.581260 6
-6.424564 3
-6.267867 3
-6.111170 5
-5.954474 3
-5.797777 4
-5.641080 3
-5.484384 3
-5.327687 4
-5.170990 4
-5.014294 1
-4.857597 5
-4.700900 1
-4.544204 5
-4.387507 12
-4.230810 7
-4.074114 3
-3.917417 11
-3.760720 0
-3.604023 0
-3.447327 0
-3.290630 0
-3.133933 0
-2.977237 0
-2.820540 0
-2.663843 0
-2.507147 0
-2.350450 0
-2.193753 0
-2.037057 0
-1.880360 0
-1.723663 0
-1.566967 0
-1.410270 0
-1.253573 0
-1.096877 1
-0.940180 10
-0.783483 16
-0.626787 89
-0.470090 478
-0.313393 2774
-0.156697 9016
0.000000 15863
0.156697 9372
0.313393 2304
0.470090 561
0.626787 88
0.783483 16
0.940180 2
1.096877 0
1.253573 0
1.410270 0
1.566967 0
1.723663 0
1.880360 0
2.037057 0
2.193753 0
2.350450 0
2.507147 0
2.663843 0
2.820540 0
2.977237 0
3.133933 0
3.290630 0
3.447327 0
3.604023 1
3.760720 10
3.917417 8
4.074114 6
4.230810 4
4.387507 3
4.544204 6
4.700900 6
4.857597 3
5.014294 7
5.170990 3
5.327687 9
5.484384 4
5.641080 3
5.797777 4
5.954474 5
6.111170 4
6.267867 6
6.424564 6
6.581260 0
6.737957 5
6.894654 5
7.051350 1
7.208047 4
7.364744 9
7.521440 2
7.678137 10
7.834834 3
7.991530 3
8.148227 3
8.304924 0
8.461620 3
8.618317 3
8.775014 4
8.931710 0
9.088407 1
9.245104 0
9.401800 3
9.558497 2
9.715194 1
9.871890 3
10.028587 1
10.185284 4
10.341980 1
10.498677 0
10.655374 1
10.812070 1
10.968767 2
11.125464 0
11.282160 1
11.438857 0
11.595554 2
11.752250 0
11.908947 2
12.065644 1
12.222341 2
12.379037 0
12.535734 2
12.692431 1
12.849127 2
13.005824 1
13.162521 2
13.319217 1
13.475914 0
13.632611 0
13.789307 0
13.946004 0
14.102701 0
14.259397 3
14.416094 1
14.572791 1
14.729487 0
14.886184 0
15.042881 2
15.199577 0
15.356274 1
15.512971 1
15.669667 0
15.826364 0
15.983061 0
16.139757 0
16.296454 1
16.453151 0
16.609847 1
16.766544 1
16.923241 0
17.079937 1
17.236634 0
17.393331 0
17.550027 0
17.706724 0
17.863421 0
18.020117 0
18.176814 0
18.333511 1
18.490207 0
18.646904 0
18.803601 0
18.960297 0
19.116994 0
19.273691 0
19.430387 1
19.587084 0
19.743781 0
19.900477 0
20.057174 0
20.213871 0
20.370568 0
20.527264 0
20.683961 0
20.840658 0
20.997354 1
21.154051 0
21.310748 0
21.467444 0
21.624141 1
21.780838 1
21.937534 0
22.094231 0
22.250928 0
22.407624 0
22.564321 2
22.721018 0
22.877714 0
23.034411 0
23.191108 0
23.347804 0
23.504501 0
23.661198 0
23.817894 0
23.974591 0
24.131288 0
24.287984 0
24.444681 0
24.601378 0
24.758074 0
24.914771 1
25.071468 0
25.228164 0
25.384861 0
25.541558 0
25.698254 0
25.854951 0
26.011648 1
26.168344 0
26.325041 0
26.481738 0
26.638434 0
26.795131 0
26.951828 0
27.108524 2
27.265221 0
27.421918 0
27.578614 0
27.735311 0
27.892008 0
28.048705 0
28.205401 0
28.362098 1
28.518795 2
28.675491 0
28.832188 0
28.988885 1
29.145581 0
29.302278 0
29.458975 0
29.615671 0
29.772368 1
29.929065 0
30.085761 3
30.242458 0
30.399155 1
30.555851 0
30.712548 4
30.869245 2
31.025941 2
31.182638 4
31.339335 6
31.496031 5
31.652728 5
31.809425 9
31.966121 9
32.122818 39
32.279515 64
32.436211 58
32.592908 115
32.749605 100
32.906301 46
33.062998 21
33.219695 7
33.376391 4
33.533088 1
33.689785 3
33.846481 0
34.003178 1
34.159875 1
34.316571 2
34.473268 1
34.629965 0
34.786661 1
34.943358 0
35.100055 1
35.256751 0
35.413448 0
35.570145 0
35.726841 0
35.883538 1
36.040235 0
36.196932 0
36.353628 0
36.510325 0
36.667022 0
36.823718 1
36.980415 2
37.137112 0
37.293808 0
37.450505 0
37.607202 0
37.763898 1
37.920595 0
38.077292 0
38.233988 0
38.390685 1
38.547382 0
38.704078 0
38.860775 0
39.017472 0
39.174168 1
39.330865 0
39.487562 1
39.644258 0
39.800955 4
39.957652 3
