# Supplementary material for: Transition across a sharp interface: Data from Raman and Brillouin imaging spectroscopy
Source: Data Brief. 2020 Oct 2;33:106368. doi: 10.1016/j.dib.2020.106368 (PMC7557971; doi:10.1016/j.dib.2020.106368)
Supplement: Supplementary file 1 [file mmc1.zip › SiO2_Water20X_step05/Brillouin/SiO2_Water20X_step05_11.txt]

-40.114348 0
-39.957652 0
-39.800955 0
-39.644258 1
-39.487562 0
-39.330865 0
-39.174168 0
-39.017472 0
-38.860775 4
-38.704078 0
-38.547382 0
-38.390685 1
-38.233988 0
-38.077292 0
-37.920595 1
-37.763898 0
-37.607202 0
-37.450505 0
-37.293808 0
-37.137112 0
-36.980415 0
-36.823718 0
-36.667022 0
-36.510325 0
-36.353628 0
-36.196932 0
-36.040235 1
-35.883538 0
-35.726841 0
-35.570145 0
-35.413448 0
-35.256751 0
-35.100055 0
-34.943358 0
-34.786661 0
-34.629965 0
-34.473268 0
-34.316571 1
-34.159875 1
-34.003178 0
-33.846481 0
-33.689785 0
-33.533088 2
-33.376391 1
-33.219695 4
-33.062998 8
-32.906301 20
-32.749605 43
-32.592908 55
-32.436211 55
-32.279515 40
-32.122818 31
-31.966121 19
-31.809425 13
-31.652728 9
-31.496031 5
-31.339335 2
-31.182638 2
-31.025941 1
-30.869245 3
-30.712548 3
-30.555851 0
-30.399155 1
-30.242458 1
-30.085761 1
-29.929065 0
-29.772368 2
-29.615671 0
-29.458975 0
-29.302278 1
-29.145581 0
-28.988885 0
-28.832188 0
-28.675491 0
-28.518795 1
-28.362098 2
-28.205401 0
-28.048705 1
-27.892008 0
-27.735311 0
-27.578614 0
-27.421918 0
-27.265221 2
-27.108524 1
-26.951828 0
-26.795131 0
-26.638434 0
-26.481738 0
-26.325041 0
-26.168344 0
-26.011648 0
-25.854951 0
-25.698254 0
-25.541558 1
-25.384861 1
-25.228164 0
-25.071468 0
-24.914771 0
-24.758074 1
-24.601378 0
-24.444681 0
-24.287984 0
-24.131288 0
-23.974591 0
-23.817894 1
-23.661198 0
-23.504501 0
-23.347804 0
-23.191108 0
-23.034411 0
-22.877714 0
-22.721018 0
-22.564321 0
-22.407624 1
-22.250928 0
-22.094231 0
-21.937534 0
-21.780838 0
-21.624141 0
-21.467444 2
-21.310748 0
-21.154051 0
-20.997354 0
-20.840658 0
-20.683961 0
-20.527264 1
-20.370568 0
-20.213871 0
-20.057174 0
-19.900477 0
-19.743781 0
-19.587084 0
-19.430387 2
-19.273691 1
-19.116994 3
-18.960297 0
-18.803601 1
-18.646904 1
-18.490207 0
-18.333511 0
-18.176814 0
-18.020117 0
-17.863421 0
-17.706724 0
-17.550027 1
-17.393331 0
-17.236634 1
-17.079937 1
-16.923241 0
-16.766544 0
-16.609847 1
-16.453151 0
-16.296454 0
-16.139757 0
-15.983061 0
-15.826364 0
-15.669667 0
-15.512971 0
-15.356274 0
-15.199577 0
-15.042881 0
-14.886184 0
-14.729487 1
-14.572791 2
-14.416094 2
-14.259397 0
-14.102701 2
-13.946004 2
-13.789307 2
-13.632611 2
-13.475914 2
-13.319217 1
-13.162521 0
-13.005824 0
-12.849127 4
-12.692431 3
-12.535734 6
-12.379037 0
-12.222341 6
-12.065644 1
-11.908947 3
-11.752250 3
-11.595554 5
-11.438857 6
-11.282160 1
-11.125464 5
-10.968767 9
-10.812070 5
-10.655374 7
-10.498677 5
-10.341980 11
-10.185284 3
-10.028587 10
-9.871890 6
-9.715194 11
-9.558497 10
-9.401800 14
-9.245104 16
-9.088407 15
-8.931710 11
-8.775014 26
-8.618317 21
-8.461620 24
-8.304924 47
-8.148227 52
-7.991530 88
-7.834834 107
-7.678137 145
-7.521440 196
-7.364744 217
-7.208047 183
-7.051350 149
-6.894654 88
-6.737957 61
-6.581260 44
-6.424564 42
-6.267867 29
-6.111170 40
-5.954474 22
-5.797777 18
-5.641080 19
-5.484384 20
-5.327687 16
-5.170990 5
-5.014294 7
-4.857597 16
-4.700900 12
-4.544204 21
-4.387507 11
-4.230810 13
-4.074114 15
-3.917417 11
-3.760720 0
-3.604023 0
-3.447327 0
-3.290630 0
-3.133933 0
-2.977237 0
-2.820540 0
-2.663843 0
-2.507147 0
-2.350450 0
-2.193753 0
-2.037057 0
-1.880360 0
-1.723663 0
-1.566967 0
-1.410270 0
-1.253573 0
-1.096877 2
-0.940180 1
-0.783483 17
-0.626787 89
-0.470090 491
-0.313393 2637
-0.156697 8824
0.000000 14826
0.156697 9759
0.313393 2717
0.470090 644
0.626787 101
0.783483 12
0.940180 5
1.096877 0
1.253573 0
1.410270 0
1.566967 0
1.723663 0
1.880360 0
2.037057 0
2.193753 0
2.350450 0
2.507147 0
2.663843 0
2.820540 0
2.977237 0
3.133933 0
3.290630 0
3.447327 0
3.604023 2
3.760720 11
3.917417 6
4.074114 9
4.230810 12
4.387507 14
4.544204 9
4.700900 13
4.857597 16
5.014294 9
5.170990 14
5.327687 14
5.484384 19
5.641080 14
5.797777 16
5.954474 26
6.111170 31
6.267867 26
6.424564 32
6.581260 38
6.737957 56
6.894654 83
7.051350 109
7.208047 136
7.364744 192
7.521440 209
7.678137 184
7.834834 106
7.991530 96
8.148227 64
8.304924 49
8.461620 34
8.618317 40
8.775014 34
8.931710 35
9.088407 16
9.245104 15
9.401800 12
9.558497 11
9.715194 18
9.871890 10
10.028587 7
10.185284 10
10.341980 11
10.498677 5
10.655374 5
10.812070 8
10.968767 5
11.125464 9
11.282160 5
11.438857 3
11.595554 4
11.752250 2
11.908947 3
12.065644 6
12.222341 2
12.379037 2
12.535734 3
12.692431 6
12.849127 2
13.005824 3
13.162521 1
13.319217 3
13.475914 1
13.632611 4
13.789307 0
13.946004 0
14.102701 1
14.259397 1
14.416094 2
14.572791 1
14.729487 0
14.886184 1
15.042881 2
15.199577 0
15.356274 0
15.512971 0
15.669667 1
15.826364 1
15.983061 1
16.139757 2
16.296454 0
16.453151 0
16.609847 1
16.766544 2
16.923241 0
17.079937 0
17.236634 0
17.393331 0
17.550027 1
17.706724 1
17.863421 1
18.020117 2
18.176814 1
18.333511 1
18.490207 1
18.646904 1
18.803601 2
18.960297 0
19.116994 1
19.273691 2
19.430387 0
19.587084 0
19.743781 0
19.900477 0
20.057174 1
20.213871 0
20.370568 0
20.527264 0
20.683961 1
20.840658 0
20.997354 0
21.154051 1
21.310748 0
21.467444 0
21.624141 0
21.780838 0
21.937534 0
22.094231 0
22.250928 0
22.407624 0
22.564321 1
22.721018 0
22.877714 0
23.034411 0
23.191108 0
23.347804 1
23.504501 0
23.661198 0
23.817894 0
23.974591 0
24.131288 0
24.287984 0
24.444681 1
24.601378 0
24.758074 0
24.914771 0
25.071468 0
25.228164 0
25.384861 0
25.541558 0
25.698254 0
25.854951 0
26.011648 0
26.168344 0
26.325041 0
26.481738 0
26.638434 0
26.795131 1
26.951828 0
27.108524 0
27.265221 0
27.421918 0
27.578614 0
27.735311 0
27.892008 0
28.048705 0
28.205401 0
28.362098 0
28.518795 0
28.675491 0
28.832188 0
28.988885 0
29.145581 0
29.302278 0
29.458975 0
29.615671 0
29.772368 0
29.929065 2
30.085761 0
30.242458 1
30.399155 0
30.555851 1
30.712548 0
30.869245 0
31.025941 0
31.182638 2
31.339335 2
31.496031 5
31.652728 2
31.809425 12
31.966121 13
32.122818 20
32.279515 41
32.436211 54
32.592908 61
32.749605 54
32.906301 42
33.062998 15
33.219695 6
33.376391 3
33.533088 2
33.689785 3
33.846481 1
34.003178 1
34.159875 1
34.316571 1
34.473268 2
34.629965 1
34.786661 0
34.943358 0
35.100055 1
35.256751 0
35.413448 0
35.570145 1
35.726841 0
35.883538 1
36.040235 0
36.196932 0
36.353628 1
36.510325 0
36.667022 0
36.823718 0
36.980415 0
37.137112 0
37.293808 0
37.450505 0
37.607202 0
37.763898 0
37.920595 0
38.077292 1
38.233988 0
38.390685 0
38.547382 0
38.704078 2
38.860775 1
39.017472 0
39.174168 1
39.330865 1
39.487562 0
39.644258 1
39.800955 0
39.957652 2
