# Supplementary material for: Transition across a sharp interface: Data from Raman and Brillouin imaging spectroscopy
Source: Data Brief. 2020 Oct 2;33:106368. doi: 10.1016/j.dib.2020.106368 (PMC7557971; doi:10.1016/j.dib.2020.106368)
Supplement: Supplementary file 1 [file mmc1.zip › SiO2_Water20X_step05/Brillouin/SiO2_Water20X_step05_12.txt]

-40.114348 0
-39.957652 0
-39.800955 0
-39.644258 2
-39.487562 2
-39.330865 0
-39.174168 1
-39.017472 0
-38.860775 0
-38.704078 1
-38.547382 0
-38.390685 0
-38.233988 0
-38.077292 0
-37.920595 0
-37.763898 0
-37.607202 0
-37.450505 0
-37.293808 0
-37.137112 0
-36.980415 0
-36.823718 0
-36.667022 0
-36.510325 0
-36.353628 0
-36.196932 0
-36.040235 0
-35.883538 0
-35.726841 0
-35.570145 0
-35.413448 0
-35.256751 0
-35.100055 0
-34.943358 1
-34.786661 0
-34.629965 0
-34.473268 0
-34.316571 0
-34.159875 1
-34.003178 1
-33.846481 2
-33.689785 1
-33.533088 1
-33.376391 0
-33.219695 3
-33.062998 5
-32.906301 18
-32.749605 32
-32.592908 46
-32.436211 32
-32.279515 26
-32.122818 13
-31.966121 14
-31.809425 9
-31.652728 5
-31.496031 5
-31.339335 3
-31.182638 1
-31.025941 0
-30.869245 1
-30.712548 0
-30.555851 0
-30.399155 1
-30.242458 1
-30.085761 0
-29.929065 1
-29.772368 0
-29.615671 1
-29.458975 0
-29.302278 0
-29.145581 1
-28.988885 0
-28.832188 0
-28.675491 0
-28.518795 0
-28.362098 1
-28.205401 0
-28.048705 1
-27.892008 0
-27.735311 0
-27.578614 0
-27.421918 0
-27.265221 0
-27.108524 1
-26.951828 0
-26.795131 0
-26.638434 0
-26.481738 0
-26.325041 0
-26.168344 1
-26.011648 0
-25.854951 0
-25.698254 1
-25.541558 0
-25.384861 0
-25.228164 0
-25.071468 0
-24.914771 0
-24.758074 1
-24.601378 1
-24.444681 0
-24.287984 0
-24.131288 0
-23.974591 1
-23.817894 1
-23.661198 0
-23.504501 0
-23.347804 0
-23.191108 0
-23.034411 0
-22.877714 0
-22.721018 0
-22.564321 0
-22.407624 0
-22.250928 0
-22.094231 0
-21.937534 1
-21.780838 1
-21.624141 1
-21.467444 0
-21.310748 0
-21.154051 0
-20.997354 1
-20.840658 1
-20.683961 0
-20.527264 1
-20.370568 0
-20.213871 0
-20.057174 1
-19.900477 0
-19.743781 1
-19.587084 0
-19.430387 0
-19.273691 1
-19.116994 0
-18.960297 1
-18.803601 1
-18.646904 0
-18.490207 0
-18.333511 0
-18.176814 0
-18.020117 0
-17.863421 1
-17.706724 0
-17.550027 0
-17.393331 0
-17.236634 1
-17.079937 0
-16.923241 1
-16.766544 3
-16.609847 0
-16.453151 0
-16.296454 0
-16.139757 1
-15.983061 1
-15.826364 0
-15.669667 0
-15.512971 0
-15.356274 1
-15.199577 5
-15.042881 0
-14.886184 3
-14.729487 2
-14.572791 2
-14.416094 1
-14.259397 0
-14.102701 0
-13.946004 0
-13.789307 0
-13.632611 0
-13.475914 2
-13.319217 0
-13.162521 2
-13.005824 3
-12.849127 4
-12.692431 2
-12.535734 2
-12.379037 5
-12.222341 1
-12.065644 4
-11.908947 4
-11.752250 5
-11.595554 2
-11.438857 2
-11.282160 5
-11.125464 5
-10.968767 6
-10.812070 9
-10.655374 6
-10.498677 14
-10.341980 8
-10.185284 7
-10.028587 8
-9.871890 13
-9.715194 16
-9.558497 12
-9.401800 19
-9.245104 10
-9.088407 18
-8.931710 28
-8.775014 28
-8.618317 34
-8.461620 54
-8.304924 79
-8.148227 112
-7.991530 163
-7.834834 192
-7.678137 313
-7.521440 418
-7.364744 411
-7.208047 355
-7.051350 275
-6.894654 174
-6.737957 116
-6.581260 93
-6.424564 85
-6.267867 52
-6.111170 48
-5.954474 33
-5.797777 34
-5.641080 40
-5.484384 27
-5.327687 24
-5.170990 30
-5.014294 17
-4.857597 16
-4.700900 22
-4.544204 12
-4.387507 14
-4.230810 11
-4.074114 15
-3.917417 13
-3.760720 0
-3.604023 0
-3.447327 1
-3.290630 0
-3.133933 0
-2.977237 0
-2.820540 0
-2.663843 0
-2.507147 0
-2.350450 0
-2.193753 0
-2.037057 0
-1.880360 0
-1.723663 0
-1.566967 0
-1.410270 0
-1.253573 0
-1.096877 1
-0.940180 4
-0.783483 22
-0.626787 92
-0.470090 556
-0.313393 2682
-0.156697 9121
0.000000 14766
0.156697 9387
0.313393 2360
0.470090 562
0.626787 101
0.783483 15
0.940180 1
1.096877 0
1.253573 1
1.410270 0
1.566967 0
1.723663 0
1.880360 0
2.037057 0
2.193753 0
2.350450 0
2.507147 0
2.663843 0
2.820540 0
2.977237 0
3.133933 0
3.290630 0
3.447327 0
3.604023 1
3.760720 11
3.917417 17
4.074114 14
4.230810 10
4.387507 11
4.544204 14
4.700900 13
4.857597 18
5.014294 17
5.170990 23
5.327687 18
5.484384 17
5.641080 27
5.797777 28
5.954474 27
6.111170 43
6.267867 54
6.424564 52
6.581260 80
6.737957 104
6.894654 150
7.051350 242
7.208047 331
7.364744 407
7.521440 429
7.678137 357
7.834834 253
7.991530 181
8.148227 113
8.304924 93
8.461620 66
8.618317 36
8.775014 38
8.931710 20
9.088407 18
9.245104 25
9.401800 24
9.558497 10
9.715194 7
9.871890 12
10.028587 11
10.185284 8
10.341980 7
10.498677 5
10.655374 9
10.812070 8
10.968767 8
11.125464 2
11.282160 5
11.438857 4
11.595554 5
11.752250 1
11.908947 3
12.065644 1
12.222341 3
12.379037 0
12.535734 2
12.692431 3
12.849127 3
13.005824 0
13.162521 0
13.319217 4
13.475914 1
13.632611 2
13.789307 0
13.946004 1
14.102701 0
14.259397 1
14.416094 1
14.572791 1
14.729487 2
14.886184 0
15.042881 1
15.199577 0
15.356274 0
15.512971 1
15.669667 1
15.826364 0
15.983061 1
16.139757 1
16.296454 1
16.453151 2
16.609847 1
16.766544 1
16.923241 1
17.079937 0
17.236634 1
17.393331 0
17.550027 1
17.706724 1
17.863421 0
18.020117 0
18.176814 0
18.333511 1
18.490207 0
18.646904 0
18.803601 0
18.960297 0
19.116994 1
19.273691 0
19.430387 0
19.587084 1
19.743781 0
19.900477 0
20.057174 0
20.213871 0
20.370568 0
20.527264 0
20.683961 0
20.840658 3
20.997354 0
21.154051 0
21.310748 0
21.467444 0
21.624141 0
21.780838 0
21.937534 0
22.094231 0
22.250928 0
22.407624 0
22.564321 0
22.721018 0
22.877714 0
23.034411 0
23.191108 0
23.347804 0
23.504501 1
23.661198 0
23.817894 0
23.974591 0
24.131288 0
24.287984 0
24.444681 0
24.601378 0
24.758074 0
24.914771 2
25.071468 0
25.228164 0
25.384861 1
25.541558 0
25.698254 0
25.854951 0
26.011648 0
26.168344 0
26.325041 0
26.481738 0
26.638434 0
26.795131 0
26.951828 0
27.108524 0
27.265221 0
27.421918 1
27.578614 0
27.735311 0
27.892008 1
28.048705 0
28.205401 0
28.362098 0
28.518795 0
28.675491 0
28.832188 0
28.988885 0
29.145581 0
29.302278 1
29.458975 0
29.615671 0
29.772368 0
29.929065 0
30.085761 2
30.242458 1
30.399155 2
30.555851 0
30.712548 0
30.869245 0
31.025941 0
31.182638 0
31.339335 2
31.496031 1
31.652728 2
31.809425 4
31.966121 6
32.122818 13
32.279515 19
32.436211 26
32.592908 36
32.749605 25
32.906301 22
33.062998 8
33.219695 3
33.376391 3
33.533088 0
33.689785 1
33.846481 2
34.003178 0
34.159875 0
34.316571 0
34.473268 0
34.629965 0
34.786661 0
34.943358 0
35.100055 0
35.256751 0
35.413448 0
35.570145 0
35.726841 0
35.883538 0
36.040235 0
36.196932 0
36.353628 0
36.510325 0
36.667022 0
36.823718 0
36.980415 0
37.137112 0
37.293808 0
37.450505 0
37.607202 0
37.763898 0
37.920595 0
38.077292 0
38.233988 0
38.390685 0
38.547382 1
38.704078 0
38.860775 0
39.017472 0
39.174168 0
39.330865 1
39.487562 0
39.644258 1
39.800955 0
39.957652 2
