# Supplementary material for: Transition across a sharp interface: Data from Raman and Brillouin imaging spectroscopy
Source: Data Brief. 2020 Oct 2;33:106368. doi: 10.1016/j.dib.2020.106368 (PMC7557971; doi:10.1016/j.dib.2020.106368)
Supplement: Supplementary file 1 [file mmc1.zip › SiO2_Water20X_step05/Brillouin/SiO2_Water20X_step05_13.txt]

-40.114348 0
-39.957652 0
-39.800955 0
-39.644258 0
-39.487562 1
-39.330865 0
-39.174168 1
-39.017472 0
-38.860775 0
-38.704078 0
-38.547382 0
-38.390685 0
-38.233988 0
-38.077292 0
-37.920595 0
-37.763898 0
-37.607202 0
-37.450505 1
-37.293808 0
-37.137112 0
-36.980415 0
-36.823718 0
-36.667022 0
-36.510325 0
-36.353628 0
-36.196932 0
-36.040235 0
-35.883538 0
-35.726841 0
-35.570145 0
-35.413448 0
-35.256751 0
-35.100055 0
-34.943358 0
-34.786661 0
-34.629965 0
-34.473268 0
-34.316571 0
-34.159875 0
-34.003178 1
-33.846481 1
-33.689785 3
-33.533088 2
-33.376391 2
-33.219695 1
-33.062998 3
-32.906301 19
-32.749605 22
-32.592908 26
-32.436211 29
-32.279515 23
-32.122818 11
-31.966121 14
-31.809425 3
-31.652728 2
-31.496031 2
-31.339335 4
-31.182638 3
-31.025941 0
-30.869245 2
-30.712548 1
-30.555851 1
-30.399155 2
-30.242458 1
-30.085761 0
-29.929065 1
-29.772368 1
-29.615671 0
-29.458975 1
-29.302278 0
-29.145581 0
-28.988885 0
-28.832188 0
-28.675491 0
-28.518795 0
-28.362098 1
-28.205401 1
-28.048705 0
-27.892008 3
-27.735311 0
-27.578614 0
-27.421918 0
-27.265221 0
-27.108524 0
-26.951828 0
-26.795131 0
-26.638434 0
-26.481738 0
-26.325041 0
-26.168344 1
-26.011648 1
-25.854951 0
-25.698254 0
-25.541558 1
-25.384861 0
-25.228164 0
-25.071468 0
-24.914771 2
-24.758074 0
-24.601378 0
-24.444681 0
-24.287984 0
-24.131288 0
-23.974591 0
-23.817894 1
-23.661198 0
-23.504501 0
-23.347804 0
-23.191108 0
-23.034411 0
-22.877714 0
-22.721018 1
-22.564321 0
-22.407624 0
-22.250928 0
-22.094231 0
-21.937534 0
-21.780838 0
-21.624141 0
-21.467444 1
-21.310748 0
-21.154051 0
-20.997354 0
-20.840658 0
-20.683961 0
-20.527264 1
-20.370568 0
-20.213871 0
-20.057174 1
-19.900477 0
-19.743781 0
-19.587084 1
-19.430387 0
-19.273691 1
-19.116994 1
-18.960297 1
-18.803601 0
-18.646904 0
-18.490207 0
-18.333511 1
-18.176814 0
-18.020117 1
-17.863421 0
-17.706724 2
-17.550027 1
-17.393331 0
-17.236634 0
-17.079937 1
-16.923241 0
-16.766544 2
-16.609847 0
-16.453151 1
-16.296454 0
-16.139757 1
-15.983061 0
-15.826364 0
-15.669667 0
-15.512971 1
-15.356274 3
-15.199577 1
-15.042881 0
-14.886184 0
-14.729487 0
-14.572791 1
-14.416094 3
-14.259397 2
-14.102701 2
-13.946004 1
-13.789307 0
-13.632611 2
-13.475914 0
-13.319217 6
-13.162521 0
-13.005824 2
-12.849127 2
-12.692431 4
-12.535734 3
-12.379037 5
-12.222341 1
-12.065644 3
-11.908947 6
-11.752250 5
-11.595554 4
-11.438857 2
-11.282160 7
-11.125464 7
-10.968767 8
-10.812070 9
-10.655374 9
-10.498677 8
-10.341980 11
-10.185284 9
-10.028587 16
-9.871890 14
-9.715194 18
-9.558497 16
-9.401800 16
-9.245104 20
-9.088407 29
-8.931710 30
-8.775014 38
-8.618317 55
-8.461620 76
-8.304924 82
-8.148227 141
-7.991530 210
-7.834834 332
-7.678137 474
-7.521440 578
-7.364744 606
-7.208047 514
-7.051350 376
-6.894654 262
-6.737957 160
-6.581260 150
-6.424564 98
-6.267867 67
-6.111170 63
-5.954474 45
-5.797777 43
-5.641080 33
-5.484384 35
-5.327687 21
-5.170990 30
-5.014294 30
-4.857597 25
-4.700900 15
-4.544204 21
-4.387507 22
-4.230810 17
-4.074114 24
-3.917417 11
-3.760720 0
-3.604023 0
-3.447327 0
-3.290630 0
-3.133933 0
-2.977237 0
-2.820540 0
-2.663843 0
-2.507147 0
-2.350450 0
-2.193753 0
-2.037057 0
-1.880360 0
-1.723663 0
-1.566967 0
-1.410270 0
-1.253573 0
-1.096877 1
-0.940180 3
-0.783483 17
-0.626787 89
-0.470090 560
-0.313393 2801
-0.156697 9297
0.000000 15625
0.156697 9302
0.313393 2496
0.470090 490
0.626787 83
0.783483 16
0.940180 1
1.096877 0
1.253573 0
1.410270 0
1.566967 0
1.723663 0
1.880360 0
2.037057 0
2.193753 0
2.350450 0
2.507147 0
2.663843 0
2.820540 0
2.977237 0
3.133933 0
3.290630 0
3.447327 0
3.604023 0
3.760720 13
3.917417 12
4.074114 19
4.230810 22
4.387507 19
4.544204 18
4.700900 27
4.857597 25
5.014294 21
5.170990 28
5.327687 20
5.484384 29
5.641080 36
5.797777 35
5.954474 53
6.111170 63
6.267867 76
6.424564 79
6.581260 119
6.737957 142
6.894654 207
7.051350 328
7.208047 489
7.364744 575
7.521440 617
7.678137 533
7.834834 359
7.991530 287
8.148227 164
8.304924 98
8.461620 86
8.618317 61
8.775014 62
8.931710 42
9.088407 29
9.245104 26
9.401800 18
9.558497 21
9.715194 20
9.871890 10
10.028587 16
10.185284 12
10.341980 15
10.498677 13
10.655374 11
10.812070 14
10.968767 8
11.125464 3
11.282160 13
11.438857 4
11.595554 4
11.752250 8
11.908947 2
12.065644 3
12.222341 4
12.379037 0
12.535734 1
12.692431 4
12.849127 1
13.005824 1
13.162521 1
13.319217 2
13.475914 0
13.632611 1
13.789307 1
13.946004 1
14.102701 3
14.259397 2
14.416094 2
14.572791 0
14.729487 1
14.886184 0
15.042881 0
15.199577 1
15.356274 2
15.512971 0
15.669667 0
15.826364 1
15.983061 1
16.139757 0
16.296454 0
16.453151 1
16.609847 0
16.766544 3
16.923241 0
17.079937 1
17.236634 0
17.393331 1
17.550027 1
17.706724 3
17.863421 0
18.020117 0
18.176814 0
18.333511 2
18.490207 0
18.646904 1
18.803601 0
18.960297 1
19.116994 0
19.273691 0
19.430387 0
19.587084 0
19.743781 1
19.900477 0
20.057174 1
20.213871 0
20.370568 0
20.527264 0
20.683961 0
20.840658 0
20.997354 0
21.154051 0
21.310748 0
21.467444 0
21.624141 0
21.780838 0
21.937534 0
22.094231 0
22.250928 0
22.407624 0
22.564321 0
22.721018 0
22.877714 0
23.034411 0
23.191108 1
23.347804 0
23.504501 0
23.661198 0
23.817894 0
23.974591 0
24.131288 0
24.287984 0
24.444681 0
24.601378 0
24.758074 0
24.914771 0
25.071468 0
25.228164 0
25.384861 0
25.541558 0
25.698254 1
25.854951 0
26.011648 0
26.168344 0
26.325041 0
26.481738 2
26.638434 0
26.795131 0
26.951828 1
27.108524 0
27.265221 0
27.421918 1
27.578614 0
27.735311 0
27.892008 0
28.048705 0
28.205401 1
28.362098 0
28.518795 1
28.675491 0
28.832188 0
28.988885 0
29.145581 1
29.302278 0
29.458975 0
29.615671 0
29.772368 0
29.929065 0
30.085761 0
30.242458 0
30.399155 1
30.555851 0
30.712548 0
30.869245 0
31.025941 0
31.182638 4
31.339335 1
31.496031 0
31.652728 2
31.809425 5
31.966121 6
32.122818 10
32.279515 14
32.436211 17
32.592908 24
32.749605 18
32.906301 11
33.062998 7
33.219695 4
33.376391 0
33.533088 0
33.689785 0
33.846481 0
34.003178 1
34.159875 1
34.316571 3
34.473268 0
34.629965 0
34.786661 0
34.943358 0
35.100055 0
35.256751 0
35.413448 1
35.570145 0
35.726841 0
35.883538 0
36.040235 0
36.196932 0
36.353628 0
36.510325 0
36.667022 0
36.823718 0
36.980415 0
37.137112 0
37.293808 0
37.450505 1
37.607202 0
37.763898 0
37.920595 1
38.077292 0
38.233988 0
38.390685 0
38.547382 0
38.704078 0
38.860775 0
39.017472 0
39.174168 1
39.330865 0
39.487562 0
39.644258 1
39.800955 2
39.957652 0
