# Supplementary material for: Transition across a sharp interface: Data from Raman and Brillouin imaging spectroscopy
Source: Data Brief. 2020 Oct 2;33:106368. doi: 10.1016/j.dib.2020.106368 (PMC7557971; doi:10.1016/j.dib.2020.106368)
Supplement: Supplementary file 1 [file mmc1.zip › SiO2_Water20X_step05/Brillouin/SiO2_Water20X_step05_14.txt]

-40.114348 0
-39.957652 0
-39.800955 0
-39.644258 0
-39.487562 0
-39.330865 0
-39.174168 0
-39.017472 0
-38.860775 0
-38.704078 0
-38.547382 0
-38.390685 1
-38.233988 1
-38.077292 0
-37.920595 0
-37.763898 0
-37.607202 0
-37.450505 0
-37.293808 0
-37.137112 0
-36.980415 0
-36.823718 0
-36.667022 0
-36.510325 2
-36.353628 0
-36.196932 1
-36.040235 0
-35.883538 0
-35.726841 0
-35.570145 0
-35.413448 0
-35.256751 0
-35.100055 0
-34.943358 0
-34.786661 0
-34.629965 0
-34.473268 0
-34.316571 0
-34.159875 0
-34.003178 0
-33.846481 0
-33.689785 0
-33.533088 0
-33.376391 1
-33.219695 1
-33.062998 0
-32.906301 1
-32.749605 1
-32.592908 3
-32.436211 4
-32.279515 3
-32.122818 1
-31.966121 0
-31.809425 2
-31.652728 1
-31.496031 1
-31.339335 0
-31.182638 0
-31.025941 0
-30.869245 1
-30.712548 0
-30.555851 0
-30.399155 0
-30.242458 0
-30.085761 0
-29.929065 1
-29.772368 0
-29.615671 0
-29.458975 0
-29.302278 0
-29.145581 0
-28.988885 0
-28.832188 0
-28.675491 0
-28.518795 0
-28.362098 0
-28.205401 0
-28.048705 0
-27.892008 0
-27.735311 0
-27.578614 0
-27.421918 0
-27.265221 0
-27.108524 0
-26.951828 0
-26.795131 0
-26.638434 0
-26.481738 0
-26.325041 0
-26.168344 0
-26.011648 0
-25.854951 0
-25.698254 2
-25.541558 3
-25.384861 0
-25.228164 0
-25.071468 0
-24.914771 0
-24.758074 1
-24.601378 0
-24.444681 0
-24.287984 0
-24.131288 0
-23.974591 1
-23.817894 0
-23.661198 0
-23.504501 0
-23.347804 0
-23.191108 0
-23.034411 0
-22.877714 1
-22.721018 2
-22.564321 0
-22.407624 0
-22.250928 0
-22.094231 0
-21.937534 0
-21.780838 1
-21.624141 0
-21.467444 0
-21.310748 1
-21.154051 0
-20.997354 0
-20.840658 0
-20.683961 0
-20.527264 1
-20.370568 2
-20.213871 1
-20.057174 2
-19.900477 0
-19.743781 0
-19.587084 0
-19.430387 0
-19.273691 1
-19.116994 0
-18.960297 0
-18.803601 0
-18.646904 1
-18.490207 0
-18.333511 0
-18.176814 0
-18.020117 0
-17.863421 1
-17.706724 0
-17.550027 2
-17.393331 2
-17.236634 0
-17.079937 1
-16.923241 2
-16.766544 0
-16.609847 1
-16.453151 2
-16.296454 2
-16.139757 2
-15.983061 1
-15.826364 0
-15.669667 1
-15.512971 1
-15.356274 0
-15.199577 3
-15.042881 1
-14.886184 1
-14.729487 2
-14.572791 0
-14.416094 2
-14.259397 3
-14.102701 1
-13.946004 3
-13.789307 3
-13.632611 5
-13.475914 0
-13.319217 2
-13.162521 3
-13.005824 3
-12.849127 4
-12.692431 3
-12.535734 5
-12.379037 6
-12.222341 4
-12.065644 5
-11.908947 4
-11.752250 5
-11.595554 12
-11.438857 10
-11.282160 8
-11.125464 7
-10.968767 20
-10.812070 9
-10.655374 9
-10.498677 14
-10.341980 21
-10.185284 26
-10.028587 19
-9.871890 30
-9.715194 28
-9.558497 38
-9.401800 33
-9.245104 55
-9.088407 58
-8.931710 95
-8.775014 97
-8.618317 122
-8.461620 177
-8.304924 231
-8.148227 333
-7.991530 534
-7.834834 864
-7.678137 1261
-7.521440 1545
-7.364744 1567
-7.208047 1309
-7.051350 907
-6.894654 660
-6.737957 488
-6.581260 301
-6.424564 225
-6.267867 175
-6.111170 149
-5.954474 107
-5.797777 93
-5.641080 85
-5.484384 71
-5.327687 74
-5.170990 60
-5.014294 60
-4.857597 51
-4.700900 45
-4.544204 42
-4.387507 30
-4.230810 33
-4.074114 39
-3.917417 23
-3.760720 1
-3.604023 0
-3.447327 0
-3.290630 0
-3.133933 0
-2.977237 0
-2.820540 1
-2.663843 0
-2.507147 0
-2.350450 0
-2.193753 0
-2.037057 0
-1.880360 1
-1.723663 0
-1.566967 0
-1.410270 0
-1.253573 0
-1.096877 2
-0.940180 4
-0.783483 14
-0.626787 79
-0.470090 454
-0.313393 2725
-0.156697 8888
0.000000 15532
0.156697 9501
0.313393 2411
0.470090 575
0.626787 73
0.783483 10
0.940180 2
1.096877 0
1.253573 0
1.410270 0
1.566967 0
1.723663 0
1.880360 0
2.037057 0
2.193753 0
2.350450 0
2.507147 0
2.663843 0
2.820540 0
2.977237 0
3.133933 0
3.290630 0
3.447327 0
3.604023 1
3.760720 35
3.917417 27
4.074114 30
4.230810 33
4.387507 33
4.544204 33
4.700900 31
4.857597 45
5.014294 53
5.170990 64
5.327687 70
5.484384 67
5.641080 60
5.797777 93
5.954474 92
6.111170 132
6.267867 174
6.424564 221
6.581260 279
6.737957 374
6.894654 540
7.051350 819
7.208047 1265
7.364744 1523
7.521440 1640
7.678137 1451
7.834834 1036
7.991530 658
8.148227 444
8.304924 256
8.461620 209
8.618317 149
8.775014 119
8.931710 74
9.088407 89
9.245104 54
9.401800 39
9.558497 44
9.715194 21
9.871890 42
10.028587 11
10.185284 23
10.341980 15
10.498677 19
10.655374 14
10.812070 11
10.968767 11
11.125464 18
11.282160 9
11.438857 11
11.595554 6
11.752250 8
11.908947 6
12.065644 4
12.222341 8
12.379037 2
12.535734 3
12.692431 5
12.849127 5
13.005824 2
13.162521 5
13.319217 6
13.475914 3
13.632611 0
13.789307 1
13.946004 4
14.102701 4
14.259397 2
14.416094 3
14.572791 2
14.729487 2
14.886184 3
15.042881 2
15.199577 5
15.356274 2
15.512971 1
15.669667 0
15.826364 4
15.983061 0
16.139757 1
16.296454 2
16.453151 2
16.609847 1
16.766544 2
16.923241 0
17.079937 3
17.236634 0
17.393331 0
17.550027 2
17.706724 0
17.863421 3
18.020117 1
18.176814 0
18.333511 2
18.490207 2
18.646904 0
18.803601 2
18.960297 0
19.116994 2
19.273691 2
19.430387 0
19.587084 0
19.743781 0
19.900477 0
20.057174 0
20.213871 0
20.370568 0
20.527264 0
20.683961 0
20.840658 0
20.997354 0
21.154051 0
21.310748 0
21.467444 1
21.624141 1
21.780838 0
21.937534 0
22.094231 0
22.250928 1
22.407624 0
22.564321 0
22.721018 0
22.877714 0
23.034411 0
23.191108 0
23.347804 0
23.504501 1
23.661198 0
23.817894 0
23.974591 0
24.131288 0
24.287984 0
24.444681 0
24.601378 0
24.758074 0
24.914771 0
25.071468 0
25.228164 0
25.384861 0
25.541558 1
25.698254 0
25.854951 2
26.011648 0
26.168344 1
26.325041 0
26.481738 3
26.638434 0
26.795131 0
26.951828 0
27.108524 1
27.265221 1
27.421918 0
27.578614 0
27.735311 0
27.892008 2
28.048705 1
28.205401 1
28.362098 1
28.518795 0
28.675491 0
28.832188 0
28.988885 0
29.145581 0
29.302278 0
29.458975 1
29.615671 0
29.772368 0
29.929065 0
30.085761 0
30.242458 1
30.399155 0
30.555851 1
30.712548 1
30.869245 1
31.025941 0
31.182638 1
31.339335 0
31.496031 0
31.652728 0
31.809425 0
31.966121 1
32.122818 2
32.279515 1
32.436211 2
32.592908 3
32.749605 5
32.906301 2
33.062998 3
33.219695 1
33.376391 0
33.533088 0
33.689785 1
33.846481 0
34.003178 0
34.159875 0
34.316571 0
34.473268 1
34.629965 0
34.786661 0
34.943358 1
35.100055 0
35.256751 0
35.413448 0
35.570145 0
35.726841 0
35.883538 1
36.040235 0
36.196932 0
36.353628 0
36.510325 1
36.667022 0
36.823718 0
36.980415 0
37.137112 0
37.293808 0
37.450505 0
37.607202 1
37.763898 0
37.920595 0
38.077292 0
38.233988 0
38.390685 0
38.547382 0
38.704078 0
38.860775 0
39.017472 0
39.174168 0
39.330865 0
39.487562 0
39.644258 0
39.800955 0
39.957652 1
