# Supplementary material for: Transition across a sharp interface: Data from Raman and Brillouin imaging spectroscopy
Source: Data Brief. 2020 Oct 2;33:106368. doi: 10.1016/j.dib.2020.106368 (PMC7557971; doi:10.1016/j.dib.2020.106368)
Supplement: Supplementary file 1 [file mmc1.zip › SiO2_Water20X_step05/Brillouin/SiO2_Water20X_step05_15.txt]

-40.114348 0
-39.957652 0
-39.800955 0
-39.644258 0
-39.487562 0
-39.330865 0
-39.174168 0
-39.017472 0
-38.860775 0
-38.704078 0
-38.547382 0
-38.390685 0
-38.233988 0
-38.077292 0
-37.920595 1
-37.763898 0
-37.607202 0
-37.450505 0
-37.293808 0
-37.137112 0
-36.980415 0
-36.823718 1
-36.667022 0
-36.510325 0
-36.353628 0
-36.196932 0
-36.040235 0
-35.883538 0
-35.726841 0
-35.570145 0
-35.413448 0
-35.256751 0
-35.100055 0
-34.943358 0
-34.786661 0
-34.629965 0
-34.473268 0
-34.316571 0
-34.159875 1
-34.003178 0
-33.846481 0
-33.689785 0
-33.533088 0
-33.376391 0
-33.219695 0
-33.062998 1
-32.906301 2
-32.749605 4
-32.592908 1
-32.436211 1
-32.279515 1
-32.122818 0
-31.966121 0
-31.809425 0
-31.652728 0
-31.496031 0
-31.339335 0
-31.182638 0
-31.025941 0
-30.869245 0
-30.712548 0
-30.555851 0
-30.399155 0
-30.242458 0
-30.085761 0
-29.929065 0
-29.772368 1
-29.615671 0
-29.458975 0
-29.302278 0
-29.145581 0
-28.988885 0
-28.832188 0
-28.675491 0
-28.518795 0
-28.362098 1
-28.205401 1
-28.048705 0
-27.892008 0
-27.735311 0
-27.578614 0
-27.421918 0
-27.265221 0
-27.108524 0
-26.951828 1
-26.795131 0
-26.638434 0
-26.481738 0
-26.325041 0
-26.168344 0
-26.011648 0
-25.854951 0
-25.698254 0
-25.541558 0
-25.384861 0
-25.228164 0
-25.071468 0
-24.914771 1
-24.758074 0
-24.601378 0
-24.444681 0
-24.287984 0
-24.131288 0
-23.974591 0
-23.817894 0
-23.661198 0
-23.504501 0
-23.347804 1
-23.191108 1
-23.034411 1
-22.877714 0
-22.721018 1
-22.564321 0
-22.407624 0
-22.250928 0
-22.094231 1
-21.937534 0
-21.780838 1
-21.624141 0
-21.467444 1
-21.310748 1
-21.154051 0
-20.997354 2
-20.840658 2
-20.683961 0
-20.527264 2
-20.370568 1
-20.213871 1
-20.057174 0
-19.900477 0
-19.743781 0
-19.587084 1
-19.430387 0
-19.273691 1
-19.116994 0
-18.960297 2
-18.803601 2
-18.646904 2
-18.490207 0
-18.333511 1
-18.176814 0
-18.020117 1
-17.863421 0
-17.706724 1
-17.550027 1
-17.393331 1
-17.236634 0
-17.079937 1
-16.923241 2
-16.766544 2
-16.609847 0
-16.453151 2
-16.296454 1
-16.139757 1
-15.983061 1
-15.826364 3
-15.669667 1
-15.512971 1
-15.356274 0
-15.199577 4
-15.042881 3
-14.886184 0
-14.729487 1
-14.572791 0
-14.416094 2
-14.259397 5
-14.102701 1
-13.946004 4
-13.789307 3
-13.632611 2
-13.475914 1
-13.319217 4
-13.162521 4
-13.005824 6
-12.849127 2
-12.692431 2
-12.535734 5
-12.379037 3
-12.222341 1
-12.065644 6
-11.908947 6
-11.752250 9
-11.595554 8
-11.438857 8
-11.282160 13
-11.125464 13
-10.968767 13
-10.812070 14
-10.655374 12
-10.498677 18
-10.341980 31
-10.185284 19
-10.028587 22
-9.871890 32
-9.715194 28
-9.558497 33
-9.401800 36
-9.245104 51
-9.088407 65
-8.931710 73
-8.775014 113
-8.618317 139
-8.461620 183
-8.304924 258
-8.148227 350
-7.991530 560
-7.834834 890
-7.678137 1291
-7.521440 1578
-7.364744 1641
-7.208047 1343
-7.051350 1074
-6.894654 676
-6.737957 472
-6.581260 337
-6.424564 226
-6.267867 181
-6.111170 125
-5.954474 127
-5.797777 103
-5.641080 99
-5.484384 81
-5.327687 77
-5.170990 52
-5.014294 57
-4.857597 53
-4.700900 57
-4.544204 34
-4.387507 46
-4.230810 38
-4.074114 40
-3.917417 19
-3.760720 0
-3.604023 0
-3.447327 0
-3.290630 0
-3.133933 0
-2.977237 0
-2.820540 0
-2.663843 0
-2.507147 0
-2.350450 0
-2.193753 0
-2.037057 0
-1.880360 0
-1.723663 0
-1.566967 0
-1.410270 0
-1.253573 0
-1.096877 1
-0.940180 3
-0.783483 22
-0.626787 100
-0.470090 523
-0.313393 2643
-0.156697 8973
0.000000 15099
0.156697 9674
0.313393 2415
0.470090 628
0.626787 110
0.783483 10
0.940180 1
1.096877 0
1.253573 0
1.410270 0
1.566967 0
1.723663 0
1.880360 0
2.037057 0
2.193753 0
2.350450 0
2.507147 0
2.663843 0
2.820540 1
2.977237 0
3.133933 0
3.290630 0
3.447327 0
3.604023 3
3.760720 27
3.917417 29
4.074114 35
4.230810 33
4.387507 27
4.544204 48
4.700900 48
4.857597 55
5.014294 50
5.170990 68
5.327687 74
5.484384 74
5.641080 72
5.797777 81
5.954474 112
6.111170 131
6.267867 184
6.424564 194
6.581260 262
6.737957 405
6.894654 570
7.051350 860
7.208047 1243
7.364744 1619
7.521440 1778
7.678137 1460
7.834834 1089
7.991530 707
8.148227 438
8.304924 301
8.461620 206
8.618317 149
8.775014 116
8.931710 85
9.088407 64
9.245104 46
9.401800 48
9.558497 42
9.715194 25
9.871890 23
10.028587 19
10.185284 25
10.341980 15
10.498677 26
10.655374 23
10.812070 12
10.968767 14
11.125464 10
11.282160 6
11.438857 9
11.595554 6
11.752250 11
11.908947 1
12.065644 6
12.222341 5
12.379037 2
12.535734 5
12.692431 3
12.849127 0
13.005824 2
13.162521 4
13.319217 3
13.475914 4
13.632611 2
13.789307 3
13.946004 3
14.102701 2
14.259397 2
14.416094 3
14.572791 4
14.729487 3
14.886184 2
15.042881 1
15.199577 0
15.356274 3
15.512971 1
15.669667 2
15.826364 2
15.983061 0
16.139757 0
16.296454 0
16.453151 1
16.609847 1
16.766544 0
16.923241 1
17.079937 0
17.236634 0
17.393331 3
17.550027 2
17.706724 0
17.863421 3
18.020117 0
18.176814 0
18.333511 1
18.490207 1
18.646904 1
18.803601 0
18.960297 0
19.116994 0
19.273691 0
19.430387 1
19.587084 0
19.743781 0
19.900477 0
20.057174 0
20.213871 1
20.370568 0
20.527264 0
20.683961 0
20.840658 1
20.997354 0
21.154051 0
21.310748 1
21.467444 0
21.624141 0
21.780838 0
21.937534 0
22.094231 0
22.250928 0
22.407624 0
22.564321 0
22.721018 1
22.877714 0
23.034411 0
23.191108 0
23.347804 0
23.504501 0
23.661198 0
23.817894 0
23.974591 0
24.131288 0
24.287984 0
24.444681 0
24.601378 0
24.758074 0
24.914771 0
25.071468 0
25.228164 0
25.384861 0
25.541558 0
25.698254 0
25.854951 0
26.011648 0
26.168344 0
26.325041 0
26.481738 1
26.638434 1
26.795131 0
26.951828 0
27.108524 0
27.265221 0
27.421918 0
27.578614 0
27.735311 0
27.892008 0
28.048705 0
28.205401 0
28.362098 0
28.518795 0
28.675491 0
28.832188 0
28.988885 0
29.145581 0
29.302278 1
29.458975 0
29.615671 0
29.772368 0
29.929065 0
30.085761 0
30.242458 0
30.399155 0
30.555851 0
30.712548 0
30.869245 0
31.025941 0
31.182638 0
31.339335 1
31.496031 0
31.652728 0
31.809425 0
31.966121 0
32.122818 2
32.279515 0
32.436211 0
32.592908 1
32.749605 1
32.906301 1
33.062998 0
33.219695 0
33.376391 0
33.533088 1
33.689785 0
33.846481 0
34.003178 0
34.159875 0
34.316571 0
34.473268 0
34.629965 0
34.786661 0
34.943358 0
35.100055 0
35.256751 0
35.413448 2
35.570145 0
35.726841 0
35.883538 0
36.040235 0
36.196932 1
36.353628 1
36.510325 0
36.667022 0
36.823718 0
36.980415 1
37.137112 1
37.293808 0
37.450505 0
37.607202 0
37.763898 0
37.920595 0
38.077292 0
38.233988 0
38.390685 0
38.547382 1
38.704078 0
38.860775 0
39.017472 0
39.174168 1
39.330865 0
39.487562 0
39.644258 0
39.800955 0
39.957652 0
