# Supplementary material for: Transition across a sharp interface: Data from Raman and Brillouin imaging spectroscopy
Source: Data Brief. 2020 Oct 2;33:106368. doi: 10.1016/j.dib.2020.106368 (PMC7557971; doi:10.1016/j.dib.2020.106368)
Supplement: Supplementary file 1 [file mmc1.zip › SiO2_Water20X_step05/Brillouin/SiO2_Water20X_step05_16.txt]

-40.114348 0
-39.957652 0
-39.800955 0
-39.644258 0
-39.487562 0
-39.330865 2
-39.174168 0
-39.017472 0
-38.860775 0
-38.704078 0
-38.547382 0
-38.390685 0
-38.233988 0
-38.077292 0
-37.920595 0
-37.763898 0
-37.607202 0
-37.450505 0
-37.293808 0
-37.137112 0
-36.980415 1
-36.823718 0
-36.667022 0
-36.510325 0
-36.353628 1
-36.196932 0
-36.040235 0
-35.883538 0
-35.726841 0
-35.570145 1
-35.413448 0
-35.256751 1
-35.100055 0
-34.943358 0
-34.786661 0
-34.629965 0
-34.473268 0
-34.316571 0
-34.159875 1
-34.003178 0
-33.846481 0
-33.689785 0
-33.533088 0
-33.376391 1
-33.219695 0
-33.062998 0
-32.906301 0
-32.749605 0
-32.592908 0
-32.436211 2
-32.279515 1
-32.122818 1
-31.966121 0
-31.809425 0
-31.652728 1
-31.496031 0
-31.339335 0
-31.182638 0
-31.025941 1
-30.869245 0
-30.712548 0
-30.555851 0
-30.399155 0
-30.242458 0
-30.085761 1
-29.929065 0
-29.772368 0
-29.615671 0
-29.458975 0
-29.302278 0
-29.145581 0
-28.988885 0
-28.832188 0
-28.675491 0
-28.518795 0
-28.362098 2
-28.205401 0
-28.048705 0
-27.892008 0
-27.735311 0
-27.578614 0
-27.421918 0
-27.265221 0
-27.108524 0
-26.951828 0
-26.795131 0
-26.638434 0
-26.481738 1
-26.325041 0
-26.168344 0
-26.011648 1
-25.854951 0
-25.698254 0
-25.541558 2
-25.384861 0
-25.228164 0
-25.071468 0
-24.914771 0
-24.758074 0
-24.601378 0
-24.444681 0
-24.287984 0
-24.131288 1
-23.974591 0
-23.817894 0
-23.661198 0
-23.504501 0
-23.347804 0
-23.191108 0
-23.034411 0
-22.877714 0
-22.721018 1
-22.564321 0
-22.407624 1
-22.250928 1
-22.094231 2
-21.937534 1
-21.780838 0
-21.624141 0
-21.467444 0
-21.310748 0
-21.154051 1
-20.997354 0
-20.840658 0
-20.683961 0
-20.527264 0
-20.370568 0
-20.213871 0
-20.057174 0
-19.900477 0
-19.743781 2
-19.587084 0
-19.430387 0
-19.273691 0
-19.116994 1
-18.960297 2
-18.803601 0
-18.646904 0
-18.490207 0
-18.333511 1
-18.176814 0
-18.020117 0
-17.863421 1
-17.706724 1
-17.550027 1
-17.393331 0
-17.236634 1
-17.079937 0
-16.923241 1
-16.766544 0
-16.609847 1
-16.453151 1
-16.296454 0
-16.139757 2
-15.983061 2
-15.826364 1
-15.669667 2
-15.512971 3
-15.356274 0
-15.199577 4
-15.042881 5
-14.886184 1
-14.729487 3
-14.572791 5
-14.416094 0
-14.259397 1
-14.102701 4
-13.946004 7
-13.789307 4
-13.632611 4
-13.475914 2
-13.319217 5
-13.162521 7
-13.005824 4
-12.849127 1
-12.692431 5
-12.535734 3
-12.379037 6
-12.222341 2
-12.065644 5
-11.908947 10
-11.752250 12
-11.595554 8
-11.438857 7
-11.282160 9
-11.125464 5
-10.968767 15
-10.812070 9
-10.655374 15
-10.498677 19
-10.341980 15
-10.185284 18
-10.028587 30
-9.871890 22
-9.715194 39
-9.558497 39
-9.401800 39
-9.245104 57
-9.088407 84
-8.931710 80
-8.775014 99
-8.618317 120
-8.461620 199
-8.304924 276
-8.148227 374
-7.991530 556
-7.834834 903
-7.678137 1344
-7.521440 1685
-7.364744 1757
-7.208047 1450
-7.051350 1038
-6.894654 655
-6.737957 487
-6.581260 320
-6.424564 251
-6.267867 180
-6.111170 143
-5.954474 132
-5.797777 109
-5.641080 88
-5.484384 62
-5.327687 81
-5.170990 55
-5.014294 43
-4.857597 50
-4.700900 20
-4.544204 34
-4.387507 42
-4.230810 36
-4.074114 40
-3.917417 17
-3.760720 0
-3.604023 0
-3.447327 0
-3.290630 0
-3.133933 0
-2.977237 0
-2.820540 0
-2.663843 0
-2.507147 0
-2.350450 0
-2.193753 0
-2.037057 1
-1.880360 0
-1.723663 0
-1.566967 0
-1.410270 0
-1.253573 0
-1.096877 2
-0.940180 6
-0.783483 13
-0.626787 86
-0.470090 558
-0.313393 2802
-0.156697 9414
0.000000 15427
0.156697 9191
0.313393 2254
0.470090 549
0.626787 82
0.783483 5
0.940180 2
1.096877 0
1.253573 0
1.410270 0
1.566967 0
1.723663 0
1.880360 0
2.037057 0
2.193753 0
2.350450 0
2.507147 0
2.663843 0
2.820540 0
2.977237 0
3.133933 0
3.290630 0
3.447327 0
3.604023 0
3.760720 37
3.917417 34
4.074114 25
4.230810 37
4.387507 34
4.544204 48
4.700900 43
4.857597 70
5.014294 55
5.170990 71
5.327687 60
5.484384 71
5.641080 78
5.797777 83
5.954474 135
6.111170 148
6.267867 186
6.424564 207
6.581260 322
6.737957 377
6.894654 578
7.051350 899
7.208047 1308
7.364744 1646
7.521440 1729
7.678137 1384
7.834834 1068
7.991530 714
8.148227 458
8.304924 280
8.461620 218
8.618317 153
8.775014 126
8.931710 95
9.088407 69
9.245104 69
9.401800 44
9.558497 54
9.715194 37
9.871890 24
10.028587 22
10.185284 30
10.341980 19
10.498677 15
10.655374 12
10.812070 14
10.968767 10
11.125464 12
11.282160 12
11.438857 4
11.595554 13
11.752250 10
11.908947 8
12.065644 5
12.222341 7
12.379037 8
12.535734 9
12.692431 7
12.849127 4
13.005824 4
13.162521 4
13.319217 4
13.475914 3
13.632611 3
13.789307 1
13.946004 6
14.102701 3
14.259397 1
14.416094 3
14.572791 3
14.729487 4
14.886184 3
15.042881 0
15.199577 1
15.356274 2
15.512971 1
15.669667 3
15.826364 1
15.983061 0
16.139757 2
16.296454 0
16.453151 2
16.609847 1
16.766544 2
16.923241 2
17.079937 1
17.236634 0
17.393331 0
17.550027 0
17.706724 0
17.863421 0
18.020117 1
18.176814 0
18.333511 1
18.490207 2
18.646904 1
18.803601 0
18.960297 0
19.116994 0
19.273691 0
19.430387 0
19.587084 0
19.743781 0
19.900477 0
20.057174 0
20.213871 1
20.370568 0
20.527264 0
20.683961 0
20.840658 1
20.997354 0
21.154051 0
21.310748 0
21.467444 1
21.624141 0
21.780838 0
21.937534 0
22.094231 0
22.250928 1
22.407624 0
22.564321 1
22.721018 0
22.877714 0
23.034411 1
23.191108 0
23.347804 0
23.504501 0
23.661198 0
23.817894 1
23.974591 0
24.131288 1
24.287984 0
24.444681 0
24.601378 0
24.758074 0
24.914771 0
25.071468 0
25.228164 0
25.384861 0
25.541558 0
25.698254 0
25.854951 1
26.011648 0
26.168344 0
26.325041 0
26.481738 0
26.638434 0
26.795131 1
26.951828 0
27.108524 0
27.265221 1
27.421918 0
27.578614 0
27.735311 0
27.892008 0
28.048705 0
28.205401 0
28.362098 0
28.518795 0
28.675491 0
28.832188 0
28.988885 0
29.145581 0
29.302278 0
29.458975 0
29.615671 0
29.772368 0
29.929065 0
30.085761 0
30.242458 2
30.399155 0
30.555851 0
30.712548 0
30.869245 0
31.025941 0
31.182638 0
31.339335 0
31.496031 0
31.652728 0
31.809425 0
31.966121 0
32.122818 0
32.279515 0
32.436211 1
32.592908 5
32.749605 2
32.906301 1
33.062998 0
33.219695 0
33.376391 0
33.533088 0
33.689785 0
33.846481 0
34.003178 0
34.159875 0
34.316571 0
34.473268 1
34.629965 0
34.786661 0
34.943358 1
35.100055 0
35.256751 0
35.413448 0
35.570145 2
35.726841 0
35.883538 0
36.040235 1
36.196932 1
36.353628 0
36.510325 0
36.667022 0
36.823718 0
36.980415 0
37.137112 0
37.293808 1
37.450505 0
37.607202 0
37.763898 0
37.920595 0
38.077292 0
38.233988 0
38.390685 0
38.547382 0
38.704078 0
38.860775 0
39.017472 0
39.174168 0
39.330865 0
39.487562 0
39.644258 1
39.800955 0
39.957652 1
