# Supplementary material for: Transition across a sharp interface: Data from Raman and Brillouin imaging spectroscopy
Source: Data Brief. 2020 Oct 2;33:106368. doi: 10.1016/j.dib.2020.106368 (PMC7557971; doi:10.1016/j.dib.2020.106368)
Supplement: Supplementary file 1 [file mmc1.zip › SiO2_Water20X_step05/Brillouin/SiO2_Water20X_step05_17.txt]

-40.114348 0
-39.957652 0
-39.800955 0
-39.644258 0
-39.487562 0
-39.330865 0
-39.174168 0
-39.017472 1
-38.860775 0
-38.704078 0
-38.547382 1
-38.390685 0
-38.233988 0
-38.077292 0
-37.920595 0
-37.763898 0
-37.607202 1
-37.450505 0
-37.293808 0
-37.137112 1
-36.980415 0
-36.823718 0
-36.667022 0
-36.510325 0
-36.353628 0
-36.196932 0
-36.040235 0
-35.883538 2
-35.726841 0
-35.570145 0
-35.413448 1
-35.256751 0
-35.100055 0
-34.943358 0
-34.786661 0
-34.629965 0
-34.473268 0
-34.316571 3
-34.159875 0
-34.003178 1
-33.846481 1
-33.689785 1
-33.533088 1
-33.376391 0
-33.219695 1
-33.062998 2
-32.906301 1
-32.749605 1
-32.592908 2
-32.436211 0
-32.279515 0
-32.122818 0
-31.966121 0
-31.809425 0
-31.652728 0
-31.496031 0
-31.339335 0
-31.182638 0
-31.025941 0
-30.869245 0
-30.712548 0
-30.555851 0
-30.399155 1
-30.242458 0
-30.085761 0
-29.929065 2
-29.772368 0
-29.615671 0
-29.458975 1
-29.302278 0
-29.145581 0
-28.988885 0
-28.832188 0
-28.675491 0
-28.518795 0
-28.362098 1
-28.205401 0
-28.048705 1
-27.892008 0
-27.735311 0
-27.578614 0
-27.421918 0
-27.265221 0
-27.108524 0
-26.951828 0
-26.795131 0
-26.638434 1
-26.481738 0
-26.325041 0
-26.168344 0
-26.011648 0
-25.854951 0
-25.698254 0
-25.541558 1
-25.384861 0
-25.228164 1
-25.071468 0
-24.914771 0
-24.758074 0
-24.601378 0
-24.444681 0
-24.287984 0
-24.131288 0
-23.974591 0
-23.817894 0
-23.661198 0
-23.504501 0
-23.347804 0
-23.191108 0
-23.034411 0
-22.877714 0
-22.721018 1
-22.564321 0
-22.407624 0
-22.250928 0
-22.094231 0
-21.937534 1
-21.780838 0
-21.624141 0
-21.467444 1
-21.310748 1
-21.154051 1
-20.997354 1
-20.840658 2
-20.683961 0
-20.527264 0
-20.370568 0
-20.213871 1
-20.057174 1
-19.900477 1
-19.743781 0
-19.587084 0
-19.430387 0
-19.273691 0
-19.116994 0
-18.960297 2
-18.803601 1
-18.646904 0
-18.490207 1
-18.333511 0
-18.176814 1
-18.020117 2
-17.863421 1
-17.706724 1
-17.550027 0
-17.393331 0
-17.236634 1
-17.079937 0
-16.923241 0
-16.766544 0
-16.609847 0
-16.453151 0
-16.296454 0
-16.139757 0
-15.983061 0
-15.826364 0
-15.669667 1
-15.512971 1
-15.356274 5
-15.199577 1
-15.042881 2
-14.886184 2
-14.729487 2
-14.572791 2
-14.416094 2
-14.259397 1
-14.102701 3
-13.946004 3
-13.789307 3
-13.632611 5
-13.475914 2
-13.319217 5
-13.162521 3
-13.005824 3
-12.849127 2
-12.692431 4
-12.535734 2
-12.379037 6
-12.222341 3
-12.065644 8
-11.908947 6
-11.752250 6
-11.595554 8
-11.438857 8
-11.282160 14
-11.125464 9
-10.968767 9
-10.812070 10
-10.655374 10
-10.498677 16
-10.341980 12
-10.185284 22
-10.028587 23
-9.871890 22
-9.715194 33
-9.558497 38
-9.401800 50
-9.245104 57
-9.088407 66
-8.931710 68
-8.775014 87
-8.618317 111
-8.461620 200
-8.304924 286
-8.148227 338
-7.991530 555
-7.834834 873
-7.678137 1240
-7.521440 1694
-7.364744 1756
-7.208047 1386
-7.051350 1048
-6.894654 646
-6.737957 481
-6.581260 360
-6.424564 225
-6.267867 218
-6.111170 120
-5.954474 131
-5.797777 111
-5.641080 95
-5.484384 84
-5.327687 68
-5.170990 67
-5.014294 54
-4.857597 48
-4.700900 47
-4.544204 37
-4.387507 38
-4.230810 33
-4.074114 26
-3.917417 18
-3.760720 0
-3.604023 0
-3.447327 0
-3.290630 0
-3.133933 2
-2.977237 0
-2.820540 0
-2.663843 0
-2.507147 0
-2.350450 0
-2.193753 0
-2.037057 0
-1.880360 0
-1.723663 1
-1.566967 1
-1.410270 0
-1.253573 0
-1.096877 2
-0.940180 4
-0.783483 19
-0.626787 84
-0.470090 539
-0.313393 2850
-0.156697 9422
0.000000 15782
0.156697 9498
0.313393 2465
0.470090 507
0.626787 85
0.783483 8
0.940180 0
1.096877 1
1.253573 0
1.410270 0
1.566967 0
1.723663 0
1.880360 0
2.037057 0
2.193753 0
2.350450 0
2.507147 0
2.663843 0
2.820540 0
2.977237 0
3.133933 0
3.290630 0
3.447327 0
3.604023 0
3.760720 28
3.917417 29
4.074114 26
4.230810 37
4.387507 26
4.544204 32
4.700900 47
4.857597 41
5.014294 71
5.170990 56
5.327687 92
5.484384 76
5.641080 90
5.797777 113
5.954474 121
6.111170 154
6.267867 170
6.424564 232
6.581260 277
6.737957 389
6.894654 541
7.051350 873
7.208047 1306
7.364744 1646
7.521440 1737
7.678137 1491
7.834834 1046
7.991530 696
8.148227 433
8.304924 295
8.461620 193
8.618317 159
8.775014 126
8.931710 93
9.088407 71
9.245104 67
9.401800 53
9.558497 41
9.715194 37
9.871890 27
10.028587 14
10.185284 12
10.341980 14
10.498677 12
10.655374 13
10.812070 16
10.968767 19
11.125464 19
11.282160 10
11.438857 11
11.595554 6
11.752250 9
11.908947 4
12.065644 8
12.222341 7
12.379037 7
12.535734 9
12.692431 10
12.849127 4
13.005824 4
13.162521 2
13.319217 5
13.475914 4
13.632611 3
13.789307 2
13.946004 5
14.102701 1
14.259397 0
14.416094 1
14.572791 4
14.729487 5
14.886184 5
15.042881 2
15.199577 2
15.356274 1
15.512971 3
15.669667 3
15.826364 1
15.983061 0
16.139757 2
16.296454 3
16.453151 2
16.609847 0
16.766544 3
16.923241 1
17.079937 0
17.236634 3
17.393331 0
17.550027 1
17.706724 4
17.863421 2
18.020117 1
18.176814 0
18.333511 0
18.490207 0
18.646904 0
18.803601 1
18.960297 1
19.116994 1
19.273691 1
19.430387 2
19.587084 0
19.743781 2
19.900477 0
20.057174 0
20.213871 4
20.370568 1
20.527264 0
20.683961 1
20.840658 2
20.997354 1
21.154051 0
21.310748 0
21.467444 0
21.624141 3
21.780838 0
21.937534 0
22.094231 0
22.250928 1
22.407624 0
22.564321 1
22.721018 0
22.877714 0
23.034411 2
23.191108 0
23.347804 0
23.504501 1
23.661198 0
23.817894 0
23.974591 0
24.131288 1
24.287984 0
24.444681 1
24.601378 0
24.758074 1
24.914771 0
25.071468 0
25.228164 0
25.384861 0
25.541558 0
25.698254 0
25.854951 1
26.011648 0
26.168344 0
26.325041 1
26.481738 0
26.638434 0
26.795131 0
26.951828 0
27.108524 0
27.265221 0
27.421918 0
27.578614 0
27.735311 0
27.892008 0
28.048705 1
28.205401 0
28.362098 0
28.518795 0
28.675491 0
28.832188 0
28.988885 0
29.145581 0
29.302278 0
29.458975 0
29.615671 0
29.772368 1
29.929065 0
30.085761 0
30.242458 0
30.399155 0
30.555851 0
30.712548 0
30.869245 1
31.025941 0
31.182638 0
31.339335 0
31.496031 0
31.652728 0
31.809425 0
31.966121 0
32.122818 3
32.279515 0
32.436211 0
32.592908 0
32.749605 1
32.906301 0
33.062998 4
33.219695 1
33.376391 0
33.533088 0
33.689785 0
33.846481 0
34.003178 0
34.159875 0
34.316571 0
34.473268 0
34.629965 0
34.786661 0
34.943358 1
35.100055 2
35.256751 0
35.413448 0
35.570145 0
35.726841 0
35.883538 1
36.040235 0
36.196932 0
36.353628 0
36.510325 0
36.667022 0
36.823718 0
36.980415 1
37.137112 1
37.293808 0
37.450505 0
37.607202 0
37.763898 0
37.920595 0
38.077292 0
38.233988 1
38.390685 1
38.547382 0
38.704078 0
38.860775 2
39.017472 0
39.174168 0
39.330865 0
39.487562 1
39.644258 0
39.800955 0
39.957652 0
