# Supplementary material for: Transition across a sharp interface: Data from Raman and Brillouin imaging spectroscopy
Source: Data Brief. 2020 Oct 2;33:106368. doi: 10.1016/j.dib.2020.106368 (PMC7557971; doi:10.1016/j.dib.2020.106368)
Supplement: Supplementary file 1 [file mmc1.zip › SiO2_Water20X_step05/Brillouin/SiO2_Water20X_step05_18.txt]

-40.114348 0
-39.957652 0
-39.800955 0
-39.644258 1
-39.487562 0
-39.330865 0
-39.174168 0
-39.017472 0
-38.860775 0
-38.704078 0
-38.547382 0
-38.390685 0
-38.233988 0
-38.077292 0
-37.920595 0
-37.763898 0
-37.607202 0
-37.450505 0
-37.293808 0
-37.137112 0
-36.980415 0
-36.823718 1
-36.667022 1
-36.510325 0
-36.353628 0
-36.196932 0
-36.040235 0
-35.883538 0
-35.726841 0
-35.570145 0
-35.413448 0
-35.256751 0
-35.100055 0
-34.943358 0
-34.786661 0
-34.629965 0
-34.473268 0
-34.316571 0
-34.159875 0
-34.003178 0
-33.846481 0
-33.689785 0
-33.533088 1
-33.376391 0
-33.219695 0
-33.062998 0
-32.906301 2
-32.749605 2
-32.592908 2
-32.436211 0
-32.279515 0
-32.122818 0
-31.966121 0
-31.809425 0
-31.652728 0
-31.496031 0
-31.339335 0
-31.182638 0
-31.025941 0
-30.869245 0
-30.712548 0
-30.555851 0
-30.399155 0
-30.242458 0
-30.085761 0
-29.929065 0
-29.772368 0
-29.615671 0
-29.458975 0
-29.302278 0
-29.145581 0
-28.988885 0
-28.832188 0
-28.675491 0
-28.518795 0
-28.362098 0
-28.205401 0
-28.048705 0
-27.892008 0
-27.735311 1
-27.578614 1
-27.421918 0
-27.265221 0
-27.108524 0
-26.951828 1
-26.795131 0
-26.638434 0
-26.481738 0
-26.325041 1
-26.168344 0
-26.011648 0
-25.854951 0
-25.698254 0
-25.541558 0
-25.384861 0
-25.228164 3
-25.071468 0
-24.914771 1
-24.758074 0
-24.601378 2
-24.444681 0
-24.287984 0
-24.131288 0
-23.974591 1
-23.817894 0
-23.661198 1
-23.504501 0
-23.347804 0
-23.191108 1
-23.034411 0
-22.877714 0
-22.721018 0
-22.564321 0
-22.407624 0
-22.250928 1
-22.094231 0
-21.937534 0
-21.780838 0
-21.624141 0
-21.467444 0
-21.310748 0
-21.154051 0
-20.997354 0
-20.840658 0
-20.683961 0
-20.527264 0
-20.370568 0
-20.213871 0
-20.057174 0
-19.900477 0
-19.743781 1
-19.587084 2
-19.430387 0
-19.273691 0
-19.116994 0
-18.960297 0
-18.803601 0
-18.646904 1
-18.490207 0
-18.333511 0
-18.176814 4
-18.020117 1
-17.863421 1
-17.706724 0
-17.550027 2
-17.393331 2
-17.236634 0
-17.079937 2
-16.923241 2
-16.766544 2
-16.609847 3
-16.453151 1
-16.296454 0
-16.139757 1
-15.983061 5
-15.826364 1
-15.669667 0
-15.512971 1
-15.356274 1
-15.199577 0
-15.042881 1
-14.886184 0
-14.729487 2
-14.572791 2
-14.416094 1
-14.259397 1
-14.102701 5
-13.946004 0
-13.789307 6
-13.632611 3
-13.475914 1
-13.319217 5
-13.162521 3
-13.005824 6
-12.849127 5
-12.692431 4
-12.535734 5
-12.379037 4
-12.222341 4
-12.065644 6
-11.908947 10
-11.752250 3
-11.595554 7
-11.438857 8
-11.282160 9
-11.125464 6
-10.968767 23
-10.812070 11
-10.655374 13
-10.498677 18
-10.341980 21
-10.185284 22
-10.028587 25
-9.871890 27
-9.715194 37
-9.558497 36
-9.401800 47
-9.245104 53
-9.088407 63
-8.931710 73
-8.775014 109
-8.618317 110
-8.461620 179
-8.304924 220
-8.148227 340
-7.991530 522
-7.834834 952
-7.678137 1316
-7.521440 1644
-7.364744 1709
-7.208047 1456
-7.051350 1068
-6.894654 687
-6.737957 459
-6.581260 338
-6.424564 253
-6.267867 169
-6.111170 132
-5.954474 144
-5.797777 117
-5.641080 74
-5.484384 66
-5.327687 79
-5.170990 46
-5.014294 56
-4.857597 56
-4.700900 45
-4.544204 46
-4.387507 34
-4.230810 32
-4.074114 33
-3.917417 29
-3.760720 0
-3.604023 0
-3.447327 0
-3.290630 0
-3.133933 0
-2.977237 0
-2.820540 0
-2.663843 0
-2.507147 0
-2.350450 0
-2.193753 0
-2.037057 0
-1.880360 0
-1.723663 0
-1.566967 0
-1.410270 0
-1.253573 0
-1.096877 1
-0.940180 6
-0.783483 18
-0.626787 97
-0.470090 466
-0.313393 2675
-0.156697 9236
0.000000 16131
0.156697 9920
0.313393 2534
0.470090 595
0.626787 92
0.783483 13
0.940180 5
1.096877 0
1.253573 0
1.410270 0
1.566967 0
1.723663 0
1.880360 0
2.037057 0
2.193753 0
2.350450 0
2.507147 0
2.663843 0
2.820540 0
2.977237 0
3.133933 0
3.290630 0
3.447327 0
3.604023 1
3.760720 20
3.917417 31
4.074114 37
4.230810 29
4.387507 45
4.544204 32
4.700900 49
4.857597 58
5.014294 49
5.170990 57
5.327687 65
5.484384 73
5.641080 90
5.797777 113
5.954474 94
6.111170 145
6.267867 173
6.424564 257
6.581260 284
6.737957 449
6.894654 596
7.051350 885
7.208047 1285
7.364744 1643
7.521440 1793
7.678137 1512
7.834834 1060
7.991530 755
8.148227 459
8.304924 310
8.461620 208
8.618317 141
8.775014 110
8.931710 97
9.088407 71
9.245104 58
9.401800 48
9.558497 37
9.715194 31
9.871890 20
10.028587 22
10.185284 29
10.341980 20
10.498677 16
10.655374 9
10.812070 12
10.968767 9
11.125464 9
11.282160 10
11.438857 5
11.595554 7
11.752250 7
11.908947 13
12.065644 7
12.222341 5
12.379037 5
12.535734 8
12.692431 5
12.849127 4
13.005824 5
13.162521 7
13.319217 2
13.475914 1
13.632611 5
13.789307 5
13.946004 2
14.102701 5
14.259397 4
14.416094 4
14.572791 3
14.729487 2
14.886184 2
15.042881 0
15.199577 3
15.356274 2
15.512971 0
15.669667 0
15.826364 1
15.983061 0
16.139757 1
16.296454 0
16.453151 2
16.609847 1
16.766544 2
16.923241 0
17.079937 1
17.236634 1
17.393331 0
17.550027 0
17.706724 1
17.863421 0
18.020117 0
18.176814 0
18.333511 1
18.490207 0
18.646904 2
18.803601 0
18.960297 0
19.116994 0
19.273691 2
19.430387 0
19.587084 2
19.743781 0
19.900477 2
20.057174 1
20.213871 0
20.370568 0
20.527264 1
20.683961 0
20.840658 0
20.997354 0
21.154051 0
21.310748 2
21.467444 1
21.624141 0
21.780838 1
21.937534 0
22.094231 1
22.250928 0
22.407624 0
22.564321 1
22.721018 0
22.877714 0
23.034411 2
23.191108 0
23.347804 0
23.504501 0
23.661198 0
23.817894 1
23.974591 0
24.131288 0
24.287984 1
24.444681 1
24.601378 0
24.758074 0
24.914771 0
25.071468 0
25.228164 0
25.384861 0
25.541558 0
25.698254 0
25.854951 0
26.011648 0
26.168344 0
26.325041 1
26.481738 0
26.638434 0
26.795131 0
26.951828 0
27.108524 1
27.265221 0
27.421918 0
27.578614 0
27.735311 0
27.892008 0
28.048705 0
28.205401 0
28.362098 0
28.518795 0
28.675491 1
28.832188 0
28.988885 2
29.145581 0
29.302278 0
29.458975 0
29.615671 0
29.772368 0
29.929065 1
30.085761 1
30.242458 0
30.399155 0
30.555851 0
30.712548 0
30.869245 0
31.025941 0
31.182638 0
31.339335 1
31.496031 0
31.652728 1
31.809425 0
31.966121 0
32.122818 0
32.279515 1
32.436211 0
32.592908 0
32.749605 0
32.906301 3
33.062998 1
33.219695 0
33.376391 0
33.533088 1
33.689785 0
33.846481 0
34.003178 1
34.159875 0
34.316571 0
34.473268 0
34.629965 0
34.786661 0
34.943358 0
35.100055 0
35.256751 0
35.413448 0
35.570145 0
35.726841 1
35.883538 0
36.040235 0
36.196932 0
36.353628 0
36.510325 0
36.667022 0
36.823718 0
36.980415 1
37.137112 0
37.293808 0
37.450505 0
37.607202 1
37.763898 0
37.920595 0
38.077292 1
38.233988 0
38.390685 0
38.547382 0
38.704078 0
38.860775 0
39.017472 0
39.174168 1
39.330865 1
39.487562 0
39.644258 0
39.800955 0
39.957652 0
