# Supplementary material for: Transition across a sharp interface: Data from Raman and Brillouin imaging spectroscopy
Source: Data Brief. 2020 Oct 2;33:106368. doi: 10.1016/j.dib.2020.106368 (PMC7557971; doi:10.1016/j.dib.2020.106368)
Supplement: Supplementary file 1 [file mmc1.zip › SiO2_Water20X_step05/Brillouin/SiO2_Water20X_step05_19.txt]

-40.114348 0
-39.957652 0
-39.800955 0
-39.644258 0
-39.487562 0
-39.330865 0
-39.174168 0
-39.017472 0
-38.860775 0
-38.704078 0
-38.547382 0
-38.390685 0
-38.233988 0
-38.077292 0
-37.920595 0
-37.763898 0
-37.607202 0
-37.450505 0
-37.293808 0
-37.137112 0
-36.980415 1
-36.823718 0
-36.667022 0
-36.510325 0
-36.353628 0
-36.196932 0
-36.040235 0
-35.883538 1
-35.726841 0
-35.570145 0
-35.413448 0
-35.256751 0
-35.100055 0
-34.943358 0
-34.786661 0
-34.629965 0
-34.473268 0
-34.316571 0
-34.159875 1
-34.003178 0
-33.846481 0
-33.689785 0
-33.533088 0
-33.376391 0
-33.219695 0
-33.062998 1
-32.906301 0
-32.749605 1
-32.592908 1
-32.436211 2
-32.279515 2
-32.122818 0
-31.966121 0
-31.809425 0
-31.652728 1
-31.496031 1
-31.339335 0
-31.182638 0
-31.025941 0
-30.869245 1
-30.712548 0
-30.555851 1
-30.399155 1
-30.242458 0
-30.085761 0
-29.929065 0
-29.772368 0
-29.615671 1
-29.458975 1
-29.302278 1
-29.145581 0
-28.988885 0
-28.832188 0
-28.675491 0
-28.518795 0
-28.362098 0
-28.205401 1
-28.048705 0
-27.892008 0
-27.735311 0
-27.578614 0
-27.421918 0
-27.265221 0
-27.108524 0
-26.951828 0
-26.795131 1
-26.638434 0
-26.481738 0
-26.325041 0
-26.168344 0
-26.011648 0
-25.854951 1
-25.698254 0
-25.541558 0
-25.384861 0
-25.228164 0
-25.071468 1
-24.914771 1
-24.758074 0
-24.601378 0
-24.444681 0
-24.287984 0
-24.131288 0
-23.974591 0
-23.817894 0
-23.661198 1
-23.504501 1
-23.347804 1
-23.191108 1
-23.034411 0
-22.877714 1
-22.721018 0
-22.564321 1
-22.407624 0
-22.250928 0
-22.094231 0
-21.937534 1
-21.780838 1
-21.624141 0
-21.467444 1
-21.310748 0
-21.154051 1
-20.997354 0
-20.840658 0
-20.683961 0
-20.527264 1
-20.370568 0
-20.213871 0
-20.057174 0
-19.900477 0
-19.743781 0
-19.587084 0
-19.430387 0
-19.273691 0
-19.116994 0
-18.960297 0
-18.803601 1
-18.646904 0
-18.490207 0
-18.333511 0
-18.176814 1
-18.020117 2
-17.863421 0
-17.706724 0
-17.550027 0
-17.393331 1
-17.236634 1
-17.079937 1
-16.923241 1
-16.766544 0
-16.609847 1
-16.453151 1
-16.296454 4
-16.139757 0
-15.983061 3
-15.826364 1
-15.669667 1
-15.512971 2
-15.356274 3
-15.199577 2
-15.042881 1
-14.886184 0
-14.729487 0
-14.572791 2
-14.416094 1
-14.259397 2
-14.102701 1
-13.946004 3
-13.789307 3
-13.632611 2
-13.475914 8
-13.319217 5
-13.162521 1
-13.005824 5
-12.849127 8
-12.692431 4
-12.535734 8
-12.379037 1
-12.222341 10
-12.065644 8
-11.908947 5
-11.752250 7
-11.595554 7
-11.438857 5
-11.282160 8
-11.125464 7
-10.968767 8
-10.812070 12
-10.655374 13
-10.498677 15
-10.341980 23
-10.185284 24
-10.028587 13
-9.871890 33
-9.715194 28
-9.558497 35
-9.401800 38
-9.245104 58
-9.088407 55
-8.931710 80
-8.775014 100
-8.618317 128
-8.461620 153
-8.304924 250
-8.148227 354
-7.991530 504
-7.834834 871
-7.678137 1235
-7.521440 1662
-7.364744 1753
-7.208047 1501
-7.051350 1153
-6.894654 737
-6.737957 489
-6.581260 349
-6.424564 245
-6.267867 184
-6.111170 175
-5.954474 128
-5.797777 92
-5.641080 90
-5.484384 86
-5.327687 73
-5.170990 53
-5.014294 52
-4.857597 57
-4.700900 42
-4.544204 39
-4.387507 57
-4.230810 45
-4.074114 41
-3.917417 20
-3.760720 0
-3.604023 0
-3.447327 0
-3.290630 0
-3.133933 0
-2.977237 0
-2.820540 0
-2.663843 0
-2.507147 0
-2.350450 0
-2.193753 0
-2.037057 0
-1.880360 0
-1.723663 0
-1.566967 0
-1.410270 0
-1.253573 0
-1.096877 0
-0.940180 3
-0.783483 20
-0.626787 70
-0.470090 479
-0.313393 2410
-0.156697 8596
0.000000 15847
0.156697 11105
0.313393 3104
0.470090 722
0.626787 137
0.783483 16
0.940180 3
1.096877 0
1.253573 0
1.410270 0
1.566967 0
1.723663 0
1.880360 0
2.037057 0
2.193753 0
2.350450 0
2.507147 0
2.663843 0
2.820540 0
2.977237 0
3.133933 0
3.290630 0
3.447327 0
3.604023 3
3.760720 24
3.917417 33
4.074114 36
4.230810 31
4.387507 40
4.544204 46
4.700900 51
4.857597 46
5.014294 53
5.170990 56
5.327687 71
5.484384 62
5.641080 88
5.797777 90
5.954474 116
6.111170 138
6.267867 155
6.424564 227
6.581260 290
6.737957 392
6.894654 577
7.051350 785
7.208047 1257
7.364744 1647
7.521440 1778
7.678137 1585
7.834834 1230
7.991530 814
8.148227 469
8.304924 314
8.461620 231
8.618317 158
8.775014 145
8.931710 106
9.088407 82
9.245104 66
9.401800 55
9.558497 47
9.715194 24
9.871890 44
10.028587 28
10.185284 18
10.341980 18
10.498677 21
10.655374 18
10.812070 12
10.968767 10
11.125464 13
11.282160 17
11.438857 9
11.595554 7
11.752250 7
11.908947 10
12.065644 3
12.222341 6
12.379037 2
12.535734 5
12.692431 4
12.849127 3
13.005824 2
13.162521 5
13.319217 1
13.475914 6
13.632611 5
13.789307 3
13.946004 6
14.102701 1
14.259397 1
14.416094 4
14.572791 1
14.729487 0
14.886184 2
15.042881 2
15.199577 1
15.356274 3
15.512971 4
15.669667 1
15.826364 1
15.983061 1
16.139757 2
16.296454 1
16.453151 2
16.609847 1
16.766544 4
16.923241 3
17.079937 1
17.236634 2
17.393331 1
17.550027 0
17.706724 1
17.863421 0
18.020117 0
18.176814 0
18.333511 0
18.490207 0
18.646904 3
18.803601 0
18.960297 1
19.116994 0
19.273691 0
19.430387 0
19.587084 0
19.743781 1
19.900477 1
20.057174 0
20.213871 1
20.370568 0
20.527264 1
20.683961 0
20.840658 0
20.997354 0
21.154051 1
21.310748 2
21.467444 0
21.624141 0
21.780838 0
21.937534 0
22.094231 0
22.250928 0
22.407624 0
22.564321 0
22.721018 0
22.877714 3
23.034411 1
23.191108 0
23.347804 1
23.504501 0
23.661198 0
23.817894 0
23.974591 1
24.131288 0
24.287984 0
24.444681 0
24.601378 0
24.758074 0
24.914771 0
25.071468 0
25.228164 1
25.384861 0
25.541558 0
25.698254 0
25.854951 0
26.011648 1
26.168344 0
26.325041 1
26.481738 0
26.638434 0
26.795131 0
26.951828 0
27.108524 0
27.265221 0
27.421918 0
27.578614 0
27.735311 0
27.892008 0
28.048705 2
28.205401 1
28.362098 1
28.518795 1
28.675491 0
28.832188 0
28.988885 0
29.145581 0
29.302278 0
29.458975 0
29.615671 0
29.772368 0
29.929065 0
30.085761 0
30.242458 0
30.399155 0
30.555851 0
30.712548 0
30.869245 1
31.025941 0
31.182638 0
31.339335 1
31.496031 0
31.652728 0
31.809425 0
31.966121 0
32.122818 0
32.279515 0
32.436211 0
32.592908 0
32.749605 2
32.906301 0
33.062998 2
33.219695 1
33.376391 1
33.533088 1
33.689785 0
33.846481 0
34.003178 0
34.159875 0
34.316571 0
34.473268 0
34.629965 0
34.786661 0
34.943358 0
35.100055 0
35.256751 0
35.413448 0
35.570145 1
35.726841 0
35.883538 0
36.040235 0
36.196932 0
36.353628 1
36.510325 1
36.667022 0
36.823718 0
36.980415 0
37.137112 0
37.293808 1
37.450505 0
37.607202 1
37.763898 0
37.920595 0
38.077292 0
38.233988 0
38.390685 0
38.547382 0
38.704078 1
38.860775 0
39.017472 0
39.174168 0
39.330865 0
39.487562 0
39.644258 0
39.800955 0
39.957652 0
