# Supplementary material for: Transition across a sharp interface: Data from Raman and Brillouin imaging spectroscopy
Source: Data Brief. 2020 Oct 2;33:106368. doi: 10.1016/j.dib.2020.106368 (PMC7557971; doi:10.1016/j.dib.2020.106368)
Supplement: Supplementary file 1 [file mmc1.zip › SiO2_Water20X_step05/Brillouin/SiO2_Water20X_step05_20.txt]

-40.114348 0
-39.957652 0
-39.800955 0
-39.644258 1
-39.487562 0
-39.330865 0
-39.174168 0
-39.017472 0
-38.860775 0
-38.704078 0
-38.547382 0
-38.390685 0
-38.233988 0
-38.077292 0
-37.920595 0
-37.763898 0
-37.607202 0
-37.450505 0
-37.293808 0
-37.137112 0
-36.980415 0
-36.823718 0
-36.667022 0
-36.510325 0
-36.353628 0
-36.196932 0
-36.040235 0
-35.883538 0
-35.726841 0
-35.570145 0
-35.413448 1
-35.256751 0
-35.100055 1
-34.943358 0
-34.786661 0
-34.629965 0
-34.473268 0
-34.316571 0
-34.159875 0
-34.003178 0
-33.846481 0
-33.689785 0
-33.533088 1
-33.376391 1
-33.219695 2
-33.062998 0
-32.906301 0
-32.749605 0
-32.592908 0
-32.436211 2
-32.279515 0
-32.122818 0
-31.966121 0
-31.809425 1
-31.652728 0
-31.496031 0
-31.339335 0
-31.182638 0
-31.025941 1
-30.869245 0
-30.712548 0
-30.555851 1
-30.399155 0
-30.242458 0
-30.085761 0
-29.929065 0
-29.772368 0
-29.615671 0
-29.458975 0
-29.302278 0
-29.145581 0
-28.988885 0
-28.832188 0
-28.675491 0
-28.518795 0
-28.362098 0
-28.205401 0
-28.048705 0
-27.892008 0
-27.735311 0
-27.578614 0
-27.421918 0
-27.265221 0
-27.108524 0
-26.951828 0
-26.795131 1
-26.638434 0
-26.481738 0
-26.325041 0
-26.168344 0
-26.011648 0
-25.854951 0
-25.698254 0
-25.541558 0
-25.384861 1
-25.228164 0
-25.071468 1
-24.914771 1
-24.758074 0
-24.601378 0
-24.444681 0
-24.287984 0
-24.131288 0
-23.974591 0
-23.817894 0
-23.661198 0
-23.504501 0
-23.347804 1
-23.191108 0
-23.034411 0
-22.877714 0
-22.721018 0
-22.564321 0
-22.407624 0
-22.250928 0
-22.094231 0
-21.937534 0
-21.780838 0
-21.624141 0
-21.467444 0
-21.310748 0
-21.154051 0
-20.997354 0
-20.840658 1
-20.683961 0
-20.527264 0
-20.370568 0
-20.213871 0
-20.057174 1
-19.900477 0
-19.743781 0
-19.587084 0
-19.430387 1
-19.273691 0
-19.116994 3
-18.960297 1
-18.803601 0
-18.646904 1
-18.490207 1
-18.333511 0
-18.176814 1
-18.020117 0
-17.863421 1
-17.706724 1
-17.550027 2
-17.393331 2
-17.236634 0
-17.079937 0
-16.923241 1
-16.766544 1
-16.609847 0
-16.453151 2
-16.296454 1
-16.139757 0
-15.983061 1
-15.826364 1
-15.669667 2
-15.512971 1
-15.356274 1
-15.199577 0
-15.042881 2
-14.886184 3
-14.729487 0
-14.572791 0
-14.416094 3
-14.259397 1
-14.102701 4
-13.946004 1
-13.789307 4
-13.632611 3
-13.475914 2
-13.319217 4
-13.162521 1
-13.005824 5
-12.849127 9
-12.692431 4
-12.535734 2
-12.379037 5
-12.222341 9
-12.065644 7
-11.908947 7
-11.752250 10
-11.595554 5
-11.438857 5
-11.282160 9
-11.125464 16
-10.968767 12
-10.812070 10
-10.655374 15
-10.498677 12
-10.341980 22
-10.185284 27
-10.028587 24
-9.871890 24
-9.715194 28
-9.558497 34
-9.401800 50
-9.245104 49
-9.088407 65
-8.931710 66
-8.775014 115
-8.618317 127
-8.461620 191
-8.304924 231
-8.148227 396
-7.991530 583
-7.834834 906
-7.678137 1313
-7.521440 1695
-7.364744 1728
-7.208047 1359
-7.051350 1010
-6.894654 645
-6.737957 461
-6.581260 331
-6.424564 218
-6.267867 189
-6.111170 172
-5.954474 117
-5.797777 97
-5.641080 77
-5.484384 72
-5.327687 71
-5.170990 72
-5.014294 37
-4.857597 52
-4.700900 55
-4.544204 44
-4.387507 38
-4.230810 40
-4.074114 30
-3.917417 12
-3.760720 0
-3.604023 0
-3.447327 0
-3.290630 1
-3.133933 0
-2.977237 0
-2.820540 0
-2.663843 0
-2.507147 0
-2.350450 0
-2.193753 1
-2.037057 0
-1.880360 0
-1.723663 0
-1.566967 0
-1.410270 0
-1.253573 0
-1.096877 1
-0.940180 8
-0.783483 17
-0.626787 90
-0.470090 526
-0.313393 2981
-0.156697 10238
0.000000 17241
0.156697 9637
0.313393 2203
0.470090 526
0.626787 79
0.783483 12
0.940180 1
1.096877 0
1.253573 0
1.410270 0
1.566967 0
1.723663 0
1.880360 0
2.037057 0
2.193753 0
2.350450 0
2.507147 0
2.663843 0
2.820540 0
2.977237 0
3.133933 0
3.290630 0
3.447327 0
3.604023 2
3.760720 32
3.917417 30
4.074114 32
4.230810 43
4.387507 32
4.544204 52
4.700900 35
4.857597 51
5.014294 52
5.170990 51
5.327687 64
5.484384 80
5.641080 98
5.797777 103
5.954474 118
6.111170 150
6.267867 169
6.424564 231
6.581260 316
6.737957 444
6.894654 598
7.051350 962
7.208047 1294
7.364744 1709
7.521440 1804
7.678137 1536
7.834834 1039
7.991530 667
8.148227 425
8.304924 275
8.461620 223
8.618317 166
8.775014 87
8.931710 84
9.088407 78
9.245104 63
9.401800 53
9.558497 48
9.715194 31
9.871890 17
10.028587 33
10.185284 22
10.341980 25
10.498677 13
10.655374 14
10.812070 11
10.968767 8
11.125464 12
11.282160 2
11.438857 15
11.595554 8
11.752250 8
11.908947 7
12.065644 8
12.222341 1
12.379037 8
12.535734 3
12.692431 3
12.849127 4
13.005824 0
13.162521 1
13.319217 4
13.475914 4
13.632611 2
13.789307 2
13.946004 0
14.102701 4
14.259397 5
14.416094 1
14.572791 2
14.729487 1
14.886184 3
15.042881 3
15.199577 1
15.356274 0
15.512971 0
15.669667 1
15.826364 2
15.983061 2
16.139757 2
16.296454 4
16.453151 2
16.609847 1
16.766544 0
16.923241 3
17.079937 0
17.236634 2
17.393331 1
17.550027 2
17.706724 1
17.863421 1
18.020117 0
18.176814 0
18.333511 0
18.490207 1
18.646904 1
18.803601 0
18.960297 0
19.116994 0
19.273691 1
19.430387 0
19.587084 0
19.743781 0
19.900477 0
20.057174 2
20.213871 0
20.370568 0
20.527264 1
20.683961 0
20.840658 0
20.997354 1
21.154051 0
21.310748 1
21.467444 0
21.624141 0
21.780838 0
21.937534 0
22.094231 1
22.250928 1
22.407624 0
22.564321 2
22.721018 1
22.877714 0
23.034411 0
23.191108 0
23.347804 1
23.504501 0
23.661198 1
23.817894 0
23.974591 0
24.131288 0
24.287984 1
24.444681 0
24.601378 0
24.758074 1
24.914771 0
25.071468 1
25.228164 1
25.384861 0
25.541558 0
25.698254 0
25.854951 0
26.011648 0
26.168344 1
26.325041 0
26.481738 0
26.638434 0
26.795131 0
26.951828 0
27.108524 0
27.265221 0
27.421918 0
27.578614 0
27.735311 0
27.892008 0
28.048705 0
28.205401 0
28.362098 0
28.518795 0
28.675491 0
28.832188 0
28.988885 0
29.145581 0
29.302278 0
29.458975 0
29.615671 0
29.772368 0
29.929065 0
30.085761 1
30.242458 0
30.399155 0
30.555851 0
30.712548 0
30.869245 0
31.025941 0
31.182638 0
31.339335 0
31.496031 0
31.652728 0
31.809425 0
31.966121 0
32.122818 0
32.279515 0
32.436211 0
32.592908 3
32.749605 0
32.906301 2
33.062998 0
33.219695 0
33.376391 2
33.533088 1
33.689785 0
33.846481 0
34.003178 0
34.159875 0
34.316571 1
34.473268 0
34.629965 0
34.786661 1
34.943358 0
35.100055 0
35.256751 0
35.413448 0
35.570145 2
35.726841 1
35.883538 1
36.040235 0
36.196932 0
36.353628 0
36.510325 0
36.667022 0
36.823718 0
36.980415 0
37.137112 1
37.293808 1
37.450505 0
37.607202 0
37.763898 0
37.920595 0
38.077292 0
38.233988 0
38.390685 0
38.547382 0
38.704078 0
38.860775 0
39.017472 0
39.174168 0
39.330865 0
39.487562 0
39.644258 0
39.800955 0
39.957652 0
