# Supplementary material for: Transition across a sharp interface: Data from Raman and Brillouin imaging spectroscopy
Source: Data Brief. 2020 Oct 2;33:106368. doi: 10.1016/j.dib.2020.106368 (PMC7557971; doi:10.1016/j.dib.2020.106368)
Supplement: Supplementary file 1 [file mmc1.zip › SiO2_Water20X_step05/Brillouin/SiO2_Water20X_step05_21.txt]

-40.114348 0
-39.957652 0
-39.800955 0
-39.644258 1
-39.487562 1
-39.330865 0
-39.174168 2
-39.017472 0
-38.860775 0
-38.704078 0
-38.547382 0
-38.390685 0
-38.233988 0
-38.077292 1
-37.920595 0
-37.763898 2
-37.607202 0
-37.450505 1
-37.293808 0
-37.137112 0
-36.980415 0
-36.823718 0
-36.667022 0
-36.510325 0
-36.353628 0
-36.196932 0
-36.040235 1
-35.883538 0
-35.726841 0
-35.570145 0
-35.413448 0
-35.256751 0
-35.100055 0
-34.943358 0
-34.786661 0
-34.629965 0
-34.473268 0
-34.316571 0
-34.159875 0
-34.003178 0
-33.846481 0
-33.689785 0
-33.533088 2
-33.376391 0
-33.219695 1
-33.062998 3
-32.906301 0
-32.749605 1
-32.592908 1
-32.436211 0
-32.279515 0
-32.122818 1
-31.966121 1
-31.809425 0
-31.652728 1
-31.496031 0
-31.339335 0
-31.182638 0
-31.025941 0
-30.869245 0
-30.712548 0
-30.555851 0
-30.399155 0
-30.242458 0
-30.085761 0
-29.929065 0
-29.772368 0
-29.615671 0
-29.458975 1
-29.302278 0
-29.145581 1
-28.988885 0
-28.832188 0
-28.675491 0
-28.518795 0
-28.362098 0
-28.205401 0
-28.048705 1
-27.892008 0
-27.735311 0
-27.578614 0
-27.421918 0
-27.265221 0
-27.108524 0
-26.951828 1
-26.795131 0
-26.638434 0
-26.481738 1
-26.325041 1
-26.168344 0
-26.011648 0
-25.854951 0
-25.698254 0
-25.541558 0
-25.384861 0
-25.228164 0
-25.071468 0
-24.914771 0
-24.758074 0
-24.601378 0
-24.444681 0
-24.287984 0
-24.131288 0
-23.974591 0
-23.817894 0
-23.661198 0
-23.504501 0
-23.347804 0
-23.191108 1
-23.034411 0
-22.877714 0
-22.721018 0
-22.564321 1
-22.407624 0
-22.250928 1
-22.094231 0
-21.937534 0
-21.780838 0
-21.624141 2
-21.467444 0
-21.310748 0
-21.154051 0
-20.997354 1
-20.840658 0
-20.683961 1
-20.527264 1
-20.370568 1
-20.213871 3
-20.057174 0
-19.900477 0
-19.743781 0
-19.587084 1
-19.430387 0
-19.273691 0
-19.116994 0
-18.960297 1
-18.803601 0
-18.646904 0
-18.490207 0
-18.333511 0
-18.176814 2
-18.020117 4
-17.863421 2
-17.706724 0
-17.550027 2
-17.393331 4
-17.236634 0
-17.079937 1
-16.923241 2
-16.766544 0
-16.609847 0
-16.453151 1
-16.296454 0
-16.139757 2
-15.983061 0
-15.826364 2
-15.669667 3
-15.512971 4
-15.356274 1
-15.199577 0
-15.042881 2
-14.886184 2
-14.729487 4
-14.572791 2
-14.416094 0
-14.259397 3
-14.102701 2
-13.946004 6
-13.789307 2
-13.632611 4
-13.475914 8
-13.319217 1
-13.162521 5
-13.005824 2
-12.849127 4
-12.692431 5
-12.535734 4
-12.379037 7
-12.222341 3
-12.065644 7
-11.908947 5
-11.752250 3
-11.595554 9
-11.438857 6
-11.282160 11
-11.125464 13
-10.968767 9
-10.812070 11
-10.655374 12
-10.498677 7
-10.341980 21
-10.185284 20
-10.028587 22
-9.871890 29
-9.715194 39
-9.558497 42
-9.401800 48
-9.245104 59
-9.088407 52
-8.931710 79
-8.775014 106
-8.618317 145
-8.461620 163
-8.304924 268
-8.148227 351
-7.991530 537
-7.834834 905
-7.678137 1277
-7.521440 1665
-7.364744 1750
-7.208047 1475
-7.051350 965
-6.894654 683
-6.737957 467
-6.581260 342
-6.424564 259
-6.267867 204
-6.111170 159
-5.954474 138
-5.797777 116
-5.641080 90
-5.484384 75
-5.327687 71
-5.170990 68
-5.014294 44
-4.857597 52
-4.700900 60
-4.544204 53
-4.387507 39
-4.230810 42
-4.074114 29
-3.917417 24
-3.760720 0
-3.604023 0
-3.447327 0
-3.290630 0
-3.133933 0
-2.977237 0
-2.820540 0
-2.663843 0
-2.507147 0
-2.350450 0
-2.193753 0
-2.037057 0
-1.880360 0
-1.723663 0
-1.566967 0
-1.410270 0
-1.253573 0
-1.096877 1
-0.940180 2
-0.783483 21
-0.626787 93
-0.470090 442
-0.313393 2702
-0.156697 8979
0.000000 14884
0.156697 9394
0.313393 2377
0.470090 558
0.626787 75
0.783483 10
0.940180 2
1.096877 1
1.253573 0
1.410270 0
1.566967 0
1.723663 0
1.880360 0
2.037057 0
2.193753 0
2.350450 0
2.507147 0
2.663843 0
2.820540 0
2.977237 0
3.133933 0
3.290630 0
3.447327 0
3.604023 4
3.760720 25
3.917417 31
4.074114 37
4.230810 42
4.387507 37
4.544204 38
4.700900 45
4.857597 46
5.014294 39
5.170990 61
5.327687 57
5.484384 73
5.641080 92
5.797777 110
5.954474 106
6.111170 146
6.267867 165
6.424564 218
6.581260 274
6.737957 394
6.894654 569
7.051350 869
7.208047 1304
7.364744 1669
7.521440 1777
7.678137 1483
7.834834 1057
7.991530 731
8.148227 493
8.304924 344
8.461620 196
8.618317 160
8.775014 136
8.931710 99
9.088407 84
9.245104 60
9.401800 45
9.558497 45
9.715194 34
9.871890 34
10.028587 29
10.185284 29
10.341980 23
10.498677 17
10.655374 18
10.812070 17
10.968767 10
11.125464 7
11.282160 9
11.438857 11
11.595554 14
11.752250 10
11.908947 3
12.065644 6
12.222341 9
12.379037 9
12.535734 8
12.692431 2
12.849127 6
13.005824 6
13.162521 2
13.319217 2
13.475914 8
13.632611 1
13.789307 6
13.946004 1
14.102701 2
14.259397 2
14.416094 1
14.572791 2
14.729487 1
14.886184 3
15.042881 2
15.199577 0
15.356274 2
15.512971 3
15.669667 1
15.826364 2
15.983061 1
16.139757 1
16.296454 2
16.453151 2
16.609847 1
16.766544 0
16.923241 3
17.079937 1
17.236634 3
17.393331 0
17.550027 0
17.706724 1
17.863421 0
18.020117 1
18.176814 0
18.333511 2
18.490207 0
18.646904 0
18.803601 0
18.960297 0
19.116994 0
19.273691 1
19.430387 1
19.587084 2
19.743781 0
19.900477 0
20.057174 0
20.213871 0
20.370568 2
20.527264 3
20.683961 3
20.840658 0
20.997354 0
21.154051 1
21.310748 0
21.467444 0
21.624141 1
21.780838 0
21.937534 0
22.094231 1
22.250928 0
22.407624 0
22.564321 0
22.721018 0
22.877714 0
23.034411 1
23.191108 0
23.347804 1
23.504501 0
23.661198 0
23.817894 0
23.974591 0
24.131288 0
24.287984 1
24.444681 0
24.601378 0
24.758074 1
24.914771 0
25.071468 0
25.228164 0
25.384861 0
25.541558 0
25.698254 0
25.854951 1
26.011648 0
26.168344 0
26.325041 0
26.481738 1
26.638434 0
26.795131 0
26.951828 0
27.108524 0
27.265221 1
27.421918 1
27.578614 0
27.735311 1
27.892008 0
28.048705 0
28.205401 0
28.362098 0
28.518795 0
28.675491 0
28.832188 0
28.988885 0
29.145581 0
29.302278 0
29.458975 1
29.615671 0
29.772368 1
29.929065 0
30.085761 0
30.242458 0
30.399155 0
30.555851 0
30.712548 0
30.869245 0
31.025941 0
31.182638 0
31.339335 0
31.496031 1
31.652728 0
31.809425 0
31.966121 0
32.122818 1
32.279515 0
32.436211 0
32.592908 0
32.749605 1
32.906301 0
33.062998 0
33.219695 1
33.376391 1
33.533088 0
33.689785 0
33.846481 0
34.003178 0
34.159875 0
34.316571 0
34.473268 0
34.629965 0
34.786661 1
34.943358 0
35.100055 0
35.256751 1
35.413448 0
35.570145 0
35.726841 0
35.883538 0
36.040235 2
36.196932 0
36.353628 0
36.510325 0
36.667022 1
36.823718 0
36.980415 1
37.137112 0
37.293808 0
37.450505 2
37.607202 0
37.763898 0
37.920595 0
38.077292 0
38.233988 0
38.390685 0
38.547382 0
38.704078 0
38.860775 0
39.017472 0
39.174168 0
39.330865 0
39.487562 0
39.644258 0
39.800955 0
39.957652 0
