# Supplementary material for: Transition across a sharp interface: Data from Raman and Brillouin imaging spectroscopy
Source: Data Brief. 2020 Oct 2;33:106368. doi: 10.1016/j.dib.2020.106368 (PMC7557971; doi:10.1016/j.dib.2020.106368)
Supplement: Supplementary file 1 [file mmc1.zip › SiO2_Water20X_step05/Brillouin/SiO2_Water20X_step05_22.txt]

-40.114348 0
-39.957652 0
-39.800955 0
-39.644258 0
-39.487562 0
-39.330865 0
-39.174168 0
-39.017472 0
-38.860775 0
-38.704078 0
-38.547382 0
-38.390685 0
-38.233988 0
-38.077292 0
-37.920595 0
-37.763898 0
-37.607202 1
-37.450505 0
-37.293808 0
-37.137112 0
-36.980415 0
-36.823718 0
-36.667022 0
-36.510325 0
-36.353628 0
-36.196932 0
-36.040235 0
-35.883538 0
-35.726841 1
-35.570145 0
-35.413448 0
-35.256751 0
-35.100055 0
-34.943358 0
-34.786661 1
-34.629965 0
-34.473268 0
-34.316571 1
-34.159875 0
-34.003178 0
-33.846481 0
-33.689785 0
-33.533088 0
-33.376391 1
-33.219695 1
-33.062998 0
-32.906301 1
-32.749605 1
-32.592908 2
-32.436211 1
-32.279515 0
-32.122818 0
-31.966121 0
-31.809425 0
-31.652728 0
-31.496031 0
-31.339335 0
-31.182638 0
-31.025941 1
-30.869245 0
-30.712548 2
-30.555851 0
-30.399155 0
-30.242458 0
-30.085761 2
-29.929065 1
-29.772368 0
-29.615671 2
-29.458975 0
-29.302278 0
-29.145581 0
-28.988885 0
-28.832188 0
-28.675491 0
-28.518795 0
-28.362098 0
-28.205401 0
-28.048705 0
-27.892008 0
-27.735311 1
-27.578614 0
-27.421918 0
-27.265221 0
-27.108524 0
-26.951828 0
-26.795131 0
-26.638434 0
-26.481738 0
-26.325041 0
-26.168344 0
-26.011648 0
-25.854951 0
-25.698254 1
-25.541558 1
-25.384861 0
-25.228164 1
-25.071468 0
-24.914771 0
-24.758074 0
-24.601378 0
-24.444681 0
-24.287984 0
-24.131288 1
-23.974591 0
-23.817894 0
-23.661198 0
-23.504501 1
-23.347804 0
-23.191108 0
-23.034411 0
-22.877714 0
-22.721018 0
-22.564321 1
-22.407624 0
-22.250928 0
-22.094231 0
-21.937534 0
-21.780838 2
-21.624141 1
-21.467444 0
-21.310748 0
-21.154051 0
-20.997354 1
-20.840658 0
-20.683961 0
-20.527264 0
-20.370568 0
-20.213871 0
-20.057174 1
-19.900477 0
-19.743781 1
-19.587084 0
-19.430387 0
-19.273691 0
-19.116994 0
-18.960297 0
-18.803601 0
-18.646904 2
-18.490207 1
-18.333511 0
-18.176814 0
-18.020117 1
-17.863421 0
-17.706724 0
-17.550027 0
-17.393331 0
-17.236634 0
-17.079937 1
-16.923241 2
-16.766544 1
-16.609847 3
-16.453151 2
-16.296454 2
-16.139757 1
-15.983061 0
-15.826364 1
-15.669667 1
-15.512971 0
-15.356274 3
-15.199577 0
-15.042881 3
-14.886184 1
-14.729487 3
-14.572791 3
-14.416094 3
-14.259397 4
-14.102701 5
-13.946004 2
-13.789307 4
-13.632611 4
-13.475914 4
-13.319217 2
-13.162521 3
-13.005824 3
-12.849127 3
-12.692431 4
-12.535734 4
-12.379037 7
-12.222341 1
-12.065644 6
-11.908947 9
-11.752250 6
-11.595554 12
-11.438857 10
-11.282160 18
-11.125464 9
-10.968767 9
-10.812070 13
-10.655374 20
-10.498677 15
-10.341980 13
-10.185284 33
-10.028587 33
-9.871890 32
-9.715194 28
-9.558497 30
-9.401800 44
-9.245104 58
-9.088407 56
-8.931710 67
-8.775014 110
-8.618317 129
-8.461620 178
-8.304924 288
-8.148227 346
-7.991530 582
-7.834834 943
-7.678137 1336
-7.521440 1619
-7.364744 1682
-7.208047 1488
-7.051350 990
-6.894654 663
-6.737957 443
-6.581260 347
-6.424564 281
-6.267867 202
-6.111170 185
-5.954474 96
-5.797777 89
-5.641080 90
-5.484384 70
-5.327687 61
-5.170990 59
-5.014294 56
-4.857597 66
-4.700900 48
-4.544204 47
-4.387507 38
-4.230810 30
-4.074114 35
-3.917417 27
-3.760720 0
-3.604023 0
-3.447327 0
-3.290630 0
-3.133933 0
-2.977237 0
-2.820540 0
-2.663843 0
-2.507147 0
-2.350450 0
-2.193753 0
-2.037057 0
-1.880360 0
-1.723663 0
-1.566967 0
-1.410270 2
-1.253573 0
-1.096877 1
-0.940180 3
-0.783483 20
-0.626787 82
-0.470090 540
-0.313393 2698
-0.156697 9052
0.000000 15278
0.156697 9327
0.313393 2486
0.470090 501
0.626787 102
0.783483 18
0.940180 2
1.096877 0
1.253573 0
1.410270 0
1.566967 0
1.723663 0
1.880360 0
2.037057 0
2.193753 0
2.350450 0
2.507147 0
2.663843 0
2.820540 0
2.977237 0
3.133933 0
3.290630 0
3.447327 0
3.604023 0
3.760720 36
3.917417 28
4.074114 24
4.230810 34
4.387507 32
4.544204 53
4.700900 41
4.857597 37
5.014294 43
5.170990 58
5.327687 67
5.484384 68
5.641080 87
5.797777 95
5.954474 114
6.111170 157
6.267867 202
6.424564 218
6.581260 330
6.737957 414
6.894654 612
7.051350 873
7.208047 1371
7.364744 1807
7.521440 1762
7.678137 1550
7.834834 1044
7.991530 738
8.148227 425
8.304924 310
8.461620 216
8.618317 156
8.775014 132
8.931710 99
9.088407 71
9.245104 62
9.401800 50
9.558497 41
9.715194 27
9.871890 25
10.028587 26
10.185284 25
10.341980 13
10.498677 24
10.655374 23
10.812070 9
10.968767 18
11.125464 17
11.282160 14
11.438857 12
11.595554 11
11.752250 6
11.908947 3
12.065644 6
12.222341 5
12.379037 2
12.535734 6
12.692431 2
12.849127 4
13.005824 6
13.162521 3
13.319217 2
13.475914 0
13.632611 4
13.789307 5
13.946004 1
14.102701 3
14.259397 3
14.416094 0
14.572791 3
14.729487 2
14.886184 0
15.042881 1
15.199577 1
15.356274 4
15.512971 0
15.669667 2
15.826364 1
15.983061 1
16.139757 0
16.296454 0
16.453151 1
16.609847 0
16.766544 0
16.923241 1
17.079937 1
17.236634 2
17.393331 2
17.550027 1
17.706724 0
17.863421 1
18.020117 0
18.176814 1
18.333511 2
18.490207 1
18.646904 3
18.803601 0
18.960297 0
19.116994 0
19.273691 1
19.430387 0
19.587084 1
19.743781 1
19.900477 0
20.057174 1
20.213871 1
20.370568 1
20.527264 0
20.683961 1
20.840658 1
20.997354 0
21.154051 0
21.310748 0
21.467444 0
21.624141 2
21.780838 0
21.937534 0
22.094231 0
22.250928 1
22.407624 0
22.564321 0
22.721018 0
22.877714 0
23.034411 1
23.191108 0
23.347804 0
23.504501 0
23.661198 0
23.817894 0
23.974591 0
24.131288 0
24.287984 1
24.444681 1
24.601378 0
24.758074 0
24.914771 0
25.071468 0
25.228164 0
25.384861 0
25.541558 0
25.698254 0
25.854951 1
26.011648 0
26.168344 0
26.325041 0
26.481738 0
26.638434 0
26.795131 0
26.951828 0
27.108524 0
27.265221 0
27.421918 0
27.578614 0
27.735311 0
27.892008 0
28.048705 0
28.205401 0
28.362098 0
28.518795 0
28.675491 0
28.832188 0
28.988885 0
29.145581 1
29.302278 0
29.458975 0
29.615671 0
29.772368 0
29.929065 0
30.085761 0
30.242458 0
30.399155 0
30.555851 0
30.712548 0
30.869245 0
31.025941 0
31.182638 0
31.339335 0
31.496031 1
31.652728 0
31.809425 0
31.966121 0
32.122818 0
32.279515 0
32.436211 0
32.592908 1
32.749605 1
32.906301 0
33.062998 1
33.219695 2
33.376391 1
33.533088 0
33.689785 0
33.846481 0
34.003178 0
34.159875 0
34.316571 0
34.473268 0
34.629965 0
34.786661 1
34.943358 0
35.100055 0
35.256751 0
35.413448 0
35.570145 0
35.726841 0
35.883538 1
36.040235 0
36.196932 0
36.353628 0
36.510325 1
36.667022 0
36.823718 0
36.980415 0
37.137112 0
37.293808 0
37.450505 0
37.607202 0
37.763898 0
37.920595 0
38.077292 0
38.233988 1
38.390685 0
38.547382 0
38.704078 0
38.860775 0
39.017472 0
39.174168 0
39.330865 0
39.487562 0
39.644258 1
39.800955 0
39.957652 0
