# Supplementary material for: Transition across a sharp interface: Data from Raman and Brillouin imaging spectroscopy
Source: Data Brief. 2020 Oct 2;33:106368. doi: 10.1016/j.dib.2020.106368 (PMC7557971; doi:10.1016/j.dib.2020.106368)
Supplement: Supplementary file 1 [file mmc1.zip › SiO2_Water20X_step05/Brillouin/SiO2_Water20X_step05_23.txt]

-40.114348 0
-39.957652 0
-39.800955 0
-39.644258 1
-39.487562 0
-39.330865 0
-39.174168 0
-39.017472 0
-38.860775 0
-38.704078 0
-38.547382 2
-38.390685 0
-38.233988 0
-38.077292 0
-37.920595 0
-37.763898 0
-37.607202 0
-37.450505 0
-37.293808 0
-37.137112 0
-36.980415 0
-36.823718 0
-36.667022 0
-36.510325 0
-36.353628 0
-36.196932 1
-36.040235 0
-35.883538 1
-35.726841 1
-35.570145 0
-35.413448 0
-35.256751 0
-35.100055 1
-34.943358 0
-34.786661 0
-34.629965 0
-34.473268 0
-34.316571 0
-34.159875 0
-34.003178 0
-33.846481 0
-33.689785 0
-33.533088 0
-33.376391 0
-33.219695 0
-33.062998 2
-32.906301 1
-32.749605 0
-32.592908 1
-32.436211 1
-32.279515 0
-32.122818 0
-31.966121 1
-31.809425 0
-31.652728 0
-31.496031 0
-31.339335 0
-31.182638 0
-31.025941 0
-30.869245 1
-30.712548 1
-30.555851 0
-30.399155 0
-30.242458 0
-30.085761 0
-29.929065 0
-29.772368 0
-29.615671 1
-29.458975 0
-29.302278 0
-29.145581 0
-28.988885 1
-28.832188 1
-28.675491 0
-28.518795 0
-28.362098 0
-28.205401 0
-28.048705 0
-27.892008 0
-27.735311 0
-27.578614 0
-27.421918 0
-27.265221 0
-27.108524 0
-26.951828 0
-26.795131 1
-26.638434 0
-26.481738 0
-26.325041 0
-26.168344 0
-26.011648 0
-25.854951 1
-25.698254 0
-25.541558 1
-25.384861 0
-25.228164 0
-25.071468 0
-24.914771 0
-24.758074 0
-24.601378 0
-24.444681 0
-24.287984 0
-24.131288 0
-23.974591 0
-23.817894 0
-23.661198 0
-23.504501 0
-23.347804 0
-23.191108 0
-23.034411 1
-22.877714 0
-22.721018 2
-22.564321 0
-22.407624 0
-22.250928 0
-22.094231 0
-21.937534 0
-21.780838 0
-21.624141 0
-21.467444 1
-21.310748 0
-21.154051 0
-20.997354 0
-20.840658 0
-20.683961 0
-20.527264 1
-20.370568 0
-20.213871 2
-20.057174 0
-19.900477 2
-19.743781 1
-19.587084 0
-19.430387 1
-19.273691 1
-19.116994 0
-18.960297 0
-18.803601 0
-18.646904 1
-18.490207 0
-18.333511 3
-18.176814 0
-18.020117 0
-17.863421 0
-17.706724 0
-17.550027 1
-17.393331 2
-17.236634 0
-17.079937 1
-16.923241 3
-16.766544 1
-16.609847 2
-16.453151 0
-16.296454 0
-16.139757 1
-15.983061 0
-15.826364 0
-15.669667 2
-15.512971 2
-15.356274 2
-15.199577 1
-15.042881 2
-14.886184 3
-14.729487 4
-14.572791 3
-14.416094 0
-14.259397 1
-14.102701 3
-13.946004 4
-13.789307 6
-13.632611 2
-13.475914 1
-13.319217 2
-13.162521 2
-13.005824 8
-12.849127 4
-12.692431 3
-12.535734 2
-12.379037 5
-12.222341 6
-12.065644 9
-11.908947 5
-11.752250 6
-11.595554 6
-11.438857 7
-11.282160 17
-11.125464 13
-10.968767 16
-10.812070 14
-10.655374 12
-10.498677 22
-10.341980 23
-10.185284 22
-10.028587 31
-9.871890 32
-9.715194 36
-9.558497 40
-9.401800 50
-9.245104 59
-9.088407 71
-8.931710 83
-8.775014 98
-8.618317 130
-8.461620 188
-8.304924 241
-8.148227 368
-7.991530 619
-7.834834 969
-7.678137 1336
-7.521440 1694
-7.364744 1759
-7.208047 1468
-7.051350 1072
-6.894654 691
-6.737957 486
-6.581260 342
-6.424564 265
-6.267867 207
-6.111170 150
-5.954474 128
-5.797777 100
-5.641080 98
-5.484384 82
-5.327687 68
-5.170990 73
-5.014294 60
-4.857597 60
-4.700900 48
-4.544204 48
-4.387507 38
-4.230810 51
-4.074114 32
-3.917417 20
-3.760720 0
-3.604023 0
-3.447327 0
-3.290630 0
-3.133933 0
-2.977237 0
-2.820540 0
-2.663843 0
-2.507147 0
-2.350450 0
-2.193753 0
-2.037057 0
-1.880360 0
-1.723663 0
-1.566967 0
-1.410270 0
-1.253573 0
-1.096877 1
-0.940180 5
-0.783483 13
-0.626787 70
-0.470090 485
-0.313393 2654
-0.156697 8815
0.000000 15191
0.156697 10159
0.313393 2707
0.470090 566
0.626787 106
0.783483 9
0.940180 1
1.096877 1
1.253573 0
1.410270 0
1.566967 0
1.723663 0
1.880360 0
2.037057 0
2.193753 0
2.350450 0
2.507147 0
2.663843 0
2.820540 0
2.977237 0
3.133933 0
3.290630 0
3.447327 0
3.604023 0
3.760720 26
3.917417 32
4.074114 30
4.230810 30
4.387507 47
4.544204 34
4.700900 47
4.857597 32
5.014294 58
5.170990 72
5.327687 73
5.484384 78
5.641080 80
5.797777 96
5.954474 113
6.111170 161
6.267867 177
6.424564 209
6.581260 279
6.737957 388
6.894654 554
7.051350 920
7.208047 1288
7.364744 1636
7.521440 1794
7.678137 1540
7.834834 1110
7.991530 705
8.148227 452
8.304924 339
8.461620 212
8.618317 155
8.775014 117
8.931710 111
9.088407 82
9.245104 52
9.401800 48
9.558497 42
9.715194 39
9.871890 29
10.028587 21
10.185284 26
10.341980 17
10.498677 11
10.655374 20
10.812070 15
10.968767 17
11.125464 7
11.282160 10
11.438857 9
11.595554 11
11.752250 10
11.908947 12
12.065644 6
12.222341 7
12.379037 4
12.535734 5
12.692431 2
12.849127 8
13.005824 3
13.162521 2
13.319217 7
13.475914 6
13.632611 3
13.789307 3
13.946004 1
14.102701 5
14.259397 1
14.416094 1
14.572791 1
14.729487 2
14.886184 0
15.042881 1
15.199577 0
15.356274 3
15.512971 0
15.669667 1
15.826364 3
15.983061 2
16.139757 1
16.296454 1
16.453151 0
16.609847 2
16.766544 4
16.923241 2
17.079937 0
17.236634 4
17.393331 1
17.550027 0
17.706724 0
17.863421 1
18.020117 1
18.176814 0
18.333511 0
18.490207 1
18.646904 2
18.803601 1
18.960297 1
19.116994 0
19.273691 0
19.430387 2
19.587084 2
19.743781 0
19.900477 1
20.057174 0
20.213871 0
20.370568 1
20.527264 0
20.683961 0
20.840658 0
20.997354 0
21.154051 1
21.310748 0
21.467444 0
21.624141 0
21.780838 0
21.937534 0
22.094231 0
22.250928 0
22.407624 0
22.564321 0
22.721018 0
22.877714 0
23.034411 0
23.191108 0
23.347804 1
23.504501 0
23.661198 0
23.817894 0
23.974591 0
24.131288 0
24.287984 0
24.444681 0
24.601378 0
24.758074 0
24.914771 0
25.071468 0
25.228164 0
25.384861 0
25.541558 0
25.698254 0
25.854951 0
26.011648 0
26.168344 1
26.325041 0
26.481738 0
26.638434 0
26.795131 0
26.951828 0
27.108524 0
27.265221 1
27.421918 0
27.578614 0
27.735311 0
27.892008 0
28.048705 0
28.205401 0
28.362098 0
28.518795 0
28.675491 2
28.832188 0
28.988885 0
29.145581 0
29.302278 0
29.458975 0
29.615671 0
29.772368 0
29.929065 1
30.085761 1
30.242458 0
30.399155 0
30.555851 1
30.712548 0
30.869245 0
31.025941 0
31.182638 0
31.339335 0
31.496031 0
31.652728 0
31.809425 0
31.966121 0
32.122818 0
32.279515 1
32.436211 0
32.592908 2
32.749605 2
32.906301 1
33.062998 0
33.219695 0
33.376391 2
33.533088 0
33.689785 0
33.846481 0
34.003178 0
34.159875 0
34.316571 0
34.473268 0
34.629965 1
34.786661 0
34.943358 0
35.100055 0
35.256751 1
35.413448 0
35.570145 0
35.726841 1
35.883538 0
36.040235 0
36.196932 0
36.353628 0
36.510325 0
36.667022 0
36.823718 1
36.980415 0
37.137112 0
37.293808 1
37.450505 0
37.607202 0
37.763898 0
37.920595 0
38.077292 1
38.233988 0
38.390685 0
38.547382 0
38.704078 0
38.860775 1
39.017472 0
39.174168 0
39.330865 0
39.487562 0
39.644258 0
39.800955 0
39.957652 0
