# Supplementary material for: Transition across a sharp interface: Data from Raman and Brillouin imaging spectroscopy
Source: Data Brief. 2020 Oct 2;33:106368. doi: 10.1016/j.dib.2020.106368 (PMC7557971; doi:10.1016/j.dib.2020.106368)
Supplement: Supplementary file 1 [file mmc1.zip › SiO2_Water20X_step05/Brillouin/SiO2_Water20X_step05_24.txt]

-40.114348 0
-39.957652 0
-39.800955 0
-39.644258 0
-39.487562 1
-39.330865 1
-39.174168 0
-39.017472 0
-38.860775 0
-38.704078 1
-38.547382 0
-38.390685 0
-38.233988 0
-38.077292 0
-37.920595 2
-37.763898 1
-37.607202 0
-37.450505 0
-37.293808 1
-37.137112 0
-36.980415 0
-36.823718 0
-36.667022 0
-36.510325 0
-36.353628 2
-36.196932 0
-36.040235 0
-35.883538 0
-35.726841 0
-35.570145 0
-35.413448 0
-35.256751 0
-35.100055 0
-34.943358 0
-34.786661 1
-34.629965 0
-34.473268 0
-34.316571 1
-34.159875 0
-34.003178 0
-33.846481 0
-33.689785 0
-33.533088 0
-33.376391 0
-33.219695 1
-33.062998 0
-32.906301 0
-32.749605 2
-32.592908 0
-32.436211 1
-32.279515 1
-32.122818 0
-31.966121 1
-31.809425 0
-31.652728 0
-31.496031 0
-31.339335 0
-31.182638 0
-31.025941 1
-30.869245 0
-30.712548 0
-30.555851 0
-30.399155 0
-30.242458 0
-30.085761 0
-29.929065 0
-29.772368 1
-29.615671 0
-29.458975 0
-29.302278 2
-29.145581 1
-28.988885 0
-28.832188 0
-28.675491 0
-28.518795 1
-28.362098 0
-28.205401 0
-28.048705 2
-27.892008 0
-27.735311 0
-27.578614 1
-27.421918 0
-27.265221 0
-27.108524 1
-26.951828 2
-26.795131 0
-26.638434 2
-26.481738 2
-26.325041 1
-26.168344 0
-26.011648 0
-25.854951 2
-25.698254 0
-25.541558 0
-25.384861 0
-25.228164 0
-25.071468 0
-24.914771 0
-24.758074 2
-24.601378 1
-24.444681 0
-24.287984 1
-24.131288 0
-23.974591 0
-23.817894 0
-23.661198 0
-23.504501 0
-23.347804 0
-23.191108 0
-23.034411 0
-22.877714 0
-22.721018 0
-22.564321 0
-22.407624 1
-22.250928 1
-22.094231 0
-21.937534 0
-21.780838 0
-21.624141 0
-21.467444 0
-21.310748 0
-21.154051 0
-20.997354 1
-20.840658 1
-20.683961 1
-20.527264 0
-20.370568 0
-20.213871 0
-20.057174 1
-19.900477 0
-19.743781 0
-19.587084 1
-19.430387 0
-19.273691 0
-19.116994 0
-18.960297 0
-18.803601 1
-18.646904 1
-18.490207 1
-18.333511 0
-18.176814 1
-18.020117 2
-17.863421 1
-17.706724 0
-17.550027 0
-17.393331 1
-17.236634 1
-17.079937 2
-16.923241 1
-16.766544 0
-16.609847 1
-16.453151 2
-16.296454 2
-16.139757 0
-15.983061 1
-15.826364 1
-15.669667 0
-15.512971 2
-15.356274 2
-15.199577 0
-15.042881 1
-14.886184 0
-14.729487 4
-14.572791 4
-14.416094 0
-14.259397 1
-14.102701 2
-13.946004 3
-13.789307 1
-13.632611 0
-13.475914 1
-13.319217 4
-13.162521 4
-13.005824 5
-12.849127 6
-12.692431 5
-12.535734 5
-12.379037 9
-12.222341 3
-12.065644 4
-11.908947 8
-11.752250 3
-11.595554 8
-11.438857 11
-11.282160 12
-11.125464 7
-10.968767 9
-10.812070 18
-10.655374 12
-10.498677 18
-10.341980 9
-10.185284 21
-10.028587 17
-9.871890 25
-9.715194 40
-9.558497 31
-9.401800 58
-9.245104 56
-9.088407 60
-8.931710 82
-8.775014 98
-8.618317 131
-8.461620 183
-8.304924 239
-8.148227 370
-7.991530 518
-7.834834 864
-7.678137 1288
-7.521440 1716
-7.364744 1750
-7.208047 1448
-7.051350 1029
-6.894654 745
-6.737957 496
-6.581260 338
-6.424564 298
-6.267867 182
-6.111170 159
-5.954474 113
-5.797777 93
-5.641080 72
-5.484384 90
-5.327687 67
-5.170990 68
-5.014294 50
-4.857597 48
-4.700900 31
-4.544204 36
-4.387507 36
-4.230810 20
-4.074114 34
-3.917417 20
-3.760720 0
-3.604023 0
-3.447327 0
-3.290630 0
-3.133933 0
-2.977237 0
-2.820540 0
-2.663843 0
-2.507147 0
-2.350450 0
-2.193753 0
-2.037057 0
-1.880360 0
-1.723663 0
-1.566967 0
-1.410270 0
-1.253573 0
-1.096877 1
-0.940180 4
-0.783483 19
-0.626787 104
-0.470090 501
-0.313393 2659
-0.156697 8899
0.000000 15591
0.156697 9910
0.313393 2413
0.470090 558
0.626787 83
0.783483 19
0.940180 5
1.096877 0
1.253573 1
1.410270 0
1.566967 0
1.723663 0
1.880360 0
2.037057 0
2.193753 0
2.350450 0
2.507147 0
2.663843 0
2.820540 0
2.977237 0
3.133933 0
3.290630 0
3.447327 0
3.604023 3
3.760720 24
3.917417 38
4.074114 38
4.230810 46
4.387507 37
4.544204 36
4.700900 40
4.857597 46
5.014294 42
5.170990 65
5.327687 58
5.484384 64
5.641080 88
5.797777 99
5.954474 108
6.111170 145
6.267867 162
6.424564 213
6.581260 299
6.737957 391
6.894654 561
7.051350 870
7.208047 1276
7.364744 1628
7.521440 1707
7.678137 1438
7.834834 1000
7.991530 706
8.148227 425
8.304924 298
8.461620 181
8.618317 146
8.775014 124
8.931710 98
9.088407 77
9.245104 46
9.401800 39
9.558497 30
9.715194 36
9.871890 32
10.028587 29
10.185284 25
10.341980 24
10.498677 21
10.655374 11
10.812070 13
10.968767 7
11.125464 11
11.282160 12
11.438857 10
11.595554 6
11.752250 16
11.908947 6
12.065644 6
12.222341 7
12.379037 2
12.535734 6
12.692431 10
12.849127 1
13.005824 3
13.162521 4
13.319217 3
13.475914 3
13.632611 2
13.789307 7
13.946004 6
14.102701 2
14.259397 3
14.416094 3
14.572791 5
14.729487 0
14.886184 1
15.042881 2
15.199577 3
15.356274 3
15.512971 1
15.669667 2
15.826364 1
15.983061 0
16.139757 2
16.296454 0
16.453151 0
16.609847 0
16.766544 0
16.923241 1
17.079937 2
17.236634 0
17.393331 2
17.550027 0
17.706724 0
17.863421 1
18.020117 0
18.176814 2
18.333511 0
18.490207 2
18.646904 1
18.803601 0
18.960297 0
19.116994 0
19.273691 0
19.430387 0
19.587084 0
19.743781 0
19.900477 3
20.057174 2
20.213871 1
20.370568 1
20.527264 1
20.683961 1
20.840658 1
20.997354 0
21.154051 1
21.310748 3
21.467444 0
21.624141 0
21.780838 1
21.937534 0
22.094231 0
22.250928 0
22.407624 1
22.564321 0
22.721018 0
22.877714 0
23.034411 0
23.191108 0
23.347804 0
23.504501 0
23.661198 0
23.817894 0
23.974591 1
24.131288 0
24.287984 1
24.444681 0
24.601378 0
24.758074 0
24.914771 0
25.071468 0
25.228164 0
25.384861 0
25.541558 0
25.698254 0
25.854951 2
26.011648 0
26.168344 0
26.325041 0
26.481738 0
26.638434 1
26.795131 0
26.951828 0
27.108524 0
27.265221 0
27.421918 0
27.578614 0
27.735311 0
27.892008 0
28.048705 0
28.205401 0
28.362098 0
28.518795 0
28.675491 0
28.832188 0
28.988885 0
29.145581 1
29.302278 0
29.458975 0
29.615671 0
29.772368 0
29.929065 0
30.085761 0
30.242458 0
30.399155 0
30.555851 0
30.712548 0
30.869245 0
31.025941 0
31.182638 0
31.339335 0
31.496031 1
31.652728 0
31.809425 0
31.966121 0
32.122818 0
32.279515 0
32.436211 0
32.592908 0
32.749605 1
32.906301 1
33.062998 1
33.219695 2
33.376391 2
33.533088 0
33.689785 0
33.846481 0
34.003178 1
34.159875 0
34.316571 0
34.473268 0
34.629965 0
34.786661 0
34.943358 0
35.100055 0
35.256751 1
35.413448 3
35.570145 0
35.726841 0
35.883538 2
36.040235 0
36.196932 0
36.353628 0
36.510325 0
36.667022 0
36.823718 0
36.980415 0
37.137112 0
37.293808 0
37.450505 3
37.607202 0
37.763898 0
37.920595 0
38.077292 0
38.233988 1
38.390685 0
38.547382 0
38.704078 0
38.860775 0
39.017472 1
39.174168 0
39.330865 0
39.487562 0
39.644258 0
39.800955 0
39.957652 0
