# Supplementary material for: Transition across a sharp interface: Data from Raman and Brillouin imaging spectroscopy
Source: Data Brief. 2020 Oct 2;33:106368. doi: 10.1016/j.dib.2020.106368 (PMC7557971; doi:10.1016/j.dib.2020.106368)
Supplement: Supplementary file 1 [file mmc1.zip › SiO2_Water20X_step05/Brillouin/SiO2_Water20X_step05_25.txt]

-40.114348 0
-39.957652 0
-39.800955 1
-39.644258 1
-39.487562 0
-39.330865 0
-39.174168 0
-39.017472 0
-38.860775 0
-38.704078 0
-38.547382 0
-38.390685 0
-38.233988 0
-38.077292 0
-37.920595 0
-37.763898 0
-37.607202 1
-37.450505 0
-37.293808 0
-37.137112 0
-36.980415 0
-36.823718 0
-36.667022 0
-36.510325 0
-36.353628 0
-36.196932 0
-36.040235 0
-35.883538 1
-35.726841 0
-35.570145 0
-35.413448 0
-35.256751 0
-35.100055 0
-34.943358 0
-34.786661 1
-34.629965 0
-34.473268 0
-34.316571 0
-34.159875 1
-34.003178 0
-33.846481 1
-33.689785 0
-33.533088 0
-33.376391 0
-33.219695 2
-33.062998 1
-32.906301 0
-32.749605 0
-32.592908 0
-32.436211 1
-32.279515 0
-32.122818 1
-31.966121 0
-31.809425 0
-31.652728 0
-31.496031 0
-31.339335 0
-31.182638 0
-31.025941 1
-30.869245 2
-30.712548 0
-30.555851 1
-30.399155 0
-30.242458 0
-30.085761 0
-29.929065 0
-29.772368 0
-29.615671 0
-29.458975 0
-29.302278 0
-29.145581 0
-28.988885 0
-28.832188 0
-28.675491 1
-28.518795 1
-28.362098 0
-28.205401 0
-28.048705 0
-27.892008 0
-27.735311 0
-27.578614 0
-27.421918 0
-27.265221 1
-27.108524 0
-26.951828 0
-26.795131 0
-26.638434 0
-26.481738 0
-26.325041 1
-26.168344 0
-26.011648 0
-25.854951 0
-25.698254 0
-25.541558 0
-25.384861 0
-25.228164 0
-25.071468 0
-24.914771 0
-24.758074 0
-24.601378 0
-24.444681 0
-24.287984 0
-24.131288 0
-23.974591 0
-23.817894 0
-23.661198 0
-23.504501 2
-23.347804 0
-23.191108 0
-23.034411 1
-22.877714 1
-22.721018 0
-22.564321 0
-22.407624 2
-22.250928 0
-22.094231 0
-21.937534 0
-21.780838 1
-21.624141 0
-21.467444 0
-21.310748 0
-21.154051 0
-20.997354 0
-20.840658 1
-20.683961 0
-20.527264 1
-20.370568 0
-20.213871 3
-20.057174 0
-19.900477 0
-19.743781 2
-19.587084 0
-19.430387 1
-19.273691 1
-19.116994 0
-18.960297 1
-18.803601 0
-18.646904 0
-18.490207 1
-18.333511 0
-18.176814 0
-18.020117 3
-17.863421 1
-17.706724 0
-17.550027 1
-17.393331 1
-17.236634 1
-17.079937 2
-16.923241 0
-16.766544 0
-16.609847 3
-16.453151 1
-16.296454 1
-16.139757 2
-15.983061 2
-15.826364 0
-15.669667 1
-15.512971 1
-15.356274 1
-15.199577 1
-15.042881 3
-14.886184 3
-14.729487 4
-14.572791 3
-14.416094 4
-14.259397 0
-14.102701 5
-13.946004 6
-13.789307 1
-13.632611 2
-13.475914 6
-13.319217 2
-13.162521 5
-13.005824 4
-12.849127 1
-12.692431 11
-12.535734 7
-12.379037 5
-12.222341 9
-12.065644 9
-11.908947 9
-11.752250 4
-11.595554 5
-11.438857 11
-11.282160 15
-11.125464 10
-10.968767 13
-10.812070 16
-10.655374 12
-10.498677 18
-10.341980 21
-10.185284 23
-10.028587 20
-9.871890 33
-9.715194 34
-9.558497 43
-9.401800 47
-9.245104 68
-9.088407 63
-8.931710 85
-8.775014 99
-8.618317 115
-8.461620 201
-8.304924 274
-8.148227 373
-7.991530 623
-7.834834 984
-7.678137 1401
-7.521440 1709
-7.364744 1861
-7.208047 1523
-7.051350 1134
-6.894654 754
-6.737957 486
-6.581260 330
-6.424564 277
-6.267867 194
-6.111170 164
-5.954474 125
-5.797777 106
-5.641080 96
-5.484384 62
-5.327687 75
-5.170990 65
-5.014294 60
-4.857597 49
-4.700900 45
-4.544204 46
-4.387507 40
-4.230810 25
-4.074114 42
-3.917417 20
-3.760720 0
-3.604023 0
-3.447327 0
-3.290630 0
-3.133933 0
-2.977237 0
-2.820540 0
-2.663843 0
-2.507147 0
-2.350450 0
-2.193753 0
-2.037057 1
-1.880360 0
-1.723663 0
-1.566967 1
-1.410270 0
-1.253573 0
-1.096877 4
-0.940180 5
-0.783483 23
-0.626787 70
-0.470090 521
-0.313393 2799
-0.156697 9717
0.000000 15272
0.156697 9222
0.313393 2396
0.470090 525
0.626787 77
0.783483 12
0.940180 6
1.096877 0
1.253573 0
1.410270 0
1.566967 0
1.723663 0
1.880360 0
2.037057 0
2.193753 0
2.350450 0
2.507147 0
2.663843 0
2.820540 0
2.977237 0
3.133933 0
3.290630 0
3.447327 0
3.604023 4
3.760720 24
3.917417 41
4.074114 33
4.230810 38
4.387507 54
4.544204 43
4.700900 52
4.857597 60
5.014294 55
5.170990 60
5.327687 65
5.484384 88
5.641080 96
5.797777 109
5.954474 127
6.111170 142
6.267867 167
6.424564 202
6.581260 312
6.737957 424
6.894654 619
7.051350 943
7.208047 1446
7.364744 1791
7.521440 1861
7.678137 1604
7.834834 1118
7.991530 725
8.148227 458
8.304924 304
8.461620 236
8.618317 161
8.775014 122
8.931710 99
9.088407 78
9.245104 63
9.401800 53
9.558497 40
9.715194 34
9.871890 31
10.028587 19
10.185284 22
10.341980 18
10.498677 15
10.655374 15
10.812070 18
10.968767 13
11.125464 15
11.282160 12
11.438857 4
11.595554 10
11.752250 14
11.908947 5
12.065644 7
12.222341 2
12.379037 6
12.535734 5
12.692431 5
12.849127 3
13.005824 6
13.162521 3
13.319217 5
13.475914 6
13.632611 2
13.789307 2
13.946004 3
14.102701 1
14.259397 2
14.416094 3
14.572791 1
14.729487 1
14.886184 0
15.042881 1
15.199577 0
15.356274 2
15.512971 2
15.669667 2
15.826364 1
15.983061 0
16.139757 2
16.296454 0
16.453151 2
16.609847 1
16.766544 0
16.923241 0
17.079937 1
17.236634 1
17.393331 1
17.550027 1
17.706724 3
17.863421 0
18.020117 1
18.176814 0
18.333511 0
18.490207 0
18.646904 2
18.803601 1
18.960297 2
19.116994 0
19.273691 0
19.430387 1
19.587084 0
19.743781 0
19.900477 1
20.057174 1
20.213871 0
20.370568 0
20.527264 0
20.683961 0
20.840658 0
20.997354 0
21.154051 0
21.310748 0
21.467444 1
21.624141 0
21.780838 0
21.937534 2
22.094231 1
22.250928 0
22.407624 0
22.564321 0
22.721018 0
22.877714 2
23.034411 0
23.191108 0
23.347804 0
23.504501 0
23.661198 0
23.817894 0
23.974591 1
24.131288 0
24.287984 0
24.444681 0
24.601378 0
24.758074 0
24.914771 0
25.071468 0
25.228164 0
25.384861 0
25.541558 0
25.698254 1
25.854951 0
26.011648 0
26.168344 0
26.325041 0
26.481738 0
26.638434 0
26.795131 0
26.951828 0
27.108524 0
27.265221 0
27.421918 0
27.578614 0
27.735311 0
27.892008 0
28.048705 0
28.205401 0
28.362098 0
28.518795 1
28.675491 0
28.832188 0
28.988885 0
29.145581 0
29.302278 0
29.458975 0
29.615671 0
29.772368 0
29.929065 0
30.085761 1
30.242458 0
30.399155 0
30.555851 1
30.712548 0
30.869245 0
31.025941 1
31.182638 0
31.339335 0
31.496031 1
31.652728 1
31.809425 0
31.966121 0
32.122818 0
32.279515 0
32.436211 0
32.592908 0
32.749605 2
32.906301 2
33.062998 0
33.219695 0
33.376391 2
33.533088 0
33.689785 0
33.846481 1
34.003178 0
34.159875 0
34.316571 1
34.473268 0
34.629965 0
34.786661 0
34.943358 0
35.100055 1
35.256751 0
35.413448 1
35.570145 0
35.726841 1
35.883538 0
36.040235 1
36.196932 0
36.353628 0
36.510325 0
36.667022 0
36.823718 0
36.980415 0
37.137112 0
37.293808 0
37.450505 0
37.607202 0
37.763898 0
37.920595 0
38.077292 0
38.233988 0
38.390685 1
38.547382 0
38.704078 0
38.860775 0
39.017472 0
39.174168 0
39.330865 0
39.487562 0
39.644258 0
39.800955 0
39.957652 0
