# Supplementary material for: Transition across a sharp interface: Data from Raman and Brillouin imaging spectroscopy
Source: Data Brief. 2020 Oct 2;33:106368. doi: 10.1016/j.dib.2020.106368 (PMC7557971; doi:10.1016/j.dib.2020.106368)
Supplement: Supplementary file 1 [file mmc1.zip › SiO2_Water20X_step05/Raman/watSiOdia_20X_70PH_3s_05step_12_58_1.txt]

3813.9915	777.66669
3811.1724	820.33331
3808.3525	773
3805.5327	818.33331
3802.7104	775.66669
3799.8872	768.33331
3797.063	786
3794.2363	802
3791.4099	745
3788.5811	782
3785.7524	767.66669
3782.9214	778
3780.0894	753.33331
3777.2561	758
3774.4219	788.33331
3771.5867	787
3768.7502	784.33331
3765.9116	798
3763.0715	763
3760.2322	748.66669
3757.3901	783
3754.5469	773.33331
3751.7029	797.66669
3748.8577	753
3746.0098	783.66669
3743.1624	784.33331
3740.3125	764.33331
3737.4631	789.66669
3734.6111	748.66669
3731.7578	760.66669
3728.9038	789
3726.0486	774.33331
3723.1921	763.33331
3720.3333	788.66669
3717.4749	763
3714.6138	762
3711.7517	774.66669
3708.8899	770.66669
3706.0256	793.33331
3703.1589	760
3700.2927	771.66669
3697.425	774.66669
3694.5552	756.66669
3691.6853	772.66669
3688.8132	755.33331
3685.9399	763.66669
3683.0657	789.33331
3680.1902	761.66669
3677.3137	759.66669
3674.436	768.33331
3671.5559	744
3668.676	744
3665.7937	749.66669
3662.9102	751.33331
3660.0271	727.66669
3657.1416	747.33331
3654.2534	729.66669
3651.3655	743.66669
3648.4766	719
3645.5852	755.33331
3642.6941	744.33331
3639.8005	755.66669
3636.9058	733.33331
3634.0098	716.33331
3631.1128	695.66669
3628.2148	746
3625.3157	713
3622.4141	716
3619.5127	725
3616.6086	743.33331
3613.7036	739
3610.7976	736.66669
3607.8904	700
3604.9819	717.33331
3602.0725	717
3599.1604	765.66669
3596.2488	732
3593.3345	760
3590.4192	704
3587.5042	741.66669
3584.5867	708.66669
3581.6665	735.33331
3578.7466	736.33331
3575.8257	721.66669
3572.9021	731
3569.979	735.66669
3567.0532	742.33331
3564.1265	755.66669
3561.1985	729.66669
3558.2693	712
3555.3391	734.66669
3552.4077	704.66669
3549.4753	705.33331
3546.5403	708.66669
3543.6042	692.33331
3540.6682	734.66669
3537.7297	728.66669
3534.7903	691.33331
3531.8496	696.33331
3528.9077	700
3525.9634	686
3523.0193	692
3520.0728	688.33331
3517.125	665.66669
3514.1775	704.33331
3511.2273	696.66669
3508.2761	700
3505.3237	719.66669
3502.3689	689
3499.4143	701.66669
3496.457	699
3493.5002	696
3490.5408	706
3487.5801	688
3484.6182	686.33331
3481.6553	687.66669
3478.6914	692
3475.7261	711.66669
3472.7583	678.33331
3469.7908	729.33331
3466.8208	717.33331
3463.8494	676.33331
3460.877	697
3457.9036	690
3454.9287	716.66669
3451.9529	701.33331
3448.9744	705.33331
3445.9963	704.66669
3443.0156	674
3440.0337	701.66669
3437.052	706.66669
3434.0679	665.33331
3431.0823	665
3428.0945	662
3425.1067	686
3422.1177	724.66669
3419.1262	650
3416.1335	676.66669
3413.1414	665
3410.1462	673
3407.1501	665.66669
3404.1528	651.66669
3401.1528	646.66669
3398.1533	689.66669
3395.1523	670.66669
3392.1489	660.33331
3389.1443	653.33331
3386.1387	672.66669
3383.1331	651
3380.1235	676.33331
3377.1143	617.66669
3374.1038	654
3371.092	636.33331
3368.0779	628.33331
3365.0623	640.33331
3362.0471	640.33331
3359.0293	651
3356.0103	613.33331
3352.9902	652.33331
3349.9688	645
3346.9448	660.66669
3343.9211	656
3340.8948	630.66669
3337.8687	627.66669
3334.8398	639.33331
3331.8098	644.33331
3328.7788	634.66669
3325.7466	604.66669
3322.7129	636.66669
3319.6768	607
3316.6409	630.33331
3313.6025	628
3310.5627	610
3307.5232	626.66669
3304.4812	597
3301.4377	619
3298.3918	611.33331
3295.3462	605
3292.2993	630.33331
3289.2498	596
3286.2004	611.66669
3283.1484	587
3280.0952	589
3277.041	594
3273.9854	590.66669
3270.9287	604.66669
3267.8706	565
3264.8101	570.66669
3261.7495	550.66669
3258.6865	569
3255.6223	581.33331
3252.5569	568
3249.49	563.33331
3246.4221	576.33331
3243.353	588.66669
3240.2827	577.33331
3237.2097	540.66669
3234.137	528.66669
3231.0615	581.66669
3227.9849	577
3224.907	551.66669
3221.8279	571.66669
3218.7476	542.33331
3215.666	532.33331
3212.5833	530
3209.4978	538
3206.4111	536.66669
3203.3247	556.66669
3200.2356	552.66669
3197.1453	599.66669
3194.0537	523
3190.9609	528.33331
3187.8669	559
3184.7703	551.66669
3181.6738	542
3178.5745	571.33331
3175.4741	524.33331
3172.374	523
3169.271	560.66669
3166.167	566.33331
3163.0601	530
3159.9536	534.66669
3156.8457	560.66669
3153.7351	553
3150.6248	529
3147.5117	524.33331
3144.3975	518.66669
3141.282	543.33331
3138.1653	537.33331
3135.0474	533.66669
3131.9265	527
3128.8062	529.33331
3125.6829	530.66669
3122.5598	514
3119.4343	503.66666
3116.3074	520.33331
3113.1792	502
3110.0496	537.33331
3106.9189	495
3103.7869	497.33334
3100.6523	481
3097.5178	481.66666
3094.3806	509.33334
3091.2422	542.33331
3088.1025	492.66666
3084.9614	498.66666
3081.8193	486.66666
3078.6758	528
3075.531	492
3072.3835	491.33334
3069.2363	510.66666
3066.0862	484.66666
3062.9348	514.66669
3059.7825	528.33331
3056.6287	476
3053.4734	506.66666
3050.3171	493.33334
3047.1594	470.66666
3043.999	515
3040.8389	462
3037.676	498.33334
3034.5117	482.33334
3031.3464	474.66666
3028.1797	494.33334
3025.0115	504.33334
3021.8423	488.33334
3018.6716	497.33334
3015.4983	479
3012.3252	488.66666
3009.1494	485.66666
3005.9722	486.33334
3002.7937	463
2999.614	492.33334
2996.4329	483
2993.2505	504.33334
2990.0669	467.33334
2986.8806	465.66666
2983.6943	499.66666
2980.5054	472.66666
2977.3152	468.33334
2974.1235	432.66666
2970.9309	467
2967.7366	496
2964.5413	471
2961.3445	453.66666
2958.145	478.33334
2954.9458	491
2951.7437	488.66666
2948.5403	473.33334
2945.3354	429
2942.1294	443.33334
2938.9221	459.33334
2935.7136	455.66666
2932.5037	494
2929.291	461.66666
2926.0786	424.33334
2922.8633	453.66666
2919.6465	457.33334
2916.4287	474.33334
2913.2092	429.66666
2909.9888	439.66666
2906.7668	457.66666
2903.5437	440
2900.3179	458.66666
2897.092	446.66666
2893.8633	450.66666
2890.6333	423.66666
2887.4021	459.33334
2884.1697	437
2880.9358	428.66666
2877.7004	432
2874.4639	457.66666
2871.2246	424.33334
2867.9854	421.66666
2864.7434	433
2861.5	399.66666
2858.2571	434
2855.011	429
2851.7637	434
2848.5134	413.33334
2845.2637	407.66666
2842.0122	443.66666
2838.7581	438
2835.5042	435.66666
2832.2476	399.33334
2828.9893	445.33334
2825.7297	420
2822.469	411
2819.2068	429.33334
2815.9419	433
2812.677	405.33334
2809.4109	431.33334
2806.1418	400.33334
2802.8716	395
2799.5999	410.66666
2796.3269	435.33334
2793.0525	427
2789.7766	405.66666
2786.4998	392
2783.2212	401.66666
2779.9399	408.66666
2776.6589	405
2773.3748	425
2770.0896	402.66666
2766.8027	381.66666
2763.5146	392.33334
2760.2253	398.66666
2756.9346	393
2753.6409	386.66666
2750.3474	388.66666
2747.051	402.33334
2743.7549	419.33334
2740.4558	401.33334
2737.1555	373.66666
2733.8538	366.33334
2730.5505	382
2727.2461	403
2723.9402	390.66666
2720.6313	370.33334
2717.3228	380.66666
2714.0112	395
2710.6982	384.33334
2707.384	363.33334
2704.0684	387.33334
2700.7515	389.66666
2697.4331	349
2694.1133	381.66666
2690.7905	376.33334
2687.4683	407.66666
2684.1428	364.33334
2680.8176	386
2677.4893	381
2674.1599	375
2670.8289	385.66666
2667.4966	385
2664.1614	367.66666
2660.8262	379.33334
2657.4897	339.66666
2654.1504	362.33334
2650.8096	362
2647.469	364
2644.1255	388
2640.7805	362.66666
2637.4341	377
2634.085	361.66666
2630.7358	387.33334
2627.3853	369.66666
2624.0317	384
2620.677	356.66666
2617.3223	339
2613.9646	367.66666
2610.6057	351
2607.2451	370.66666
2603.8833	345
2600.5186	356.33334
2597.1538	376
2593.7861	383
2590.4187	383
2587.0483	344
2583.6765	355.66666
2580.3032	361
2576.9287	366.33334
2573.5527	384
2570.175	352
2566.7964	370.33334
2563.4146	373.33334
2560.0327	374
2556.6482	346.33334
2553.262	377
2549.8745	368.66666
2546.4856	356.33334
2543.0952	389.66666
2539.7034	356.66666
2536.3103	356.66666
2532.9141	367.33334
2529.5181	360.33334
2526.1189	363
2522.7185	343.66666
2519.3184	350.33334
2515.915	359.66666
2512.5103	357
2509.1025	352.33334
2505.6948	332.33334
2502.2859	338
2498.8738	344
2495.4619	349.33334
2492.0471	341.66666
2488.6306	346.33334
2485.2129	339
2481.7937	335
2478.373	356
2474.9509	355.66666
2471.5273	330.33334
2468.1008	342.33334
2464.6746	357
2461.2451	355.33334
2457.8157	352.66666
2454.3833	365.33334
2450.9497	378
2447.5144	370
2444.0776	375
2440.6379	371.66666
2437.1985	337
2433.7573	371.66666
2430.3132	377
2426.8679	396
2423.4224	350
2419.9741	374
2416.5242	342
2413.0728	349.33334
2409.6184	352.66666
2406.1641	323.66666
2402.7083	334.66666
2399.2495	304.33334
2395.791	341
2392.3291	311.33334
2388.866	331
2385.4014	292
2381.9353	339.33334
2378.4675	316
2374.9985	280.33334
2371.5281	289.66666
2368.0544	268.66666
2364.5811	298
2361.1045	268
2357.6262	275
2354.1467	235
2350.6658	238
2347.1833	284
2343.6995	247.33333
2340.2141	265.66666
2336.7256	243
2333.2371	233
2329.7456	251.33333
2326.2544	257
2322.7598	252
2319.2639	218.33333
2315.7664	215.66667
2312.2676	226.33333
2308.7671	226
2305.2637	211.66667
2301.7603	204
2298.2554	205.33333
2294.7473	210.66667
2291.2378	207
2287.7268	216
2284.2158	212.66667
2280.7002	192
2277.1848	209.33333
2273.6677	208.33333
2270.1494	208
2266.6277	204.66667
2263.1062	198.66667
2259.5815	209.33333
2256.0554	199.33333
2252.5293	216
2249.0002	177.66667
2245.4695	221.33333
2241.9358	192.66667
2238.4021	209.66667
2234.8667	220
2231.3284	188
2227.7903	189.66667
2224.2488	218
2220.7058	197
2217.1631	173.33333
2213.6172	178.66667
2210.0698	187
2206.519	209.66667
2202.9685	197.33333
2199.4165	181
2195.8613	188
2192.3062	183
2188.748	205
2185.1882	212.66667
2181.627	195
2178.064	183
2174.4995	175
2170.9336	216.66667
2167.3662	209.66667
2163.7957	192.33333
2160.2251	179.66667
2156.6514	173
2153.0779	200.33333
2149.501	184.33333
2145.9226	198.33333
2142.3428	193.33333
2138.7612	195.33333
2135.1768	185
2131.5923	191
2128.0061	179.33333
2124.417	163.66667
2120.8276	179
2117.2354	186
2113.6414	218.66667
2110.0459	171.66667
2106.449	179
2102.8503	194.33333
2099.2502	175.66667
2095.6487	167.33333
2092.0437	175.33333
2088.439	152.33333
2084.8308	171
2081.2212	174.66667
2077.6101	188.33333
2073.999	145.66667
2070.3831	174.33333
2066.7671	168.33333
2063.1497	203.33333
2059.5308	172.66667
2055.9084	154.33333
2052.2864	175.33333
2048.6609	181.66667
2045.0358	174.33333
2041.4072	171.66667
2037.7771	166.33333
2034.1454	172
2030.5122	170.33333
2026.8756	168
2023.2393	165.33333
2019.6012	164.33333
2015.96	164.66667
2012.3171	188.66667
2008.6744	165.66667
2005.0283	162
2001.3807	165.66667
1997.7316	161
1994.0808	166.33333
1990.4283	166.66667
1986.7727	181
1983.1172	150
1979.4584	165.33333
1975.7996	176.33333
1972.1376	162.33333
1968.4739	158
1964.8087	154.33333
1961.1418	160.66667
1957.4734	160.33333
1953.8033	176
1950.1317	161.66667
1946.4568	133.33333
1942.7819	147.66667
1939.1038	165.66667
1935.424	149.66667
1931.7426	142.33333
1928.0613	149
1924.3767	167.66667
1920.6887	176
1917.001	177.66667
1913.3115	160.66667
1909.6205	180.66667
1905.926	175
1902.23	170
1898.5342	149
1894.8348	131
1891.134	160
1887.4315	149
1883.7274	146.33333
1880.0216	160.66667
1876.3125	156.66667
1872.6035	148
1868.8929	148.66667
1865.1788	148.66667
1861.4633	152
1857.746	135.66667
1854.0288	159.33333
1850.3083	175.66667
1846.5862	147
1842.8606	144.33333
1839.1353	144.66667
1835.4081	151.66667
1831.6776	144.66667
1827.9473	152.33333
1824.2136	151
1820.4781	157.66667
1816.7411	136.66667
1813.0024	178.33333
1809.2621	165
1805.5201	155
1801.7765	140.33333
1798.0313	155
1794.2826	151.33333
1790.5339	147.33333
1786.782	146.33333
1783.0283	141.66667
1779.2731	122.33334
1775.5161	169.33333
1771.7574	173
1767.9972	149.33333
1764.2352	142.33333
1760.4716	145.33333
1756.7046	162.66667
1752.9376	166.33333
1749.1672	141.33333
1745.3951	132.66667
1741.6232	141
1737.8478	170
1734.0708	160.66667
1730.292	154.33333
1726.5099	149
1722.7278	184.66667
1718.944	177.66667
1715.1567	175.66667
1711.3696	158.66667
1707.5791	140.66667
1703.7869	156.33333
1699.9929	134.66667
1696.1973	162.66667
1692.3999	156.66667
1688.601	145.66667
1684.8003	144.66667
1680.9961	158.66667
1677.192	150.66667
1673.3845	156.33333
1669.577	146.33333
1665.7661	150.33333
1661.9535	142.33333
1658.1392	151.66667
1654.3231	143
1650.5054	146.33333
1646.6859	167.66667
1642.8647	168.66667
1639.0402	158.33333
1635.2156	127
1631.3876	165
1627.5579	173
1623.7281	177.33333
1619.895	169.66667
1616.0601	155.66667
1612.2235	123.66666
1608.3834	157.33333
1604.5433	188.66667
1600.7017	171
1596.8563	156.33333
1593.0111	168.66667
1589.1625	172.66667
1585.312	153.33333
1581.4598	158.66667
1577.606	168.33333
1573.7504	167.66667
1569.8931	173.66667
1566.0341	186.33333
1562.1732	182.33333
1558.3088	182.66667
1554.4447	158.33333
1550.5769	177.66667
1546.7091	182
1542.8379	194.33333
1538.9648	146
1535.0901	156.33333
1531.2136	171.66667
1527.3353	207.33333
1523.4536	183.33333
1519.5719	186
1515.6866	200.33333
1511.8014	184.66667
1507.9126	186.33333
1504.0239	182.66667
1500.1316	184.66667
1496.2375	157.66667
1492.3418	153.33333
1488.4442	140
1484.5431	164.66667
1480.6421	156.33333
1476.7393	167.66667
1472.8329	175.33333
1468.9265	163.66667
1465.0166	155
1461.1049	157.66667
1457.1914	178.33333
1453.2762	180
1449.3593	156
1445.4404	146.33333
1441.5199	138.33333
1437.5957	164
1433.6716	166
1429.744	182
1425.8163	143.66667
1421.8851	144.66667
1417.952	146
1414.0172	157
1410.0807	148.33333
1406.1422	146.33333
1402.202	155
1398.2601	158.66667
1394.3146	161.33333
1390.369	158.66667
1386.4198	157
1382.4707	160.33333
1378.5179	179
1374.5635	164
1370.6071	157
1366.6489	142
1362.689	167.33333
1358.7273	162.33333
1354.7638	182
1350.7965	170.33333
1346.8293	154
1342.8586	180
1338.886	193.33333
1334.9135	164.33333
1330.9371	171.66667
1326.9591	163.66667
1322.9792	184
1318.9976	151.33333
1315.0122	188.33333
1311.027	175.33333
1307.0398	189.33333
1303.049	184.66667
1299.0582	188
1295.0638	167.33333
1291.0675	198
1287.0695	181.33333
1283.0695	212.33333
1279.0677	204
1275.0641	201.66667
1271.0587	205
1267.0515	198.33333
1263.0405	215.33333
1259.0295	218
1255.015	237.66667
1250.9985	258.66666
1246.9802	250
1242.9619	258
1238.9399	285.33334
1234.9161	312
1230.8885	364.66666
1226.861	411
1222.8317	437.66666
1218.7986	521.66669
1214.7655	561.33331
1210.7286	620.33331
1206.6899	680.33331
1202.6514	783
1198.609	885
1194.5647	973.33331
1190.5187	1028.3334
1186.4707	1155.3334
1182.4189	1308.3334
1178.3673	1372.6666
1174.3137	1510.6666
1170.2565	1615.3334
1166.1973	1755
1162.1382	1888.3334
1158.0752	1987.6666
1154.0105	2206.6667
1149.9438	2377
1145.8752	2547.6667
1141.8048	2731
1137.7307	2931.3333
1133.6565	3145.3333
1129.5804	3319.3333
1125.5006	3655.3333
1121.4208	3883.6667
1117.3372	4106.3335
1113.2517	4248
1109.1643	4393.6665
1105.0751	4459.3335
1100.9839	4490.3335
1096.8907	4344.6665
1092.7959	4145.3335
1088.6971	3901.3333
1084.5984	3621.6667
1080.4958	3333.3333
1076.3932	3098
1072.2869	2824.6667
1068.1786	2557.3333
1064.0685	2432
1059.9564	2184.3333
1055.8424	2025.6666
1051.7266	1780
1047.6088	1719.3334
1043.489	1553.3334
1039.3655	1446.6666
1035.2419	1385
1031.1145	1220
1026.9852	1142.6666
1022.856	1116.3334
1018.7228	1097.6666
1014.5877	1052.6666
1010.4507	1086
1006.3118	1200
1002.1691	1246.3334
998.02631	1264.6666
993.88159	1326.6666
989.73303	1253
985.58447	1130.3334
981.43201	969.33331
977.27765	929
973.12134	851
968.96313	796
964.80292	812
960.64081	870.33331
956.47675	904
952.31073	882
948.14081	885
943.97089	884.66669
939.79706	863.66669
935.62329	846.33331
931.44556	803.66669
927.26587	771.33331
923.08429	789.66669
918.9007	723.33331
914.71515	764.66669
910.52765	726
906.3382	720.33331
902.14484	709
897.95142	697.66669
893.75409	712
889.55676	715.66669
885.35553	653
881.15234	644.33331
876.94714	639.66669
872.73993	596.66669
868.53082	593.66669
864.3197	543.66669
860.10657	522.33331
855.89148	547.66669
851.67249	531
847.45343	510.66666
843.23041	502.33334
839.00739	509.33334
834.78046	558
830.55145	589.66669
826.3205	607.33331
822.08759	651.66669
817.8526	689.33331
813.61566	725.33331
809.37476	747.33331
805.13385	756.66669
800.89093	786.66669
796.64398	797
792.39508	836.33331
788.14612	824
783.89319	813
779.63824	798
775.38129	817
771.12231	814.33331
766.86133	794.66669
762.59833	804.33331
758.33136	749.66669
754.06433	774
749.79327	779.66669
745.52222	768
741.24713	785.66669
736.97003	828.33331
732.69092	857.66669
728.40973	856.66669
724.12653	924.66669
719.84131	939
715.55408	1006
711.26477	1083
706.97144	1158.3334
702.6781	1204.6666
698.38068	1295.3334
694.08325	1353
689.78174	1459.6666
685.47821	1523.3334
681.17267	1632.6666
676.86499	1723.6666
672.55536	1803.6666
668.24359	1939.6666
663.92987	2020.3334
659.61401	2147.6667
655.29413	2235
650.97418	2317.3333
646.65015	2443.3333
642.32611	2515
637.99799	2688
633.66779	2703.3333
629.33551	2844
625.00122	2909
620.66479	3041
616.32635	3169.3333
611.98578	3288.3333
607.64117	3425
603.29645	3602
598.94769	3725
594.59882	3867.3333
590.24591	3969.6667
585.89087	4095.3333
581.53375	4285
577.17657	4455.3335
572.81531	4594
568.44989	4709.6665
564.08441	4866.3335
559.71686	5068.3335
555.34723	5128
550.97345	5046
546.59961	4866.3335
542.22168	4644.3335
537.84161	4287
533.46143	3988.6667
529.07721	3786
524.6908	3502
520.30231	3399.6667
515.91174	3259
511.51697	3218.3333
507.12216	3174.3333
502.72522	3152.3333
498.32413	3067.3333
493.92297	3132
489.51764	3170.6667
485.1102	3095.3333
480.70267	3064
476.29099	3089
471.87717	3111
467.46121	3036.6667
463.04312	3045.3333
458.62088	3040
454.19855	3023.3333
449.77405	2935.6667
445.3454	2920.6667
440.91666	2948
436.4837	2866
432.04865	2906.6667
427.61142	2903.3333
423.1741	2854.6667
418.73257	2804
414.28891	2805.3333
409.84103	2727
405.39307	2781
400.94296	2776.6667
396.49069	2724
392.03421	2695.3333
387.57761	2730.3333
383.11679	2718.3333
378.65381	2703.3333
374.18869	2629.3333
369.72137	2685.6667
365.25397	2618.6667
360.78027	2682.6667
356.30646	2625
351.83047	2590
347.35233	2531
342.8699	2543
338.38739	2536.6667
333.90063	2532.3333
329.41376	2493
324.92264	2435
320.42932	2510.3333
315.93381	2459.6667
311.43613	2434
306.93625	2420
302.43417	2443
297.9299	2464
293.42346	2463.3333
288.91272	2463.3333
284.40186	2428.6667
279.88672	2360.3333
275.37146	2394
270.8519	2428.3333
266.33014	2392.3333
261.80826	2415
257.2821	2424.3333
252.75371	2452.3333
248.22101	2482.6667
243.6882	2409.6667
239.15317	2391
234.61592	2486.3333
230.07434	2527.6667
225.53265	2467.3333
220.98663	2503
216.4384	2495.6667
211.89003	2546.6667
207.33734	2632
202.78241	2602.3333
198.22523	2583
193.66585	2633.6667
189.1042	2651.3333
184.53822	2779
179.97211	2726
175.40376	2712.3333
170.83104	2828
166.25821	2817.6667
161.681	2870.6667
157.10155	2863.6667
152.51984	2891.6667
147.93588	2929.3333
143.34967	2825
138.7612	2191
134.17047	1312.6666
129.57748	973
124.98223	875.33331
