# Supplementary material for: Transition across a sharp interface: Data from Raman and Brillouin imaging spectroscopy
Source: Data Brief. 2020 Oct 2;33:106368. doi: 10.1016/j.dib.2020.106368 (PMC7557971; doi:10.1016/j.dib.2020.106368)
Supplement: Supplementary file 1 [file mmc1.zip › SiO2_Water20X_step05/Raman/watSiOdia_20X_70PH_3s_05step_12_58_2.txt]

3813.9915	793.66669
3811.1724	801
3808.3525	807
3805.5327	760.66669
3802.7104	806
3799.8872	771.66669
3797.063	818
3794.2363	753
3791.4099	795.66669
3788.5811	742.33331
3785.7524	807.33331
3782.9214	782.33331
3780.0894	792.66669
3777.2561	773.33331
3774.4219	775.66669
3771.5867	798.66669
3768.7502	799.33331
3765.9116	785
3763.0715	763.33331
3760.2322	794.66669
3757.3901	802
3754.5469	746.33331
3751.7029	790.66669
3748.8577	779
3746.0098	771.33331
3743.1624	800
3740.3125	798.66669
3737.4631	795.66669
3734.6111	805.66669
3731.7578	762.66669
3728.9038	754.33331
3726.0486	771.33331
3723.1921	752.66669
3720.3333	760.33331
3717.4749	795.33331
3714.6138	801.66669
3711.7517	805.66669
3708.8899	793
3706.0256	773
3703.1589	775
3700.2927	801.66669
3697.425	773.66669
3694.5552	786
3691.6853	735.33331
3688.8132	754.33331
3685.9399	737.33331
3683.0657	782
3680.1902	750.33331
3677.3137	734.66669
3674.436	731.33331
3671.5559	767.33331
3668.676	765
3665.7937	747.66669
3662.9102	780.66669
3660.0271	713
3657.1416	737.66669
3654.2534	747.66669
3651.3655	728.66669
3648.4766	736.33331
3645.5852	726.66669
3642.6941	717
3639.8005	749
3636.9058	751
3634.0098	765.66669
3631.1128	752.66669
3628.2148	716
3625.3157	749.66669
3622.4141	736.33331
3619.5127	737
3616.6086	762.33331
3613.7036	700.33331
3610.7976	708.33331
3607.8904	735.33331
3604.9819	756
3602.0725	735.33331
3599.1604	721.66669
3596.2488	730.33331
3593.3345	733.66669
3590.4192	703.33331
3587.5042	729.33331
3584.5867	761.66669
3581.6665	700
3578.7466	721.33331
3575.8257	707
3572.9021	733.33331
3569.979	737
3567.0532	710
3564.1265	734
3561.1985	701.66669
3558.2693	762.66669
3555.3391	706.66669
3552.4077	731
3549.4753	715.66669
3546.5403	702.33331
3543.6042	738.66669
3540.6682	729.33331
3537.7297	728
3534.7903	698
3531.8496	689.33331
3528.9077	725.33331
3525.9634	703.33331
3523.0193	726
3520.0728	685
3517.125	699
3514.1775	704.33331
3511.2273	696.33331
3508.2761	717.66669
3505.3237	709.33331
3502.3689	706
3499.4143	698.33331
3496.457	709.66669
3493.5002	712.33331
3490.5408	713
3487.5801	662.33331
3484.6182	667.33331
3481.6553	710
3478.6914	666
3475.7261	671.33331
3472.7583	668.66669
3469.7908	713
3466.8208	725
3463.8494	698.33331
3460.877	709.66669
3457.9036	683
3454.9287	690.66669
3451.9529	688
3448.9744	676
3445.9963	683.66669
3443.0156	683.66669
3440.0337	688.66669
3437.052	682
3434.0679	690.33331
3431.0823	675.33331
3428.0945	698.66669
3425.1067	673.66669
3422.1177	671
3419.1262	685.33331
3416.1335	677.33331
3413.1414	662
3410.1462	681.66669
3407.1501	680.33331
3404.1528	664
3401.1528	657.33331
3398.1533	678.66669
3395.1523	689
3392.1489	678.33331
3389.1443	642.66669
3386.1387	661.33331
3383.1331	650
3380.1235	638
3377.1143	672
3374.1038	636.33331
3371.092	644.66669
3368.0779	636.33331
3365.0623	635.66669
3362.0471	662.33331
3359.0293	683.66669
3356.0103	642.66669
3352.9902	644.33331
3349.9688	668
3346.9448	641.33331
3343.9211	650.66669
3340.8948	609.33331
3337.8687	607
3334.8398	636.66669
3331.8098	631.33331
3328.7788	602.66669
3325.7466	604.66669
3322.7129	617
3319.6768	621.33331
3316.6409	622.66669
3313.6025	628.33331
3310.5627	615.66669
3307.5232	626.66669
3304.4812	603.66669
3301.4377	624.66669
3298.3918	591
3295.3462	638
3292.2993	580.33331
3289.2498	603.33331
3286.2004	563
3283.1484	580.66669
3280.0952	602.33331
3277.041	590
3273.9854	585.66669
3270.9287	601.33331
3267.8706	560.33331
3264.8101	579
3261.7495	575.33331
3258.6865	603.66669
3255.6223	582
3252.5569	585
3249.49	580.33331
3246.4221	600.33331
3243.353	570.66669
3240.2827	577
3237.2097	564.33331
3234.137	559.33331
3231.0615	574
3227.9849	570
3224.907	572
3221.8279	549.33331
3218.7476	576
3215.666	592
3212.5833	580.66669
3209.4978	542.66669
3206.4111	554
3203.3247	530.66669
3200.2356	548
3197.1453	541.66669
3194.0537	559.66669
3190.9609	539.66669
3187.8669	535.33331
3184.7703	520.66669
3181.6738	537.66669
3178.5745	540
3175.4741	536
3172.374	549.66669
3169.271	565
3166.167	545.66669
3163.0601	527.33331
3159.9536	544
3156.8457	515
3153.7351	552.33331
3150.6248	559
3147.5117	556.33331
3144.3975	531
3141.282	541
3138.1653	555.66669
3135.0474	530.33331
3131.9265	539.66669
3128.8062	529.33331
3125.6829	538
3122.5598	524.66669
3119.4343	530
3116.3074	516
3113.1792	521
3110.0496	530.33331
3106.9189	515
3103.7869	523.66669
3100.6523	520
3097.5178	478
3094.3806	537.33331
3091.2422	520
3088.1025	523.66669
3084.9614	486.66666
3081.8193	531.33331
3078.6758	527
3075.531	545
3072.3835	508.33334
3069.2363	491.66666
3066.0862	489.66666
3062.9348	510.33334
3059.7825	508
3056.6287	504
3053.4734	496
3050.3171	472.33334
3047.1594	489
3043.999	498.66666
3040.8389	486
3037.676	507.33334
3034.5117	497
3031.3464	499.33334
3028.1797	478.66666
3025.0115	485.33334
3021.8423	470.33334
3018.6716	484.66666
3015.4983	457
3012.3252	499
3009.1494	507
3005.9722	486.66666
3002.7937	476
2999.614	512.33331
2996.4329	505
2993.2505	464.33334
2990.0669	478
2986.8806	486.66666
2983.6943	465.33334
2980.5054	466.66666
2977.3152	494
2974.1235	467.66666
2970.9309	476
2967.7366	462.66666
2964.5413	455.33334
2961.3445	470.33334
2958.145	472.33334
2954.9458	472
2951.7437	474.66666
2948.5403	480.33334
2945.3354	469.33334
2942.1294	475
2938.9221	464
2935.7136	497.33334
2932.5037	478
2929.291	425
2926.0786	444.66666
2922.8633	442
2919.6465	481.33334
2916.4287	408.66666
2913.2092	454
2909.9888	447
2906.7668	445.66666
2903.5437	473.33334
2900.3179	420.33334
2897.092	439
2893.8633	422
2890.6333	451.33334
2887.4021	464
2884.1697	423.66666
2880.9358	455.33334
2877.7004	443.66666
2874.4639	441
2871.2246	463.33334
2867.9854	458
2864.7434	426.33334
2861.5	442.66666
2858.2571	428
2855.011	435.66666
2851.7637	426.33334
2848.5134	414
2845.2637	434.33334
2842.0122	413.66666
2838.7581	450
2835.5042	432
2832.2476	441.66666
2828.9893	427.66666
2825.7297	401
2822.469	425
2819.2068	424.66666
2815.9419	378
2812.677	416
2809.4109	389
2806.1418	411.33334
2802.8716	401.66666
2799.5999	391
2796.3269	434
2793.0525	432.33334
2789.7766	379
2786.4998	379
2783.2212	380.33334
2779.9399	398.66666
2776.6589	392.33334
2773.3748	399.66666
2770.0896	402.33334
2766.8027	393.66666
2763.5146	424
2760.2253	374.33334
2756.9346	388
2753.6409	392
2750.3474	387
2747.051	380
2743.7549	408.66666
2740.4558	396
2737.1555	360.66666
2733.8538	400.33334
2730.5505	396
2727.2461	389.66666
2723.9402	371.66666
2720.6313	371
2717.3228	380.33334
2714.0112	413.33334
2710.6982	407
2707.384	377.33334
2704.0684	367
2700.7515	371.66666
2697.4331	342
2694.1133	397.66666
2690.7905	354
2687.4683	384.33334
2684.1428	404.66666
2680.8176	394.33334
2677.4893	378.33334
2674.1599	380.33334
2670.8289	368.33334
2667.4966	342
2664.1614	379.66666
2660.8262	386
2657.4897	365
2654.1504	366
2650.8096	343.66666
2647.469	377.33334
2644.1255	373.66666
2640.7805	368.66666
2637.4341	372.33334
2634.085	357.33334
2630.7358	357.33334
2627.3853	364.33334
2624.0317	367
2620.677	366.33334
2617.3223	348.66666
2613.9646	350
2610.6057	358.66666
2607.2451	356.66666
2603.8833	334.33334
2600.5186	346.66666
2597.1538	399
2593.7861	394.66666
2590.4187	335
2587.0483	353.33334
2583.6765	358.66666
2580.3032	362.66666
2576.9287	376
2573.5527	359.33334
2570.175	375.33334
2566.7964	352.66666
2563.4146	345.33334
2560.0327	362
2556.6482	355.66666
2553.262	334.33334
2549.8745	355.33334
2546.4856	366.66666
2543.0952	341.33334
2539.7034	345.33334
2536.3103	362.66666
2532.9141	365
2529.5181	349.33334
2526.1189	368.33334
2522.7185	334.66666
2519.3184	326.66666
2515.915	331.33334
2512.5103	360.66666
2509.1025	371.66666
2505.6948	335.33334
2502.2859	352.33334
2498.8738	335.66666
2495.4619	346.33334
2492.0471	351
2488.6306	348.33334
2485.2129	331.66666
2481.7937	351.33334
2478.373	359.33334
2474.9509	357
2471.5273	339.33334
2468.1008	333.33334
2464.6746	340.33334
2461.2451	387
2457.8157	370.66666
2454.3833	377.66666
2450.9497	374.66666
2447.5144	362.66666
2444.0776	390.33334
2440.6379	367.33334
2437.1985	383
2433.7573	366.66666
2430.3132	364.33334
2426.8679	354
2423.4224	363.66666
2419.9741	353.33334
2416.5242	333.66666
2413.0728	351
2409.6184	359
2406.1641	329.33334
2402.7083	346.66666
2399.2495	333.66666
2395.791	353.66666
2392.3291	339.66666
2388.866	323
2385.4014	319.33334
2381.9353	303
2378.4675	303.66666
2374.9985	297.33334
2371.5281	275.66666
2368.0544	293
2364.5811	275.66666
2361.1045	294
2357.6262	285.33334
2354.1467	258.66666
2350.6658	264
2347.1833	250.66667
2343.6995	245.33333
2340.2141	252.66667
2336.7256	243
2333.2371	252
2329.7456	244.66667
2326.2544	269.33334
2322.7598	257.66666
2319.2639	228.66667
2315.7664	226
2312.2676	197.66667
2308.7671	244
2305.2637	223
2301.7603	225
2298.2554	230.33333
2294.7473	210.33333
2291.2378	201.66667
2287.7268	220.66667
2284.2158	200.66667
2280.7002	207.33333
2277.1848	224
2273.6677	187
2270.1494	212.33333
2266.6277	202.33333
2263.1062	203.66667
2259.5815	186
2256.0554	211
2252.5293	204.33333
2249.0002	203.33333
2245.4695	205.33333
2241.9358	215.66667
2238.4021	193
2234.8667	177
2231.3284	213.66667
2227.7903	197.33333
2224.2488	207.66667
2220.7058	202.66667
2217.1631	197.66667
2213.6172	199
2210.0698	194.66667
2206.519	213.33333
2202.9685	195.33333
2199.4165	201
2195.8613	178
2192.3062	197.33333
2188.748	192
2185.1882	189
2181.627	214
2178.064	191.66667
2174.4995	181
2170.9336	179
2167.3662	198.66667
2163.7957	191
2160.2251	178.66667
2156.6514	160
2153.0779	217.66667
2149.501	199.33333
2145.9226	179.66667
2142.3428	176
2138.7612	184.66667
2135.1768	173.66667
2131.5923	191
2128.0061	169.33333
2124.417	197.33333
2120.8276	194.66667
2117.2354	183
2113.6414	199
2110.0459	178.66667
2106.449	179.33333
2102.8503	195
2099.2502	173.33333
2095.6487	189
2092.0437	179.33333
2088.439	169.33333
2084.8308	165
2081.2212	169.33333
2077.6101	216.33333
2073.999	181.66667
2070.3831	187.66667
2066.7671	180
2063.1497	185.33333
2059.5308	167.66667
2055.9084	172.33333
2052.2864	168
2048.6609	183
2045.0358	187.33333
2041.4072	180.66667
2037.7771	158
2034.1454	148.66667
2030.5122	177
2026.8756	172
2023.2393	172.33333
2019.6012	155.66667
2015.96	159.33333
2012.3171	162
2008.6744	165
2005.0283	167.66667
2001.3807	165
1997.7316	156.66667
1994.0808	178.33333
1990.4283	163.33333
1986.7727	160.66667
1983.1172	141.33333
1979.4584	167
1975.7996	158
1972.1376	174.33333
1968.4739	157
1964.8087	136
1961.1418	161
1957.4734	198.66667
1953.8033	153
1950.1317	169.33333
1946.4568	153.66667
1942.7819	161.33333
1939.1038	170.33333
1935.424	169.66667
1931.7426	196
1928.0613	150.33333
1924.3767	163.33333
1920.6887	175.33333
1917.001	166.66667
1913.3115	165.66667
1909.6205	148
1905.926	179.66667
1902.23	163.33333
1898.5342	160
1894.8348	142.33333
1891.134	161.33333
1887.4315	151
1883.7274	168.33333
1880.0216	174.33333
1876.3125	158.66667
1872.6035	145.33333
1868.8929	148.66667
1865.1788	162
1861.4633	157.33333
1857.746	150
1854.0288	161
1850.3083	123.66666
1846.5862	135.66667
1842.8606	148
1839.1353	163
1835.4081	143.33333
1831.6776	164.66667
1827.9473	160.33333
1824.2136	168
1820.4781	136
1816.7411	159.66667
1813.0024	167.66667
1809.2621	135.66667
1805.5201	163.33333
1801.7765	155
1798.0313	163.33333
1794.2826	164.66667
1790.5339	163.33333
1786.782	158.66667
1783.0283	158.33333
1779.2731	139.66667
1775.5161	157
1771.7574	168.66667
1767.9972	138.66667
1764.2352	162
1760.4716	156
1756.7046	159
1752.9376	176.66667
1749.1672	154.33333
1745.3951	158.33333
1741.6232	165
1737.8478	189.66667
1734.0708	163
1730.292	160.66667
1726.5099	137.33333
1722.7278	159.33333
1718.944	163
1715.1567	172.66667
1711.3696	146.33333
1707.5791	148
1703.7869	153.66667
1699.9929	141.33333
1696.1973	179.33333
1692.3999	150.66667
1688.601	154
1684.8003	154.66667
1680.9961	164.66667
1677.192	151
1673.3845	155.33333
1669.577	139.66667
1665.7661	144
1661.9535	155.66667
1658.1392	184
1654.3231	154.33333
1650.5054	151
1646.6859	167.33333
1642.8647	148.66667
1639.0402	160
1635.2156	141.33333
1631.3876	148.33333
1627.5579	156
1623.7281	167.33333
1619.895	168
1616.0601	172.66667
1612.2235	173.66667
1608.3834	160.66667
1604.5433	162.33333
1600.7017	152.33333
1596.8563	157
1593.0111	188
1589.1625	181.66667
1585.312	176.66667
1581.4598	163.33333
1577.606	173.33333
1573.7504	177.33333
1569.8931	168.66667
1566.0341	185
1562.1732	180.33333
1558.3088	154
1554.4447	158
1550.5769	187
1546.7091	172
1542.8379	157.66667
1538.9648	191.66667
1535.0901	158
1531.2136	177
1527.3353	194.66667
1523.4536	172.33333
1519.5719	174.66667
1515.6866	163.66667
1511.8014	177.33333
1507.9126	174
1504.0239	183.66667
1500.1316	172
1496.2375	157.66667
1492.3418	178
1488.4442	166.33333
1484.5431	161.66667
1480.6421	156.66667
1476.7393	154
1472.8329	175
1468.9265	159.33333
1465.0166	156.33333
1461.1049	135.66667
1457.1914	156
1453.2762	162.33333
1449.3593	171
1445.4404	173.66667
1441.5199	159.33333
1437.5957	157.33333
1433.6716	162
1429.744	162.66667
1425.8163	156
1421.8851	144.33333
1417.952	150.33333
1414.0172	155
1410.0807	174.66667
1406.1422	178
1402.202	154
1398.2601	155.66667
1394.3146	181.66667
1390.369	155.33333
1386.4198	148.33333
1382.4707	152.33333
1378.5179	160
1374.5635	181.66667
1370.6071	153
1366.6489	155
1362.689	164.33333
1358.7273	175.33333
1354.7638	177.33333
1350.7965	158
1346.8293	172
1342.8586	141
1338.886	177
1334.9135	188
1330.9371	162.66667
1326.9591	158
1322.9792	162
1318.9976	163.33333
1315.0122	170
1311.027	184
1307.0398	146
1303.049	168.33333
1299.0582	175.66667
1295.0638	212.33333
1291.0675	191.66667
1287.0695	191.66667
1283.0695	183
1279.0677	204.66667
1275.0641	213
1271.0587	202.66667
1267.0515	208.66667
1263.0405	196
1259.0295	243.66667
1255.015	237.33333
1250.9985	254
1246.9802	262.33334
1242.9619	282
1238.9399	308.66666
1234.9161	346.33334
1230.8885	374.33334
1226.861	401
1222.8317	455
1218.7986	523
1214.7655	568
1210.7286	650.66669
1206.6899	716
1202.6514	801.66669
1198.609	897.66669
1194.5647	969
1190.5187	1054.6666
1186.4707	1169.6666
1182.4189	1304.6666
1178.3673	1415
1174.3137	1509.3334
1170.2565	1669.3334
1166.1973	1789.6666
1162.1382	1976.3334
1158.0752	2047.6666
1154.0105	2252.3333
1149.9438	2386.3333
1145.8752	2615.6667
1141.8048	2729.3333
1137.7307	2968
1133.6565	3213
1129.5804	3431.6667
1125.5006	3694.6667
1121.4208	3946.6667
1117.3372	4168.6665
1113.2517	4410
1109.1643	4457.3335
1105.0751	4588
1100.9839	4534
1096.8907	4330.3335
1092.7959	4162.6665
1088.6971	3936.6667
1084.5984	3700.6667
1080.4958	3461.6667
1076.3932	3117.6667
1072.2869	2888.6667
1068.1786	2601.3333
1064.0685	2419
1059.9564	2200.3333
1055.8424	2024.3334
1051.7266	1862.6666
1047.6088	1689.3334
1043.489	1592.3334
1039.3655	1451.3334
1035.2419	1329.6666
1031.1145	1268.6666
1026.9852	1162.6666
1022.856	1101.6666
1018.7228	1089
1014.5877	1113
1010.4507	1127.6666
1006.3118	1186.6666
1002.1691	1249.6666
998.02631	1298.3334
993.88159	1291.3334
989.73303	1234.6666
985.58447	1137.3334
981.43201	973
977.27765	959.33331
973.12134	899.66669
968.96313	848
964.80292	864
960.64081	872
956.47675	900.66669
952.31073	908.33331
948.14081	884.33331
943.97089	869.33331
939.79706	877.33331
935.62329	863
931.44556	821.66669
927.26587	811.33331
923.08429	798
918.9007	753
914.71515	769.33331
910.52765	758.33331
906.3382	711.66669
902.14484	670.33331
897.95142	713.33331
893.75409	726
889.55676	715.33331
885.35553	660.33331
881.15234	660
876.94714	636
872.73993	617.66669
868.53082	598.66669
864.3197	544.33331
860.10657	527.33331
855.89148	507.33334
851.67249	537
847.45343	527.33331
843.23041	545
839.00739	518.66669
834.78046	569.66669
830.55145	606.66669
826.3205	628.33331
822.08759	679.66669
817.8526	698.66669
813.61566	687.66669
809.37476	758
805.13385	786
800.89093	818
796.64398	810
792.39508	849.33331
788.14612	849
783.89319	801.66669
779.63824	783.66669
775.38129	820.33331
771.12231	835.33331
766.86133	816
762.59833	793.66669
758.33136	782.33331
754.06433	774.33331
749.79327	775.33331
745.52222	794.66669
741.24713	832.66669
736.97003	794.66669
732.69092	859.33331
728.40973	869
724.12653	933.66669
719.84131	993.66669
715.55408	1001.3333
711.26477	1085
706.97144	1169.3334
702.6781	1207
698.38068	1292.3334
694.08325	1388
689.78174	1475.3334
685.47821	1590.6666
681.17267	1669
676.86499	1804
672.55536	1884
668.24359	1969
663.92987	2063.3333
659.61401	2136
655.29413	2290.6667
650.97418	2316
646.65015	2458.6667
642.32611	2554.3333
637.99799	2704.3333
633.66779	2793.3333
629.33551	2912
625.00122	3023.3333
620.66479	3085.3333
616.32635	3207
611.98578	3374.6667
607.64117	3499.3333
603.29645	3647
598.94769	3743
594.59882	3918.6667
590.24591	3979.3333
585.89087	4142.6665
581.53375	4213
577.17657	4499
572.81531	4632.3335
568.44989	4786.3335
564.08441	4941
559.71686	5106
555.34723	5212.3335
550.97345	5106.3335
546.59961	4944.6665
542.22168	4721.3335
537.84161	4273
533.46143	4006
529.07721	3827.3333
524.6908	3597
520.30231	3448.6667
515.91174	3331
511.51697	3217.6667
507.12216	3254.3333
502.72522	3248.6667
498.32413	3172.3333
493.92297	3171.3333
489.51764	3127.3333
485.1102	3178.6667
480.70267	3148.6667
476.29099	3111.3333
471.87717	3123.6667
467.46121	3161
463.04312	3082
458.62088	3103
454.19855	3048.3333
449.77405	3019.6667
445.3454	3011.3333
440.91666	2914.3333
436.4837	2959.6667
432.04865	2896.3333
427.61142	2915.6667
423.1741	2864.3333
418.73257	2870.6667
414.28891	2829.6667
409.84103	2796
405.39307	2790.6667
400.94296	2794.3333
396.49069	2757.3333
392.03421	2767.6667
387.57761	2706
383.11679	2715
378.65381	2724.3333
374.18869	2737.3333
369.72137	2641.3333
365.25397	2681.6667
360.78027	2675
356.30646	2597
351.83047	2567.3333
347.35233	2594
342.8699	2577
338.38739	2581
333.90063	2568
329.41376	2553
324.92264	2512.3333
320.42932	2440.6667
315.93381	2499
311.43613	2472
306.93625	2454.3333
302.43417	2508.3333
297.9299	2490.3333
293.42346	2529.3333
288.91272	2547.3333
284.40186	2507.3333
279.88672	2494.3333
275.37146	2480.3333
270.8519	2468
266.33014	2505
261.80826	2504.6667
257.2821	2479.3333
252.75371	2508.6667
248.22101	2487.3333
243.6882	2571.6667
239.15317	2540.6667
234.61592	2535.6667
230.07434	2545
225.53265	2576.3333
220.98663	2656.3333
216.4384	2631
211.89003	2656
207.33734	2704.6667
202.78241	2661
198.22523	2668
193.66585	2715.3333
189.1042	2824.6667
184.53822	2846
179.97211	2866
175.40376	2866.6667
170.83104	2933.6667
166.25821	2965
161.681	2886.6667
157.10155	2982.3333
152.51984	2954
147.93588	3010.3333
143.34967	2922
138.7612	2216.3333
134.17047	1324
129.57748	961
124.98223	861.33331
