# Supplementary material for: Transition across a sharp interface: Data from Raman and Brillouin imaging spectroscopy
Source: Data Brief. 2020 Oct 2;33:106368. doi: 10.1016/j.dib.2020.106368 (PMC7557971; doi:10.1016/j.dib.2020.106368)
Supplement: Supplementary file 1 [file mmc1.zip › SiO2_Water20X_step05/Raman/watSiOdia_20X_70PH_3s_05step_12_58_3.txt]

3813.9915	829
3811.1724	787.66669
3808.3525	819.33331
3805.5327	785.66669
3802.7104	802
3799.8872	788.33331
3797.063	794.66669
3794.2363	793.66669
3791.4099	780
3788.5811	797
3785.7524	787.33331
3782.9214	768.66669
3780.0894	765
3777.2561	775.66669
3774.4219	784.33331
3771.5867	753.66669
3768.7502	752.33331
3765.9116	782
3763.0715	741.33331
3760.2322	762.66669
3757.3901	767
3754.5469	788.33331
3751.7029	771.33331
3748.8577	796
3746.0098	800
3743.1624	771
3740.3125	761.33331
3737.4631	808
3734.6111	786
3731.7578	795.33331
3728.9038	782
3726.0486	781.33331
3723.1921	802.66669
3720.3333	793.66669
3717.4749	786.33331
3714.6138	788
3711.7517	741.33331
3708.8899	769
3706.0256	744.33331
3703.1589	762.66669
3700.2927	754
3697.425	776.66669
3694.5552	785.33331
3691.6853	772.66669
3688.8132	793.66669
3685.9399	744
3683.0657	738
3680.1902	757.33331
3677.3137	799.66669
3674.436	759.66669
3671.5559	737.33331
3668.676	775.66669
3665.7937	755
3662.9102	775
3660.0271	712.33331
3657.1416	738.66669
3654.2534	744.66669
3651.3655	753
3648.4766	719.33331
3645.5852	743
3642.6941	747.33331
3639.8005	749
3636.9058	719.33331
3634.0098	753.33331
3631.1128	749
3628.2148	715.66669
3625.3157	733.33331
3622.4141	744.33331
3619.5127	734.33331
3616.6086	727.33331
3613.7036	728
3610.7976	743.33331
3607.8904	737
3604.9819	718.33331
3602.0725	717.66669
3599.1604	715.33331
3596.2488	715.66669
3593.3345	709.33331
3590.4192	726.66669
3587.5042	707.66669
3584.5867	717.66669
3581.6665	717.33331
3578.7466	723.33331
3575.8257	723.33331
3572.9021	720.66669
3569.979	717.66669
3567.0532	751
3564.1265	725.33331
3561.1985	737
3558.2693	707.66669
3555.3391	726.33331
3552.4077	696.33331
3549.4753	713.33331
3546.5403	715.33331
3543.6042	702
3540.6682	686
3537.7297	714.66669
3534.7903	696.66669
3531.8496	727
3528.9077	686.66669
3525.9634	673
3523.0193	717
3520.0728	681.33331
3517.125	718.33331
3514.1775	727.33331
3511.2273	694.66669
3508.2761	693.66669
3505.3237	690.66669
3502.3689	719.33331
3499.4143	689.66669
3496.457	703.66669
3493.5002	705.66669
3490.5408	692.66669
3487.5801	685.66669
3484.6182	671.33331
3481.6553	679.33331
3478.6914	677.33331
3475.7261	729
3472.7583	684.33331
3469.7908	678.33331
3466.8208	688.66669
3463.8494	693
3460.877	706
3457.9036	704.33331
3454.9287	688.33331
3451.9529	661.66669
3448.9744	686
3445.9963	707.66669
3443.0156	663.66669
3440.0337	683.66669
3437.052	668.33331
3434.0679	683.66669
3431.0823	682
3428.0945	680
3425.1067	698.66669
3422.1177	663.66669
3419.1262	676
3416.1335	657
3413.1414	683.33331
3410.1462	650.66669
3407.1501	633.33331
3404.1528	670.66669
3401.1528	672
3398.1533	657
3395.1523	646
3392.1489	664.66669
3389.1443	669
3386.1387	691.33331
3383.1331	647.33331
3380.1235	665
3377.1143	655
3374.1038	674.66669
3371.092	651
3368.0779	665.66669
3365.0623	634
3362.0471	662
3359.0293	636.66669
3356.0103	626.66669
3352.9902	648.33331
3349.9688	638.66669
3346.9448	610.66669
3343.9211	620.33331
3340.8948	655.33331
3337.8687	629.66669
3334.8398	649.66669
3331.8098	620.66669
3328.7788	623
3325.7466	637.66669
3322.7129	607
3319.6768	611
3316.6409	603
3313.6025	637.66669
3310.5627	622.66669
3307.5232	633.66669
3304.4812	584.33331
3301.4377	591.66669
3298.3918	628.33331
3295.3462	605.33331
3292.2993	606.66669
3289.2498	600.33331
3286.2004	622.66669
3283.1484	600.33331
3280.0952	609
3277.041	570.33331
3273.9854	587
3270.9287	584
3267.8706	603.66669
3264.8101	565
3261.7495	565.66669
3258.6865	557
3255.6223	604
3252.5569	583
3249.49	555.66669
3246.4221	568.33331
3243.353	564
3240.2827	587.66669
3237.2097	599
3234.137	574.66669
3231.0615	582.33331
3227.9849	558
3224.907	581.33331
3221.8279	551
3218.7476	558.33331
3215.666	542
3212.5833	581.66669
3209.4978	578.66669
3206.4111	573.66669
3203.3247	585.33331
3200.2356	549
3197.1453	540.33331
3194.0537	567.33331
3190.9609	562.33331
3187.8669	565.33331
3184.7703	538.33331
3181.6738	546.33331
3178.5745	540.66669
3175.4741	526.66669
3172.374	525
3169.271	526.33331
3166.167	546.33331
3163.0601	561.66669
3159.9536	535.33331
3156.8457	535.66669
3153.7351	531.66669
3150.6248	517.33331
3147.5117	548.33331
3144.3975	560.33331
3141.282	510.66666
3138.1653	524.66669
3135.0474	510.66666
3131.9265	534.66669
3128.8062	532.33331
3125.6829	519
3122.5598	525
3119.4343	550
3116.3074	526
3113.1792	531.66669
3110.0496	505.66666
3106.9189	502.66666
3103.7869	539.66669
3100.6523	530
3097.5178	534
3094.3806	508.33334
3091.2422	475.33334
3088.1025	532.33331
3084.9614	520.33331
3081.8193	529
3078.6758	495
3075.531	505
3072.3835	506.33334
3069.2363	538.66669
3066.0862	517.33331
3062.9348	494.33334
3059.7825	504.66666
3056.6287	501.33334
3053.4734	517.33331
3050.3171	494
3047.1594	516
3043.999	489
3040.8389	471.33334
3037.676	499
3034.5117	473
3031.3464	501.33334
3028.1797	502.33334
3025.0115	483
3021.8423	469.66666
3018.6716	488.66666
3015.4983	469
3012.3252	469.33334
3009.1494	501.66666
3005.9722	485.66666
3002.7937	469.66666
2999.614	501.33334
2996.4329	471.33334
2993.2505	481.66666
2990.0669	485
2986.8806	494.33334
2983.6943	477.33334
2980.5054	453
2977.3152	488.33334
2974.1235	488
2970.9309	431.66666
2967.7366	476
2964.5413	454.33334
2961.3445	447
2958.145	469
2954.9458	439.66666
2951.7437	447.33334
2948.5403	454
2945.3354	476.33334
2942.1294	446.66666
2938.9221	461.33334
2935.7136	442.33334
2932.5037	461.33334
2929.291	446.66666
2926.0786	454
2922.8633	465.66666
2919.6465	444.66666
2916.4287	454
2913.2092	430.66666
2909.9888	483.66666
2906.7668	429.66666
2903.5437	471.66666
2900.3179	455.66666
2897.092	458.66666
2893.8633	438.66666
2890.6333	443
2887.4021	443.33334
2884.1697	451
2880.9358	447.33334
2877.7004	428.66666
2874.4639	431
2871.2246	434.33334
2867.9854	449.66666
2864.7434	429.66666
2861.5	427
2858.2571	421
2855.011	430.66666
2851.7637	461.33334
2848.5134	453
2845.2637	433.66666
2842.0122	438
2838.7581	437.33334
2835.5042	439.33334
2832.2476	414
2828.9893	401
2825.7297	432
2822.469	400
2819.2068	439
2815.9419	429
2812.677	416
2809.4109	411.33334
2806.1418	377.66666
2802.8716	423
2799.5999	412.66666
2796.3269	401.33334
2793.0525	393
2789.7766	419
2786.4998	413.66666
2783.2212	418.66666
2779.9399	389.33334
2776.6589	388.33334
2773.3748	408.66666
2770.0896	420.33334
2766.8027	389.33334
2763.5146	407.33334
2760.2253	385
2756.9346	411.33334
2753.6409	436.33334
2750.3474	412.33334
2747.051	387.66666
2743.7549	394.66666
2740.4558	403.66666
2737.1555	364.66666
2733.8538	404.33334
2730.5505	380
2727.2461	405
2723.9402	392
2720.6313	404.33334
2717.3228	400
2714.0112	368.66666
2710.6982	373.33334
2707.384	370
2704.0684	393.66666
2700.7515	387
2697.4331	358.66666
2694.1133	374
2690.7905	393
2687.4683	390.33334
2684.1428	349.66666
2680.8176	366.66666
2677.4893	388.33334
2674.1599	383.33334
2670.8289	368.66666
2667.4966	381
2664.1614	373.33334
2660.8262	379.33334
2657.4897	386
2654.1504	360
2650.8096	391.33334
2647.469	364
2644.1255	360
2640.7805	355
2637.4341	373.33334
2634.085	356.33334
2630.7358	349.33334
2627.3853	388.66666
2624.0317	370.33334
2620.677	367.33334
2617.3223	350.33334
2613.9646	349.33334
2610.6057	344
2607.2451	381.33334
2603.8833	364.33334
2600.5186	340
2597.1538	373.66666
2593.7861	361.66666
2590.4187	359
2587.0483	363.66666
2583.6765	336.66666
2580.3032	339.66666
2576.9287	342.33334
2573.5527	375.66666
2570.175	385.66666
2566.7964	370.66666
2563.4146	338.33334
2560.0327	371.33334
2556.6482	371.33334
2553.262	352.33334
2549.8745	357
2546.4856	338.33334
2543.0952	344.66666
2539.7034	373.33334
2536.3103	349.66666
2532.9141	342.66666
2529.5181	364.66666
2526.1189	350.33334
2522.7185	368.66666
2519.3184	360.33334
2515.915	344
2512.5103	333.66666
2509.1025	358.66666
2505.6948	344.33334
2502.2859	366.33334
2498.8738	342
2495.4619	333.66666
2492.0471	332
2488.6306	343.66666
2485.2129	345.33334
2481.7937	323
2478.373	380.33334
2474.9509	327.33334
2471.5273	347.33334
2468.1008	356.66666
2464.6746	364.66666
2461.2451	355.66666
2457.8157	360.33334
2454.3833	341
2450.9497	365
2447.5144	365
2444.0776	370
2440.6379	399.33334
2437.1985	402.66666
2433.7573	345.33334
2430.3132	348
2426.8679	339.66666
2423.4224	346.33334
2419.9741	363
2416.5242	361.33334
2413.0728	328.66666
2409.6184	320.66666
2406.1641	331.33334
2402.7083	341
2399.2495	308.33334
2395.791	340
2392.3291	347.33334
2388.866	331
2385.4014	336
2381.9353	308
2378.4675	310
2374.9985	306.33334
2371.5281	296.33334
2368.0544	290.66666
2364.5811	258
2361.1045	285.33334
2357.6262	263.66666
2354.1467	251.66667
2350.6658	265.33334
2347.1833	250.66667
2343.6995	244.66667
2340.2141	254.66667
2336.7256	248.66667
2333.2371	249.33333
2329.7456	244.33333
2326.2544	250
2322.7598	242.66667
2319.2639	235.66667
2315.7664	219.33333
2312.2676	218.33333
2308.7671	216.33333
2305.2637	219.66667
2301.7603	229.33333
2298.2554	221.33333
2294.7473	214
2291.2378	232.33333
2287.7268	212.66667
2284.2158	208.66667
2280.7002	212.66667
2277.1848	207.33333
2273.6677	217
2270.1494	221.33333
2266.6277	212.66667
2263.1062	194.33333
2259.5815	211
2256.0554	212.33333
2252.5293	217.33333
2249.0002	220.33333
2245.4695	202.33333
2241.9358	215.66667
2238.4021	215.66667
2234.8667	200
2231.3284	206.33333
2227.7903	190
2224.2488	196
2220.7058	209.33333
2217.1631	218
2213.6172	209.33333
2210.0698	209.66667
2206.519	173
2202.9685	188.66667
2199.4165	209
2195.8613	176.66667
2192.3062	178.33333
2188.748	183.66667
2185.1882	193
2181.627	208
2178.064	218
2174.4995	197.33333
2170.9336	168.33333
2167.3662	173.66667
2163.7957	208.66667
2160.2251	189
2156.6514	199.33333
2153.0779	179.66667
2149.501	189.33333
2145.9226	197
2142.3428	222.66667
2138.7612	178.33333
2135.1768	166.33333
2131.5923	198.66667
2128.0061	195.33333
2124.417	188.33333
2120.8276	175
2117.2354	184.66667
2113.6414	152
2110.0459	189
2106.449	196.66667
2102.8503	175.33333
2099.2502	163.33333
2095.6487	177.33333
2092.0437	178
2088.439	165.33333
2084.8308	181
2081.2212	182.33333
2077.6101	172
2073.999	190
2070.3831	162
2066.7671	164
2063.1497	165.33333
2059.5308	202.66667
2055.9084	179
2052.2864	175.66667
2048.6609	178
2045.0358	169.66667
2041.4072	188.66667
2037.7771	170.33333
2034.1454	184.66667
2030.5122	149.66667
2026.8756	169
2023.2393	169
2019.6012	176
2015.96	175
2012.3171	161
2008.6744	164.33333
2005.0283	171.33333
2001.3807	172.66667
1997.7316	147
1994.0808	172
1990.4283	164
1986.7727	161.66667
1983.1172	168.33333
1979.4584	170.33333
1975.7996	153.33333
1972.1376	149.33333
1968.4739	171.66667
1964.8087	167
1961.1418	168.66667
1957.4734	180.66667
1953.8033	170
1950.1317	183.33333
1946.4568	173
1942.7819	188
1939.1038	157.33333
1935.424	167
1931.7426	167
1928.0613	168.66667
1924.3767	155.33333
1920.6887	154
1917.001	158.33333
1913.3115	179.66667
1909.6205	154.33333
1905.926	156.33333
1902.23	146.66667
1898.5342	153.33333
1894.8348	166
1891.134	150
1887.4315	141.66667
1883.7274	158
1880.0216	172.33333
1876.3125	163.33333
1872.6035	162
1868.8929	158.33333
1865.1788	178
1861.4633	159.66667
1857.746	146.33333
1854.0288	163
1850.3083	125.33334
1846.5862	149
1842.8606	166
1839.1353	168
1835.4081	128.66667
1831.6776	144.66667
1827.9473	159.33333
1824.2136	169
1820.4781	186.66667
1816.7411	154.66667
1813.0024	141.33333
1809.2621	147
1805.5201	154
1801.7765	167.66667
1798.0313	172
1794.2826	144.66667
1790.5339	142.33333
1786.782	150.33333
1783.0283	172.33333
1779.2731	161.33333
1775.5161	155
1771.7574	160
1767.9972	167.33333
1764.2352	171.66667
1760.4716	165.33333
1756.7046	143
1752.9376	160.66667
1749.1672	166.33333
1745.3951	167
1741.6232	167.33333
1737.8478	169.66667
1734.0708	159
1730.292	184.66667
1726.5099	167.33333
1722.7278	166.33333
1718.944	168
1715.1567	166.66667
1711.3696	165.66667
1707.5791	147.66667
1703.7869	156.66667
1699.9929	142
1696.1973	135.33333
1692.3999	167.66667
1688.601	138.66667
1684.8003	145
1680.9961	152.33333
1677.192	163
1673.3845	142.66667
1669.577	147.33333
1665.7661	137.33333
1661.9535	159.66667
1658.1392	168.33333
1654.3231	157.66667
1650.5054	177
1646.6859	143
1642.8647	154.66667
1639.0402	152.33333
1635.2156	174.33333
1631.3876	175.66667
1627.5579	149
1623.7281	150
1619.895	182.33333
1616.0601	165.33333
1612.2235	170.66667
1608.3834	152.66667
1604.5433	148.33333
1600.7017	176.66667
1596.8563	169
1593.0111	154.66667
1589.1625	149.33333
1585.312	168.66667
1581.4598	147.33333
1577.606	193.33333
1573.7504	163.33333
1569.8931	159.33333
1566.0341	171.66667
1562.1732	200.33333
1558.3088	178.66667
1554.4447	176.33333
1550.5769	178.33333
1546.7091	184.66667
1542.8379	178.33333
1538.9648	192.66667
1535.0901	162.33333
1531.2136	180
1527.3353	193
1523.4536	187.33333
1519.5719	179.33333
1515.6866	191
1511.8014	167.33333
1507.9126	155.33333
1504.0239	187
1500.1316	177.33333
1496.2375	166.33333
1492.3418	171
1488.4442	181.66667
1484.5431	164.33333
1480.6421	173.33333
1476.7393	170.66667
1472.8329	146.33333
1468.9265	161
1465.0166	157
1461.1049	156.33333
1457.1914	162.33333
1453.2762	174
1449.3593	164.66667
1445.4404	186
1441.5199	152.66667
1437.5957	146
1433.6716	164.33333
1429.744	161
1425.8163	177.66667
1421.8851	143.66667
1417.952	177.66667
1414.0172	154.33333
1410.0807	168
1406.1422	149.66667
1402.202	156
1398.2601	162.33333
1394.3146	160.66667
1390.369	170
1386.4198	177
1382.4707	172
1378.5179	166.66667
1374.5635	165.66667
1370.6071	197.66667
1366.6489	173.33333
1362.689	133.33333
1358.7273	172
1354.7638	162.33333
1350.7965	148.33333
1346.8293	188.66667
1342.8586	182.66667
1338.886	190
1334.9135	175.66667
1330.9371	171.66667
1326.9591	169.66667
1322.9792	168.66667
1318.9976	163.66667
1315.0122	156
1311.027	181.33333
1307.0398	199.33333
1303.049	179.66667
1299.0582	185.66667
1295.0638	175.66667
1291.0675	203
1287.0695	191.66667
1283.0695	190.66667
1279.0677	204.33333
1275.0641	185.33333
1271.0587	204
1267.0515	221.33333
1263.0405	208
1259.0295	231
1255.015	233.33333
1250.9985	247.33333
1246.9802	279.33334
1242.9619	276
1238.9399	305.33334
1234.9161	354
1230.8885	383.66666
1226.861	399.33334
1222.8317	465.66666
1218.7986	515.33331
1214.7655	581.33331
1210.7286	652.66669
1206.6899	713.33331
1202.6514	769.66669
1198.609	891
1194.5647	1002.6667
1190.5187	1090.3334
1186.4707	1171.3334
1182.4189	1306.3334
1178.3673	1426.6666
1174.3137	1553
1170.2565	1664.6666
1166.1973	1820.3334
1162.1382	1916.3334
1158.0752	2049.3333
1154.0105	2233
1149.9438	2389
1145.8752	2582.3333
1141.8048	2726.6667
1137.7307	2905.6667
1133.6565	3180
1129.5804	3430.6667
1125.5006	3660.3333
1121.4208	3940.6667
1117.3372	4238.3335
1113.2517	4350
1109.1643	4522.6665
1105.0751	4507.6665
1100.9839	4455.6665
1096.8907	4409.3335
1092.7959	4173.3335
1088.6971	3980.6667
1084.5984	3700.6667
1080.4958	3407.3333
1076.3932	3177.3333
1072.2869	2892.3333
1068.1786	2689.6667
1064.0685	2383.6667
1059.9564	2221.6667
1055.8424	2033.3334
1051.7266	1853.3334
1047.6088	1690.3334
1043.489	1612
1039.3655	1455
1035.2419	1335
1031.1145	1241
1026.9852	1190.6666
1022.856	1164
1018.7228	1070.3334
1014.5877	1124.3334
1010.4507	1174
1006.3118	1184.3334
1002.1691	1266.6666
998.02631	1278.6666
993.88159	1321.6666
989.73303	1281.6666
985.58447	1119
981.43201	1016
977.27765	872
973.12134	864
968.96313	866.33331
964.80292	870
960.64081	866.66669
956.47675	877
952.31073	913
948.14081	904.66669
943.97089	911.66669
939.79706	856.66669
935.62329	864.66669
931.44556	866.66669
927.26587	827
923.08429	772.66669
918.9007	801
914.71515	788.33331
910.52765	757.33331
906.3382	725
902.14484	713
897.95142	706.66669
893.75409	702
889.55676	684.66669
885.35553	658
881.15234	631.33331
876.94714	650.66669
872.73993	609.66669
868.53082	583.66669
864.3197	551
860.10657	566.66669
855.89148	536.33331
851.67249	505
847.45343	517.33331
843.23041	530.33331
839.00739	514.66669
834.78046	584
830.55145	601
826.3205	656.66669
822.08759	663.66669
817.8526	661
813.61566	760.33331
809.37476	737.66669
805.13385	800.33331
800.89093	813.33331
796.64398	820
792.39508	827.66669
788.14612	821
783.89319	813.66669
779.63824	821.33331
775.38129	856.66669
771.12231	836.66669
766.86133	764
762.59833	809.66669
758.33136	783
754.06433	778.33331
749.79327	765.66669
745.52222	797.33331
741.24713	817
736.97003	827.66669
732.69092	847
728.40973	894.66669
724.12653	890.33331
719.84131	1002
715.55408	993
711.26477	1056.3334
706.97144	1122
702.6781	1237.3334
698.38068	1284.3334
694.08325	1426
689.78174	1469.3334
685.47821	1573.3334
681.17267	1670.6666
676.86499	1802
672.55536	1891.6666
668.24359	1944
663.92987	2086.6667
659.61401	2157.3333
655.29413	2239.6667
650.97418	2359.3333
646.65015	2478.3333
642.32611	2595
637.99799	2666
633.66779	2706
629.33551	2842.3333
625.00122	2918
620.66479	3147.3333
616.32635	3193.6667
611.98578	3361
607.64117	3511.3333
603.29645	3654.3333
598.94769	3767.6667
594.59882	3869.6667
590.24591	4011.3333
585.89087	4171.6665
581.53375	4265
577.17657	4451.3335
572.81531	4583.6665
568.44989	4860.3335
564.08441	4949.3335
559.71686	5089.3335
555.34723	5055
550.97345	5114
546.59961	4941.6665
542.22168	4639.6665
537.84161	4342.6665
533.46143	4012.3333
529.07721	3760.3333
524.6908	3539.6667
520.30231	3455
515.91174	3325.3333
511.51697	3291.6667
507.12216	3284.3333
502.72522	3203
498.32413	3171.3333
493.92297	3168.6667
489.51764	3177.6667
485.1102	3203.6667
480.70267	3175
476.29099	3171
471.87717	3065
467.46121	3156.3333
463.04312	3140.6667
458.62088	3076.3333
454.19855	3076.3333
449.77405	3066
445.3454	3003
440.91666	3004.3333
436.4837	2939
432.04865	2959
427.61142	2853.3333
423.1741	2871.6667
418.73257	2838.6667
414.28891	2819.6667
409.84103	2783.6667
405.39307	2762.6667
400.94296	2822
396.49069	2714.6667
392.03421	2757
387.57761	2710.6667
383.11679	2678
378.65381	2747
374.18869	2702.3333
369.72137	2660.3333
365.25397	2672.6667
360.78027	2651.6667
356.30646	2606.3333
351.83047	2566.3333
347.35233	2607
342.8699	2550.3333
338.38739	2560
333.90063	2529.6667
329.41376	2528.6667
324.92264	2515.6667
320.42932	2450.6667
315.93381	2473.3333
311.43613	2486.3333
306.93625	2440.3333
302.43417	2466
297.9299	2462.6667
293.42346	2444
288.91272	2449
284.40186	2451
279.88672	2488.3333
275.37146	2449.3333
270.8519	2502
266.33014	2490
261.80826	2489
257.2821	2488.3333
252.75371	2477.3333
248.22101	2499
243.6882	2537
239.15317	2508
234.61592	2483.6667
230.07434	2506
225.53265	2558
220.98663	2660
216.4384	2633.6667
211.89003	2677
207.33734	2726
202.78241	2711
198.22523	2708
193.66585	2702.6667
189.1042	2868
184.53822	2869.3333
179.97211	2864.6667
175.40376	2956.6667
170.83104	2960.6667
166.25821	2963.3333
161.681	3036
157.10155	3052.6667
152.51984	3035
147.93588	3085.6667
143.34967	2925
138.7612	2301
134.17047	1367
129.57748	1050
124.98223	887
