# Supplementary material for: Transition across a sharp interface: Data from Raman and Brillouin imaging spectroscopy
Source: Data Brief. 2020 Oct 2;33:106368. doi: 10.1016/j.dib.2020.106368 (PMC7557971; doi:10.1016/j.dib.2020.106368)
Supplement: Supplementary file 1 [file mmc1.zip › SiO2_Water20X_step05/Raman/watSiOdia_20X_70PH_3s_05step_12_58_4.txt]

3813.9915	783.66669
3811.1724	818
3808.3525	818.33331
3805.5327	783
3802.7104	738.66669
3799.8872	789.33331
3797.063	767
3794.2363	794
3791.4099	764.33331
3788.5811	758.66669
3785.7524	777.33331
3782.9214	770.66669
3780.0894	793
3777.2561	788.33331
3774.4219	768
3771.5867	743.33331
3768.7502	788.66669
3765.9116	759.33331
3763.0715	751.33331
3760.2322	764
3757.3901	761
3754.5469	812.33331
3751.7029	824
3748.8577	752.33331
3746.0098	776.66669
3743.1624	741
3740.3125	777
3737.4631	756.66669
3734.6111	761
3731.7578	746.33331
3728.9038	788
3726.0486	810
3723.1921	778.33331
3720.3333	764
3717.4749	730
3714.6138	754
3711.7517	783
3708.8899	775.33331
3706.0256	742.66669
3703.1589	763
3700.2927	770.33331
3697.425	771.66669
3694.5552	750
3691.6853	741.33331
3688.8132	774.33331
3685.9399	779
3683.0657	778
3680.1902	772
3677.3137	757
3674.436	777.66669
3671.5559	741.66669
3668.676	767.66669
3665.7937	716.33331
3662.9102	755.33331
3660.0271	765
3657.1416	776.33331
3654.2534	741.66669
3651.3655	738.66669
3648.4766	747.33331
3645.5852	743.66669
3642.6941	731.66669
3639.8005	745.66669
3636.9058	703.33331
3634.0098	720.66669
3631.1128	736
3628.2148	752
3625.3157	745
3622.4141	721.33331
3619.5127	692.33331
3616.6086	724
3613.7036	753
3610.7976	744
3607.8904	740.66669
3604.9819	687.66669
3602.0725	721
3599.1604	742.66669
3596.2488	742.33331
3593.3345	734.33331
3590.4192	742.66669
3587.5042	700
3584.5867	716
3581.6665	726.33331
3578.7466	722.66669
3575.8257	729.33331
3572.9021	684.66669
3569.979	715.33331
3567.0532	733.33331
3564.1265	696.33331
3561.1985	701.33331
3558.2693	731.66669
3555.3391	726
3552.4077	721.33331
3549.4753	732.66669
3546.5403	687.33331
3543.6042	688.33331
3540.6682	732.33331
3537.7297	716
3534.7903	709.66669
3531.8496	681
3528.9077	725
3525.9634	713
3523.0193	721.33331
3520.0728	710.66669
3517.125	664.66669
3514.1775	709
3511.2273	692.33331
3508.2761	694.66669
3505.3237	664.33331
3502.3689	677.66669
3499.4143	700
3496.457	695
3493.5002	726.66669
3490.5408	697.33331
3487.5801	696.33331
3484.6182	727.33331
3481.6553	693
3478.6914	717.33331
3475.7261	674
3472.7583	692.33331
3469.7908	706.33331
3466.8208	691.66669
3463.8494	698.66669
3460.877	677.66669
3457.9036	674
3454.9287	701.33331
3451.9529	692.66669
3448.9744	684
3445.9963	670
3443.0156	682.33331
3440.0337	715
3437.052	684.33331
3434.0679	683
3431.0823	677
3428.0945	654.66669
3425.1067	654.33331
3422.1177	679
3419.1262	668.33331
3416.1335	666.66669
3413.1414	658
3410.1462	668.33331
3407.1501	679
3404.1528	658
3401.1528	656.66669
3398.1533	655.33331
3395.1523	688.33331
3392.1489	674
3389.1443	658.33331
3386.1387	641.33331
3383.1331	625.66669
3380.1235	625.66669
3377.1143	653.33331
3374.1038	644.66669
3371.092	644.66669
3368.0779	660.33331
3365.0623	651.66669
3362.0471	660.66669
3359.0293	641.66669
3356.0103	623.66669
3352.9902	627.33331
3349.9688	637.33331
3346.9448	669.33331
3343.9211	627.66669
3340.8948	631.33331
3337.8687	627.66669
3334.8398	617.33331
3331.8098	626.66669
3328.7788	646
3325.7466	598.33331
3322.7129	618
3319.6768	621.33331
3316.6409	601.33331
3313.6025	599.66669
3310.5627	576.33331
3307.5232	620.66669
3304.4812	600.66669
3301.4377	584.66669
3298.3918	580
3295.3462	595.66669
3292.2993	614.33331
3289.2498	611
3286.2004	601
3283.1484	597.33331
3280.0952	555.33331
3277.041	576
3273.9854	605.66669
3270.9287	597.33331
3267.8706	577.33331
3264.8101	576.33331
3261.7495	593.33331
3258.6865	602.66669
3255.6223	593.66669
3252.5569	574.33331
3249.49	548
3246.4221	576.66669
3243.353	539.33331
3240.2827	570.33331
3237.2097	572.66669
3234.137	548.66669
3231.0615	570.33331
3227.9849	562.66669
3224.907	557.33331
3221.8279	555.33331
3218.7476	536.33331
3215.666	544.66669
3212.5833	534.66669
3209.4978	532.66669
3206.4111	543.33331
3203.3247	525.66669
3200.2356	569
3197.1453	554.33331
3194.0537	529
3190.9609	545
3187.8669	514.33331
3184.7703	542.66669
3181.6738	539
3178.5745	532.66669
3175.4741	530
3172.374	555.33331
3169.271	559.66669
3166.167	525
3163.0601	511.66666
3159.9536	529.66669
3156.8457	541.66669
3153.7351	520.66669
3150.6248	519.33331
3147.5117	545.66669
3144.3975	503
3141.282	547.33331
3138.1653	568.33331
3135.0474	540.66669
3131.9265	500
3128.8062	504.66666
3125.6829	529.66669
3122.5598	537.66669
3119.4343	513
3116.3074	518.66669
3113.1792	471.66666
3110.0496	500
3106.9189	535
3103.7869	518.66669
3100.6523	501.33334
3097.5178	498.66666
3094.3806	536.66669
3091.2422	542.33331
3088.1025	511
3084.9614	486
3081.8193	493.33334
3078.6758	510.33334
3075.531	496
3072.3835	526.33331
3069.2363	473
3066.0862	478.66666
3062.9348	488.33334
3059.7825	488.66666
3056.6287	516
3053.4734	474
3050.3171	496
3047.1594	495.33334
3043.999	525.66669
3040.8389	486
3037.676	494
3034.5117	488
3031.3464	495
3028.1797	490.66666
3025.0115	469.66666
3021.8423	461.33334
3018.6716	485.33334
3015.4983	505.66666
3012.3252	487.33334
3009.1494	469.66666
3005.9722	487
3002.7937	500.66666
2999.614	489
2996.4329	481.66666
2993.2505	469.66666
2990.0669	460
2986.8806	475.66666
2983.6943	502.66666
2980.5054	485
2977.3152	467
2974.1235	449.33334
2970.9309	496.33334
2967.7366	493
2964.5413	476.66666
2961.3445	441.33334
2958.145	475
2954.9458	468
2951.7437	459.33334
2948.5403	473.66666
2945.3354	447
2942.1294	437.66666
2938.9221	445.33334
2935.7136	486.33334
2932.5037	448.33334
2929.291	433
2926.0786	450.33334
2922.8633	468.66666
2919.6465	447.33334
2916.4287	457.66666
2913.2092	438
2909.9888	450.66666
2906.7668	437.66666
2903.5437	457
2900.3179	425.66666
2897.092	432.33334
2893.8633	448.33334
2890.6333	435.33334
2887.4021	446.33334
2884.1697	438.33334
2880.9358	427
2877.7004	467
2874.4639	431.33334
2871.2246	430
2867.9854	439.33334
2864.7434	435.66666
2861.5	423
2858.2571	447.33334
2855.011	436.33334
2851.7637	405.33334
2848.5134	434.66666
2845.2637	427
2842.0122	441.66666
2838.7581	464.33334
2835.5042	421
2832.2476	431.33334
2828.9893	434
2825.7297	454.33334
2822.469	444.33334
2819.2068	401.33334
2815.9419	393
2812.677	442.33334
2809.4109	432
2806.1418	417
2802.8716	391.33334
2799.5999	402
2796.3269	412
2793.0525	420.66666
2789.7766	402.66666
2786.4998	381
2783.2212	390.33334
2779.9399	423.33334
2776.6589	422.33334
2773.3748	399.66666
2770.0896	374
2766.8027	394.66666
2763.5146	405.66666
2760.2253	411.33334
2756.9346	408.66666
2753.6409	359
2750.3474	380
2747.051	399
2743.7549	416.33334
2740.4558	413
2737.1555	385.66666
2733.8538	402.33334
2730.5505	386.66666
2727.2461	405
2723.9402	371.33334
2720.6313	373
2717.3228	392.33334
2714.0112	395.33334
2710.6982	398.66666
2707.384	407
2704.0684	379
2700.7515	396.33334
2697.4331	395.66666
2694.1133	376
2690.7905	373
2687.4683	385.66666
2684.1428	402.33334
2680.8176	391
2677.4893	393.66666
2674.1599	368
2670.8289	376.33334
2667.4966	392
2664.1614	391.66666
2660.8262	367
2657.4897	374
2654.1504	347
2650.8096	374
2647.469	373.33334
2644.1255	375.66666
2640.7805	366.33334
2637.4341	342.66666
2634.085	381.66666
2630.7358	370.66666
2627.3853	388
2624.0317	359
2620.677	366
2617.3223	347.66666
2613.9646	388.33334
2610.6057	377.33334
2607.2451	349.66666
2603.8833	332.33334
2600.5186	351.33334
2597.1538	374.33334
2593.7861	356.66666
2590.4187	342
2587.0483	365.66666
2583.6765	374.33334
2580.3032	384.33334
2576.9287	384
2573.5527	349
2570.175	335
2566.7964	372.66666
2563.4146	360.33334
2560.0327	332.33334
2556.6482	334.66666
2553.262	360.33334
2549.8745	359
2546.4856	379
2543.0952	347.33334
2539.7034	356.33334
2536.3103	347.66666
2532.9141	340.33334
2529.5181	361.66666
2526.1189	350.33334
2522.7185	324.33334
2519.3184	326.66666
2515.915	373
2512.5103	351
2509.1025	338
2505.6948	339.33334
2502.2859	352.66666
2498.8738	345.66666
2495.4619	351
2492.0471	331
2488.6306	317.66666
2485.2129	346.33334
2481.7937	351
2478.373	343.66666
2474.9509	334.33334
2471.5273	323.33334
2468.1008	366.66666
2464.6746	352.33334
2461.2451	351.66666
2457.8157	346
2454.3833	345
2450.9497	375
2447.5144	379.66666
2444.0776	401.33334
2440.6379	343.66666
2437.1985	335.66666
2433.7573	355.66666
2430.3132	403.33334
2426.8679	356
2423.4224	348.66666
2419.9741	351.33334
2416.5242	339.33334
2413.0728	361
2409.6184	337
2406.1641	355.66666
2402.7083	312.33334
2399.2495	308.33334
2395.791	330.66666
2392.3291	309.33334
2388.866	303.66666
2385.4014	285.33334
2381.9353	337.66666
2378.4675	315
2374.9985	289.66666
2371.5281	276
2368.0544	262.66666
2364.5811	251.66667
2361.1045	301
2357.6262	291.33334
2354.1467	264.66666
2350.6658	265.33334
2347.1833	256.66666
2343.6995	272.33334
2340.2141	247
2336.7256	256
2333.2371	240.66667
2329.7456	247.33333
2326.2544	261.66666
2322.7598	232.33333
2319.2639	225.33333
2315.7664	227.33333
2312.2676	230.33333
2308.7671	210.33333
2305.2637	211.33333
2301.7603	210.33333
2298.2554	223.33333
2294.7473	214.66667
2291.2378	209.33333
2287.7268	212.33333
2284.2158	193.33333
2280.7002	221
2277.1848	223.33333
2273.6677	240
2270.1494	155.66667
2266.6277	208
2263.1062	208
2259.5815	223
2256.0554	217.33333
2252.5293	192
2249.0002	208
2245.4695	225.33333
2241.9358	201.66667
2238.4021	221.33333
2234.8667	192.33333
2231.3284	186.66667
2227.7903	191.66667
2224.2488	210.33333
2220.7058	207.33333
2217.1631	169
2213.6172	188.66667
2210.0698	189.33333
2206.519	200.33333
2202.9685	190.66667
2199.4165	201.33333
2195.8613	172.33333
2192.3062	192.33333
2188.748	213.66667
2185.1882	201.66667
2181.627	195.66667
2178.064	183.66667
2174.4995	195.66667
2170.9336	196
2167.3662	210.33333
2163.7957	179.33333
2160.2251	177.66667
2156.6514	214
2153.0779	192.66667
2149.501	206
2145.9226	200.33333
2142.3428	200.33333
2138.7612	199
2135.1768	187.33333
2131.5923	175
2128.0061	167.66667
2124.417	204.33333
2120.8276	185
2117.2354	182.33333
2113.6414	182
2110.0459	183.33333
2106.449	179.66667
2102.8503	194.33333
2099.2502	181.66667
2095.6487	167.66667
2092.0437	167.33333
2088.439	154.33333
2084.8308	180
2081.2212	193.33333
2077.6101	164.66667
2073.999	166.33333
2070.3831	180.66667
2066.7671	188
2063.1497	178.66667
2059.5308	167.33333
2055.9084	151.33333
2052.2864	162.33333
2048.6609	193.66667
2045.0358	182.66667
2041.4072	177.66667
2037.7771	159.66667
2034.1454	174
2030.5122	184.66667
2026.8756	191.66667
2023.2393	166.66667
2019.6012	144
2015.96	182.33333
2012.3171	177.33333
2008.6744	169.66667
2005.0283	154.66667
2001.3807	154.33333
1997.7316	160.66667
1994.0808	187.33333
1990.4283	162.33333
1986.7727	161.66667
1983.1172	145.33333
1979.4584	176.33333
1975.7996	169.66667
1972.1376	157.33333
1968.4739	145.33333
1964.8087	148.33333
1961.1418	172.33333
1957.4734	169.66667
1953.8033	152.33333
1950.1317	148
1946.4568	159.66667
1942.7819	167
1939.1038	157.66667
1935.424	173
1931.7426	150.33333
1928.0613	155.33333
1924.3767	177.33333
1920.6887	171.33333
1917.001	160
1913.3115	143
1909.6205	171
1905.926	182.66667
1902.23	171
1898.5342	135.66667
1894.8348	149
1891.134	167.66667
1887.4315	180
1883.7274	155.66667
1880.0216	178
1876.3125	145.33333
1872.6035	155.66667
1868.8929	158
1865.1788	173.66667
1861.4633	146.33333
1857.746	175.33333
1854.0288	141
1850.3083	172.33333
1846.5862	170.66667
1842.8606	156
1839.1353	144.66667
1835.4081	152.33333
1831.6776	181.33333
1827.9473	184.66667
1824.2136	146.33333
1820.4781	149
1816.7411	139.66667
1813.0024	150
1809.2621	176.33333
1805.5201	148
1801.7765	135.66667
1798.0313	166
1794.2826	169.66667
1790.5339	153
1786.782	154.33333
1783.0283	163.33333
1779.2731	158.33333
1775.5161	169
1771.7574	145.66667
1767.9972	164.33333
1764.2352	148.33333
1760.4716	150.66667
1756.7046	160
1752.9376	171.33333
1749.1672	165
1745.3951	167
1741.6232	151
1737.8478	189.33333
1734.0708	162.66667
1730.292	156
1726.5099	181.66667
1722.7278	198.66667
1718.944	153.33333
1715.1567	156.66667
1711.3696	150
1707.5791	167.66667
1703.7869	158
1699.9929	155.33333
1696.1973	154.33333
1692.3999	159.66667
1688.601	140
1684.8003	161.66667
1680.9961	148.33333
1677.192	151.33333
1673.3845	138.66667
1669.577	152
1665.7661	184
1661.9535	154.66667
1658.1392	153.33333
1654.3231	149.33333
1650.5054	159.33333
1646.6859	175.33333
1642.8647	157.33333
1639.0402	163
1635.2156	139
1631.3876	135.33333
1627.5579	173.66667
1623.7281	184.66667
1619.895	159
1616.0601	160.33333
1612.2235	151.66667
1608.3834	172.66667
1604.5433	181
1600.7017	176.33333
1596.8563	175
1593.0111	168.33333
1589.1625	180.66667
1585.312	170
1581.4598	179
1577.606	159.66667
1573.7504	181
1569.8931	202.33333
1566.0341	173.66667
1562.1732	168.33333
1558.3088	193
1554.4447	190.66667
1550.5769	168.66667
1546.7091	197
1542.8379	162.33333
1538.9648	164
1535.0901	192.66667
1531.2136	195.66667
1527.3353	191.33333
1523.4536	168
1519.5719	193
1515.6866	192.33333
1511.8014	186.66667
1507.9126	162.33333
1504.0239	183.33333
1500.1316	172
1496.2375	152.33333
1492.3418	192.66667
1488.4442	159.33333
1484.5431	155
1480.6421	163
1476.7393	175.66667
1472.8329	177.66667
1468.9265	176.66667
1465.0166	154
1461.1049	163
1457.1914	174.66667
1453.2762	179
1449.3593	148
1445.4404	135
1441.5199	149.66667
1437.5957	171.66667
1433.6716	173.66667
1429.744	143.33333
1425.8163	128.33333
1421.8851	149
1417.952	158
1414.0172	177
1410.0807	153.66667
1406.1422	153.66667
1402.202	145.66667
1398.2601	162.33333
1394.3146	161.33333
1390.369	162
1386.4198	153
1382.4707	144
1378.5179	174
1374.5635	181.66667
1370.6071	159
1366.6489	162
1362.689	180.66667
1358.7273	163.33333
1354.7638	184.33333
1350.7965	170.66667
1346.8293	174.33333
1342.8586	170
1338.886	178.33333
1334.9135	179
1330.9371	147
1326.9591	162.33333
1322.9792	172.33333
1318.9976	174
1315.0122	161.66667
1311.027	169.66667
1307.0398	164.66667
1303.049	196
1299.0582	199
1295.0638	181
1291.0675	201
1287.0695	185
1283.0695	195.33333
1279.0677	214.33333
1275.0641	194.66667
1271.0587	185.33333
1267.0515	218.66667
1263.0405	224.33333
1259.0295	228.66667
1255.015	252
1250.9985	244
1246.9802	271
1242.9619	289.33334
1238.9399	330.33334
1234.9161	331.66666
1230.8885	363.33334
1226.861	399.66666
1222.8317	450.33334
1218.7986	539
1214.7655	553.33331
1210.7286	643
1206.6899	708
1202.6514	826.66669
1198.609	915
1194.5647	980.66669
1190.5187	1093.6666
1186.4707	1178
1182.4189	1275.6666
1178.3673	1432
1174.3137	1514
1170.2565	1629.6666
1166.1973	1790.3334
1162.1382	1944.6666
1158.0752	2120
1154.0105	2177
1149.9438	2333.3333
1145.8752	2571
1141.8048	2776.3333
1137.7307	3003.6667
1133.6565	3189.6667
1129.5804	3409.3333
1125.5006	3620.6667
1121.4208	3926.3333
1117.3372	4097.3335
1113.2517	4258.3335
1109.1643	4514.3335
1105.0751	4536.3335
1100.9839	4450
1096.8907	4364
1092.7959	4232.6665
1088.6971	3965.3333
1084.5984	3696.3333
1080.4958	3420.3333
1076.3932	3106.6667
1072.2869	2845.6667
1068.1786	2632.6667
1064.0685	2406.3333
1059.9564	2185.6667
1055.8424	2024.6666
1051.7266	1852.3334
1047.6088	1686
1043.489	1563.6666
1039.3655	1472.6666
1035.2419	1352
1031.1145	1241
1026.9852	1143.6666
1022.856	1133.3334
1018.7228	1104.3334
1014.5877	1076
1010.4507	1092
1006.3118	1184
1002.1691	1270
998.02631	1327.6666
993.88159	1305.3334
989.73303	1274.6666
985.58447	1143
981.43201	997
977.27765	926.66669
973.12134	868
968.96313	846.33331
964.80292	806.33331
960.64081	848.33331
956.47675	910.66669
952.31073	876.66669
948.14081	909.33331
943.97089	881
939.79706	869.66669
935.62329	901.33331
931.44556	820.33331
927.26587	812.33331
923.08429	800.66669
918.9007	743.66669
914.71515	758
910.52765	724.33331
906.3382	714
902.14484	737
897.95142	709.66669
893.75409	697
889.55676	657.33331
885.35553	678.33331
881.15234	628
876.94714	639.66669
872.73993	616
868.53082	569.33331
864.3197	546.66669
860.10657	554
855.89148	523.33331
851.67249	542
847.45343	495.33334
843.23041	533
839.00739	557
834.78046	550.33331
830.55145	604.33331
826.3205	631
822.08759	668
817.8526	724
813.61566	746
809.37476	760.66669
805.13385	798.33331
800.89093	806.66669
796.64398	805.33331
792.39508	835.66669
788.14612	829.33331
783.89319	820.66669
779.63824	794.66669
775.38129	821.66669
771.12231	820
766.86133	785.66669
762.59833	782.33331
758.33136	779
754.06433	796.33331
749.79327	814.66669
745.52222	770
741.24713	802.66669
736.97003	817.66669
732.69092	845
728.40973	918
724.12653	960.66669
719.84131	960
715.55408	992.33331
711.26477	1046
706.97144	1165
702.6781	1293.6666
698.38068	1275
694.08325	1358.3334
689.78174	1435
685.47821	1566.6666
681.17267	1664.6666
676.86499	1738.3334
672.55536	1854
668.24359	1963
663.92987	2090.6667
659.61401	2131.6667
655.29413	2254.6667
650.97418	2384
646.65015	2488
642.32611	2600
637.99799	2656.6667
633.66779	2757.6667
629.33551	2886.6667
625.00122	2956
620.66479	3086
616.32635	3185.6667
611.98578	3382.6667
607.64117	3531.6667
603.29645	3716
598.94769	3781.6667
594.59882	3891.6667
590.24591	4029.3333
585.89087	4074
581.53375	4302.3335
577.17657	4533.6665
572.81531	4661.3335
568.44989	4813.3335
564.08441	4958
559.71686	5080.6665
555.34723	5155
550.97345	5126
546.59961	4883.6665
542.22168	4697
537.84161	4387.3335
533.46143	4095.6667
529.07721	3759
524.6908	3589.3333
520.30231	3422
515.91174	3329
511.51697	3288
507.12216	3230
502.72522	3184
498.32413	3208.3333
493.92297	3170.3333
489.51764	3118.6667
485.1102	3088.3333
480.70267	3117.3333
476.29099	3099
471.87717	3126.6667
467.46121	3065.3333
463.04312	3095
458.62088	3064.6667
454.19855	3101.6667
449.77405	3043.3333
445.3454	3004.3333
440.91666	2960.3333
436.4837	2947.6667
432.04865	2925.6667
427.61142	2869
423.1741	2843.3333
418.73257	2817.6667
414.28891	2827
409.84103	2813
405.39307	2816
400.94296	2754.6667
396.49069	2770
392.03421	2809.6667
387.57761	2777.6667
383.11679	2739.3333
378.65381	2682.6667
374.18869	2734.6667
369.72137	2671.6667
365.25397	2677
360.78027	2592.3333
356.30646	2648.6667
351.83047	2586
347.35233	2598.6667
342.8699	2556.3333
338.38739	2475.3333
333.90063	2530.3333
329.41376	2450.3333
324.92264	2479.3333
320.42932	2491.6667
315.93381	2503.6667
311.43613	2511.3333
306.93625	2456.6667
302.43417	2474
297.9299	2472.6667
293.42346	2441.3333
288.91272	2422.6667
284.40186	2465
279.88672	2471.3333
275.37146	2414
270.8519	2465.3333
266.33014	2525.3333
261.80826	2456.6667
257.2821	2402.6667
252.75371	2490
248.22101	2431.3333
243.6882	2471.3333
239.15317	2471
234.61592	2522.6667
230.07434	2547.6667
225.53265	2543.6667
220.98663	2562.3333
216.4384	2604.3333
211.89003	2679.6667
207.33734	2633.3333
202.78241	2675.3333
198.22523	2687.6667
193.66585	2777
189.1042	2845.6667
184.53822	2815.3333
179.97211	2832.3333
175.40376	2859
170.83104	2916.6667
166.25821	2936.3333
161.681	3065
157.10155	2925.6667
152.51984	3055.6667
147.93588	3011
143.34967	2949.6667
138.7612	2408.6667
134.17047	1320.3334
129.57748	999.33331
124.98223	847.66669
